# Supplementary material for: Identification of genetic variants of the industrial yeast Komagataella phaffii (Pichia pastoris) that contribute to increased yields of secreted heterologous proteins
Source: PLoS Biol. 2022 Dec 15;20(12):e3001877. doi: 10.1371/journal.pbio.3001877 (PMC9754263; doi:10.1371/journal.pbio.3001877)
Supplement: S1 Data — (XLSX) [file pbio.3001877.s013.xlsx]

## Sheet: Segregant Names
	CROSS 1 SELECTED SEGREGANTS
Segregant	4NP absorbance (re-phenotyping)	Pool
S467	2.9435	superior (Cross 1)
S737	2.6989	superior (Cross 1)
S406	2.6249	superior (Cross 1)
S685	2.5899	superior (Cross 1)
S323	2.4994	superior (Cross 1)
S610	2.4798	superior (Cross 1)
S731	2.456	superior (Cross 1)
S669	2.4327	superior (Cross 1)
S683	2.258	superior (Cross 1)
S743	2.2212	superior (Cross 1)
S202	2.1544	superior (Cross 1)
S729	2.0881	superior (Cross 1)
S563	2.0829	superior (Cross 1)
S205	2.0729	superior (Cross 1)
S795	2.01	superior (Cross 1)
S348	1.9519	superior (Cross 1)
S927	1.8194	superior (Cross 1)
S330	1.8121	superior (Cross 1)
S725	1.7805	superior (Cross 1)
S716	1.7086	superior (Cross 1)
S695	1.6745	superior (Cross 1)
S692	1.6308	superior (Cross 1)
S921	1.5931	superior (Cross 1)
S834	1.4999	superior (Cross 1)
S549	1.4425	superior (Cross 1)
S344	1.3855	superior (Cross 1)
S693	1.3292	superior (Cross 1)
S372	1.3245	superior (Cross 1)
S417	1.2942	superior (Cross 1)
S29	1.2809	superior (Cross 1)
S313	0.5882	inferior (Cross 1)
S728	0.5822	inferior (Cross 1)
S607	0.5781	inferior (Cross 1)
S768	0.5735	inferior (Cross 1)
S780	0.5723	inferior (Cross 1)
S760	0.5705	inferior (Cross 1)
S619	0.5513	inferior (Cross 1)
S47	0.5426	inferior (Cross 1)
S581	0.5412	inferior (Cross 1)
S265	0.5398	inferior (Cross 1)
S637	0.5375	inferior (Cross 1)
S346	0.5285	inferior (Cross 1)
S702	0.5242	inferior (Cross 1)
S750	0.5126	inferior (Cross 1)
S345	0.5092	inferior (Cross 1)
S584	0.5089	inferior (Cross 1)
S738	0.5073	inferior (Cross 1)
S589	0.5023	inferior (Cross 1)
S78	0.4976	inferior (Cross 1)
S658	0.4869	inferior (Cross 1)
S513	0.4542	inferior (Cross 1)
S618	0.4249	inferior (Cross 1)
S576	0.4243	inferior (Cross 1)
S696	0.4128	inferior (Cross 1)
S230	0.385	inferior (Cross 1)
S646	0.38	inferior (Cross 1)
S617	0.3767	inferior (Cross 1)
S596	0.3721	inferior (Cross 1)
S613	0.3165	inferior (Cross 1)
S308	0.2074	inferior (Cross 1)
	CROSS 2 SELECTED SEGREGANTS
Segregant	4NP absorbance (re-phenotyping)	Pool
S1274	2.99087	superior (Cross 2)
S1352	2.90743	superior (Cross 2)
S1438	2.79531	superior (Cross 2)
S1829	2.3442	superior (Cross 2)
S1369	2.31812	superior (Cross 2)
S1521	2.25554	superior (Cross 2)
S1250	2.15906	superior (Cross 2)
S1116	2.09648	superior (Cross 2)
S1216	2.00522	superior (Cross 2)
S1276	1.98696	superior (Cross 2)
S1311	1.83572	superior (Cross 2)
S1634	1.80704	superior (Cross 2)
S1629	1.77575	superior (Cross 2)
S1421	1.74967	superior (Cross 2)
S1238	1.73664	superior (Cross 2)
S1599	1.71838	superior (Cross 2)
S1628	1.66884	superior (Cross 2)
S1784	1.66884	superior (Cross 2)
S1803	1.65841	superior (Cross 2)
S1217	1.64276	superior (Cross 2)
S1508	1.63755	superior (Cross 2)
S1830	1.61408	superior (Cross 2)
S1805	1.60104	superior (Cross 2)
S1611	1.57757	superior (Cross 2)
S1297	1.56454	superior (Cross 2)
S1808	1.56454	superior (Cross 2)
S1612	1.55411	superior (Cross 2)
S1801	1.52803	superior (Cross 2)
S1832	1.46023	superior (Cross 2)
S1296	1.45502	superior (Cross 2)
S1106	0.623207	inferior (Cross 2)
S1303	0.612777	inferior (Cross 2)
S1109	0.604954	inferior (Cross 2)
S1172	0.584094	inferior (Cross 2)
S1984	0.584094	inferior (Cross 2)
S1110	0.578879	inferior (Cross 2)
S1108	0.573664	inferior (Cross 2)
S1163	0.573664	inferior (Cross 2)
S1324	0.565841	inferior (Cross 2)
S1114	0.555411	inferior (Cross 2)
S1315	0.539765	inferior (Cross 2)
S1325	0.529335	inferior (Cross 2)
S1293	0.52412	inferior (Cross 2)
S1316	0.521512	inferior (Cross 2)
S1097	0.518905	inferior (Cross 2)
S1305	0.518905	inferior (Cross 2)
S1182	0.516297	inferior (Cross 2)
S1326	0.474576	inferior (Cross 2)
S1313	0.471969	inferior (Cross 2)
S1138	0.461538	inferior (Cross 2)
S1301	0.461538	inferior (Cross 2)
S1198	0.445893	inferior (Cross 2)
S1160	0.440678	inferior (Cross 2)
S1098	0.42764	inferior (Cross 2)
S1133	0.414602	inferior (Cross 2)
S1139	0.411995	inferior (Cross 2)
S1221	0.411995	inferior (Cross 2)
S1146	0.396349	inferior (Cross 2)
S1462	0.385919	inferior (Cross 2)
S1539	0.341591	inferior (Cross 2)
Note: Segregants with names in the range S1-S1000 are from Cross 1, and segregants S1001-S2000 are from Cross 2.

## Sheet: Fig. 1B
Strain	4-NP Absorbance			Mean	SD
CBS_BGL9	0.0772731	0.0773241	0.0670469	0.0738814	0.00591885
Pp2_BGL5	0.0507181	0.0452925	0.0519356	0.0493154	0.0035367
Pp4_BGL3	0.0344189	0.0335539	0.0385994	0.0355241	0.00269821
CBS_PGAP	0.00679572	0.00630261	0.0063339	0.00647741	0.000276106
Pp2	0.00404627	0.00435428	0.00710321	0.00516792	0.00168307
Pp4	0.0037305	0.00215012	0.00216617	0.00268226	0.000907835

## Sheet: Fig. 2A
Segregant	Normalised OD600	Normalised 4-NP Absorbance
S202	1.59385	6.54211
S574	1.5326	4.79057
S417	0.844278	4.66716
S306	3.31522	4.1904
S921	3.61275	3.92408
S406	1.00284	3.89878
S467	0.847035	3.82546
S330	0.469958	3.77791
S683	1.03395	3.64552
S337	0.686587	3.62258
S693	0.953715	3.57732
S178	3.29294	3.529
S375	0.27943	3.5109
S898	0.845631	3.5088
S430	1.59718	3.49012
S737	0.966607	3.47475
S167	4.39257	3.46702
S418	2.21276	3.41133
S695	0.847885	3.2851
S443	0.594576	3.21211
S323	0.586408	3.11908
S827	1.24006	3.10112
S527	1.23401	3.05921
S692	0.803485	2.9943
S533	1.14543	2.98404
S331	1.27095	2.94403
S719	0.976292	2.93166
S155	4.96767	2.92974
S190	3.50006	2.91515
S834	1.15316	2.90444
S205	0.524046	2.90128
S245	3.82217	2.82094
S795	0.602971	2.81892
S815	1.49255	2.8118
S413	0.932237	2.80808
S729	1.09496	2.80796
S130	3.01971	2.79966
S179	3.35043	2.78763
S154	3.04414	2.75579
S551	1.84341	2.75567
S348	0.729424	2.73398
S344	0.608575	2.72429
S731	0.718868	2.70699
S725	0.762821	2.69455
S442	2.3662	2.69324
S743	0.792395	2.63644
S563	1.94222	2.62394
S372	1.95374	2.62368
S549	1.40461	2.62326
S441	1.86923	2.61741
S469	0.527642	2.60141
S872	0.550494	2.60052
S526	1.08164	2.57199
S716	0.920628	2.57056
S909	2.12933	2.56766
S448	0.637692	2.53466
S929	0.404614	2.51907
S927	0.687439	2.51882
S923	0.375287	2.45624
S29	0.658898	2.40451
S610	0.839219	2.37715
S669	0.672988	2.37235
S376	0.414682	2.36715
S451	1.2857	2.3614
S435	1.21338	2.35136
S64	0.628771	2.35131
S373	1.76431	2.34247
S740	0.699259	2.30426
S685	0.575983	2.29804
S477	2.05973	2.28785
S839	1.01074	2.28197
S764	1.00077	2.28031
S193	0.543827	2.27937
S908	1.39517	2.26601
S548	1.444	2.25912
S856	2.42882	2.24668
S434	1.4789	2.23422
S882	0.395749	2.2329
S623	0.938874	2.23223
S922	0.945399	2.23097
S294	1.99987	2.2282
S761	0.83991	2.22394
S550	1.30039	2.21845
S67	1.21693	2.21726
S438	0.957601	2.21709
S941	1.20765	2.21592
S405	2.15269	2.21325
S889	0.680637	2.19189
S820	0.57489	2.18165
S786	0.860639	2.17198
S926	0.853212	2.16878
S857	1.41226	2.16827
S848	1.13131	2.16506
S787	0.512757	2.15577
S709	0.753759	2.15403
S691	0.933749	2.15105
S447	1.06332	2.14633
S742	0.836114	2.14373
S293	3.26162	2.14106
S307	0.852215	2.11735
S990	1.01264	2.11129
S821	0.848988	2.11025
S427	0.763047	2.1069
S354	0.644766	2.10225
S30	0.938639	2.10043
S758	0.719315	2.0982
S571	0.886316	2.08365
S296	0.356613	2.08158
S928	0.473511	2.07501
S191	3.3182	2.06474
S718	1.23063	2.06395
S559	0.28684	2.06319
S255	5.1733	2.06108
S31	1.01989	2.06001
S457	2.16401	2.05941
S232	1.59537	2.05658
S803	0.847041	2.05639
S746	0.820493	2.05517
S270	1.01283	2.04948
S310	0.500212	2.04563
S788	1.09752	2.04376
S896	1.41835	2.0406
S529	0.909844	2.04049
S528	0.785486	2.03922
S463	1.90564	2.03637
S934	0.495986	2.03541
S60	1.13627	2.03261
S471	0.857381	2.03161
S90	0.422803	2.02103
S350	1.36298	2.01461
S925	0.531511	2.00792
S749	1.50748	2.00579
S283	0.48929	2.00398
S939	1.29282	1.99525
S392	0.507463	1.98803
S899	0.881271	1.98515
S440	1.3307	1.97843
S159	0.459268	1.97454
S115	0.465174	1.96477
S930	0.658549	1.96175
S861	1.70655	1.9603
S59	1.04826	1.96005
S572	0.912065	1.9569
S778	0.483782	1.94333
S826	0.712182	1.94329
S302	1.61394	1.94139
S91	0.630746	1.93191
S437	1.2446	1.92689
S396	1.1884	1.92385
S775	0.855084	1.91931
S837	0.705645	1.91077
S964	1.03506	1.90928
S131	1.17261	1.9076
S269	4.61904	1.9072
S556	0.39901	1.89916
S5	0.858512	1.89791
S409	0.895212	1.89781
S385	1.85936	1.89752
S424	1.97262	1.89639
S626	1.88243	1.88945
S224	0.702396	1.88928
S259	0.99547	1.88843
S431	1.29877	1.88629
S890	0.770292	1.88434
S673	0.925956	1.88134
S884	1.78522	1.87625
S295	1.44521	1.87578
S394	1.37461	1.87428
S166	5.88188	1.87178
S462	1.49774	1.86922
S329	1.51116	1.86624
S342	1.28784	1.86432
S902	0.822508	1.86241
S881	0.551284	1.86135
S318	1.20568	1.86133
S919	0.521245	1.85721
S858	0.644595	1.85589
S879	0.603499	1.85413
S8	0.362498	1.85335
S19	0.280555	1.84797
S109	0.504354	1.84242
S978	0.442261	1.83557
S461	1.8628	1.83435
S907	0.58977	1.82813
S395	1.2679	1.82751
S21	0.532858	1.82542
S85	0.893217	1.82433
S25	0.8157	1.8234
S420	1.2012	1.81622
S911	0.925394	1.80973
S662	0.8174	1.8081
S411	0.94903	1.80415
S173	0.431787	1.80072
S681	1.15466	1.78809
S960	1.07128	1.78352
S721	0.541899	1.78286
S186	0.368747	1.78282
S940	0.943106	1.77888
S789	0.750479	1.77867
S536	0.486033	1.77449
S403	0.529086	1.77407
S363	1.03631	1.76677
S135	0.614242	1.76448
S32	0.610732	1.75614
S74	1.18396	1.75142
S854	0.341662	1.74703
S791	0.870786	1.74217
S900	0.80525	1.73918
S474	1.55196	1.73132
S18	0.312829	1.72647
S871	0.442865	1.72535
S772	0.889959	1.72164
S153	0.446994	1.71826
S689	1.1087	1.71679
S977	1.07035	1.71652
S912	0.358646	1.71472
S622	0.785268	1.71278
S397	1.00623	1.71259
S458	0.808454	1.71017
S256	6.39146	1.7057
S867	0.629618	1.70331
S266	1.63349	1.69894
S386	1.80661	1.69721
S199	0.173692	1.69438
S99	0.274572	1.69085
S999	0.845146	1.68066
S94	0.605988	1.67913
S124	0.478329	1.67771
S888	0.280382	1.6772
S43	0.460608	1.67319
S482	0.925571	1.67301
S975	0.930743	1.67295
S341	1.32103	1.67143
S197	0.681386	1.67049
S353	1.12048	1.66213
S998	0.841946	1.65812
S988	1.10262	1.65686
S110	0.434361	1.65628
S142	4.56483	1.65358
S362	1.16079	1.65093
S208	1.26519	1.64872
S281	6.05163	1.64673
S701	1.09364	1.64324
S717	1.07182	1.63909
S744	0.814698	1.63718
S558	0.467143	1.63634
S997	1.35067	1.63629
S650	0.82775	1.63628
S741	1.06093	1.63533
S72	0.599133	1.63097
S379	0.940735	1.63083
S151	0.384004	1.63076
S476	1.60145	1.62694
S79	0.58476	1.62543
S168	0.705135	1.62465
S320	1.47339	1.62357
S694	1.15243	1.62153
S478	0.854548	1.61734
S432	0.787969	1.61323
S945	0.827285	1.61099
S83	0.684412	1.60994
S73	0.607389	1.60713
S773	0.775678	1.60454
S994	1.05161	1.60346
S809	0.960171	1.60312
S985	0.896885	1.59994
S260	0.85151	1.59917
S123	0.836765	1.5946
S747	0.613626	1.59362
S895	0.533467	1.59212
S112	0.528471	1.59151
S272	0.612347	1.58783
S290	1.32063	1.58712
S129	0.672404	1.58642
S983	1.04592	1.58101
S456	1.83366	1.57908
S127	0.450266	1.57892
S762	0.796715	1.57474
S134	0.60384	1.56581
S932	1.00092	1.56197
S76	0.547309	1.55827
S222	0.800581	1.55741
S26	0.774852	1.55663
S794	0.587172	1.55632
S547	0.575915	1.55541
S991	1.00912	1.54322
S774	0.859283	1.54306
S842	0.522844	1.53745
S917	0.412968	1.53481
S869	0.371603	1.53437
S327	1.01104	1.53256
S672	0.562306	1.53195
S887	0.866642	1.52903
S33	0.810808	1.52818
S679	1.24857	1.52658
S924	0.797531	1.52586
S877	0.483098	1.52354
S946	0.790694	1.52343
S942	1.34051	1.52328
S57	0.931232	1.5218
S936	0.699191	1.52099
S937	0.778179	1.51936
S6	0.85641	1.51749
S68	0.503149	1.51522
S388	0.778727	1.51521
S309	1.16821	1.51477
S377	0.968119	1.50889
S790	0.749651	1.50766
S541	0.41928	1.50429
S84	0.764953	1.50289
S408	1.26226	1.502
S368	0.516138	1.50158
S319	0.788556	1.50139
S483	0.38439	1.49286
S261	0.300517	1.49269
S615	0.494198	1.48828
S491	0.387842	1.4871
S972	0.872535	1.48294
S54	0.711996	1.4829
S824	0.701769	1.48214
S174	0.246774	1.48064
S782	0.693251	1.47938
S257	8.10286	1.47666
S711	0.788262	1.4762
S192	0.547753	1.47268
S771	0.763848	1.47082
S727	1.06276	1.4683
S352	1.17013	1.46197
S244	4.5912	1.45769
S726	0.988468	1.45537
S970	0.863962	1.4538
S49	0.683976	1.45305
S460	1.33628	1.45003
S97	0.275813	1.44915
S621	1.79436	1.44574
S55	0.589009	1.44562
S564	0.190291	1.44459
S196	0.329129	1.44431
S992	0.762156	1.44306
S570	0.456397	1.44218
S303	1.0634	1.43997
S892	0.363214	1.43912
S195	0.598585	1.43779
S334	1.15007	1.43744
S113	0.236286	1.43393
S144	0.630088	1.43343
S562	2.25796	1.43242
S70	0.823907	1.42919
S170	0.640701	1.42425
S210	2.47793	1.42423
S312	0.936095	1.42378
S863	0.620952	1.42354
S66	2.52853	1.42265
S86	0.603237	1.42098
S122	0.805853	1.42087
S951	0.575702	1.42044
S71	0.86533	1.4183
S146	0.814516	1.41808
S48	0.769073	1.4165
S852	0.932204	1.41625
S575	2.54667	1.41542
S316	1.221	1.41519
S391	0.435708	1.41433
S241	1.10517	1.41149
S100	0.601345	1.41016
S472	1.19629	1.40984
S412	1.19127	1.40795
S829	0.383438	1.40776
S96	0.409775	1.40774
S284	0.643136	1.40756
S546	0.576862	1.4034
S291	1.31568	1.40256
S301	0.993563	1.40222
S708	0.917784	1.39874
S268	3.3801	1.39641
S817	0.367056	1.39458
S799	0.770051	1.39307
S139	0.661203	1.3894
S986	0.635162	1.38705
S698	1.06357	1.38566
S236	0.861973	1.38552
S180	0.607939	1.38521
S935	0.690361	1.38006
S286	0.67606	1.37698
S140	0.411447	1.3738
S868	0.510623	1.37215
S227	0.664405	1.37176
S2	0.657974	1.37157
S470	0.995465	1.37147
S961	0.993483	1.37009
S163	0.755384	1.36837
S56	0.741482	1.36675
S207	0.362926	1.36586
S24	0.885358	1.36562
S223	0.769403	1.35517
S783	0.812496	1.35226
S184	0.387758	1.34926
S779	0.649072	1.34894
S311	0.916183	1.34442
S148	0.306049	1.33098
S980	0.852918	1.32185
S639	1.24851	1.32141
S38	0.913609	1.32101
S415	1.27107	1.32026
S544	0.472984	1.31988
S423	0.67232	1.31837
S111	0.482978	1.31664
S755	0.961951	1.31428
S75	0.70763	1.31306
S39	0.44074	1.31196
S333	1.14994	1.30683
S816	0.519016	1.30416
S996	0.685168	1.3024
S699	0.97392	1.29998
S657	2.71139	1.29825
S249	0.64068	1.29337
S756	1.13001	1.29097
S967	0.980094	1.29083
S796	0.492389	1.29046
S176	0.314014	1.28658
S212	0.874524	1.28611
S253	1.00828	1.28587
S674	1.06773	1.28558
S566	0.520872	1.28297
S828	0.502148	1.27961
S979	0.753223	1.27935
S561	0.786365	1.27916
S390	0.896748	1.27145
S864	0.768802	1.27072
S804	0.521025	1.27025
S189	0.649943	1.26526
S117	1.35255	1.26392
S648	1.59588	1.26179
S703	1.17812	1.26026
S298	0.533973	1.25795
S849	0.526915	1.2556
S361	2.19198	1.25179
S254	5.64619	1.25127
S149	0.396297	1.24761
S752	1.04687	1.24554
S218	0.680645	1.24402
S42	0.705516	1.24171
S995	0.815836	1.24138
S754	0.98587	1.23812
S493	0.321458	1.23581
S120	1.58144	1.23464
S730	1.19465	1.2341
S340	0.893934	1.23365
S647	1.52447	1.23291
S763	0.760408	1.2325
S947	0.599367	1.22921
S152	0.252806	1.2279
S421	1.23675	1.22761
S897	1.04459	1.22528
S944	0.734289	1.22405
S145	0.502377	1.22364
S636	1.76361	1.21918
S422	1.65188	1.21906
S651	1.20857	1.2177
S468	2.85642	1.21722
S587	0.903846	1.21466
S833	1.43028	1.21368
S586	2.58424	1.21271
S194	0.568054	1.21167
S616	1.52488	1.20581
S931	1.08004	1.20434
S545	0.340935	1.20305
S668	1.1531	1.19915
S150	0.546432	1.19857
S357	0.963214	1.1982
S219	0.81142	1.19808
S276	0.877902	1.19708
S221	2.17377	1.19018
S676	0.662666	1.18849
S687	1.17028	1.18736
S776	0.792085	1.18723
S642	0.418377	1.18569
S836	0.699023	1.18457
S612	1.87379	1.18437
S262	0.829724	1.1788
S490	0.354346	1.17766
S904	0.371967	1.17276
S805	0.507166	1.17264
S981	0.895133	1.17232
S51	0.800161	1.16832
S675	0.953935	1.16813
S118	1.73535	1.16698
S724	0.676449	1.1644
S211	0.858269	1.16112
S601	2.05816	1.15903
S793	0.566958	1.15703
S237	0.819187	1.15609
S739	0.745006	1.15046
S4	0.481215	1.14792
S300	1.35024	1.14783
S531	1.10943	1.14485
S784	1.13001	1.14212
S665	1.14109	1.14058
S367	0.757036	1.14054
S597	1.77557	1.13782
S818	0.497007	1.13483
S389	0.82196	1.12874
S242	0.884566	1.12847
S573	1.58059	1.12822
S326	1.20778	1.12498
S277	1.8926	1.12352
S878	1.59048	1.12274
S652	1.63627	1.12022
S273	0.372803	1.11978
S494	0.465249	1.11932
S560	0.447123	1.11847
S453	1.10333	1.11845
S629	0.506162	1.11364
S885	2.84915	1.112
S58	0.860881	1.11096
S364	2.04924	1.10945
S314	0.802411	1.10921
S520	0.285192	1.1037
S125	0.463832	1.10357
S769	0.675146	1.09923
S250	0.51076	1.09688
S624	1.14485	1.09687
S22	0.347878	1.09535
S213	0.467735	1.09323
S670	1.30793	1.09113
S488	0.418416	1.09042
S23	0.367281	1.09034
S712	0.734477	1.0883
S850	0.688525	1.08796
S63	0.772703	1.08506
S289	0.95105	1.08497
S713	1.08166	1.07969
S382	0.669434	1.07743
S512	0.345166	1.07529
S770	0.484351	1.0677
S910	0.996747	1.06082
S243	2.44894	1.05721
S248	0.511676	1.05516
S542	0.347538	1.05461
S822	0.933757	1.05262
S496	0.3516	1.05024
S143	3.43313	1.04705
S723	0.913985	1.04594
S602	1.7035	1.04522
S446	1.47097	1.04204
S165	0.613981	1.04144
S445	1.25715	1.04095
S235	1.86252	1.0393
S553	0.540226	1.03873
S226	0.762629	1.03366
S169	0.539428	1.03156
S449	0.92021	1.03145
S258	1.89515	1.02768
S873	2.34106	1.02586
S106	0.313366	1.02576
S715	1.02119	1.0249
S305	2.2228	1.02294
S161	0.24903	1.02266
S969	0.943881	1.01582
S540	0.327976	1.01449
S220	1.01324	1.01324
S543	0.379595	1.01321
S162	0.961011	1.01235
S69	0.961171	1.01175
S37	1.83436	1.00839
S246	1.11287	1.00225
S3	0.559818	1.00095
S360	1.78032	0.999117
S688	0.98435	0.994219
S943	0.674022	0.99191
S530	0.910534	0.99124
S187	0.395635	0.989936
S40	0.886448	0.989223
S653	1.39672	0.98799
S172	0.550713	0.987033
S733	1.13096	0.986328
S736	0.437123	0.98468
S766	0.603108	0.982472
S426	0.83467	0.982404
S847	1.2156	0.981592
S604	1.41967	0.981526
S339	1.0826	0.977114
S133	0.852346	0.972466
S557	0.718252	0.971677
S233	3.50972	0.969847
S866	0.996062	0.966586
S425	2.04536	0.96594
S16	0.722492	0.965163
S663	1.09968	0.964949
S603	1.06652	0.962579
S933	2.03585	0.958179
S107	0.706514	0.956577
S605	1.16679	0.956462
S429	2.65757	0.956119
S748	0.521704	0.95528
S846	1.16806	0.955225
S537	0.300478	0.954131
S137	0.647966	0.948836
S215	1.03356	0.948679
S594	0.33643	0.945584
S105	0.583947	0.944274
S41	0.531008	0.943594
S592	0.798174	0.943212
S913	1.39816	0.941065
S714	0.699106	0.940437
S966	1.49856	0.937945
S355	1.84303	0.937155
S874	2.65813	0.935321
S466	1.9481	0.93351
S11	0.613135	0.932769
S569	0.791991	0.932531
S507	0.465709	0.931088
S349	2.13876	0.929896
S579	1.28232	0.928859
S654	1.21213	0.927607
S661	1.92447	0.92482
S383	2.04876	0.924394
S481	2.5318	0.922905
S13	0.709805	0.922654
S751	1.02795	0.922421
S80	0.823747	0.921364
S93	1.22723	0.918719
S62	1.10915	0.917665
S532	1.11907	0.917383
S953	1.3273	0.915888
S14	0.421434	0.912613
S851	1.68552	0.912059
S188	0.59304	0.906901
S806	0.474652	0.906853
S974	1.11012	0.906152
S860	1.89615	0.904622
S680	1.29309	0.900162
S10	0.677653	0.892628
S200	0.718037	0.892136
S157	1.18238	0.891265
S203	2.82234	0.89108
S414	2.28275	0.8885
S807	0.660838	0.886249
S1000	1.28535	0.885854
S225	0.963989	0.885643
S20	0.608182	0.884611
S620	1.15139	0.880563
S524	0.282535	0.88028
S454	2.39732	0.878996
S965	1.51374	0.878983
S859	1.20981	0.875817
S918	0.756598	0.873999
S495	0.322955	0.873987
S399	1.05563	0.873434
S321	0.845682	0.872954
S433	1.36345	0.872715
S181	1.33928	0.871965
S883	0.863709	0.869479
S282	0.602256	0.868174
S480	2.42475	0.866968
S325	1.81292	0.865859
S370	0.786766	0.863568
S65	0.753508	0.86285
S832	0.85326	0.862067
S521	0.302358	0.861598
S7	0.89424	0.861254
S198	0.712648	0.859516
S400	2.5783	0.85687
S971	1.19139	0.855555
S677	1.07989	0.850438
S247	0.796329	0.849818
S578	1.27524	0.848487
S104	0.863856	0.847664
S886	1.7302	0.846568
S915	0.579691	0.845081
S505	0.340229	0.844913
S963	1.43435	0.844408
S455	2.60075	0.84307
S914	0.817203	0.842912
S511	0.303814	0.842806
S401	1.63211	0.841658
S384	1.84177	0.841589
S660	1.76838	0.837844
S465	2.12795	0.836128
S976	1.15345	0.835831
S204	1.18573	0.835655
S697	1.20446	0.835589
S952	1.35175	0.835519
S251	1.21795	0.834764
S404	0.697873	0.832035
S870	0.693417	0.830391
S285	1.21035	0.830142
S171	1.37875	0.828802
S82	1.24394	0.828485
S606	0.938559	0.826535
S419	1.50131	0.824135
S231	0.786777	0.822704
S583	1.55503	0.821798
S459	1.13159	0.82162
S808	0.973791	0.8214
S280	1.79124	0.820124
S797	1.03848	0.819928
S989	1.68973	0.819657
S722	0.951912	0.817684
S853	0.923229	0.817102
S920	1.24991	0.81555
S812	1.14517	0.814733
S473	2.14673	0.814499
S959	1.38675	0.814453
S87	0.616768	0.814402
S810	0.578045	0.814088
S489	0.483654	0.813594
S366	1.90801	0.812471
S402	1.75395	0.81082
S555	0.832329	0.810403
S114	0.794129	0.810131
S894	0.446989	0.807891
S534	0.638568	0.806864
S585	1.27709	0.805777
S486	0.609347	0.805739
S297	1.39033	0.805492
S53	0.53222	0.803014
S92	1.64511	0.802219
S164	0.69478	0.80146
S757	0.507942	0.799535
S9	0.254995	0.797387
S635	2.047	0.796268
S217	1.2649	0.795939
S234	1.19305	0.791857
S814	0.632148	0.790941
S328	1.6502	0.789158
S98	0.926258	0.788141
S516	0.29951	0.787351
S103	0.625037	0.786825
S81	0.622849	0.785158
S906	1.12099	0.782447
S838	0.721036	0.78105
S938	1.4205	0.780023
S12	0.572035	0.779471
S108	1.05163	0.778977
S948	1.48528	0.778263
S631	1.01674	0.777677
S840	0.962552	0.777669
S987	1.10718	0.776396
S608	0.473738	0.775841
S17	0.446259	0.77509
S865	1.21059	0.774772
S182	0.609326	0.773327
S732	0.632744	0.771642
S632	1.39815	0.77114
S119	2.58656	0.770792
S338	1.45619	0.770761
S15	0.549991	0.768254
S916	0.544427	0.767853
S88	0.493637	0.767315
S785	1.03331	0.766303
S214	0.515787	0.764218
S845	1.0346	0.763944
S497	0.230129	0.763398
S835	0.949859	0.763085
S398	1.03491	0.762448
S955	0.919013	0.761515
S686	0.937893	0.756636
S876	1.33837	0.75619
S588	1.52638	0.755992
S565	0.470221	0.755591
S138	0.878114	0.75557
S567	0.539607	0.753333
S102	0.453354	0.752556
S855	0.635597	0.752506
S777	0.897137	0.7521
S628	1.00162	0.751923
S962	1.29385	0.751022
S27	0.459238	0.747351
S365	1.88293	0.74723
S984	1.62875	0.747002
S813	0.62944	0.745143
S436	1.78345	0.743785
S322	1.19093	0.743676
S891	0.679588	0.743593
S678	1.13379	0.741522
S568	0.776181	0.740876
S973	1.22795	0.740599
S36	1.54645	0.740394
S34	0.692737	0.740103
S444	1.66858	0.738951
S464	2.05976	0.738773
S498	0.303843	0.738132
S862	1.61358	0.737775
S380	0.533337	0.737641
S479	1.73117	0.735483
S1	0.793492	0.735145
S147	1.04694	0.73416
S903	0.505836	0.733958
S410	0.905528	0.733791
S475	2.89333	0.733597
S949	1.11893	0.733565
S101	0.40425	0.731622
S359	1.40249	0.731533
S175	0.726613	0.730777
S510	0.356967	0.73073
S343	1.09811	0.72977
S957	1.52586	0.728933
S264	0.955272	0.728435
S332	0.855164	0.728409
S956	1.67901	0.726726
S278	3.1559	0.726724
S958	0.761291	0.72616
S369	0.952059	0.72447
S792	1.07404	0.724438
S89	0.926606	0.724372
S274	0.896816	0.723591
S374	1.78484	0.720688
S299	0.965189	0.720286
S356	1.12269	0.720077
S982	1.64157	0.719169
S625	1.31232	0.719106
S811	1.07845	0.718853
S492	0.332311	0.717497
S844	0.905941	0.716057
S514	0.332337	0.714543
S823	1.00181	0.71386
S61	2.43178	0.713145
S630	1.12389	0.712035
S831	0.814274	0.710482
S387	1.80603	0.707562
S160	0.753439	0.705434
S993	0.841283	0.704411
S539	0.330362	0.704272
S267	1.39484	0.7024
S450	1.79623	0.701865
S271	1.05815	0.701216
S843	1.0703	0.701187
S704	1.20067	0.699863
S351	1.82725	0.698992
S720	0.940319	0.698299
S519	0.277573	0.695633
S128	0.666055	0.695533
S735	0.526413	0.692572
S393	2.21652	0.691013
S336	1.29098	0.689093
S428	1.52469	0.686105
S968	0.758733	0.685984
S132	0.985954	0.685171
S734	1.08727	0.684626
S371	0.725538	0.683961
S177	1.18096	0.682943
S599	1.4996	0.680785
S77	0.679954	0.680617
S682	0.943073	0.677486
S347	1.73662	0.677082
S228	0.733333	0.676525
S416	1.89137	0.673502
S52	0.585044	0.673348
S753	1.52213	0.672705
S185	0.698924	0.671962
S645	2.42413	0.669638
S893	0.704353	0.668638
S136	0.873453	0.667982
S614	3.78004	0.66797
S901	0.634391	0.667777
S279	1.52295	0.667097
S905	0.436819	0.667024
S644	0.62667	0.662998
S707	1.49671	0.662413
S950	1.23948	0.662193
S275	0.779813	0.66013
S825	0.453539	0.659592
S659	2.28302	0.65521
S609	1.91457	0.655022
S335	1.31415	0.653899
S499	0.288021	0.653376
S684	1.3232	0.65334
S954	0.743451	0.651622
S500	0.543325	0.65129
S690	0.768843	0.648431
S638	3.25155	0.648169
S126	1.19792	0.645816
S317	1.61317	0.644928
S598	4.11374	0.64304
S216	0.79619	0.642121
S506	0.17698	0.64092
S141	0.836867	0.6399
S627	1.1738	0.635981
S819	0.597973	0.634163
S452	1.85573	0.633283
S292	2.01433	0.631988
S875	1.02846	0.631569
S502	0.271308	0.631396
S535	0.296387	0.631277
S407	1.57114	0.628226
S158	0.84567	0.627735
S634	2.73603	0.626297
S830	0.70258	0.623438
S240	1.10757	0.622187
S95	0.994404	0.621031
S201	1.06258	0.620892
S800	1.03985	0.620514
S238	1.35097	0.618337
S378	1.3312	0.61826
S324	1.73248	0.618149
S315	1.57532	0.615494
S801	0.74355	0.611538
S381	1.18262	0.611139
S640	2.77793	0.605179
S46	1.44679	0.604488
S802	0.558109	0.603737
S28	1.35818	0.602415
S116	0.603474	0.592443
S649	1.85841	0.592046
S538	0.460483	0.590558
S229	1.25759	0.589806
S206	0.937098	0.589072
S304	1.6262	0.588389
S209	1.35312	0.588107
S439	2.07954	0.587212
S798	0.637018	0.58646
S121	0.593763	0.585506
S239	0.775931	0.58394
S287	1.14281	0.583894
S781	0.562967	0.583748
S554	0.300123	0.583361
S45	1.38592	0.582945
S767	0.513093	0.581948
S582	1.10466	0.580909
S358	1.15841	0.580849
S765	0.911629	0.577624
S880	0.658588	0.575214
S760	1.14078	0.5746
S156	0.871732	0.570667
S252	1.22346	0.569391
S702	1.19392	0.569039
S78	0.918184	0.568003
S841	0.458527	0.56458
S288	1.05432	0.564496
S768	0.977383	0.562699
S35	0.841316	0.562566
S44	1.09379	0.562523
S265	1.52704	0.557045
S581	1.37133	0.554993
S552	0.274317	0.548925
S666	1.37915	0.547062
S580	1.10415	0.543059
S523	0.354055	0.541446
S183	0.752824	0.540476
S313	1.26688	0.539059
S611	2.42464	0.53795
S230	1.77894	0.530861
S345	1.36828	0.525874
S728	1.45643	0.525761
S664	2.07291	0.524569
S705	1.45126	0.52421
S50	0.653272	0.524119
S700	1.00744	0.510132
S745	1.32426	0.509919
S47	1.27865	0.50535
S308	1.45296	0.504236
S508	0.297235	0.503695
S346	0.840017	0.497741
S485	0.32427	0.496969
S263	0.92173	0.494245
S577	2.48175	0.492279
S515	0.609542	0.490386
S595	1.18	0.490154
S633	0.889884	0.488498
S487	0.286139	0.486908
S706	1.25512	0.485411
S696	0.892758	0.476214
S484	0.416489	0.47425
S671	0.873353	0.468199
S780	0.759359	0.463739
S710	0.788082	0.460511
S522	0.427277	0.440789
S591	1.56035	0.439934
S738	1.24296	0.438594
S600	2.04722	0.436992
S590	1.81761	0.42921
S667	1.3988	0.421791
S619	1.26912	0.419032
S525	0.370817	0.418696
S504	0.379604	0.416287
S641	2.12658	0.416028
S517	0.37164	0.413703
S576	2.332	0.410767
S584	2.3784	0.402643
S518	0.39337	0.397739
S513	0.62943	0.395024
S656	1.58965	0.392195
S589	1.81786	0.38081
S759	0.581566	0.376105
S655	1.57846	0.375335
S617	1.42846	0.368149
S618	1.04973	0.36601
S750	1.16046	0.365415
S607	1.39657	0.36114
S646	2.0603	0.359232
S593	1.31059	0.351737
S501	0.273459	0.350978
S509	0.299953	0.346558
S613	2.29111	0.343479
S658	2.06593	0.339599
S637	2.34157	0.335718
S596	2.07531	0.33569
S643	0.570798	0.331458
S503	0.366061	0.224178
CBS_PGAP	0.916281	0.108974
CBS_BGL9	1.01302	1.28
Pp2	1.07885	0.0597092
Pp2_BGL5	0.986982	0.720001

## Sheet: Fig. 2B
Segregant	Normalised OD600	Normalised 4-NP Absorbance
S1356	0.926436	3.66456
S1216	0.63011	3.45455
S1276	0.84231	3.32576
S1438	0.744041	3.18506
S1274	0.68462	3.15909
S1296	0.74303	3.00992
S1264	0.774173	2.98485
S1250	0.622323	2.95455
S1297	1.26503	2.945
S1856	0.745329	2.91156
S1829	0.692232	2.84354
S1217	0.735237	2.79545
S1832	0.816126	2.72109
S1801	0.827925	2.70748
S1805	0.786627	2.66213
S1116	0.772054	2.58294
S1181	0.841597	2.54976
S1248	0.659312	2.54545
S1612	0.774123	2.49187
S1262	0.634004	2.47727
S1789	0.696165	2.45351
S1421	0.774093	2.44482
S1521	1.03295	2.4
S1629	0.798246	2.35366
S1634	0.77193	2.34959
S1852	0.650934	2.34467
S1311	0.823648	2.3174
S1803	0.786627	2.28118
S1830	0.711898	2.28118
S1369	0.778238	2.27504
S1357	0.922405	2.25248
S1508	0.998062	2.23063
S1628	0.807018	2.22358
S1599	0.890351	2.21138
S1784	0.764995	2.20862
S1469	1.00518	2.20408
S1808	0.896755	2.19955
S1238	0.61843	2.17424
S1352	1.00705	2.16592
S1611	0.986842	2.15854
S1420	0.829016	2.1528
S1644	0.789474	2.15041
S1604	0.804825	2.14634
S1212	0.680727	2.14394
S1510	0.959302	2.14054
S1610	0.870614	2.13821
S1345	0.92039	2.13345
S1943	0.761666	2.12211
S1569	1.05233	2.11892
S1813	0.766962	2.11791
S1355	0.894189	2.11181
S1285	0.841787	2.09558
S1580	0.936047	2.08649
S1779	0.812193	2.08617
S1858	0.816126	2.08163
S1825	0.835792	2.07256
S1613	0.789474	2.06911
S1828	0.806293	2.06803
S1470	0.767876	2.06593
S1413	0.84456	2.06452
S1841	0.835792	2.05442
S1875	0.992474	2.0429
S1854	0.774828	2.04082
S1842	0.692232	2.01361
S1649	0.855263	2.0122
S1656	0.844298	2.0122
S1592	1.09496	2.01081
S1618	0.743421	1.9878
S1314	1.17434	1.98197
S1730	0.816092	1.96525
S1272	0.820896	1.96212
S1717	0.693487	1.96139
S1507	0.949612	1.93874
S1876	0.851982	1.93729
S1417	0.798964	1.9219
S1638	0.861842	1.91463
S1409	0.778238	1.90153
S1809	0.822026	1.90023
S1978	0.746929	1.89819
S1373	1.01244	1.89474
S1603	0.855263	1.89431
S1113	0.704443	1.891
S1412	0.93057	1.88795
S1855	0.869223	1.88662
S1859	0.877089	1.88662
S1334	0.702721	1.88458
S1226	0.686567	1.87879
S1684	0.947368	1.87805
S1239	0.674886	1.87121
S1623	0.958333	1.86992
S1648	0.89693	1.86585
S1799	0.698132	1.86395
S1658	0.989035	1.86179
S1545	1.12209	1.85946
S1823	0.717797	1.85941
S1847	0.798427	1.85941
S1318	1.17837	1.85753
S1193	0.803374	1.85606
S1443	0.906736	1.85399
S1788	0.780728	1.85034
S1230	0.813108	1.84848
S1377	0.900518	1.8438
S1179	0.831938	1.8436
S1924	0.843954	1.83828
S1620	0.72807	1.82927
S1670	0.969298	1.82927
S1693	0.950192	1.82625
S1904	0.650276	1.82508
S1913	1.06172	1.82178
S1188	0.715769	1.81818
S1835	0.804326	1.81406
S1840	0.694199	1.81406
S1384	0.761658	1.81324
S1214	0.667099	1.81061
S1203	0.608696	1.80303
S1642	0.765351	1.79675
S1095	0.721829	1.79621
S1850	0.829892	1.79138
S1866	0.938053	1.79138
S1431	0.917098	1.78947
S1964	0.714496	1.78654
S1415	0.602073	1.77929
S1931	0.853989	1.77888
S1831	0.823992	1.77324
S1243	0.795587	1.77273
S1180	0.802962	1.77251
S1454	0.898446	1.7725
S1678	0.877193	1.77236
S1824	0.810226	1.76417
S1522	0.967054	1.76216
S1905	0.845961	1.75578
S1174	0.729556	1.75355
S1934	0.845961	1.75248
S1919	0.721525	1.74257
S1534	0.984496	1.74054
S1343	0.694659	1.7385
S1227	0.713822	1.73485
S1287	1.17434	1.73309
S1635	0.947368	1.73171
S1671	0.815789	1.73171
S1683	0.914474	1.73171
S1946	0.836929	1.72937
S1298	0.714814	1.71145
S1259	0.669046	1.70455
S1641	0.811404	1.69919
S1187	0.622323	1.69697
S1963	0.788206	1.69458
S1161	0.797167	1.69194
S1374	0.945078	1.691
S1547	0.959302	1.68649
S1200	0.626217	1.68182
S1396	0.866321	1.67402
S1811	0.625369	1.67347
S1749	0.731801	1.67181
S1662	1.05044	1.67073
S1451	0.846632	1.67063
S1509	0.982558	1.66486
S1452	0.876684	1.66384
S1616	0.787281	1.6626
S1989	0.722359	1.65517
S1366	1.36984	1.65194
S1838	0.788594	1.65079
S1544	0.885659	1.64324
S1834	0.79056	1.64172
S1598	0.616228	1.63415
S1814	0.837758	1.62812
S1846	0.788594	1.61905
S1793	0.603736	1.61451
S1777	0.804326	1.60998
S1636	0.760965	1.60976
S1519	0.72093	1.6
S1902	0.832915	1.59736
S1867	0.886922	1.59637
S1177	0.779781	1.58768
S1414	0.821762	1.58234
S1518	0.736434	1.57838
S1951	0.80281	1.57756
S1673	0.866228	1.57724
S1288	1.24689	1.57619
S1284	1.36177	1.57078
S1986	0.704668	1.56979
S1535	1.04457	1.56757
S1990	0.794103	1.5665
S1942	0.801806	1.56436
S1945	0.722529	1.56436
S1596	0.866228	1.56098
S1526	0.936047	1.55676
S1367	0.914343	1.55455
S1441	0.937824	1.55178
S1957	0.788761	1.54125
S1536	1.00969	1.53514
S1588	0.75	1.53514
S1862	0.768928	1.53288
S1886	0.657301	1.53135
S1888	0.783743	1.53135
S1422	0.790674	1.52801
S1577	0.932171	1.52432
S1898	0.872052	1.51815
S1387	0.873575	1.50424
S1453	1.00829	1.49745
S1890	0.804817	1.49505
S1906	0.845961	1.49505
S1691	0.846743	1.49421
S1228	1.08371	1.49242
S1467	0.850777	1.48509
S1500	0.8	1.48509
S1568	1.03876	1.48108
S1589	0.71124	1.48108
S1307	0.728922	1.47881
S1786	0.786627	1.47846
S1204	1.14601	1.47727
S1416	0.701554	1.47368
S1918	0.750627	1.46865
S1153	0.642627	1.46445
S1175	0.752737	1.46445
S1379	0.888083	1.4635
S1362	0.870003	1.46258
S1155	0.886027	1.45498
S1428	0.693264	1.45331
S1807	0.757129	1.45125
S1150	0.70058	1.45024
S1594	0.699561	1.44309
S1597	0.894737	1.44309
S1675	0.859649	1.44309
S1752	0.975096	1.44015
S1520	0.976744	1.43784
S1471	0.769948	1.43485
S1477	0.72228	1.42543
S1754	0.785441	1.42471
S1869	0.709483	1.41254
S1930	0.814852	1.40924
S1099	0.824211	1.40758
S1952	0.864024	1.40264
S1776	1.08238	1.39382
S1144	0.721829	1.38863
S1549	0.945736	1.38378
S1877	0.902158	1.38284
S1424	0.897409	1.37861
S1368	1.15015	1.37601
S1499	0.635233	1.37206
S1910	0.721525	1.36964
S1365	1.26906	1.36519
S1394	0.986528	1.36163
S1202	0.639844	1.35606
S1279	0.684582	1.35437
S1344	0.958683	1.35437
S1686	0.860153	1.35135
S1680	0.850877	1.34959
S1385	1.2456	1.34805
S1392	0.820725	1.34465
S1722	0.687739	1.34363
S1240	1.05062	1.34091
S1591	0.986434	1.34054
S1897	0.841947	1.33993
S1792	0.753196	1.33787
S1493	1.24456	1.33438
S1661	1.17982	1.33333
S1669	0.916667	1.33333
S1449	1.62383	1.33107
S1515	0.889535	1.32973
S1170	0.872505	1.32227
S1708	0.695402	1.32046
S1962	0.8	1.3202
S1530	0.763566	1.31892
S1406	0.892228	1.31409
S1873	0.863021	1.31353
S1302	1.02116	1.31109
S1210	0.688514	1.31061
S1766	0.743295	1.30888
S1371	0.951295	1.3039
S1914	0.753638	1.30363
S1538	1.08915	1.2973
S1125	0.810689	1.29384
S1149	0.872505	1.29384
S1450	1.00725	1.28693
S1585	0.790698	1.28649
S1292	1.02519	1.28404
S1256	0.859831	1.2803
S1331	1.14209	1.27863
S1573	0.928295	1.27568
S1185	0.706035	1.27273
S1927	0.723532	1.27063
S1105	0.793303	1.2654
S1168	0.787508	1.2654
S1282	1.08566	1.2624
S1704	0.858238	1.25869
S1252	0.949384	1.25758
S1938	0.796789	1.25413
S1376	1.55026	1.25297
S1733	0.676245	1.25097
S1821	1.12094	1.24717
S1473	1.20104	1.24333
S1437	1.50466	1.24278
S1593	0.872807	1.23984
S1839	1.05801	1.2381
S1947	0.904165	1.23762
S1976	0.717445	1.23481
S1853	1.19174	1.23356
S1529	0.823643	1.23243
S1587	0.817829	1.23243
S1117	0.70058	1.23223
S1497	0.845596	1.23077
S1498	0.798964	1.23077
S1735	0.82567	1.2278
S1283	1.1179	1.22453
S1322	0.803493	1.22453
S1822	0.6588	1.22449
S1118	0.673535	1.22275
S1157	0.899549	1.22275
S1565	0.905039	1.22162
S1567	0.854651	1.22162
S1483	0.934715	1.22135
S1358	0.69869	1.21912
S1403	0.789637	1.21562
S1861	1.05801	1.21542
S1300	1.08163	1.21371
S1196	0.665152	1.19697
S1261	0.686567	1.19697
S1982	0.840295	1.1954
S1119	0.874437	1.18957
S1199	0.632057	1.18939
S1249	0.789747	1.18939
S1427	0.865285	1.18846
S1639	0.892544	1.18699
S1617	1.21491	1.18293
S1740	1	1.18147
S1566	0.868217	1.17838
S1496	0.784456	1.17739
S1258	0.743024	1.17424
S1797	1.09341	1.17007
S1542	0.831395	1.16757
S1551	0.839147	1.16757
S1560	1.14341	1.16757
S1844	1.10128	1.16553
S1348	0.996977	1.1596
S1466	0.866321	1.15856
S1550	0.932171	1.15676
S1798	0.786627	1.15646
S1487	0.801036	1.15542
S1624	1.15351	1.15447
S1664	1.20175	1.15447
S1768	0.739464	1.15444
S1981	0.938575	1.14614
S1972	0.835381	1.13957
S1974	0.744963	1.13957
S1100	1.08113	1.13744
S1762	0.844828	1.13514
S1320	0.974807	1.13255
S1748	0.729885	1.13127
S1458	0.91399	1.13073
S1872	0.903161	1.12871
S1921	0.804817	1.12541
S1372	0.993782	1.12394
S1685	0.835249	1.12355
S1732	0.764368	1.11969
S1136	0.706375	1.11848
S1189	0.657365	1.11364
S1191	0.972745	1.11364
S1533	1.40116	1.11351
S1321	0.648304	1.11091
S1926	0.773708	1.10561
S1571	1.0407	1.1027
S1845	1.09735	1.09751
S1817	0.999017	1.09297
S1696	0.758621	1.0888
S1785	1.07178	1.08844
S1475	0.84456	1.08634
S1480	1.24145	1.08634
S1602	1.21272	1.08537
S1833	1.12881	1.0839
S1359	0.755123	1.08386
S1504	0.94186	1.08108
S1537	0.784884	1.08108
S1165	0.843529	1.08057
S1404	0.849741	1.0798
S1899	0.814852	1.07591
S1123	0.837733	1.07583
S1317	1.20457	1.07304
S1933	0.658304	1.07261
S1129	0.669672	1.07109
S1277	0.874034	1.06763
S1781	0.965585	1.06576
S1863	1.08751	1.06576
S1868	1.14848	1.06576
S1489	0.728497	1.06436
S1229	1.17521	1.06061
S1260	0.83647	1.06061
S1702	0.678161	1.05792
S1705	1.25096	1.05792
S1495	0.910881	1.05181
S1701	0.685824	1.04633
S1687	0.727969	1.03861
S1557	1.21512	1.03784
S1625	1.08772	1.03252
S1889	1.20321	1.0297
S1739	0.756705	1.02703
S2000	1.07322	1.02463
S1102	0.743078	1.0237
S1124	0.741146	1.0237
S1220	0.776119	1.02273
S1710	0.739464	1.01931
S1725	0.971264	1.01931
S1601	1.22149	1.01626
S1186	0.704088	1.01515
S1659	1.33553	1.00813
S1332	1.0655	1.00812
S1268	0.67294	1.00758
S1760	0.911877	1.00386
S1479	0.645596	1.00157
S1245	0.707982	1
S1879	0.993477	0.9967
S1145	0.644559	0.995261
S1503	0.761628	0.994595
S1192	1.62103	0.992424
S1698	0.739464	0.992278
S1132	0.673535	0.985782
S1727	0.883142	0.976834
S1101	0.936252	0.976303
S1622	0.975877	0.97561
S1494	1.02798	0.973312
S1864	1.04818	0.970522
S1308	1.08969	0.970243
S1194	0.855938	0.969697
S1640	1.10965	0.96748
S1506	1.15116	0.965766
S1370	0.962694	0.964346
S1750	0.798851	0.96139
S1775	0.829502	0.96139
S1928	0.742599	0.960396
S1448	1.25492	0.957555
S1723	0.749042	0.949807
S1796	0.926254	0.947846
S1434	1.13264	0.943973
S1289	1.2086	0.943192
S1746	0.689655	0.942085
S1851	1.04228	0.938776
S1959	0.740049	0.932677
S1553	0.920543	0.92973
S1895	0.800803	0.927393
S1445	1.12746	0.926995
S1637	1.13816	0.926829
S1692	1.09387	0.926641
S1816	1.11701	0.92517
S1820	0.959685	0.92517
S1008	1.73709	0.925075
S1630	1.05482	0.922764
S1650	1.33772	0.922764
S1164	1.18352	0.914692
S1983	0.78231	0.912972
S1280	0.954652	0.90532
S1791	0.94002	0.902494
S1865	0.975418	0.902494
S1201	0.655419	0.901515
S1426	1.25078	0.89983
S1860	0.914454	0.897959
S1561	0.928295	0.897297
S1121	0.849324	0.895735
S1134	0.719897	0.886256
S1401	1.11606	0.886248
S1896	0.774711	0.884488
S1941	0.979428	0.884488
S1724	0.670498	0.88417
S1309	1.11387	0.883679
S1460	1.25907	0.882852
S1761	0.883142	0.876448
S1843	1.01868	0.875283
S1615	1.27193	0.873984
S1468	1.39275	0.872841
S1407	1.14404	0.872666
S1878	1.03864	0.871287
S1804	1.03441	0.870748
S1492	1.28705	0.869702
S1126	0.716033	0.867299
S1213	0.639844	0.863636
S1665	1.12281	0.861789
S1812	1.07375	0.861678
S1745	1.04023	0.861004
S1731	0.66092	0.857143
S1626	1.04167	0.853659
S1647	1.30263	0.849593
S1141	0.710238	0.848341
S1668	1.16228	0.845528
S1446	1.02902	0.845501
S1948	0.846964	0.841584
S1600	1.37939	0.841463
S1349	1.08163	0.840397
S1787	0.890855	0.839002
S1818	1.01672	0.839002
S1653	0.980263	0.837398
S1837	1.02852	0.834467
S1541	1.0155	0.832432
S1555	0.982558	0.832432
S1581	1.31202	0.832432
S1966	1.41425	0.83087
S1718	1.18582	0.830116
S1734	0.741379	0.830116
S1857	1.39823	0.829932
S1651	1.09868	0.829268
S1694	1.02682	0.826255
S1674	1.33991	0.825203
S1120	0.750805	0.824645
S1614	1.1864	0.821138
S1386	1.01865	0.818336
S1706	1.18774	0.814672
S1753	1.16858	0.810811
S1096	0.74501	0.810427
S1663	1.16447	0.808943
S1442	1.2715	0.808149
S1130	0.795235	0.805687
S1764	1.27011	0.803089
S1780	0.999017	0.802721
S1800	1.10718	0.802721
S1523	0.934109	0.8
S1608	1.05702	0.796748
S1699	0.795019	0.795367
S1389	1.07876	0.794567
S1486	0.731606	0.794349
S1511	1.14535	0.789189
S1643	1.25	0.788618
S1965	1.09877	0.788177
S1729	1.23372	0.787645
S1977	1.10565	0.784893
S1633	1.13816	0.784553
S1682	1.10746	0.780488
S1917	1.10186	0.778878
S1584	1.25581	0.778378
S1400	1.01969	0.777589
S1295	0.779308	0.775473
S1874	1.3146	0.768977
S1595	1.08114	0.768293
S1606	0.997807	0.768293
S1654	0.936404	0.768293
S1152	1.20283	0.767773
S1564	1.12984	0.767568
S1570	1.39341	0.767568
S1583	1.2345	0.767568
S1590	1.10659	0.767568
S1660	1.11623	0.764228
S1176	1.07727	0.763033
S1901	1.33066	0.762376
S1690	1.00383	0.756757
S1488	0.829016	0.753532
S1672	1.17544	0.747967
S1516	0.99031	0.745946
S1783	1.13471	0.743764
S1794	0.949853	0.743764
S1848	0.987217	0.743764
S1741	1.11686	0.741313
S1987	1.08206	0.738916
S1381	1.21347	0.736842
S1936	1.25339	0.735974
S1278	0.928451	0.732191
S1605	1.04386	0.731707
S1676	0.83114	0.731707
S1836	1.04621	0.730159
S1652	1.03509	0.727642
S1330	1.00302	0.726781
S1806	0.847591	0.725624
S1849	1.05211	0.725624
S1742	1.10345	0.722008
S1757	1.09579	0.722008
S1081	1.35364	0.720875
S1677	1.25219	0.715447
S1423	1.24041	0.713073
S1425	1.21347	0.713073
S1988	1.09386	0.712644
S1826	1.05211	0.712018
S1463	1.09326	0.709576
S1900	1.04165	0.709571
S1418	1.21244	0.706282
S1937	1.23031	0.706271
S1205	1.19079	0.704545
S1481	1.54093	0.703297
S1619	1.25877	0.703252
S1770	0.950192	0.702703
S1184	1.41146	0.701422
S1335	1.17434	0.699729
S1435	1.15026	0.699491
S1104	1.15647	0.696682
S1390	1.30259	0.696095
S1646	1.11842	0.695122
S1767	1.02107	0.694981
S1769	1.0249	0.694981
S1444	1.15751	0.692699
S1171	1.05023	0.691943
S1554	1.10465	0.691892
S1645	1.17105	0.691057
S1929	0.959358	0.689769
S1995	1.10467	0.689655
S1474	1.14715	0.687598
S1084	1.29007	0.687018
S1627	1.24342	0.686992
S1395	1.19171	0.685908
S1419	1.17824	0.685908
S1657	1.00877	0.682927
S1574	1.14729	0.681081
S1881	1.08981	0.679868
S1092	1.27616	0.679611
S1953	1.07777	0.676568
S1402	1.36373	0.675722
S1697	1.12261	0.675676
S1190	1.08955	0.674242
S1206	1.13433	0.674242
S1472	1.17824	0.6719
S1513	1.09302	0.67027
S1068	1.25232	0.666915
S1211	0.809215	0.666667
S1225	0.963011	0.666667
S1251	1.06814	0.666667
S1021	1.24834	0.664799
S1391	1.05907	0.662139
S1795	0.914454	0.662132
S1546	1.18411	0.659459
S1548	1.20155	0.659459
S1405	0.992746	0.658744
S1363	1.15418	0.656447
S1093	0.735351	0.654028
S1782	0.995084	0.653061
S1703	1.04981	0.65251
S1408	1.46839	0.651952
S1254	1.08566	0.651515
S1333	1.1441	0.651037
S1882	1.12895	0.650165
S1949	0.990467	0.650165
S1759	1.10536	0.648649
S1502	1.06008	0.648649
S1397	1.20104	0.648557
S1398	1.00518	0.648557
S1337	0.928451	0.645627
S1436	1.0943	0.645161
S1233	1.00195	0.643939
S1236	1.08566	0.643939
S1922	0.958354	0.643564
S1666	0.989035	0.642276
S1447	1.09741	0.641766
S1827	0.892822	0.639456
S1440	1.02798	0.63837
S1556	1.08527	0.637838
S1069	1.1947	0.636232
S1383	1.04456	0.634975
S1655	1.07018	0.634146
S1991	0.965111	0.633826
S1020	1.17682	0.62671
S1631	1.26535	0.626016
S1281	1.03527	0.623986
S1916	1.09182	0.623762
S1465	0.956477	0.621664
S1476	1.09948	0.618524
S1050	1.16093	0.618245
S1433	0.970984	0.617997
S1772	1.2069	0.617761
S1954	1.12393	0.617162
S1586	1.20736	0.616216
S1072	1.15695	0.616129
S1915	1.10888	0.613861
S1057	1.14901	0.611897
S1156	1.02898	0.606635
S1235	1.00389	0.606061
S1241	1.07203	0.606061
S1765	1.12069	0.602317
S1128	1.00966	0.601896
S1013	1.12914	0.601317
S1393	1.12953	0.601019
S1271	1.02726	0.598485
S1700	0.988506	0.598456
S1961	0.638821	0.597701
S1040	1.12119	0.597085
S1051	1.12119	0.597085
S1033	1.11921	0.596026
S1041	1.11921	0.596026
S1958	1.24717	0.594417
S1975	1.0516	0.594417
S1912	1.06673	0.594059
S1478	1.1772	0.593407
S1242	1.15769	0.590909
S1380	1.14197	0.590832
S1457	1.4114	0.590832
S1027	1.10927	0.590736
S1112	0.992273	0.587678
S1060	1.10331	0.587562
S1925	1.36377	0.587459
S1721	0.975096	0.586873
S1002	1.10132	0.586504
S1375	1.26839	0.584041
S1524	1.30814	0.583784
S1218	1.16158	0.583333
S1015	1.09338	0.582272
S1667	1.21491	0.581301
S1893	1.06673	0.580858
S1908	0.965379	0.580858
S1388	1.19585	0.580645
S1439	1.02591	0.580645
S1802	0.947886	0.580499
S1065	1.0894	0.580156
S1137	1.17772	0.578199
S1140	1.01545	0.578199
S1997	1.21572	0.577997
S1632	0.986842	0.577236
S1195	1.11291	0.575758
S1743	1.14368	0.57529
S1773	1.07471	0.57529
S1892	1.05068	0.574257
S1527	1.02132	0.572973
S1540	1.08333	0.572973
S1543	1.08333	0.572973
S1559	1.33527	0.572973
S1562	1.03682	0.572973
S1323	1.02318	0.569883
S1048	1.06954	0.569576
S1607	1.15351	0.569106
S1955	1.12795	0.567657
S1707	1.02299	0.567568
S1713	0.929119	0.567568
S1043	1.06159	0.565343
S1609	1.02193	0.565041
S1353	1.10783	0.564472
S1944	1.04666	0.564356
S1055	1.05762	0.563227
S1514	0.827519	0.562162
S1532	1.06202	0.562162
S1880	1.25038	0.561056
S1884	1.15504	0.561056
S1621	1.03509	0.560976
S1244	1.05451	0.560606
S1410	1.07047	0.560272
S1028	1.05166	0.560053
S1755	0.957854	0.559846
S1350	0.722875	0.559062
S1482	1.1513	0.55887
S1007	1.0457	0.556879
S1751	1.09195	0.555985
S1049	1.03974	0.553705
S1222	0.974692	0.55303
S1087	1.03775	0.552647
S1091	1.03775	0.552647
S1980	1.17543	0.551724
S1086	1.03576	0.551589
S1528	1.06589	0.551351
S1558	1.22481	0.551351
S1575	1.10078	0.551351
S1006	1.03377	0.550531
S1456	1.27979	0.550085
S1815	0.875123	0.548753
S1744	1.0249	0.548263
S1894	1.08981	0.547855
S1053	1.02583	0.546299
S1232	1.05256	0.545455
S1247	0.924075	0.545455
S1979	1.35528	0.545156
S1151	0.853187	0.545024
S1950	1.11892	0.544554
S1037	1.02185	0.544183
S1960	1.1312	0.541872
S1115	0.837733	0.540284
S1047	1.01391	0.539951
S1382	1.18135	0.539898
S1076	1.01192	0.538893
S1306	0.821633	0.537421
S1774	1.14368	0.53668
S1459	1.28187	0.536503
S1819	0.92822	0.535147
S1012	1	0.532544
S1681	1.08114	0.53252
S1525	1.21318	0.52973
S1715	1.00958	0.528958
S1758	1.03065	0.528958
S1485	1.21347	0.527473
S1411	1.04974	0.526316
S1790	0.975418	0.526077
S1080	0.986093	0.525138
S1711	1.08238	0.525097
S1712	1.09195	0.525097
S1716	1.02299	0.525097
S1490	1.02487	0.524333
S1399	1.12332	0.52292
S1223	0.957171	0.522727
S1253	0.976639	0.522727
S1994	1.12531	0.522167
S1810	1.08161	0.521542
S1871	1.04165	0.521452
S1956	1.03061	0.521452
S1131	1.3226	0.521327
S1147	1.21829	0.521327
S1582	1.21899	0.518919
S1031	0.974172	0.51879
S1885	1.07777	0.518152
S1052	0.970199	0.516674
S1088	0.970199	0.516674
S1378	1.17824	0.516129
S1354	0.773262	0.51578
S1491	0.969948	0.514914
S1993	1.27469	0.512315
S1299	0.710783	0.51037
S1720	1.07471	0.509653
S1430	1.10363	0.509338
S1998	1.1027	0.509031
S1939	1.17411	0.508251
S1512	1.23256	0.508108
S1578	1.05814	0.508108
S1275	1.05646	0.507576
S1001	0.952318	0.507152
S1999	1.17543	0.505747
S1464	1.07668	0.505495
S1319	1.24488	0.504959
S1059	0.946358	0.503977
S1883	1.10687	0.50165
S1266	1.22388	0.5
S1429	1.33368	0.499151
S1014	0.934437	0.497629
S1505	1.1376	0.497297
S1090	0.928477	0.494455
S1290	0.855895	0.494139
S1107	1.25692	0.492891
S1215	0.873459	0.492424
S1237	0.900714	0.492424
S1973	1.17052	0.489327
S1940	0.968389	0.488449
S1042	0.916556	0.488107
S1719	0.923372	0.486486
S1728	1.04406	0.486486
S1756	0.944444	0.486486
S1576	1.12791	0.486486
S1920	1.06473	0.485149
S1231	1.05451	0.484848
S1159	1.06375	0.483412
S1017	0.906623	0.482817
S1709	1.00192	0.482625
S1016	0.904636	0.481759
S1066	0.902649	0.480701
S1461	1.23005	0.480377
S1122	0.984546	0.478673
S1907	0.999498	0.478548
S1083	0.896689	0.477527
S1265	1.11681	0.477273
S1501	0.976744	0.475676
S1531	0.97093	0.475676
S1074	0.886755	0.472236
S1903	1.04165	0.471947
S1688	1.00766	0.471042
S1208	1.07592	0.469697
S1035	0.880795	0.469062
S1484	1.17617	0.467818
S1695	0.967433	0.467181
S1737	1.02874	0.467181
S1339	0.674505	0.467087
S1342	0.960699	0.467087
S1082	0.876821	0.466946
S1517	0.939922	0.464865
S1771	1.17241	0.46332
S1970	1.257	0.463054
S1932	1.24937	0.462046
S1338	0.912328	0.461677
S1870	1.21826	0.458746
S1909	1.15404	0.458746
S1923	1.2002	0.458746
S1778	1.03638	0.45805
S1291	0.684582	0.456267
S1689	1.05364	0.455598
S1736	0.990421	0.455598
S1148	1.26658	0.454976
S1263	0.988319	0.454545
S1679	1.04825	0.45122
S1351	1.11387	0.450857
S1154	1.04443	0.450237
S1183	1.10045	0.450237
S1969	1.19214	0.449918
S1887	1.13798	0.448845
S1714	1.09195	0.447876
S1224	0.947437	0.44697
S1273	1.01947	0.44697
S1891	0.905168	0.445545
S1094	1.02898	0.445498
S1142	0.998068	0.445498
S1346	1.08364	0.445446
S1364	1.29526	0.445446
S1552	1.22287	0.443243
S1029	0.831126	0.442611
S1294	0.992946	0.440036
S1209	0.968851	0.439394
S1246	1.06814	0.439394
S1089	0.817219	0.435205
S1432	1.10052	0.434635
S1038	0.815232	0.434147
S1085	0.813245	0.433089
S1563	1.14535	0.432432
S1572	1.22093	0.432432
S1079	0.811258	0.432031
S1255	1.26671	0.431818
S1267	1.08371	0.431818
S1455	1.19067	0.431239
S1968	1.04668	0.426929
S1197	1.02726	0.424242
S1269	1.04283	0.424242
S1360	0.624118	0.423805
S1985	1.08698	0.423645
S1992	1.11057	0.423645
S1032	0.795364	0.423567
S1067	0.791391	0.421451
S1336	1.05139	0.418395
S1967	1.0172	0.417077
S1234	0.910448	0.416667
S1018	0.777483	0.414044
S1935	1.04466	0.412541
S1270	1.02531	0.409091
S1077	0.765563	0.407696
S1312	1.03527	0.407574
S1078	0.761589	0.40558
S1178	1.22795	0.402844
S1747	0.990421	0.401544
S1009	0.745695	0.397116
S1045	0.745695	0.397116
S1071	0.745695	0.397116
S1341	0.950621	0.396754
S1046	0.743709	0.396058
S1061	0.739735	0.393942
S1738	1.03257	0.393822
S1023	0.737748	0.392884
S1003	0.735762	0.391826
S1005	0.735762	0.391826
S1329	0.988915	0.391344
S1911	1.07878	0.389439
S1579	1.03295	0.389189
S1158	1.29169	0.388626
S1024	0.727815	0.387594
S1996	1.53514	0.387521
S1036	0.723841	0.385477
S1030	0.721854	0.384419
S1111	1.27044	0.383886
S1135	0.982614	0.383886
S1162	1.16806	0.383886
S1763	1.06322	0.382239
S1143	1.1275	0.379147
S1064	0.711921	0.379129
S1219	1.13433	0.378788
S1257	1.04088	0.378788
S1034	0.709934	0.378071
S1070	0.709934	0.378071
S1310	1.12798	0.375113
S1726	1.01916	0.374517
S1169	1.18931	0.374408
S1026	0.7	0.372781
S1073	0.698013	0.371723
S1054	0.696026	0.370665
S1056	0.696026	0.370665
S1304	0.980853	0.369702
S1004	0.690066	0.367491
S1011	0.690066	0.367491
S1166	1.14681	0.364929
S1167	1.09466	0.364929
S1340	1.1441	0.364292
S1058	0.680132	0.362201
S1127	0.91114	0.36019
S1173	1.42112	0.36019
S1022	0.674172	0.359027
S1286	0.716829	0.358882
S1327	1.06349	0.358882
S1025	0.672185	0.357969
S1207	1.04672	0.356061
S1971	1.14201	0.35468
S1044	0.660265	0.35162
S1984	0.997543	0.351396
S1462	1.10466	0.348509
S1063	0.654305	0.348446
S1293	0.759154	0.348061
S1097	1.00966	0.345972
S1138	1.15647	0.345972
S1160	0.965229	0.345972
S1182	1.21056	0.345972
S1539	1.12791	0.345946
S1010	0.648344	0.345272
S1347	0.656365	0.342651
S1039	0.636424	0.338924
S1062	0.634437	0.337866
S1316	0.958683	0.33183
S1326	0.785354	0.33183
S1019	0.618543	0.329402
S1315	1.05542	0.32101
S1328	1.09573	0.32101
S1106	1.09659	0.317536
S1172	1.07147	0.317536
S1313	0.67652	0.3156
S1163	1.03863	0.312796
S1303	1.20658	0.310189
S1324	1.1038	0.310189
S1075	0.580795	0.309299
S1098	1.26079	0.303318
S1361	0.678535	0.299369
S1109	0.901481	0.28436
S1133	1.07534	0.28436
S1146	1.00386	0.279621
S1305	0.817602	0.272317
S1198	0.869565	0.265152
S1301	0.652335	0.261497
S1325	1.0131	0.256087
S1108	0.965229	0.255924
S1139	0.95557	0.241706
S1103	1.03863	0.232227
S1110	1.06182	0.232227
S1114	1.07727	0.21327
S1221	0.916288	0.189394
CBS_PGAP	0.925925	0.0770864
CBS_BGL9	0.913234	1.28365
Pp4	1.19163	0.0174257
Pp4_BGL3	1.09386	0.716348

## Sheet: Fig. 2C
Segregant	Normalised OD600	Normalised 4-NP Absorbance
S467	0.676086	2.94347
S737	0.740838	2.6989
S406	0.892717	2.62489
S685	0.55944	2.5899
S323	0.521664	2.49943
S610	0.685666	2.47977
S731	0.723574	2.456
S669	0.956781	2.43267
S683	1.25784	2.25803
S743	1.03063	2.22116
S202	0.729929	2.15443
S729	0.839748	2.08808
S563	0.788975	2.08292
S205	0.886222	2.07285
S795	1.02242	2.00996
S348	0.755288	1.95194
S927	0.693745	1.81945
S330	0.776829	1.81211
S725	0.958489	1.78046
S716	1.04655	1.70857
S695	1.17659	1.67445
S692	0.625792	1.63083
S921	0.919004	1.5931
S834	1.09573	1.49995
S549	1.10282	1.44252
S344	0.68521	1.38548
CBS_BGL9	1.11317	1.35171
S693	0.655126	1.3292
S372	0.8287	1.32451
S417	0.588952	1.29422
S29	0.693969	1.28086
S430	0.800943	1.17354
S413	0.68507	1.01312
S418	0.959433	0.900417
S358	1.28105	0.835092
Pp2_BGL5	0.886825	0.648288
S719	0.269182	0.644679
S765	1.23246	0.630368
S700	1.38249	0.619397
S35	1.00097	0.614256
S745	1.44011	0.60665
S313	1.13669	0.588238
S728	1.45614	0.582222
S607	1.56337	0.578086
S768	0.972429	0.573469
S780	1.54449	0.572298
S760	1.27698	0.570531
S619	1.45611	0.551262
S47	1.30638	0.542646
S581	1.38948	0.541248
S265	1.11682	0.539805
S637	1.67077	0.537457
S346	0.787189	0.528532
S702	1.31234	0.52421
S750	1.51563	0.512616
S345	1.12879	0.509224
S584	1.24658	0.508883
S738	1.14004	0.507303
S589	1.63211	0.502282
S78	1.15084	0.497637
S658	1.2092	0.486907
S513	1.37343	0.454232
S618	1.28823	0.424901
S576	1.14258	0.42425
S696	0.863028	0.412849
S230	1.05561	0.38495
S646	0.899126	0.380029
S617	1.23403	0.376748
S596	1.30886	0.37214
S613	1.26052	0.316501
S308	0.219205	0.20743
CBS_PGAP	0.960453	0.0706355
Pp2	0.961195	0

## Sheet: Fig. 2D
Segregant	Normalised OD600	Normalised 4-NP Absorbance
S1274	0.789851	2.99087
S1352	0.678806	2.90743
S1438	0.74597	2.79531
S1829	0.603582	2.3442
S1369	0.690448	2.31812
S1521	1.06746	2.25554
S1250	0.88209	2.15906
S1116	0.750448	2.09648
S1216	0.763881	2.00522
S1276	0.929552	1.98696
S1311	0.801493	1.83572
S1634	0.814925	1.80704
S1629	0.835522	1.77575
S1421	0.715522	1.74967
S1238	0.957313	1.73664
S1599	0.891045	1.71838
S1248*	0.840895522*	1.689700130*
S1628	0.924179	1.66884
S1784	0.808657	1.66884
S1803	0.849851	1.65841
S1217	0.71194	1.64276
S1508	0.988657	1.63755
S1830	0.826567	1.61408
S1805	0.783582	1.60104
S1611	0.904478	1.57757
S1297	0.586567	1.56454
S1808	1.05134	1.56454
S1612	0.853433	1.55411
S1801	0.876716	1.52803
S1832	0.800597	1.46023
S1296	0.866866	1.45502
S1181	0.932239	1.41851
S1264	0.916119	1.39244
S1357	0.767463	1.33768
S1262	0.690448	1.33507
S1852	0.908955	1.33507
S1789	0.840896	1.30639
S1856	0.753134	1.30117
S1469	0.825672	1.08475
S1328	1.06657	0.766623
S1347	1.15881	0.688396
S1361	1.36836	0.65189
S1103	1.02896	0.636245
S1106	1.00567	0.623207
S1303	1.18299	0.612777
S1109	1.06388	0.604954
S1172	0.969851	0.584094
S1984	1.03254	0.584094
S1110	1.16149	0.578879
S1108	1.13104	0.573664
S1163	1.05493	0.573664
S1324	0.940299	0.565841
S1114	1.16866	0.555411
S1315	1.04687	0.539765
S1325	0.91791	0.529335
S1293	1.11851	0.52412
S1316	1.05134	0.521512
S1097	1.01731	0.518905
S1305	0.985075	0.518905
S1182	1.0191	0.516297
S1326	1.04507	0.474576
S1313	0.911642	0.471969
S1138	1.16418	0.461538
S1301	1.14806	0.461538
S1198	1.00836	0.445893
S1160	0.936716	0.440678
S1098	0.910746	0.42764
S1133	1.0809	0.414602
S1139	1.09075	0.411995
S1221	1.12209	0.411995
S1146	0.993134	0.396349
S1462	1.03701	0.385919
S1539	1.1203	0.341591
CBS_PGAP	0.748657	0.0443286
CBS_BGL9	0.911642	1.22034
Pp4	1.23851	0.0234681
Pp4_BGL3	1.08806	0.779661
* Diploid, not used

## Sheet: Fig. 4B
Strain	4-NP Absorbance					Mean	SD
CBS_BGL9	0.0551229	0.036214	0.0448007			0.0453792	0.00946772
CBS_BGL9_HOC1FL	0.017574	0.015919	0.0186779	0.0175225		0.0174233	0.00113573
CBS_pGAP	0.00228408	0.00178694	0.00236982			0.00214695	0.000314707
Pp2_BGL5	0.0178193	0.0216074	0.0270899			0.0221722	0.00466105
Pp2_BGL5_hoc1::6XSTOP	0.0687144	0.0705702	0.0679487			0.0690778	0.001348
Pp2	0.000788177	0.000668673	0.000763151			0.00074	6.30259e-05
Pp4_BGL3	0.0295054	0.0312584	0.0365149			0.0324263	0.00364775
Pp4_BGL3_hoc1::6XSTOP	0.083105	0.0916986	0.096394			0.0903992	0.00673911
Pp4	0.00224777	0.000959233	0.00143267			0.00154655	0.000651772
CBS_BGL9/Pp2_BGL5	0.0227003	0.0272815	0.0232495			0.0244104	0.00250149
CBS_BGL9_hoc1/Pp2_BGL5_hoc1	0.0747529	0.0752275				0.0749902	0.000335579
CBS_BGL9/Pp4_BGL3	0.032813	0.0321621	0.0252588			0.030078	0.00418618
CBS_BGL9_hoc1/Pp4_BGL3_hoc1	0.0875511	0.0737271				0.0806391	0.00977505

## Sheet: Fig. 5B
Strain	4-NP Absorbance values									Mean	SD																														IRA1CBS7435/ira1Pp2	IRA1CBS7435/ira1Pp2	IRA1CBS7435/ira1Pp2	IRA1CBS7435/ira1Pp2	IRA1CBS7435/ira1Pp2	IRA1CBS7435/ira1Pp2	IRA1CBS7435/ira1Pp2	IRA1CBS7435/ira1Pp2	CBS_PGAP
CBS_BGL9	0.0657723	0.065233	0.0706127							0.067206	0.00296258																														0.0348805	0.035426	0.035891	0.032454	0.0346093	0.0325352	0.0364198		0
Pp2_BGL5	0.0320363	0.0306173	0.0345814							0.0324117	0.00200855
CBS_PGAP	0	0	0.000322841							0.000107614	0.000186392
Pp2	-0.00126183	-0.00100914	-0.000741427							-0.00100413	0.000260238
IRA1CBS7435/IRA1Pp2	0.0383234	0.0389549	0.0398033							0.0390272	0.000742594
ira2CBS7435/IRA1Pp2	0.0504334	0.058642	0.0479511	0.0444026	0.0471058	0.0644313	0.0538734	0.0620125		0.0536065	0.00739002
IRA1CBS7435/ira1Pp2	0.0348805	0.035426	0.035891	0.032454	0.0346093	0.0325352	0.0364198			0.0346022	0.00156033
[truncated: 15 more columns]

## Sheet: Fig. 5C
Strain	Replicate 4-NP Absorbance values								Mean	SD
CBS_BGL9	0.0620687	0.0651524	0.0676432						0.0649548	0.00279251
Pp2_BGL5	0.0320793	0.0305703	0.0224855						0.0283784	0.00515884
CBS_PGAP	0.00281517	0.00335556	0.00310258						0.0030911	0.000270381
Pp2	0.000287387	0.000282725	0.00141205						0.000660722	0.000650677
IRA1N200D	0.0841789	0.082653	0.0728755	0.0667245	0.0739134	0.0720967	0.0809341		0.0761966	0.00646296
IRA1V393L	0.0556237	0.0617746	0.0619822	0.055053					0.0586084	0.00378404
IRA1D399N	0.061588	0.0489723	0.0539018						0.0548207	0.00635782
IRA1G1466D	0.0479982	0.0515028	0.0509029	0.0520595					0.0506159	0.00180792
IRA1K404fs	0.0558765	0.0349582	0.0479394	0.038749	0.0484192	0.038901	0.0497472		0.0449415	0.00750832

## Sheet: Fig. 6
	Time-point	ICs				CBS_BGL9			CBS_pGAP					ICs				CBS_BGL9			CBS_pGAP
		IC1	IC3	IC11	IC13									IC1	IC3	IC11	IC13
4NP-Absorbance	0	-0.009	-0.006	-0.005	-0.005	-0.005	-0.008	-0.006	-0.005	-0.009	-0.007		OD600	0.266	0.254	0.305	0.242	0.26	0.27	0.26	0.279	0.257	0.256
	24	0.252	0.226	0.273	0.221	0.256	0.207	0.263	0.013	0.014	0.012			6.57	6.03	8.04	6.72	8.19	6.87	8.55	7.59	7.86	6.75
	48	0.324	0.348	0.414	0.39	0.391	0.338	0.39	0.019	0.02	0.019			10.59	9.93	10.05	10.89	15.09	13.65	13.86	12.33	14.73	11.55
	72	0.396	0.604	0.672	0.52	0.468	0.396	0.652	0.02	0.028	0.016			13.68	13.11	14.13	10.98	18.9	16.08	18.03	15.69	17.28	14.58
	96	0.94	1.32	1.14	0.932	0.868	0.688	0.82	0.028	0.04	0.016			16.83	14.46	15.54	14.28	22.26	20.07	20.37	18.99	21.09	17.07
	120	1.432	1.768	2.28	1.216	0.876	0.82	0.916	0.028	0.036	0.028			18.27	17.13	16.17	14.37	24.87	23.31	24.51	19.98	22.2	19.56
	144	1.752	2.388	3	1.508	1.024	0.856	0.996	0.024	0.028	0.02			18.51	15.33	18.39	14.64	22.74	23.49	22.98	21.09	20.31	21.48
	168	2.488	3.284	3.996	2.18	1.056	0.916	1.068	0.036	0.12	0.04			16.23	15.15	17.73	14.46	21.96	22.59	22.68	20.82	21.12	20.04

[truncated: 13 more sheets: Fig. S1C, Fig. S3A, Fig. S3B, Fig. S3C, Fig. S3D, Fig. S3E, Fig. S3F, Fig. S4, Fig. S6, Fig. S8A, Fig. S8B, Fig. S9A, Fig. S9B]
