# Supplementary material for: Identification of genetic variants of the industrial yeast Komagataella phaffii (Pichia pastoris) that contribute to increased yields of secreted heterologous proteins
Source: PLoS Biol. 2022 Dec 15;20(12):e3001877. doi: 10.1371/journal.pbio.3001877 (PMC9754263; doi:10.1371/journal.pbio.3001877)
Supplement: S2 Data — (XLSX) [file pbio.3001877.s014.xlsx]

## Sheet: Notes
S2 Data. Allele frequencies at each SNP site in the selected segregant pools in Cross 1 and Cross 2.
The data is in the other 2 tabs in this Excel file. Column headings are explained in this tab.
COLUMN HEADINGS	Description
SNP	unique SNP ID, first letter indicates chromosome, lowercase for Cross1, uppercase for Cross 2
Chr	chromosome (1,2,3,4)
Position	base pair positon of SNP in nuclear genome of K.phaffii CBS7435 from Sturmberger et al. (2016) (GenBankAccession.Version: LT962476.1; LT962477.1; LT962478.1; LT962479.1)
REF	reference (CBS7435) allele nucleotide for the SNP
ALT	alternate allele nucleotide in Pp2 or Pp4
InferiorPp2/4	Number of the inferior segregants with the Pp2 or Pp4 genotype (out of 30 total segregants)
InfFractionPp2/4	Fraction of the inferior segregants with the Pp2 or Pp4 genotype
SuperiorPp2/4	Number of the superior segregants with the Pp2 or Pp4 genotype (out of 30 total segregants)
SupFractionPp2/4	Fraction of the superior segregants with the Pp2 or Pp4 genotype
P-value	Bonferroni corrected P-values (Fisher's Exact Test on frequencies of the Pp genotype)
QTL name	label (QTL1, QTL2, QTL3) if the SNP is in one of the three identified QTL regions
S.cerevisiae Homolog	Name of any S. cerevisiae homolog, if known
K.phaffii Gene	Name of any gene spanning position of SNP in the CBS7435 genome annotation
Gene Description	Description of any K.phaffii gene spanning the SNP

## Sheet: Cross1_Pp2_TOP30
SNP	Chr	Position	REF	ALT	InferiorPp2	InfFractionPp2	SuperiorPp2	SupFractionPp2	P-value	QTL name	S.cerevisiae Homolog	K.phaffii Gene	Gene Description
a00001	chr1	2168	T	A	18	0.600	16	0.533	1
a00002	chr1	2369	C	T	18	0.600	16	0.533	1
a00003	chr1	2374	A	G	18	0.600	16	0.533	1
a00004	chr1	2438	C	A	18	0.600	16	0.533	1
a00005	chr1	2442	G	A	18	0.600	16	0.533	1
a00006	chr1	2476	A	G	18	0.600	16	0.533	1
a00007	chr1	2479	G	A	18	0.600	16	0.533	1
a00008	chr1	2509	A	G	18	0.600	16	0.533	1
a00009	chr1	2511	A	G	18	0.600	16	0.533	1
a00010	chr1	2513	T	C	18	0.600	16	0.533	1
a00011	chr1	2518	T	A	18	0.600	16	0.533	1
a00012	chr1	2521	C	T	18	0.600	16	0.533	1
a00013	chr1	2529	A	G	18	0.600	16	0.533	1
a00014	chr1	2556	G	C	18	0.600	16	0.533	1
a00015	chr1	2572	G	A	18	0.600	16	0.533	1
a00016	chr1	2575	T	C	18	0.600	16	0.533	1
a00017	chr1	2588	G	A	18	0.600	16	0.533	1
a00018	chr1	2631	T	G	18	0.600	16	0.533	1
a00019	chr1	2666	G	A	18	0.600	16	0.533	1
a00020	chr1	2801	G	A	18	0.600	16	0.533	1
a00021	chr1	2810	A	G	18	0.600	16	0.533	1
a00022	chr1	2816	C	G	18	0.600	16	0.533	1
a00023	chr1	2839	A	C	18	0.600	16	0.533	1
a00024	chr1	2848	T	C	18	0.600	16	0.533	1
a00025	chr1	2886	C	T	18	0.600	16	0.533	1
a00026	chr1	2922	A	G	18	0.600	16	0.533	1
a00027	chr1	2923	C	G	18	0.600	16	0.533	1
a00028	chr1	2945	A	G	18	0.600	16	0.533	1
a00029	chr1	2950	T	C	18	0.600	16	0.533	1
a00030	chr1	2963	C	G	18	0.600	16	0.533	1
a00031	chr1	2969	C	G	18	0.600	16	0.533	1
a00032	chr1	2973	T	A	18	0.600	16	0.533	1
a00033	chr1	2983	A	G	18	0.600	16	0.533	1
a00034	chr1	2991	G	A	18	0.600	16	0.533	1
a00035	chr1	3005	A	C	18	0.600	16	0.533	1
a00036	chr1	3019	C	T	18	0.600	16	0.533	1
a00037	chr1	3036	T	C	18	0.600	16	0.533	1
a00038	chr1	3045	G	A	18	0.600	16	0.533	1
a00039	chr1	3050	A	G	18	0.600	16	0.533	1
a00040	chr1	3057	A	G	18	0.600	16	0.533	1
a00041	chr1	3074	T	C	18	0.600	16	0.533	1
a00042	chr1	3075	C	T	18	0.600	16	0.533	1
a00043	chr1	3092	A	G	18	0.600	16	0.533	1
a00044	chr1	10514	G	A	18	0.600	16	0.533	1			BQ9382_C1-0010	Hexose transporter with moderate affinity for glucose
a00045	chr1	10586	T	G	18	0.600	16	0.533	1			BQ9382_C1-0010	Hexose transporter with moderate affinity for glucose
a00046	chr1	10601	A	C	18	0.600	16	0.533	1			BQ9382_C1-0010	Hexose transporter with moderate affinity for glucose
a00047	chr1	10646	T	C	18	0.600	16	0.533	1			BQ9382_C1-0010	Hexose transporter with moderate affinity for glucose
a00048	chr1	10748	C	T	18	0.600	16	0.533	1			BQ9382_C1-0010	Hexose transporter with moderate affinity for glucose
a00049	chr1	10823	G	A	18	0.600	16	0.533	1			BQ9382_C1-0010	Hexose transporter with moderate affinity for glucose
a00050	chr1	10856	C	T	18	0.600	16	0.533	1			BQ9382_C1-0010	Hexose transporter with moderate affinity for glucose
a00051	chr1	10913	A	G	18	0.600	16	0.533	1			BQ9382_C1-0010	Hexose transporter with moderate affinity for glucose
a00052	chr1	11012	G	T	18	0.600	16	0.533	1			BQ9382_C1-0010	Hexose transporter with moderate affinity for glucose
a00053	chr1	11030	C	T	18	0.600	16	0.533	1			BQ9382_C1-0010	Hexose transporter with moderate affinity for glucose
a00054	chr1	11060	T	C	18	0.600	16	0.533	1			BQ9382_C1-0010	Hexose transporter with moderate affinity for glucose
a00055	chr1	11103	C	T	18	0.600	16	0.533	1			BQ9382_C1-0010	Hexose transporter with moderate affinity for glucose
a00056	chr1	11176	T	A	18	0.600	16	0.533	1			BQ9382_C1-0010	Hexose transporter with moderate affinity for glucose
a00057	chr1	11189	G	A	18	0.600	16	0.533	1			BQ9382_C1-0010	Hexose transporter with moderate affinity for glucose
a00058	chr1	11243	G	A	18	0.600	16	0.533	1			BQ9382_C1-0010	Hexose transporter with moderate affinity for glucose
a00059	chr1	11420	C	A	18	0.600	16	0.533	1			BQ9382_C1-0010	Hexose transporter with moderate affinity for glucose
a00060	chr1	11522	C	G	18	0.600	16	0.533	1			BQ9382_C1-0010	Hexose transporter with moderate affinity for glucose
a00061	chr1	11558	C	T	18	0.600	16	0.533	1			BQ9382_C1-0010	Hexose transporter with moderate affinity for glucose
a00062	chr1	11597	A	C	18	0.600	16	0.533	1			BQ9382_C1-0010	Hexose transporter with moderate affinity for glucose
a00063	chr1	11627	T	A	18	0.600	16	0.533	1			BQ9382_C1-0010	Hexose transporter with moderate affinity for glucose
a00064	chr1	11886	G	A	18	0.600	16	0.533	1
a00065	chr1	11906	C	T	18	0.600	16	0.533	1
a00066	chr1	11932	T	C	18	0.600	16	0.533	1
a00067	chr1	12031	T	C	18	0.600	16	0.533	1
a00068	chr1	12034	T	C	18	0.600	16	0.533	1
a00069	chr1	12091	A	G	18	0.600	16	0.533	1
a00070	chr1	12097	T	C	18	0.600	16	0.533	1
a00071	chr1	12105	G	A	18	0.600	16	0.533	1
a00072	chr1	12116	C	A	18	0.600	16	0.533	1
a00073	chr1	12209	A	G	18	0.600	16	0.533	1
a00074	chr1	12298	G	A	18	0.600	16	0.533	1
a00075	chr1	12313	G	T	18	0.600	16	0.533	1
a00076	chr1	12442	G	A	18	0.600	16	0.533	1			BQ9382_C1-0015
a00077	chr1	12455	G	A	18	0.600	16	0.533	1			BQ9382_C1-0015
a00078	chr1	12499	A	T	18	0.600	16	0.533	1			BQ9382_C1-0015
a00079	chr1	12781	C	T	18	0.600	16	0.533	1			BQ9382_C1-0015
a00080	chr1	12988	T	C	18	0.600	16	0.533	1			BQ9382_C1-0015
a00081	chr1	13001	G	A	18	0.600	16	0.533	1			BQ9382_C1-0015
a00082	chr1	13079	G	A	18	0.600	16	0.533	1			BQ9382_C1-0015
a00083	chr1	13096	G	A	18	0.600	16	0.533	1			BQ9382_C1-0015
a00084	chr1	13246	C	T	18	0.600	16	0.533	1			BQ9382_C1-0015
a00085	chr1	13276	A	T	18	0.600	16	0.533	1			BQ9382_C1-0015
a00086	chr1	13505	C	A	18	0.600	16	0.533	1
a00087	chr1	13519	G	A	18	0.600	16	0.533	1
a00088	chr1	13544	G	A	18	0.600	16	0.533	1
a00089	chr1	13555	A	T	18	0.600	16	0.533	1
a00090	chr1	13563	A	T	18	0.600	16	0.533	1
a00091	chr1	13602	A	T	18	0.600	16	0.533	1
a00092	chr1	13616	C	T	18	0.600	16	0.533	1
a00093	chr1	13621	G	A	18	0.600	16	0.533	1
a00094	chr1	13630	G	A	18	0.600	16	0.533	1
a00095	chr1	13714	C	T	18	0.600	16	0.533	1
a00096	chr1	13772	G	A	18	0.600	16	0.533	1
a00097	chr1	13783	T	A	18	0.600	16	0.533	1
a00098	chr1	13818	C	A	18	0.600	16	0.533	1
a00099	chr1	13866	C	T	18	0.600	16	0.533	1
a00100	chr1	13958	T	C	18	0.600	16	0.533	1
a00101	chr1	14004	A	G	18	0.600	16	0.533	1
a00102	chr1	14007	T	C	18	0.600	16	0.533	1
a00103	chr1	14062	A	G	18	0.600	16	0.533	1
a00104	chr1	14172	C	A	18	0.600	16	0.533	1
a00105	chr1	14189	A	T	18	0.600	16	0.533	1
a00106	chr1	14202	G	A	18	0.600	16	0.533	1
a00107	chr1	14237	G	A	18	0.600	16	0.533	1
a00108	chr1	14275	T	C	18	0.600	16	0.533	1
a00109	chr1	14299	A	G	18	0.600	16	0.533	1
a00110	chr1	14404	T	A	18	0.600	16	0.533	1
a00111	chr1	14460	G	A	18	0.600	16	0.533	1
a00112	chr1	14506	A	T	18	0.600	16	0.533	1
a00113	chr1	14528	G	A	18	0.600	16	0.533	1
a00114	chr1	14531	A	G	18	0.600	16	0.533	1
a00115	chr1	14537	A	G	18	0.600	16	0.533	1
a00116	chr1	14550	A	G	18	0.600	16	0.533	1
a00117	chr1	14560	G	A	18	0.600	16	0.533	1
a00118	chr1	14612	C	G	18	0.600	16	0.533	1
a00119	chr1	14644	G	A	18	0.600	16	0.533	1
a00120	chr1	14662	T	C	18	0.600	16	0.533	1
a00121	chr1	14730	A	G	18	0.600	16	0.533	1
a00122	chr1	14732	A	T	18	0.600	16	0.533	1
a00123	chr1	14740	C	T	18	0.600	16	0.533	1
a00124	chr1	14742	G	T	18	0.600	16	0.533	1
a00125	chr1	14754	T	C	18	0.600	16	0.533	1
a00126	chr1	14755	T	A	18	0.600	16	0.533	1
a00127	chr1	14771	C	T	18	0.600	16	0.533	1
a00128	chr1	14774	C	T	18	0.600	16	0.533	1
a00129	chr1	14786	A	G	18	0.600	16	0.533	1
a00130	chr1	14796	A	T	18	0.600	16	0.533	1
a00131	chr1	14799	C	T	18	0.600	16	0.533	1
a00132	chr1	14822	T	G	18	0.600	16	0.533	1
a00133	chr1	14856	A	G	18	0.600	16	0.533	1
a00134	chr1	14869	G	T	18	0.600	16	0.533	1
a00135	chr1	14887	T	C	18	0.600	16	0.533	1
a00136	chr1	14893	T	C	18	0.600	16	0.533	1
a00137	chr1	14903	T	A	18	0.600	16	0.533	1
a00138	chr1	14904	G	C	18	0.600	16	0.533	1
a00139	chr1	14944	T	C	18	0.600	16	0.533	1
a00140	chr1	14975	A	G	18	0.600	16	0.533	1
a00141	chr1	15014	A	C	18	0.600	16	0.533	1
a00142	chr1	15060	G	A	18	0.600	16	0.533	1
a00143	chr1	15132	C	A	18	0.600	16	0.533	1			BQ9382_C1-0020	Conserved predicted protein
a00144	chr1	15139	G	A	18	0.600	16	0.533	1			BQ9382_C1-0020	Conserved predicted protein
a00145	chr1	15142	A	G	18	0.600	16	0.533	1			BQ9382_C1-0020	Conserved predicted protein
a00146	chr1	15146	G	T	18	0.600	16	0.533	1			BQ9382_C1-0020	Conserved predicted protein
a00147	chr1	15147	C	T	18	0.600	16	0.533	1			BQ9382_C1-0020	Conserved predicted protein
a00148	chr1	15151	G	A	18	0.600	16	0.533	1			BQ9382_C1-0020	Conserved predicted protein
a00149	chr1	15174	G	A	18	0.600	16	0.533	1			BQ9382_C1-0020	Conserved predicted protein
a00150	chr1	15175	G	A	18	0.600	16	0.533	1			BQ9382_C1-0020	Conserved predicted protein
a00151	chr1	15176	G	C	18	0.600	16	0.533	1			BQ9382_C1-0020	Conserved predicted protein
a00152	chr1	15208	T	C	18	0.600	16	0.533	1			BQ9382_C1-0020	Conserved predicted protein
a00153	chr1	15229	C	A	18	0.600	16	0.533	1			BQ9382_C1-0020	Conserved predicted protein
a00154	chr1	15241	C	A	18	0.600	16	0.533	1			BQ9382_C1-0020	Conserved predicted protein
a00155	chr1	15247	G	A	18	0.600	16	0.533	1			BQ9382_C1-0020	Conserved predicted protein
a00156	chr1	15442	A	C	18	0.600	16	0.533	1			BQ9382_C1-0020	Conserved predicted protein
a00157	chr1	15502	A	G	18	0.600	16	0.533	1
a00158	chr1	15539	A	G	18	0.600	16	0.533	1
a00159	chr1	15558	A	G	18	0.600	16	0.533	1
a00160	chr1	15610	T	C	18	0.600	16	0.533	1
a00161	chr1	15748	T	C	18	0.600	16	0.533	1
a00162	chr1	15759	C	T	18	0.600	16	0.533	1
a00163	chr1	15767	T	C	18	0.600	16	0.533	1
a00164	chr1	15769	G	A	18	0.600	16	0.533	1
a00165	chr1	15791	T	A	18	0.600	16	0.533	1
a00166	chr1	15802	C	A	18	0.600	16	0.533	1
a00167	chr1	15844	T	C	18	0.600	16	0.533	1
a00168	chr1	15863	A	G	18	0.600	16	0.533	1
a00169	chr1	15875	C	T	18	0.600	16	0.533	1
a00170	chr1	15904	T	C	18	0.600	16	0.533	1
a00171	chr1	15910	C	T	18	0.600	16	0.533	1
a00172	chr1	15927	T	C	18	0.600	16	0.533	1
a00173	chr1	15932	C	G	18	0.600	16	0.533	1
a00174	chr1	15933	C	T	18	0.600	16	0.533	1
a00175	chr1	15963	C	T	18	0.600	16	0.533	1
a00176	chr1	16019	A	T	18	0.600	16	0.533	1
a00177	chr1	16043	T	A	18	0.600	16	0.533	1
a00178	chr1	16050	T	C	18	0.600	16	0.533	1
a00179	chr1	16074	T	C	18	0.600	16	0.533	1
a00180	chr1	16140	T	C	18	0.600	16	0.533	1
a00181	chr1	16166	T	C	18	0.600	16	0.533	1
a00182	chr1	16173	A	G	18	0.600	16	0.533	1
a00183	chr1	16191	A	G	18	0.600	16	0.533	1
a00184	chr1	16236	A	G	18	0.600	16	0.533	1
a00185	chr1	16280	G	C	18	0.600	16	0.533	1
a00186	chr1	16451	G	A	18	0.600	16	0.533	1			BQ9382_C1-0025	Conserved predicted protein
a00187	chr1	16457	C	T	18	0.600	16	0.533	1			BQ9382_C1-0025	Conserved predicted protein
a00188	chr1	16463	C	T	18	0.600	16	0.533	1			BQ9382_C1-0025	Conserved predicted protein
a00189	chr1	16467	G	A	18	0.600	16	0.533	1			BQ9382_C1-0025	Conserved predicted protein
a00190	chr1	16479	C	T	18	0.600	16	0.533	1			BQ9382_C1-0025	Conserved predicted protein
a00191	chr1	16481	G	A	18	0.600	16	0.533	1			BQ9382_C1-0025	Conserved predicted protein
a00192	chr1	16493	G	A	18	0.600	16	0.533	1			BQ9382_C1-0025	Conserved predicted protein
a00193	chr1	16597	T	G	18	0.600	16	0.533	1
a00194	chr1	16630	C	G	18	0.600	16	0.533	1
a00195	chr1	16645	T	A	18	0.600	16	0.533	1
a00196	chr1	16703	G	A	18	0.600	16	0.533	1
a00197	chr1	16743	A	G	18	0.600	16	0.533	1
a00198	chr1	16771	A	G	18	0.600	16	0.533	1
a00199	chr1	16773	C	A	18	0.600	16	0.533	1
a00200	chr1	16868	A	G	18	0.600	16	0.533	1
a00201	chr1	16907	T	A	18	0.600	16	0.533	1
a00202	chr1	16975	C	T	18	0.600	16	0.533	1
a00203	chr1	17001	A	C	18	0.600	16	0.533	1
a00204	chr1	17012	A	G	18	0.600	16	0.533	1
a00205	chr1	17030	C	T	18	0.600	16	0.533	1
a00206	chr1	17036	A	T	18	0.600	16	0.533	1
a00207	chr1	17056	G	A	18	0.600	16	0.533	1
a00208	chr1	17090	G	A	18	0.600	16	0.533	1
a00209	chr1	17098	G	A	18	0.600	16	0.533	1
a00210	chr1	17107	T	C	18	0.600	16	0.533	1
a00211	chr1	17118	A	G	18	0.600	16	0.533	1
a00212	chr1	17119	A	T	18	0.600	16	0.533	1
a00213	chr1	17126	T	G	18	0.600	16	0.533	1
a00214	chr1	17132	C	T	18	0.600	16	0.533	1
a00215	chr1	17140	T	C	18	0.600	16	0.533	1
a00216	chr1	17212	C	T	18	0.600	16	0.533	1
a00217	chr1	17237	T	C	18	0.600	16	0.533	1
a00218	chr1	17255	A	G	18	0.600	16	0.533	1
a00219	chr1	17322	T	A	18	0.600	16	0.533	1
a00220	chr1	17325	T	A	18	0.600	16	0.533	1
a00221	chr1	17376	G	A	18	0.600	16	0.533	1
a00222	chr1	17384	A	T	18	0.600	16	0.533	1
a00223	chr1	17513	G	A	18	0.600	16	0.533	1			BQ9382_C1-0030
a00224	chr1	17527	A	G	18	0.600	16	0.533	1			BQ9382_C1-0030
a00225	chr1	17549	A	G	18	0.600	16	0.533	1			BQ9382_C1-0030
a00226	chr1	17611	C	T	18	0.600	16	0.533	1			BQ9382_C1-0030
a00227	chr1	17634	T	A	18	0.600	16	0.533	1			BQ9382_C1-0030
a00228	chr1	17727	A	G	18	0.600	16	0.533	1			BQ9382_C1-0030
a00229	chr1	17816	C	T	18	0.600	16	0.533	1			BQ9382_C1-0030
a00230	chr1	17885	G	T	18	0.600	16	0.533	1			BQ9382_C1-0030
a00231	chr1	18461	G	A	18	0.600	16	0.533	1			BQ9382_C1-0030
a00232	chr1	18539	C	G	18	0.600	16	0.533	1			BQ9382_C1-0030
a00233	chr1	18556	C	G	18	0.600	16	0.533	1			BQ9382_C1-0030
a00234	chr1	18609	G	A	18	0.600	16	0.533	1			BQ9382_C1-0030
a00235	chr1	18834	C	A	18	0.600	16	0.533	1			BQ9382_C1-0030
a00236	chr1	18987	C	T	18	0.600	16	0.533	1			BQ9382_C1-0030
a00237	chr1	19014	T	C	18	0.600	16	0.533	1			BQ9382_C1-0030
a00238	chr1	19084	G	A	18	0.600	16	0.533	1			BQ9382_C1-0030
a00239	chr1	19100	C	A	18	0.600	16	0.533	1			BQ9382_C1-0030
a00240	chr1	19227	T	A	18	0.600	16	0.533	1
a00241	chr1	19251	G	A	18	0.600	16	0.533	1
a00242	chr1	19278	A	G	18	0.600	16	0.533	1
a00243	chr1	19294	G	T	18	0.600	16	0.533	1
a00244	chr1	19343	G	A	18	0.600	16	0.533	1
a00245	chr1	19384	T	C	18	0.600	16	0.533	1
a00246	chr1	19436	C	T	18	0.600	16	0.533	1			BQ9382_C1-0035	High-affinity glucose transporter HGT1
a00247	chr1	19689	G	A	18	0.600	16	0.533	1			BQ9382_C1-0035	High-affinity glucose transporter HGT1
a00248	chr1	19923	G	A	18	0.600	16	0.533	1			BQ9382_C1-0035	High-affinity glucose transporter HGT1
a00249	chr1	20112	A	C	18	0.600	16	0.533	1			BQ9382_C1-0035	High-affinity glucose transporter HGT1
a00250	chr1	20169	A	G	18	0.600	16	0.533	1			BQ9382_C1-0035	High-affinity glucose transporter HGT1
a00251	chr1	20286	C	T	18	0.600	16	0.533	1			BQ9382_C1-0035	High-affinity glucose transporter HGT1
a00252	chr1	20316	G	A	18	0.600	16	0.533	1			BQ9382_C1-0035	High-affinity glucose transporter HGT1
a00253	chr1	20417	A	G	18	0.600	16	0.533	1			BQ9382_C1-0035	High-affinity glucose transporter HGT1
a00254	chr1	20796	G	A	18	0.600	16	0.533	1			BQ9382_C1-0035	High-affinity glucose transporter HGT1
a00255	chr1	20856	G	A	18	0.600	16	0.533	1			BQ9382_C1-0035	High-affinity glucose transporter HGT1
a00256	chr1	20979	T	C	18	0.600	16	0.533	1			BQ9382_C1-0035	High-affinity glucose transporter HGT1
a00257	chr1	21059	G	A	18	0.600	16	0.533	1			BQ9382_C1-0035	High-affinity glucose transporter HGT1
a00258	chr1	21078	G	T	18	0.600	16	0.533	1
a00259	chr1	21198	A	G	18	0.600	16	0.533	1
a00260	chr1	21223	A	G	18	0.600	16	0.533	1
a00261	chr1	21632	G	T	18	0.600	16	0.533	1
a00262	chr1	21647	C	G	18	0.600	16	0.533	1
a00263	chr1	21665	C	G	18	0.600	16	0.533	1
a00264	chr1	21699	C	G	18	0.600	16	0.533	1
a00265	chr1	21761	G	A	18	0.600	16	0.533	1
a00266	chr1	21896	C	G	18	0.600	16	0.533	1
a00267	chr1	21961	C	T	18	0.600	16	0.533	1
a00268	chr1	21994	G	A	18	0.600	16	0.533	1
a00269	chr1	22432	G	A	18	0.600	16	0.533	1
a00270	chr1	22480	G	A	18	0.600	16	0.533	1
a00271	chr1	22756	C	T	18	0.600	16	0.533	1
a00272	chr1	22822	C	T	18	0.600	16	0.533	1
a00273	chr1	22935	G	A	18	0.600	16	0.533	1
a00274	chr1	22945	A	G	18	0.600	16	0.533	1
a00275	chr1	23078	G	T	18	0.600	16	0.533	1
a00276	chr1	23323	C	A	18	0.600	16	0.533	1
a00277	chr1	23346	C	G	18	0.600	16	0.533	1
a00278	chr1	23719	T	C	18	0.600	16	0.533	1
a00279	chr1	23822	T	C	18	0.600	16	0.533	1
a00280	chr1	23933	G	T	18	0.600	16	0.533	1
a00281	chr1	24176	C	G	18	0.600	16	0.533	1
a00282	chr1	24197	G	A	18	0.600	16	0.533	1
a00283	chr1	24243	T	C	18	0.600	16	0.533	1
a00284	chr1	24315	T	C	18	0.600	16	0.533	1
a00285	chr1	24353	A	G	18	0.600	16	0.533	1
a00286	chr1	24396	C	T	18	0.600	16	0.533	1
a00287	chr1	24499	G	T	18	0.600	16	0.533	1
a00288	chr1	24660	T	G	18	0.600	16	0.533	1			BQ9382_C1-0040	Isochorismatase family hydrolase
a00289	chr1	24705	C	T	18	0.600	16	0.533	1			BQ9382_C1-0040	Isochorismatase family hydrolase
a00290	chr1	24971	G	A	18	0.600	16	0.533	1			BQ9382_C1-0040	Isochorismatase family hydrolase
a00291	chr1	25056	C	G	18	0.600	16	0.533	1			BQ9382_C1-0040	Isochorismatase family hydrolase
a00292	chr1	25141	A	G	18	0.600	16	0.533	1			BQ9382_C1-0040	Isochorismatase family hydrolase
a00293	chr1	25309	T	C	18	0.600	16	0.533	1
a00294	chr1	25334	G	T	18	0.600	16	0.533	1
a00295	chr1	25450	G	A	18	0.600	16	0.533	1
a00296	chr1	25526	G	A	18	0.600	16	0.533	1
a00297	chr1	25544	G	T	18	0.600	16	0.533	1
a00298	chr1	25548	A	C	18	0.600	16	0.533	1
a00299	chr1	25558	C	T	18	0.600	16	0.533	1
a00300	chr1	25598	G	T	18	0.600	16	0.533	1
a00301	chr1	25614	A	G	18	0.600	16	0.533	1
a00302	chr1	25623	G	A	18	0.600	16	0.533	1
a00303	chr1	25669	T	C	18	0.600	16	0.533	1
a00304	chr1	26050	A	G	18	0.600	16	0.533	1
a00305	chr1	26404	T	C	18	0.600	16	0.533	1		FMO1	BQ9382_C1-0045	FAD/NAD(P)-binding domain
a00306	chr1	26638	C	T	18	0.600	16	0.533	1		FMO1	BQ9382_C1-0045	FAD/NAD(P)-binding domain
a00307	chr1	26652	T	C	18	0.600	16	0.533	1		FMO1	BQ9382_C1-0045	FAD/NAD(P)-binding domain
a00308	chr1	26679	C	T	18	0.600	16	0.533	1		FMO1	BQ9382_C1-0045	FAD/NAD(P)-binding domain
a00309	chr1	26735	G	A	18	0.600	16	0.533	1		FMO1	BQ9382_C1-0045	FAD/NAD(P)-binding domain
a00310	chr1	26752	G	A	18	0.600	16	0.533	1		FMO1	BQ9382_C1-0045	FAD/NAD(P)-binding domain
a00311	chr1	26776	C	T	18	0.600	16	0.533	1		FMO1	BQ9382_C1-0045	FAD/NAD(P)-binding domain
a00312	chr1	27604	T	C	18	0.600	16	0.533	1
a00313	chr1	27614	C	T	18	0.600	16	0.533	1
a00314	chr1	27723	A	G	18	0.600	16	0.533	1			BQ9382_C1-0050	C6 transcription factor
a00315	chr1	28022	T	C	18	0.600	16	0.533	1			BQ9382_C1-0050	C6 transcription factor
a00316	chr1	28402	A	C	18	0.600	16	0.533	1			BQ9382_C1-0050	C6 transcription factor
a00317	chr1	28838	G	A	18	0.600	16	0.533	1			BQ9382_C1-0050	C6 transcription factor
a00318	chr1	29067	G	A	18	0.600	16	0.533	1			BQ9382_C1-0050	C6 transcription factor
a00319	chr1	29678	C	T	18	0.600	16	0.533	1
a00320	chr1	29682	T	C	18	0.600	16	0.533	1
a00321	chr1	30128	A	G	18	0.600	16	0.533	1			BQ9382_C1-0055	NAD(P)-binding Rossmann-fold domains
a00322	chr1	30221	A	G	18	0.600	16	0.533	1			BQ9382_C1-0055	NAD(P)-binding Rossmann-fold domains
a00323	chr1	30311	T	C	18	0.600	16	0.533	1			BQ9382_C1-0055	NAD(P)-binding Rossmann-fold domains
a00324	chr1	30539	T	C	18	0.600	16	0.533	1			BQ9382_C1-0055	NAD(P)-binding Rossmann-fold domains
a00325	chr1	30608	C	G	18	0.600	16	0.533	1			BQ9382_C1-0055	NAD(P)-binding Rossmann-fold domains
a00326	chr1	30751	A	G	18	0.600	16	0.533	1
a00327	chr1	30865	C	G	18	0.600	16	0.533	1
a00328	chr1	30944	A	G	18	0.600	16	0.533	1
a00329	chr1	30977	C	G	18	0.600	16	0.533	1
a00330	chr1	31403	T	G	18	0.600	16	0.533	1
a00331	chr1	32034	G	A	18	0.600	16	0.533	1			BQ9382_C1-0060	Allantoate permease of the major facilitator superfamily
a00332	chr1	32262	T	A	18	0.600	16	0.533	1			BQ9382_C1-0060	Allantoate permease of the major facilitator superfamily
a00333	chr1	32517	G	A	18	0.600	16	0.533	1			BQ9382_C1-0060	Allantoate permease of the major facilitator superfamily
a00334	chr1	32518	G	A	18	0.600	16	0.533	1			BQ9382_C1-0060	Allantoate permease of the major facilitator superfamily
a00335	chr1	32544	G	A	18	0.600	16	0.533	1			BQ9382_C1-0060	Allantoate permease of the major facilitator superfamily
a00336	chr1	32658	A	G	18	0.600	16	0.533	1			BQ9382_C1-0060	Allantoate permease of the major facilitator superfamily
a00337	chr1	32727	C	T	18	0.600	16	0.533	1			BQ9382_C1-0060	Allantoate permease of the major facilitator superfamily
a00338	chr1	32901	C	G	18	0.600	16	0.533	1			BQ9382_C1-0060	Allantoate permease of the major facilitator superfamily
a00339	chr1	33060	G	A	18	0.600	16	0.533	1			BQ9382_C1-0060	Allantoate permease of the major facilitator superfamily
a00340	chr1	33111	G	C	18	0.600	16	0.533	1
a00341	chr1	33271	A	G	18	0.600	16	0.533	1
a00342	chr1	34150	G	A	18	0.600	16	0.533	1			BQ9382_C1-0065	Fungal Zn(2)-Cys(6) binuclear clusterdomain
a00343	chr1	34200	A	G	18	0.600	16	0.533	1			BQ9382_C1-0065	Fungal Zn(2)-Cys(6) binuclear clusterdomain
a00344	chr1	34222	G	A	18	0.600	16	0.533	1			BQ9382_C1-0065	Fungal Zn(2)-Cys(6) binuclear clusterdomain
a00345	chr1	34255	G	T	18	0.600	16	0.533	1			BQ9382_C1-0065	Fungal Zn(2)-Cys(6) binuclear clusterdomain
a00346	chr1	34264	C	G	18	0.600	16	0.533	1			BQ9382_C1-0065	Fungal Zn(2)-Cys(6) binuclear clusterdomain
a00347	chr1	34270	A	C	18	0.600	16	0.533	1			BQ9382_C1-0065	Fungal Zn(2)-Cys(6) binuclear clusterdomain
a00348	chr1	34319	G	T	18	0.600	16	0.533	1			BQ9382_C1-0065	Fungal Zn(2)-Cys(6) binuclear clusterdomain
a00349	chr1	34351	T	C	18	0.600	16	0.533	1			BQ9382_C1-0065	Fungal Zn(2)-Cys(6) binuclear clusterdomain
a00350	chr1	34387	A	G	18	0.600	16	0.533	1			BQ9382_C1-0065	Fungal Zn(2)-Cys(6) binuclear clusterdomain
a00351	chr1	34401	C	T	18	0.600	16	0.533	1			BQ9382_C1-0065	Fungal Zn(2)-Cys(6) binuclear clusterdomain
a00352	chr1	34575	A	C	18	0.600	16	0.533	1			BQ9382_C1-0065	Fungal Zn(2)-Cys(6) binuclear clusterdomain
a00353	chr1	34969	A	G	18	0.600	16	0.533	1			BQ9382_C1-0065	Fungal Zn(2)-Cys(6) binuclear clusterdomain
a00354	chr1	35100	G	C	18	0.600	16	0.533	1			BQ9382_C1-0065	Fungal Zn(2)-Cys(6) binuclear clusterdomain
a00355	chr1	35265	T	C	18	0.600	16	0.533	1			BQ9382_C1-0065	Fungal Zn(2)-Cys(6) binuclear clusterdomain
a00356	chr1	35639	A	G	18	0.600	16	0.533	1
a00357	chr1	35722	G	A	18	0.600	16	0.533	1
a00358	chr1	35729	C	T	18	0.600	16	0.533	1
a00359	chr1	35800	G	A	18	0.600	16	0.533	1
a00360	chr1	35810	C	A	18	0.600	16	0.533	1
a00361	chr1	35921	G	A	18	0.600	16	0.533	1
a00362	chr1	35946	C	A	18	0.600	16	0.533	1
a00363	chr1	35977	C	A	18	0.600	16	0.533	1
a00364	chr1	35985	A	G	18	0.600	16	0.533	1
a00365	chr1	36157	G	A	18	0.600	16	0.533	1
a00366	chr1	36178	C	T	18	0.600	16	0.533	1
a00367	chr1	36191	G	A	18	0.600	16	0.533	1
a00368	chr1	36196	T	C	18	0.600	16	0.533	1
a00369	chr1	36201	A	G	18	0.600	16	0.533	1
a00370	chr1	36284	T	C	18	0.600	16	0.533	1
a00371	chr1	36313	A	T	18	0.600	16	0.533	1
a00372	chr1	36325	G	C	18	0.600	16	0.533	1
a00373	chr1	36351	C	T	18	0.600	16	0.533	1
a00374	chr1	36378	G	A	18	0.600	16	0.533	1
a00375	chr1	36382	A	G	18	0.600	16	0.533	1
a00376	chr1	37199	A	G	18	0.600	16	0.533	1			BQ9382_C1-0070	Conserved predicted protein
a00377	chr1	37784	G	A	18	0.600	16	0.533	1
a00378	chr1	38139	A	G	18	0.600	16	0.533	1			BQ9382_C1-0075	Conserved predicted protein
a00379	chr1	38508	T	C	18	0.600	16	0.533	1
a00380	chr1	38577	G	A	18	0.600	16	0.533	1
a00381	chr1	38628	A	G	18	0.600	16	0.533	1
a00382	chr1	38638	A	G	18	0.600	16	0.533	1
a00383	chr1	38667	C	G	18	0.600	16	0.533	1
a00384	chr1	38675	A	G	18	0.600	16	0.533	1
a00385	chr1	38731	C	G	18	0.600	16	0.533	1
a00386	chr1	38751	C	T	18	0.600	16	0.533	1
a00387	chr1	38793	C	A	18	0.600	16	0.533	1
a00388	chr1	38799	G	C	18	0.600	16	0.533	1
a00389	chr1	39131	C	T	18	0.600	16	0.533	1
a00390	chr1	39133	T	C	18	0.600	16	0.533	1
a00391	chr1	39144	T	A	18	0.600	16	0.533	1
a00392	chr1	39225	T	G	18	0.600	16	0.533	1
a00393	chr1	39229	A	G	18	0.600	16	0.533	1
a00394	chr1	39251	A	G	18	0.600	16	0.533	1
a00395	chr1	39345	G	A	18	0.600	16	0.533	1
a00396	chr1	39413	A	G	18	0.600	16	0.533	1
a00397	chr1	39414	C	G	18	0.600	16	0.533	1
a00398	chr1	39956	G	A	18	0.600	16	0.533	1		KAP104	BQ9382_C1-0080	Transportin, cytosolic karyopherin beta 2
a00399	chr1	40324	G	A	18	0.600	16	0.533	1		KAP104	BQ9382_C1-0080	Transportin, cytosolic karyopherin beta 2
a00400	chr1	40558	A	G	18	0.600	16	0.533	1		KAP104	BQ9382_C1-0080	Transportin, cytosolic karyopherin beta 2
a00401	chr1	40591	A	G	18	0.600	16	0.533	1		KAP104	BQ9382_C1-0080	Transportin, cytosolic karyopherin beta 2
a00402	chr1	40657	T	C	18	0.600	16	0.533	1		KAP104	BQ9382_C1-0080	Transportin, cytosolic karyopherin beta 2
a00403	chr1	40807	G	A	18	0.600	16	0.533	1		KAP104	BQ9382_C1-0080	Transportin, cytosolic karyopherin beta 2
a00404	chr1	40927	T	A	18	0.600	16	0.533	1		KAP104	BQ9382_C1-0080	Transportin, cytosolic karyopherin beta 2
a00405	chr1	41239	A	T	18	0.600	16	0.533	1		KAP104	BQ9382_C1-0080	Transportin, cytosolic karyopherin beta 2
a00406	chr1	41741	C	T	18	0.600	16	0.533	1		KAP104	BQ9382_C1-0080	Transportin, cytosolic karyopherin beta 2
a00407	chr1	42025	T	G	18	0.600	16	0.533	1		KAP104	BQ9382_C1-0080	Transportin, cytosolic karyopherin beta 2
a00408	chr1	42241	G	A	18	0.600	16	0.533	1		KAP104	BQ9382_C1-0080	Transportin, cytosolic karyopherin beta 2
a00409	chr1	42274	C	T	18	0.600	16	0.533	1		KAP104	BQ9382_C1-0080	Transportin, cytosolic karyopherin beta 2
a00410	chr1	42492	A	T	18	0.600	16	0.533	1
a00411	chr1	42572	C	G	18	0.600	16	0.533	1		DAL1	BQ9382_C1-0085	Allantoinase, converts allantoin to allantoate in the first step of allantoin degradation
a00412	chr1	42605	G	T	18	0.600	16	0.533	1		DAL1	BQ9382_C1-0085	Allantoinase, converts allantoin to allantoate in the first step of allantoin degradation
a00413	chr1	42758	C	T	18	0.600	16	0.533	1		DAL1	BQ9382_C1-0085	Allantoinase, converts allantoin to allantoate in the first step of allantoin degradation
a00414	chr1	43394	T	C	18	0.600	16	0.533	1		DAL1	BQ9382_C1-0085	Allantoinase, converts allantoin to allantoate in the first step of allantoin degradation
a00415	chr1	43454	G	A	18	0.600	16	0.533	1		DAL1	BQ9382_C1-0085	Allantoinase, converts allantoin to allantoate in the first step of allantoin degradation
a00416	chr1	43505	C	A	18	0.600	16	0.533	1		DAL1	BQ9382_C1-0085	Allantoinase, converts allantoin to allantoate in the first step of allantoin degradation
a00417	chr1	44117	C	T	18	0.600	16	0.533	1		DAL1	BQ9382_C1-0085	Allantoinase, converts allantoin to allantoate in the first step of allantoin degradation
a00418	chr1	44246	C	T	18	0.600	16	0.533	1		DAL1	BQ9382_C1-0085	Allantoinase, converts allantoin to allantoate in the first step of allantoin degradation
a00419	chr1	44426	C	T	19	0.633	16	0.533	1		DAL1	BQ9382_C1-0085	Allantoinase, converts allantoin to allantoate in the first step of allantoin degradation
a00420	chr1	44456	C	T	18	0.600	16	0.533	1		DAL1	BQ9382_C1-0085	Allantoinase, converts allantoin to allantoate in the first step of allantoin degradation
a00421	chr1	44665	T	C	18	0.600	16	0.533	1
a00422	chr1	44719	G	A	18	0.600	16	0.533	1
a00423	chr1	44735	A	C	18	0.600	16	0.533	1
a00424	chr1	44880	G	C	18	0.600	16	0.533	1
a00425	chr1	44911	A	T	18	0.600	16	0.533	1
a00426	chr1	44948	A	T	18	0.600	16	0.533	1
a00427	chr1	44977	A	C	18	0.600	16	0.533	1
a00428	chr1	44990	A	G	18	0.600	16	0.533	1
a00429	chr1	45010	G	A	18	0.600	16	0.533	1
a00430	chr1	45023	G	A	18	0.600	16	0.533	1
a00431	chr1	45029	G	A	18	0.600	16	0.533	1
a00432	chr1	45038	T	C	18	0.600	16	0.533	1
a00433	chr1	45041	G	A	18	0.600	16	0.533	1
a00434	chr1	45056	C	T	18	0.600	16	0.533	1
a00435	chr1	45058	G	C	18	0.600	16	0.533	1
a00436	chr1	45060	A	T	18	0.600	16	0.533	1
a00437	chr1	45092	C	G	18	0.600	16	0.533	1
a00438	chr1	45100	C	T	18	0.600	16	0.533	1
a00439	chr1	45101	T	G	18	0.600	16	0.533	1
a00440	chr1	45123	T	A	18	0.600	16	0.533	1
a00441	chr1	45128	C	A	18	0.600	16	0.533	1
a00442	chr1	45138	A	G	18	0.600	16	0.533	1
a00443	chr1	45171	C	T	19	0.633	16	0.533	1
a00444	chr1	45183	C	A	19	0.633	16	0.533	1
a00445	chr1	45184	T	C	19	0.633	16	0.533	1
a00446	chr1	45187	G	A	19	0.633	16	0.533	1
a00447	chr1	45192	T	C	19	0.633	16	0.533	1
a00448	chr1	45198	A	G	19	0.633	16	0.533	1
a00449	chr1	45204	G	C	19	0.633	16	0.533	1
a00450	chr1	45210	C	A	19	0.633	16	0.533	1
a00451	chr1	45269	A	G	19	0.633	16	0.533	1
a00452	chr1	45326	G	T	19	0.633	16	0.533	1
a00453	chr1	45359	T	C	19	0.633	16	0.533	1
a00454	chr1	45378	T	C	19	0.633	16	0.533	1
a00455	chr1	46207	T	C	19	0.633	16	0.533	1			BQ9382_C1-0090	Aldehyde Dehydrogenase| Chain A| domain 1
a00456	chr1	46906	C	T	19	0.633	16	0.533	1			BQ9382_C1-0090	Aldehyde Dehydrogenase| Chain A| domain 1
a00457	chr1	46965	C	T	19	0.633	16	0.533	1
a00458	chr1	46967	C	T	19	0.633	16	0.533	1
a00459	chr1	47168	T	G	19	0.633	16	0.533	1
a00460	chr1	47263	G	A	19	0.633	16	0.533	1		RAD57	BQ9382_C1-0095	Protein that stimulates strand exchange by stabilizing the binding of Rad51p to single-stranded DNA
a00461	chr1	47357	A	G	19	0.633	16	0.533	1		RAD57	BQ9382_C1-0095	Protein that stimulates strand exchange by stabilizing the binding of Rad51p to single-stranded DNA
a00462	chr1	47416	A	G	19	0.633	16	0.533	1		RAD57	BQ9382_C1-0095	Protein that stimulates strand exchange by stabilizing the binding of Rad51p to single-stranded DNA
a00463	chr1	47438	T	A	19	0.633	16	0.533	1		RAD57	BQ9382_C1-0095	Protein that stimulates strand exchange by stabilizing the binding of Rad51p to single-stranded DNA
a00464	chr1	47476	G	A	19	0.633	16	0.533	1		RAD57	BQ9382_C1-0095	Protein that stimulates strand exchange by stabilizing the binding of Rad51p to single-stranded DNA
a00465	chr1	47488	T	G	19	0.633	16	0.533	1		RAD57	BQ9382_C1-0095	Protein that stimulates strand exchange by stabilizing the binding of Rad51p to single-stranded DNA
a00466	chr1	47839	C	T	19	0.633	16	0.533	1		RAD57	BQ9382_C1-0095	Protein that stimulates strand exchange by stabilizing the binding of Rad51p to single-stranded DNA
a00467	chr1	47906	C	T	19	0.633	16	0.533	1		RAD57	BQ9382_C1-0095	Protein that stimulates strand exchange by stabilizing the binding of Rad51p to single-stranded DNA
a00468	chr1	48409	T	C	19	0.633	16	0.533	1		RAD57	BQ9382_C1-0095	Protein that stimulates strand exchange by stabilizing the binding of Rad51p to single-stranded DNA
a00469	chr1	49685	G	A	20	0.667	16	0.533	1		MAF1	BQ9382_C1-0100	Repressor of RNA polymerase III transcription MAF1
a00470	chr1	49836	G	C	20	0.667	16	0.533	1
a00471	chr1	50001	A	G	20	0.667	16	0.533	1
a00472	chr1	50129	A	G	20	0.667	16	0.533	1
a00473	chr1	50155	T	G	20	0.667	16	0.533	1
a00474	chr1	50196	C	G	20	0.667	16	0.533	1
a00475	chr1	50378	T	A	20	0.667	16	0.533	1
a00476	chr1	50434	C	A	20	0.667	16	0.533	1
a00477	chr1	50464	C	A	20	0.667	16	0.533	1
a00478	chr1	50616	A	G	20	0.667	16	0.533	1		PHM7	BQ9382_C1-0110
a00479	chr1	50703	G	C	20	0.667	16	0.533	1		PHM7	BQ9382_C1-0110
a00480	chr1	50760	C	T	20	0.667	16	0.533	1		PHM7	BQ9382_C1-0110
a00481	chr1	50766	C	T	20	0.667	16	0.533	1		PHM7	BQ9382_C1-0110
a00482	chr1	50886	C	G	20	0.667	16	0.533	1		PHM7	BQ9382_C1-0110
a00483	chr1	51061	C	T	20	0.667	16	0.533	1		PHM7	BQ9382_C1-0110
a00484	chr1	51111	A	G	20	0.667	16	0.533	1		PHM7	BQ9382_C1-0110
a00485	chr1	51114	T	C	20	0.667	16	0.533	1		PHM7	BQ9382_C1-0110
a00486	chr1	51132	T	C	20	0.667	16	0.533	1		PHM7	BQ9382_C1-0110
a00487	chr1	51159	C	T	20	0.667	16	0.533	1		PHM7	BQ9382_C1-0110
a00488	chr1	51282	A	G	20	0.667	16	0.533	1		PHM7	BQ9382_C1-0110
a00489	chr1	51336	T	A	20	0.667	16	0.533	1		PHM7	BQ9382_C1-0110
a00490	chr1	51411	G	A	20	0.667	16	0.533	1		PHM7	BQ9382_C1-0110
a00491	chr1	51711	T	G	20	0.667	16	0.533	1		PHM7	BQ9382_C1-0110
a00492	chr1	51969	A	T	20	0.667	16	0.533	1		PHM7	BQ9382_C1-0110
a00493	chr1	51993	T	C	20	0.667	16	0.533	1		PHM7	BQ9382_C1-0110
a00494	chr1	52497	G	T	20	0.667	16	0.533	1		PHM7	BQ9382_C1-0110
a00495	chr1	52539	T	C	20	0.667	16	0.533	1		PHM7	BQ9382_C1-0110
a00496	chr1	52572	C	T	20	0.667	16	0.533	1		PHM7	BQ9382_C1-0110
a00497	chr1	52761	A	G	20	0.667	16	0.533	1		PHM7	BQ9382_C1-0110
a00498	chr1	52947	A	G	20	0.667	16	0.533	1		PHM7	BQ9382_C1-0110
a00499	chr1	52981	G	A	20	0.667	16	0.533	1		PHM7	BQ9382_C1-0110
a00500	chr1	53064	T	C	20	0.667	16	0.533	1		PHM7	BQ9382_C1-0110
a00501	chr1	53226	A	T	20	0.667	16	0.533	1
a00502	chr1	53362	G	A	20	0.667	16	0.533	1
a00503	chr1	53850	T	C	20	0.667	16	0.533	1		IPP1	BQ9382_C1-0115	Cytoplasmic inorganic pyrophosphatase (PPase)
a00504	chr1	54138	T	C	20	0.667	16	0.533	1		IPP1	BQ9382_C1-0115	Cytoplasmic inorganic pyrophosphatase (PPase)
a00505	chr1	55179	T	C	20	0.667	16	0.533	1		RFC4	BQ9382_C1-0125	P-loop containing nucleosidetriphosphate hydrola ses
a00506	chr1	55458	T	G	20	0.667	16	0.533	1		RFC4	BQ9382_C1-0125	P-loop containing nucleosidetriphosphate hydrola ses
a00507	chr1	56384	T	C	20	0.667	17	0.567	1		VPS52	BQ9382_C1-0130	Component of the GARP (Golgi-associated retrograde protein) complex
a00508	chr1	56509	G	A	20	0.667	17	0.567	1		VPS52	BQ9382_C1-0130	Component of the GARP (Golgi-associated retrograde protein) complex
a00509	chr1	56711	A	G	20	0.667	17	0.567	1		VPS52	BQ9382_C1-0130	Component of the GARP (Golgi-associated retrograde protein) complex
a00510	chr1	56776	A	G	20	0.667	17	0.567	1		VPS52	BQ9382_C1-0130	Component of the GARP (Golgi-associated retrograde protein) complex
a00511	chr1	56859	C	A	20	0.667	17	0.567	1		VPS52	BQ9382_C1-0130	Component of the GARP (Golgi-associated retrograde protein) complex
a00512	chr1	58342	A	G	20	0.667	16	0.533	1		YPT52	BQ9382_C1-0135	Increased rDNA silencing protein 4
a00513	chr1	58961	C	T	20	0.667	16	0.533	1		YPT52	BQ9382_C1-0135	Increased rDNA silencing protein 4
a00514	chr1	59477	C	G	20	0.667	16	0.533	1		YPT52	BQ9382_C1-0135	Increased rDNA silencing protein 4
a00515	chr1	59524	G	A	20	0.667	16	0.533	1		YPT52	BQ9382_C1-0135	Increased rDNA silencing protein 4
a00516	chr1	59795	G	A	20	0.667	16	0.533	1
a00517	chr1	60026	C	T	20	0.667	16	0.533	1
a00518	chr1	60491	T	C	20	0.667	16	0.533	1		HMT1	BQ9382_C1-0140	S-adenosyl-L-methionine-dependent methyltransferases
a00519	chr1	60532	T	C	20	0.667	16	0.533	1		HMT1	BQ9382_C1-0140	S-adenosyl-L-methionine-dependent methyltransferases
a00520	chr1	60718	C	A	20	0.667	16	0.533	1		HMT1	BQ9382_C1-0140	S-adenosyl-L-methionine-dependent methyltransferases
a00521	chr1	61126	A	G	20	0.667	16	0.533	1
a00522	chr1	61145	C	T	20	0.667	16	0.533	1			BQ9382_C1-0145	Protein component of the large (60S) ribosomal subunit, nearly identical to Rpl4Ap
a00523	chr1	61172	A	G	20	0.667	16	0.533	1			BQ9382_C1-0145	Protein component of the large (60S) ribosomal subunit, nearly identical to Rpl4Ap
a00524	chr1	61629	G	A	20	0.667	16	0.533	1			BQ9382_C1-0145	Protein component of the large (60S) ribosomal subunit, nearly identical to Rpl4Ap
a00525	chr1	62251	T	C	20	0.667	16	0.533	1
a00526	chr1	62322	A	T	20	0.667	16	0.533	1
a00527	chr1	62460	T	A	20	0.667	16	0.533	1
a00528	chr1	63112	A	G	20	0.667	16	0.533	1		GLC3	BQ9382_C1-0150	1,4-alpha-glucan branching enzyme
a00529	chr1	63214	C	G	20	0.667	16	0.533	1		GLC3	BQ9382_C1-0150	1,4-alpha-glucan branching enzyme
a00530	chr1	64309	A	G	20	0.667	16	0.533	1		GLC3	BQ9382_C1-0150	1,4-alpha-glucan branching enzyme
a00531	chr1	64337	A	G	20	0.667	16	0.533	1		GLC3	BQ9382_C1-0150	1,4-alpha-glucan branching enzyme
a00532	chr1	64648	G	A	20	0.667	16	0.533	1		GLC3	BQ9382_C1-0150	1,4-alpha-glucan branching enzyme
a00533	chr1	64779	T	C	20	0.667	16	0.533	1
a00534	chr1	65496	C	T	20	0.667	16	0.533	1		RPL4A|RPL4B	BQ9382_C1-0155	Glucose starvation modulator protein 1
a00535	chr1	66359	T	C	20	0.667	16	0.533	1		RPL4A|RPL4B	BQ9382_C1-0155	Glucose starvation modulator protein 1
a00536	chr1	66728	T	C	20	0.667	16	0.533	1		SET4|SET3	BQ9382_C1-0160	Defining member of the SET3 histone deacetylase complex
a00537	chr1	66764	A	G	20	0.667	16	0.533	1		SET4|SET3	BQ9382_C1-0160	Defining member of the SET3 histone deacetylase complex
a00538	chr1	66862	C	G	20	0.667	16	0.533	1		SET4|SET3	BQ9382_C1-0160	Defining member of the SET3 histone deacetylase complex
a00539	chr1	66932	T	C	20	0.667	16	0.533	1		SET4|SET3	BQ9382_C1-0160	Defining member of the SET3 histone deacetylase complex
a00540	chr1	67699	T	C	20	0.667	16	0.533	1		SET4|SET3	BQ9382_C1-0160	Defining member of the SET3 histone deacetylase complex
a00541	chr1	68113	C	T	20	0.667	16	0.533	1		SET4|SET3	BQ9382_C1-0160	Defining member of the SET3 histone deacetylase complex
a00542	chr1	68209	A	G	20	0.667	16	0.533	1		SET4|SET3	BQ9382_C1-0160	Defining member of the SET3 histone deacetylase complex
a00543	chr1	68588	T	A	21	0.700	16	0.533	1		SET4|SET3	BQ9382_C1-0160	Defining member of the SET3 histone deacetylase complex
a00544	chr1	68592	T	C	21	0.700	16	0.533	1		SET4|SET3	BQ9382_C1-0160	Defining member of the SET3 histone deacetylase complex
a00545	chr1	69094	A	G	21	0.700	16	0.533	1		SET4|SET3	BQ9382_C1-0160	Defining member of the SET3 histone deacetylase complex
a00546	chr1	69243	C	T	21	0.700	16	0.533	1		SET4|SET3	BQ9382_C1-0160	Defining member of the SET3 histone deacetylase complex
a00547	chr1	69262	T	G	21	0.700	16	0.533	1		SET4|SET3	BQ9382_C1-0160	Defining member of the SET3 histone deacetylase complex
a00548	chr1	69758	C	T	21	0.700	16	0.533	1		PAM16	BQ9382_C1-0165	Mitochondrial import inner membrane translocase subunit TIM16
a00549	chr1	70684	G	A	21	0.700	16	0.533	1			BQ9382_C1-0170	Zinc finger CCCH domain-containing protein 3
a00550	chr1	70739	G	A	21	0.700	16	0.533	1			BQ9382_C1-0170	Zinc finger CCCH domain-containing protein 3
a00551	chr1	70865	C	T	21	0.700	16	0.533	1			BQ9382_C1-0170	Zinc finger CCCH domain-containing protein 3
a00552	chr1	71159	T	C	21	0.700	16	0.533	1			BQ9382_C1-0170	Zinc finger CCCH domain-containing protein 3
a00553	chr1	71339	T	C	21	0.700	16	0.533	1			BQ9382_C1-0170	Zinc finger CCCH domain-containing protein 3
a00554	chr1	71444	C	T	21	0.700	16	0.533	1			BQ9382_C1-0170	Zinc finger CCCH domain-containing protein 3
a00555	chr1	71500	G	T	21	0.700	16	0.533	1			BQ9382_C1-0170	Zinc finger CCCH domain-containing protein 3
a00556	chr1	71511	C	G	21	0.700	16	0.533	1			BQ9382_C1-0170	Zinc finger CCCH domain-containing protein 3
a00557	chr1	71549	C	T	21	0.700	16	0.533	1			BQ9382_C1-0170	Zinc finger CCCH domain-containing protein 3
a00558	chr1	71940	G	A	21	0.700	16	0.533	1		YKR023W	BQ9382_C1-0175
a00559	chr1	71941	A	G	21	0.700	16	0.533	1		YKR023W	BQ9382_C1-0175
a00560	chr1	72107	G	A	21	0.700	16	0.533	1		YKR023W	BQ9382_C1-0175
a00561	chr1	72841	T	C	21	0.700	16	0.533	1		YKR023W	BQ9382_C1-0175
a00562	chr1	74277	C	T	20	0.667	16	0.533	1		IME2	BQ9382_C1-0180	Protein kinase-like (PK-like)
a00563	chr1	74434	C	T	20	0.667	16	0.533	1		IME2	BQ9382_C1-0180	Protein kinase-like (PK-like)
a00564	chr1	74645	A	G	20	0.667	16	0.533	1		IME2	BQ9382_C1-0180	Protein kinase-like (PK-like)
a00565	chr1	75165	G	A	20	0.667	16	0.533	1		IME2	BQ9382_C1-0180	Protein kinase-like (PK-like)
a00566	chr1	75384	T	A	20	0.667	16	0.533	1		IME2	BQ9382_C1-0180	Protein kinase-like (PK-like)
a00567	chr1	75408	A	G	20	0.667	16	0.533	1		IME2	BQ9382_C1-0180	Protein kinase-like (PK-like)
a00568	chr1	75630	A	G	20	0.667	16	0.533	1		IME2	BQ9382_C1-0180	Protein kinase-like (PK-like)
a00569	chr1	75678	G	A	20	0.667	16	0.533	1		IME2	BQ9382_C1-0180	Protein kinase-like (PK-like)
a00570	chr1	75684	A	G	20	0.667	16	0.533	1		IME2	BQ9382_C1-0180	Protein kinase-like (PK-like)
a00571	chr1	75701	G	A	20	0.667	16	0.533	1		IME2	BQ9382_C1-0180	Protein kinase-like (PK-like)
a00572	chr1	76308	G	A	20	0.667	16	0.533	1
a00573	chr1	76519	A	G	20	0.667	16	0.533	1
a00574	chr1	76558	T	A	20	0.667	16	0.533	1
a00575	chr1	76725	G	A	20	0.667	16	0.533	1
a00576	chr1	76833	C	G	20	0.667	16	0.533	1
a00577	chr1	76872	C	T	20	0.667	16	0.533	1
a00578	chr1	76940	T	C	20	0.667	16	0.533	1
a00579	chr1	77089	T	A	20	0.667	16	0.533	1
a00580	chr1	77344	C	G	20	0.667	16	0.533	1
a00581	chr1	77395	A	C	20	0.667	16	0.533	1
a00582	chr1	77568	C	T	20	0.667	16	0.533	1			BQ9382_C1-0185	Pheromone-regulated protein, predicted to have 5 transmembrane segments
a00583	chr1	77606	A	T	20	0.667	16	0.533	1			BQ9382_C1-0185	Pheromone-regulated protein, predicted to have 5 transmembrane segments
a00584	chr1	78122	G	A	20	0.667	16	0.533	1			BQ9382_C1-0185	Pheromone-regulated protein, predicted to have 5 transmembrane segments
a00585	chr1	78148	A	G	20	0.667	16	0.533	1			BQ9382_C1-0185	Pheromone-regulated protein, predicted to have 5 transmembrane segments
a00586	chr1	78238	A	C	20	0.667	16	0.533	1			BQ9382_C1-0185	Pheromone-regulated protein, predicted to have 5 transmembrane segments
a00587	chr1	78281	A	T	20	0.667	16	0.533	1			BQ9382_C1-0185	Pheromone-regulated protein, predicted to have 5 transmembrane segments
a00588	chr1	78296	C	T	20	0.667	16	0.533	1			BQ9382_C1-0185	Pheromone-regulated protein, predicted to have 5 transmembrane segments
a00589	chr1	78416	A	G	20	0.667	16	0.533	1			BQ9382_C1-0185	Pheromone-regulated protein, predicted to have 5 transmembrane segments
a00590	chr1	78429	G	T	20	0.667	16	0.533	1			BQ9382_C1-0185	Pheromone-regulated protein, predicted to have 5 transmembrane segments
a00591	chr1	78582	C	G	20	0.667	16	0.533	1			BQ9382_C1-0185	Pheromone-regulated protein, predicted to have 5 transmembrane segments
a00592	chr1	78833	G	A	20	0.667	16	0.533	1			BQ9382_C1-0185	Pheromone-regulated protein, predicted to have 5 transmembrane segments
a00593	chr1	79669	G	A	20	0.667	16	0.533	1			BQ9382_C1-0185	Pheromone-regulated protein, predicted to have 5 transmembrane segments
a00594	chr1	80314	G	C	20	0.667	16	0.533	1
a00595	chr1	80418	G	A	20	0.667	16	0.533	1
a00596	chr1	81556	G	A	20	0.667	16	0.533	1		PRM10	BQ9382_C1-0190	Pheromone-regulated protein, predicted to have 5 transmembrane segments
a00597	chr1	81988	T	A	20	0.667	16	0.533	1		PRM10	BQ9382_C1-0190	Pheromone-regulated protein, predicted to have 5 transmembrane segments
a00598	chr1	82180	A	G	20	0.667	16	0.533	1		PRM10	BQ9382_C1-0190	Pheromone-regulated protein, predicted to have 5 transmembrane segments
a00599	chr1	82285	T	C	20	0.667	16	0.533	1		PRM10	BQ9382_C1-0190	Pheromone-regulated protein, predicted to have 5 transmembrane segments
a00600	chr1	82495	G	C	20	0.667	16	0.533	1		PRM10	BQ9382_C1-0190	Pheromone-regulated protein, predicted to have 5 transmembrane segments
a00601	chr1	82564	A	T	20	0.667	16	0.533	1		PRM10	BQ9382_C1-0190	Pheromone-regulated protein, predicted to have 5 transmembrane segments
a00602	chr1	82753	C	T	20	0.667	16	0.533	1		PRM10	BQ9382_C1-0190	Pheromone-regulated protein, predicted to have 5 transmembrane segments
a00603	chr1	82762	G	A	20	0.667	16	0.533	1		PRM10	BQ9382_C1-0190	Pheromone-regulated protein, predicted to have 5 transmembrane segments
a00604	chr1	82936	A	C	20	0.667	16	0.533	1		PRM10	BQ9382_C1-0190	Pheromone-regulated protein, predicted to have 5 transmembrane segments
a00605	chr1	82957	G	A	20	0.667	16	0.533	1		PRM10	BQ9382_C1-0190	Pheromone-regulated protein, predicted to have 5 transmembrane segments
a00606	chr1	83263	C	T	20	0.667	16	0.533	1		PRM10	BQ9382_C1-0190	Pheromone-regulated protein, predicted to have 5 transmembrane segments
a00607	chr1	83449	A	G	20	0.667	16	0.533	1		PRM10	BQ9382_C1-0190	Pheromone-regulated protein, predicted to have 5 transmembrane segments
a00608	chr1	83642	T	C	20	0.667	16	0.533	1
a00609	chr1	84650	T	C	20	0.667	16	0.533	1		SCP160	BQ9382_C1-0195	Essential RNA-binding G protein effector of mating response pathway
a00610	chr1	84876	C	A	20	0.667	16	0.533	1		SCP160	BQ9382_C1-0195	Essential RNA-binding G protein effector of mating response pathway
a00611	chr1	85187	T	C	20	0.667	16	0.533	1		SCP160	BQ9382_C1-0195	Essential RNA-binding G protein effector of mating response pathway
a00612	chr1	86312	A	G	20	0.667	16	0.533	1		SCP160	BQ9382_C1-0195	Essential RNA-binding G protein effector of mating response pathway
a00613	chr1	86786	T	A	20	0.667	16	0.533	1		SCP160	BQ9382_C1-0195	Essential RNA-binding G protein effector of mating response pathway
a00614	chr1	88070	G	A	20	0.667	16	0.533	1		YFR016C	BQ9382_C1-0200	Immunoglobulin A1 protease
a00615	chr1	88096	A	T	20	0.667	16	0.533	1		YFR016C	BQ9382_C1-0200	Immunoglobulin A1 protease
a00616	chr1	88208	T	C	20	0.667	16	0.533	1		YFR016C	BQ9382_C1-0200	Immunoglobulin A1 protease
a00617	chr1	88392	T	C	20	0.667	16	0.533	1		YFR016C	BQ9382_C1-0200	Immunoglobulin A1 protease
a00618	chr1	88394	T	G	20	0.667	16	0.533	1		YFR016C	BQ9382_C1-0200	Immunoglobulin A1 protease
a00619	chr1	88398	A	C	20	0.667	16	0.533	1		YFR016C	BQ9382_C1-0200	Immunoglobulin A1 protease
a00620	chr1	88409	C	T	20	0.667	16	0.533	1		YFR016C	BQ9382_C1-0200	Immunoglobulin A1 protease
a00621	chr1	88841	A	C	20	0.667	16	0.533	1		YFR016C	BQ9382_C1-0200	Immunoglobulin A1 protease
a00622	chr1	88957	G	A	20	0.667	16	0.533	1
a00623	chr1	89560	T	C	20	0.667	16	0.533	1			BQ9382_C1-0205	DnaJ homolog subfamily C member 28
a00624	chr1	89985	A	T	20	0.667	16	0.533	1			BQ9382_C1-0205	DnaJ homolog subfamily C member 28
a00625	chr1	90221	A	C	20	0.667	16	0.533	1
a00626	chr1	90261	G	C	20	0.667	16	0.533	1
a00627	chr1	90512	A	G	20	0.667	16	0.533	1
a00628	chr1	90610	C	A	20	0.667	16	0.533	1
a00629	chr1	90625	A	G	20	0.667	16	0.533	1
a00630	chr1	90661	A	G	20	0.667	16	0.533	1
a00631	chr1	90800	A	C	20	0.667	16	0.533	1
a00632	chr1	91981	C	T	20	0.667	16	0.533	1
a00633	chr1	92656	G	A	20	0.667	16	0.533	1
a00634	chr1	92812	T	G	20	0.667	16	0.533	1
a00635	chr1	93071	A	G	20	0.667	16	0.533	1		DBF4	BQ9382_C1-0220	Dbf4 Cdc7p-Dbf4p kinase complex regulatory subun nit
a00636	chr1	93461	A	G	20	0.667	16	0.533	1		DBF4	BQ9382_C1-0220	Dbf4 Cdc7p-Dbf4p kinase complex regulatory subun nit
a00637	chr1	93746	T	G	20	0.667	16	0.533	1		DBF4	BQ9382_C1-0220	Dbf4 Cdc7p-Dbf4p kinase complex regulatory subun nit
a00638	chr1	93760	T	C	20	0.667	16	0.533	1		DBF4	BQ9382_C1-0220	Dbf4 Cdc7p-Dbf4p kinase complex regulatory subun nit
a00639	chr1	93863	G	A	20	0.667	16	0.533	1		DBF4	BQ9382_C1-0220	Dbf4 Cdc7p-Dbf4p kinase complex regulatory subun nit
a00640	chr1	94241	C	T	20	0.667	16	0.533	1		DBF4	BQ9382_C1-0220	Dbf4 Cdc7p-Dbf4p kinase complex regulatory subun nit
a00641	chr1	94316	C	T	20	0.667	16	0.533	1		DBF4	BQ9382_C1-0220	Dbf4 Cdc7p-Dbf4p kinase complex regulatory subun nit
a00642	chr1	94350	T	C	20	0.667	16	0.533	1
a00643	chr1	94658	G	C	20	0.667	16	0.533	1			BQ9382_C1-0225	Sterol uptake control protein 2
a00644	chr1	95008	T	C	20	0.667	16	0.533	1
a00645	chr1	95042	G	A	20	0.667	16	0.533	1
a00646	chr1	95143	A	C	19	0.633	16	0.533	1
a00647	chr1	95165	T	C	19	0.633	16	0.533	1
a00648	chr1	95452	T	C	20	0.667	16	0.533	1			BQ9382_C1-0230	Biotin synthase, catalyzes the conversion of dethiobiotin to biotin
a00649	chr1	95467	C	T	20	0.667	16	0.533	1			BQ9382_C1-0230	Biotin synthase, catalyzes the conversion of dethiobiotin to biotin
a00650	chr1	95806	A	C	20	0.667	16	0.533	1			BQ9382_C1-0230	Biotin synthase, catalyzes the conversion of dethiobiotin to biotin
a00651	chr1	96506	C	A	20	0.667	16	0.533	1			BQ9382_C1-0230	Biotin synthase, catalyzes the conversion of dethiobiotin to biotin
a00652	chr1	96565	T	C	20	0.667	16	0.533	1
a00653	chr1	96750	T	A	20	0.667	16	0.533	1
a00654	chr1	96929	A	T	20	0.667	16	0.533	1
a00655	chr1	97010	T	C	20	0.667	16	0.533	1
a00656	chr1	97026	C	T	20	0.667	16	0.533	1
a00657	chr1	97054	A	G	20	0.667	16	0.533	1
a00658	chr1	97299	A	C	20	0.667	16	0.533	1
a00659	chr1	97399	G	C	20	0.667	16	0.533	1
a00660	chr1	97434	A	G	20	0.667	16	0.533	1
a00661	chr1	97439	T	C	20	0.667	16	0.533	1
a00662	chr1	97647	G	T	20	0.667	16	0.533	1		PNG1	BQ9382_C1-0235	Peptide-N4-(N-acetyl-beta-glucosaminyl) asparagi ne amidase
a00663	chr1	97810	C	T	20	0.667	16	0.533	1		PNG1	BQ9382_C1-0235	Peptide-N4-(N-acetyl-beta-glucosaminyl) asparagi ne amidase
a00664	chr1	97987	T	C	20	0.667	16	0.533	1		PNG1	BQ9382_C1-0235	Peptide-N4-(N-acetyl-beta-glucosaminyl) asparagi ne amidase
a00665	chr1	98059	G	A	20	0.667	16	0.533	1		PNG1	BQ9382_C1-0235	Peptide-N4-(N-acetyl-beta-glucosaminyl) asparagi ne amidase
a00666	chr1	98077	A	G	20	0.667	16	0.533	1		PNG1	BQ9382_C1-0235	Peptide-N4-(N-acetyl-beta-glucosaminyl) asparagi ne amidase
a00667	chr1	98116	A	G	20	0.667	16	0.533	1		PNG1	BQ9382_C1-0235	Peptide-N4-(N-acetyl-beta-glucosaminyl) asparagi ne amidase
a00668	chr1	98134	T	C	20	0.667	16	0.533	1		PNG1	BQ9382_C1-0235	Peptide-N4-(N-acetyl-beta-glucosaminyl) asparagi ne amidase
a00669	chr1	98168	T	C	20	0.667	16	0.533	1		PNG1	BQ9382_C1-0235	Peptide-N4-(N-acetyl-beta-glucosaminyl) asparagi ne amidase
a00670	chr1	98547	T	C	20	0.667	16	0.533	1		PNG1	BQ9382_C1-0235	Peptide-N4-(N-acetyl-beta-glucosaminyl) asparagi ne amidase
a00671	chr1	98687	T	G	20	0.667	16	0.533	1
a00672	chr1	98692	C	T	20	0.667	16	0.533	1
a00673	chr1	99016	C	A	20	0.667	16	0.533	1		PEA2	BQ9382_C1-0240	FK506-binding protein 15
a00674	chr1	99102	A	G	20	0.667	16	0.533	1		PEA2	BQ9382_C1-0240	FK506-binding protein 15
a00675	chr1	99369	A	G	20	0.667	16	0.533	1		PEA2	BQ9382_C1-0240	FK506-binding protein 15
a00676	chr1	99474	A	G	20	0.667	16	0.533	1		PEA2	BQ9382_C1-0240	FK506-binding protein 15
a00677	chr1	99714	T	C	20	0.667	16	0.533	1		PEA2	BQ9382_C1-0240	FK506-binding protein 15
a00678	chr1	99747	A	G	20	0.667	16	0.533	1		PEA2	BQ9382_C1-0240	FK506-binding protein 15
a00679	chr1	99843	A	G	20	0.667	16	0.533	1		PEA2	BQ9382_C1-0240	FK506-binding protein 15
a00680	chr1	99917	A	G	20	0.667	16	0.533	1		PEA2	BQ9382_C1-0240	FK506-binding protein 15
a00681	chr1	99945	A	G	20	0.667	16	0.533	1		PEA2	BQ9382_C1-0240	FK506-binding protein 15
a00682	chr1	100068	G	A	20	0.667	16	0.533	1		PEA2	BQ9382_C1-0240	FK506-binding protein 15
a00683	chr1	100187	T	G	20	0.667	16	0.533	1
a00684	chr1	100235	C	T	20	0.667	16	0.533	1
a00685	chr1	100379	C	T	20	0.667	16	0.533	1			BQ9382_C1-0245	Molybdopterin synthase sulfur carrier subunit
a00686	chr1	100430	G	A	20	0.667	16	0.533	1			BQ9382_C1-0245	Molybdopterin synthase sulfur carrier subunit
a00687	chr1	100451	A	G	20	0.667	16	0.533	1			BQ9382_C1-0245	Molybdopterin synthase sulfur carrier subunit
a00688	chr1	100649	A	G	20	0.667	16	0.533	1
a00689	chr1	100703	A	T	20	0.667	16	0.533	1
a00690	chr1	100707	T	G	20	0.667	16	0.533	1
a00691	chr1	100993	A	G	20	0.667	16	0.533	1		TPS2	BQ9382_C1-0250	Phosphatase subunit of the trehalose-6-phosphate synthase/phosphatase complex
a00692	chr1	101270	T	C	20	0.667	16	0.533	1		TPS2	BQ9382_C1-0250	Phosphatase subunit of the trehalose-6-phosphate synthase/phosphatase complex
a00693	chr1	101599	A	G	20	0.667	16	0.533	1		TPS2	BQ9382_C1-0250	Phosphatase subunit of the trehalose-6-phosphate synthase/phosphatase complex
a00694	chr1	101626	C	T	20	0.667	16	0.533	1		TPS2	BQ9382_C1-0250	Phosphatase subunit of the trehalose-6-phosphate synthase/phosphatase complex
a00695	chr1	101668	G	A	20	0.667	16	0.533	1		TPS2	BQ9382_C1-0250	Phosphatase subunit of the trehalose-6-phosphate synthase/phosphatase complex
a00696	chr1	101844	T	C	20	0.667	16	0.533	1		TPS2	BQ9382_C1-0250	Phosphatase subunit of the trehalose-6-phosphate synthase/phosphatase complex
a00697	chr1	102373	C	T	20	0.667	16	0.533	1		TPS2	BQ9382_C1-0250	Phosphatase subunit of the trehalose-6-phosphate synthase/phosphatase complex
a00698	chr1	102457	G	A	20	0.667	16	0.533	1		TPS2	BQ9382_C1-0250	Phosphatase subunit of the trehalose-6-phosphate synthase/phosphatase complex
a00699	chr1	102506	C	G	20	0.667	16	0.533	1		TPS2	BQ9382_C1-0250	Phosphatase subunit of the trehalose-6-phosphate synthase/phosphatase complex
a00700	chr1	102845	C	T	20	0.667	16	0.533	1		TPS2	BQ9382_C1-0250	Phosphatase subunit of the trehalose-6-phosphate synthase/phosphatase complex
a00701	chr1	103316	G	C	20	0.667	16	0.533	1		TPS2	BQ9382_C1-0250	Phosphatase subunit of the trehalose-6-phosphate synthase/phosphatase complex
a00702	chr1	103532	A	C	20	0.667	16	0.533	1
a00703	chr1	103999	T	G	20	0.667	16	0.533	1		APN2	BQ9382_C1-0255	APN2 Class II abasic (AP) endonuclease involved in repair of DNA damage
a00704	chr1	104005	G	A	20	0.667	16	0.533	1		APN2	BQ9382_C1-0255	APN2 Class II abasic (AP) endonuclease involved in repair of DNA damage
a00705	chr1	104740	T	C	20	0.667	16	0.533	1		APN2	BQ9382_C1-0255	APN2 Class II abasic (AP) endonuclease involved in repair of DNA damage
a00706	chr1	105661	A	G	20	0.667	16	0.533	1
a00707	chr1	106281	G	C	20	0.667	16	0.533	1			BQ9382_C1-0265	YVTN repeat-like/Quinoprotein amine dehydrogenase
a00708	chr1	106302	C	T	20	0.667	16	0.533	1			BQ9382_C1-0265	YVTN repeat-like/Quinoprotein amine dehydrogenase
a00709	chr1	107049	A	G	20	0.667	16	0.533	1			BQ9382_C1-0270	Protein of unknown function (DUF3074)
a00710	chr1	107123	C	A	20	0.667	16	0.533	1			BQ9382_C1-0270	Protein of unknown function (DUF3074)
a00711	chr1	107324	C	T	20	0.667	16	0.533	1			BQ9382_C1-0270	Protein of unknown function (DUF3074)
a00712	chr1	107529	G	T	20	0.667	16	0.533	1			BQ9382_C1-0270	Protein of unknown function (DUF3074)
a00713	chr1	107549	T	C	20	0.667	16	0.533	1			BQ9382_C1-0270	Protein of unknown function (DUF3074)
a00714	chr1	107712	A	G	20	0.667	16	0.533	1
a00715	chr1	107723	T	C	20	0.667	16	0.533	1
a00716	chr1	107766	A	G	20	0.667	16	0.533	1
a00717	chr1	107962	T	G	20	0.667	16	0.533	1
a00718	chr1	108017	A	G	20	0.667	16	0.533	1
a00719	chr1	108152	A	G	20	0.667	16	0.533	1
a00720	chr1	108370	C	T	20	0.667	16	0.533	1
a00721	chr1	108610	T	C	20	0.667	16	0.533	1			BQ9382_C1-0275	Permease for cytosine/purines, uracil, thiamine, allantoin
a00722	chr1	108934	C	T	20	0.667	16	0.533	1			BQ9382_C1-0275	Permease for cytosine/purines, uracil, thiamine, allantoin
a00723	chr1	109744	T	C	20	0.667	16	0.533	1			BQ9382_C1-0275	Permease for cytosine/purines, uracil, thiamine, allantoin
a00724	chr1	109897	C	T	20	0.667	16	0.533	1			BQ9382_C1-0275	Permease for cytosine/purines, uracil, thiamine, allantoin
a00725	chr1	110364	C	G	20	0.667	16	0.533	1
a00726	chr1	110426	A	G	20	0.667	16	0.533	1		YIL067C	BQ9382_C1-0280
a00727	chr1	110452	A	T	20	0.667	16	0.533	1		YIL067C	BQ9382_C1-0280
a00728	chr1	110875	C	T	20	0.667	16	0.533	1		YIL067C	BQ9382_C1-0280
a00729	chr1	110891	G	A	20	0.667	16	0.533	1		YIL067C	BQ9382_C1-0280
a00730	chr1	111022	T	C	20	0.667	16	0.533	1		YIL067C	BQ9382_C1-0280
a00731	chr1	111034	A	C	20	0.667	16	0.533	1		YIL067C	BQ9382_C1-0280
a00732	chr1	111448	C	T	20	0.667	16	0.533	1		YIL067C	BQ9382_C1-0280
a00733	chr1	111638	C	T	20	0.667	16	0.533	1		YIL067C	BQ9382_C1-0280
a00734	chr1	111670	A	G	20	0.667	16	0.533	1		YIL067C	BQ9382_C1-0280
a00735	chr1	111824	T	C	20	0.667	16	0.533	1		YIL067C	BQ9382_C1-0280
a00736	chr1	112044	C	G	20	0.667	16	0.533	1		YIL067C	BQ9382_C1-0280
a00737	chr1	112111	G	A	20	0.667	16	0.533	1		YIL067C	BQ9382_C1-0280
a00738	chr1	112162	G	A	20	0.667	16	0.533	1		YIL067C	BQ9382_C1-0280
a00739	chr1	112354	G	A	20	0.667	16	0.533	1
a00740	chr1	112381	C	A	20	0.667	16	0.533	1
a00741	chr1	112392	A	C	20	0.667	16	0.533	1
a00742	chr1	112426	G	A	20	0.667	16	0.533	1
a00743	chr1	112462	C	A	20	0.667	16	0.533	1
a00744	chr1	112502	A	T	20	0.667	16	0.533	1
a00745	chr1	112680	G	A	20	0.667	16	0.533	1
a00746	chr1	112783	G	A	20	0.667	16	0.533	1
a00747	chr1	112815	T	A	20	0.667	16	0.533	1
a00748	chr1	112980	T	C	20	0.667	16	0.533	1
a00749	chr1	112987	G	C	20	0.667	16	0.533	1
a00750	chr1	112988	C	T	20	0.667	16	0.533	1
a00751	chr1	112995	C	T	20	0.667	16	0.533	1
a00752	chr1	113041	C	G	20	0.667	16	0.533	1		PTP3	BQ9382_C1-0285	Protein tyrosine phosphatase superfamily
a00753	chr1	113047	G	C	20	0.667	16	0.533	1		PTP3	BQ9382_C1-0285	Protein tyrosine phosphatase superfamily
a00754	chr1	113048	A	C	20	0.667	16	0.533	1		PTP3	BQ9382_C1-0285	Protein tyrosine phosphatase superfamily
a00755	chr1	113319	C	T	20	0.667	16	0.533	1		PTP3	BQ9382_C1-0285	Protein tyrosine phosphatase superfamily
a00756	chr1	113343	T	C	20	0.667	16	0.533	1		PTP3	BQ9382_C1-0285	Protein tyrosine phosphatase superfamily
a00757	chr1	113361	C	A	20	0.667	16	0.533	1		PTP3	BQ9382_C1-0285	Protein tyrosine phosphatase superfamily
a00758	chr1	113388	A	C	20	0.667	16	0.533	1		PTP3	BQ9382_C1-0285	Protein tyrosine phosphatase superfamily
a00759	chr1	113418	G	A	20	0.667	16	0.533	1		PTP3	BQ9382_C1-0285	Protein tyrosine phosphatase superfamily
a00760	chr1	113427	G	A	20	0.667	16	0.533	1		PTP3	BQ9382_C1-0285	Protein tyrosine phosphatase superfamily
a00761	chr1	113526	A	G	20	0.667	16	0.533	1		PTP3	BQ9382_C1-0285	Protein tyrosine phosphatase superfamily
a00762	chr1	113805	T	C	20	0.667	16	0.533	1		PTP3	BQ9382_C1-0285	Protein tyrosine phosphatase superfamily
a00763	chr1	113900	G	A	20	0.667	16	0.533	1		PTP3	BQ9382_C1-0285	Protein tyrosine phosphatase superfamily
a00764	chr1	113928	G	A	20	0.667	16	0.533	1		PTP3	BQ9382_C1-0285	Protein tyrosine phosphatase superfamily
a00765	chr1	113934	T	C	20	0.667	16	0.533	1		PTP3	BQ9382_C1-0285	Protein tyrosine phosphatase superfamily
a00766	chr1	114105	T	G	20	0.667	16	0.533	1		PTP3	BQ9382_C1-0285	Protein tyrosine phosphatase superfamily
a00767	chr1	114114	T	C	20	0.667	16	0.533	1		PTP3	BQ9382_C1-0285	Protein tyrosine phosphatase superfamily
a00768	chr1	114124	C	A	20	0.667	16	0.533	1		PTP3	BQ9382_C1-0285	Protein tyrosine phosphatase superfamily
a00769	chr1	114162	C	T	20	0.667	16	0.533	1		PTP3	BQ9382_C1-0285	Protein tyrosine phosphatase superfamily
a00770	chr1	114234	C	T	20	0.667	16	0.533	1		PTP3	BQ9382_C1-0285	Protein tyrosine phosphatase superfamily
a00771	chr1	114246	C	T	20	0.667	16	0.533	1		PTP3	BQ9382_C1-0285	Protein tyrosine phosphatase superfamily
a00772	chr1	114319	A	G	20	0.667	16	0.533	1		PTP3	BQ9382_C1-0285	Protein tyrosine phosphatase superfamily
a00773	chr1	114328	C	T	20	0.667	16	0.533	1		PTP3	BQ9382_C1-0285	Protein tyrosine phosphatase superfamily
a00774	chr1	114456	A	G	20	0.667	16	0.533	1		PTP3	BQ9382_C1-0285	Protein tyrosine phosphatase superfamily
a00775	chr1	114471	C	T	20	0.667	16	0.533	1		PTP3	BQ9382_C1-0285	Protein tyrosine phosphatase superfamily
a00776	chr1	114492	A	G	20	0.667	16	0.533	1		PTP3	BQ9382_C1-0285	Protein tyrosine phosphatase superfamily
a00777	chr1	114845	A	G	20	0.667	16	0.533	1		PTP3	BQ9382_C1-0285	Protein tyrosine phosphatase superfamily
a00778	chr1	115279	C	T	20	0.667	16	0.533	1		PTP3	BQ9382_C1-0285	Protein tyrosine phosphatase superfamily
a00779	chr1	115796	G	A	20	0.667	16	0.533	1
a00780	chr1	116068	A	G	20	0.667	16	0.533	1		LHS1	BQ9382_C1-0295	Molecular chaperone of the endoplasmic reticulum lumen
a00781	chr1	116304	G	A	20	0.667	16	0.533	1		LHS1	BQ9382_C1-0295	Molecular chaperone of the endoplasmic reticulum lumen
a00782	chr1	116428	G	A	20	0.667	16	0.533	1		LHS1	BQ9382_C1-0295	Molecular chaperone of the endoplasmic reticulum lumen
a00783	chr1	116451	T	C	20	0.667	16	0.533	1		LHS1	BQ9382_C1-0295	Molecular chaperone of the endoplasmic reticulum lumen
a00784	chr1	116470	A	C	20	0.667	16	0.533	1		LHS1	BQ9382_C1-0295	Molecular chaperone of the endoplasmic reticulum lumen
a00785	chr1	116539	T	A	20	0.667	16	0.533	1		LHS1	BQ9382_C1-0295	Molecular chaperone of the endoplasmic reticulum lumen
a00786	chr1	117040	A	G	20	0.667	16	0.533	1		LHS1	BQ9382_C1-0295	Molecular chaperone of the endoplasmic reticulum lumen
a00787	chr1	117103	T	A	20	0.667	16	0.533	1		LHS1	BQ9382_C1-0295	Molecular chaperone of the endoplasmic reticulum lumen
a00788	chr1	117244	T	G	20	0.667	16	0.533	1		LHS1	BQ9382_C1-0295	Molecular chaperone of the endoplasmic reticulum lumen
a00789	chr1	117784	C	A	20	0.667	16	0.533	1		LHS1	BQ9382_C1-0295	Molecular chaperone of the endoplasmic reticulum lumen
a00790	chr1	117836	C	T	20	0.667	16	0.533	1		LHS1	BQ9382_C1-0295	Molecular chaperone of the endoplasmic reticulum lumen
a00791	chr1	118221	T	G	20	0.667	16	0.533	1		LHS1	BQ9382_C1-0295	Molecular chaperone of the endoplasmic reticulum lumen
a00792	chr1	118375	G	A	20	0.667	16	0.533	1		LHS1	BQ9382_C1-0295	Molecular chaperone of the endoplasmic reticulum lumen
a00793	chr1	118835	A	G	20	0.667	16	0.533	1		MUD2	BQ9382_C1-0300	Splicing factor U2AF 59 kDa subunit
a00794	chr1	118878	G	A	20	0.667	16	0.533	1		MUD2	BQ9382_C1-0300	Splicing factor U2AF 59 kDa subunit
a00795	chr1	119115	T	G	20	0.667	16	0.533	1		MUD2	BQ9382_C1-0300	Splicing factor U2AF 59 kDa subunit
a00796	chr1	119188	G	T	20	0.667	16	0.533	1		MUD2	BQ9382_C1-0300	Splicing factor U2AF 59 kDa subunit
a00797	chr1	119450	T	C	20	0.667	16	0.533	1		MUD2	BQ9382_C1-0300	Splicing factor U2AF 59 kDa subunit
a00798	chr1	119784	A	C	20	0.667	16	0.533	1		MUD2	BQ9382_C1-0300	Splicing factor U2AF 59 kDa subunit
a00799	chr1	120146	A	G	20	0.667	16	0.533	1		MUD2	BQ9382_C1-0300	Splicing factor U2AF 59 kDa subunit
a00800	chr1	120742	T	C	20	0.667	16	0.533	1		BUB2	BQ9382_C1-0305	Mitotic exit network regulator, forms GTPase-activating Bfa1p-Bub2p complex
a00801	chr1	121492	T	C	20	0.667	16	0.533	1		BUB2	BQ9382_C1-0305	Mitotic exit network regulator, forms GTPase-activating Bfa1p-Bub2p complex
a00802	chr1	121865	C	T	20	0.667	16	0.533	1		STV1	BQ9382_C1-0310	V-type H+-transporting ATPase subunit I
a00803	chr1	121951	G	A	20	0.667	16	0.533	1		STV1	BQ9382_C1-0310	V-type H+-transporting ATPase subunit I
a00804	chr1	122021	G	A	20	0.667	16	0.533	1		STV1	BQ9382_C1-0310	V-type H+-transporting ATPase subunit I
a00805	chr1	123031	G	A	20	0.667	16	0.533	1		STV1	BQ9382_C1-0310	V-type H+-transporting ATPase subunit I
a00806	chr1	124506	G	A	20	0.667	16	0.533	1
a00807	chr1	124635	T	G	20	0.667	16	0.533	1
a00808	chr1	125103	G	A	20	0.667	16	0.533	1		RGP1	BQ9382_C1-0315	Subunit of a Golgi membrane exchange factor (Ric1 p-Rgp1p) that catalyzes nucleotide exchange on Ypt6
a00809	chr1	125973	T	C	20	0.667	16	0.533	1		RGP1	BQ9382_C1-0315	Subunit of a Golgi membrane exchange factor (Ric1 p-Rgp1p) that catalyzes nucleotide exchange on Ypt6
a00810	chr1	127547	G	A	20	0.667	17	0.567	1
a00811	chr1	127576	A	G	20	0.667	17	0.567	1
a00812	chr1	127623	C	G	20	0.667	17	0.567	1
a00813	chr1	127963	T	C	20	0.667	17	0.567	1
a00814	chr1	127982	C	T	20	0.667	17	0.567	1
a00815	chr1	127989	C	T	20	0.667	17	0.567	1
a00816	chr1	128217	A	G	20	0.667	17	0.567	1		RSN1	BQ9382_C1-0325	Uncharacterized protein RSN1
a00817	chr1	128373	C	T	20	0.667	17	0.567	1		RSN1	BQ9382_C1-0325	Uncharacterized protein RSN1
a00818	chr1	128739	T	G	20	0.667	17	0.567	1		RSN1	BQ9382_C1-0325	Uncharacterized protein RSN1
a00819	chr1	129429	T	C	20	0.667	17	0.567	1		RSN1	BQ9382_C1-0325	Uncharacterized protein RSN1
a00820	chr1	129496	C	T	20	0.667	17	0.567	1		RSN1	BQ9382_C1-0325	Uncharacterized protein RSN1
a00821	chr1	130386	G	T	20	0.667	17	0.567	1		RSN1	BQ9382_C1-0325	Uncharacterized protein RSN1
a00822	chr1	130741	G	T	20	0.667	17	0.567	1
a00823	chr1	130782	C	G	20	0.667	17	0.567	1
a00824	chr1	131570	G	A	21	0.700	17	0.567	1		PPA2	BQ9382_C1-0330	Inorganic pyrophosphatase, mitochondrial Pyrophosphate phospho-hydrolase (PPase)
a00825	chr1	131582	C	T	21	0.700	17	0.567	1		PPA2	BQ9382_C1-0330	Inorganic pyrophosphatase, mitochondrial Pyrophosphate phospho-hydrolase (PPase)
a00826	chr1	131741	G	T	21	0.700	17	0.567	1		PPA2	BQ9382_C1-0330	Inorganic pyrophosphatase, mitochondrial Pyrophosphate phospho-hydrolase (PPase)
a00827	chr1	132308	T	C	21	0.700	17	0.567	1		NUP188	BQ9382_C1-0335	Subunit of the nuclear pore complex (NPC)
a00828	chr1	132323	C	T	21	0.700	17	0.567	1		NUP188	BQ9382_C1-0335	Subunit of the nuclear pore complex (NPC)
a00829	chr1	132408	C	A	21	0.700	17	0.567	1		NUP188	BQ9382_C1-0335	Subunit of the nuclear pore complex (NPC)
a00830	chr1	132622	C	T	21	0.700	17	0.567	1		NUP188	BQ9382_C1-0335	Subunit of the nuclear pore complex (NPC)
a00831	chr1	133021	G	T	21	0.700	17	0.567	1		NUP188	BQ9382_C1-0335	Subunit of the nuclear pore complex (NPC)
a00832	chr1	133325	A	G	21	0.700	17	0.567	1		NUP188	BQ9382_C1-0335	Subunit of the nuclear pore complex (NPC)
a00833	chr1	133344	C	T	21	0.700	17	0.567	1		NUP188	BQ9382_C1-0335	Subunit of the nuclear pore complex (NPC)
a00834	chr1	133391	T	C	21	0.700	17	0.567	1		NUP188	BQ9382_C1-0335	Subunit of the nuclear pore complex (NPC)
a00835	chr1	133402	C	T	21	0.700	17	0.567	1		NUP188	BQ9382_C1-0335	Subunit of the nuclear pore complex (NPC)
a00836	chr1	133417	C	G	21	0.700	17	0.567	1		NUP188	BQ9382_C1-0335	Subunit of the nuclear pore complex (NPC)
a00837	chr1	133535	G	C	21	0.700	17	0.567	1		NUP188	BQ9382_C1-0335	Subunit of the nuclear pore complex (NPC)
a00838	chr1	133740	T	C	21	0.700	17	0.567	1		NUP188	BQ9382_C1-0335	Subunit of the nuclear pore complex (NPC)
a00839	chr1	133871	C	T	21	0.700	17	0.567	1		NUP188	BQ9382_C1-0335	Subunit of the nuclear pore complex (NPC)
a00840	chr1	133935	A	G	21	0.700	17	0.567	1		NUP188	BQ9382_C1-0335	Subunit of the nuclear pore complex (NPC)
a00841	chr1	134031	G	A	21	0.700	17	0.567	1		NUP188	BQ9382_C1-0335	Subunit of the nuclear pore complex (NPC)
a00842	chr1	134058	T	G	21	0.700	17	0.567	1		NUP188	BQ9382_C1-0335	Subunit of the nuclear pore complex (NPC)
a00843	chr1	134109	G	A	21	0.700	17	0.567	1		NUP188	BQ9382_C1-0335	Subunit of the nuclear pore complex (NPC)
a00844	chr1	134148	C	A	21	0.700	17	0.567	1		NUP188	BQ9382_C1-0335	Subunit of the nuclear pore complex (NPC)
a00845	chr1	134175	A	C	21	0.700	17	0.567	1		NUP188	BQ9382_C1-0335	Subunit of the nuclear pore complex (NPC)
a00846	chr1	134268	C	T	21	0.700	17	0.567	1		NUP188	BQ9382_C1-0335	Subunit of the nuclear pore complex (NPC)
a00847	chr1	134391	G	A	21	0.700	17	0.567	1		NUP188	BQ9382_C1-0335	Subunit of the nuclear pore complex (NPC)
a00848	chr1	134766	A	G	21	0.700	17	0.567	1		NUP188	BQ9382_C1-0335	Subunit of the nuclear pore complex (NPC)
a00849	chr1	134901	T	C	21	0.700	17	0.567	1		NUP188	BQ9382_C1-0335	Subunit of the nuclear pore complex (NPC)
a00850	chr1	134925	C	T	21	0.700	17	0.567	1		NUP188	BQ9382_C1-0335	Subunit of the nuclear pore complex (NPC)
a00851	chr1	135144	T	C	21	0.700	17	0.567	1		NUP188	BQ9382_C1-0335	Subunit of the nuclear pore complex (NPC)
a00852	chr1	135435	G	A	21	0.700	17	0.567	1		NUP188	BQ9382_C1-0335	Subunit of the nuclear pore complex (NPC)
a00853	chr1	135810	G	A	21	0.700	17	0.567	1		NUP188	BQ9382_C1-0335	Subunit of the nuclear pore complex (NPC)
a00854	chr1	135925	A	C	21	0.700	17	0.567	1		NUP188	BQ9382_C1-0335	Subunit of the nuclear pore complex (NPC)
a00855	chr1	137081	G	A	21	0.700	17	0.567	1		PRP24	BQ9382_C1-0340	RNA-binding domain, RBD
a00856	chr1	137552	T	C	21	0.700	17	0.567	1		PRP24	BQ9382_C1-0340	RNA-binding domain, RBD
a00857	chr1	137791	T	C	21	0.700	17	0.567	1		PRP24	BQ9382_C1-0340	RNA-binding domain, RBD
a00858	chr1	138013	A	G	21	0.700	17	0.567	1		PRP24	BQ9382_C1-0340	RNA-binding domain, RBD
a00859	chr1	138042	G	A	21	0.700	17	0.567	1		PRP24	BQ9382_C1-0340	RNA-binding domain, RBD
a00860	chr1	138575	G	A	21	0.700	17	0.567	1		PRP24	BQ9382_C1-0340	RNA-binding domain, RBD
a00861	chr1	138674	C	T	21	0.700	17	0.567	1		PRP24	BQ9382_C1-0340	RNA-binding domain, RBD
a00862	chr1	139090	T	C	21	0.700	17	0.567	1		PRP24	BQ9382_C1-0340	RNA-binding domain, RBD
a00863	chr1	139505	T	C	21	0.700	17	0.567	1
a00864	chr1	139566	T	G	21	0.700	17	0.567	1
a00865	chr1	139671	G	A	21	0.700	17	0.567	1
a00866	chr1	140145	A	C	21	0.700	17	0.567	1		TMA23	BQ9382_C1-0345	Translation machinery associated protein
a00867	chr1	140231	A	G	21	0.700	17	0.567	1		TMA23	BQ9382_C1-0345	Translation machinery associated protein
a00868	chr1	140385	G	A	21	0.700	17	0.567	1
a00869	chr1	140472	C	A	21	0.700	17	0.567	1
a00870	chr1	140535	G	A	21	0.700	17	0.567	1
a00871	chr1	140542	C	T	21	0.700	17	0.567	1
a00872	chr1	140824	G	A	21	0.700	17	0.567	1			BQ9382_C1-0355	P-loop containing nucleoside triphosphate hydrolases
a00873	chr1	141079	T	C	21	0.700	17	0.567	1			BQ9382_C1-0355	P-loop containing nucleoside triphosphate hydrolases
a00874	chr1	142745	A	C	22	0.733	17	0.567	1
a00875	chr1	142999	A	G	22	0.733	17	0.567	1
a00876	chr1	143036	T	G	22	0.733	17	0.567	1
a00877	chr1	143386	C	A	22	0.733	17	0.567	1
a00878	chr1	143656	T	A	22	0.733	17	0.567	1
a00879	chr1	144420	A	G	22	0.733	17	0.567	1		YKR070W	BQ9382_C1-0375	Phosphatidyl synthase
a00880	chr1	145585	G	C	22	0.733	17	0.567	1		YKR070W	BQ9382_C1-0375	Phosphatidyl synthase
a00881	chr1	145723	A	G	22	0.733	17	0.567	1
a00882	chr1	147696	G	A	22	0.733	17	0.567	1		MET1	BQ9382_C1-0380	Uroporphyrin-III C-methyltransferase
a00883	chr1	148443	A	G	22	0.733	17	0.567	1		ETT1	BQ9382_C1-0385	Enhancer of translation termination 1
a00884	chr1	148755	G	A	22	0.733	17	0.567	1		ETT1	BQ9382_C1-0385	Enhancer of translation termination 1
a00885	chr1	148905	A	G	22	0.733	17	0.567	1		ETT1	BQ9382_C1-0385	Enhancer of translation termination 1
a00886	chr1	149427	T	C	22	0.733	17	0.567	1
a00887	chr1	150223	C	T	22	0.733	17	0.567	1		GPT2	BQ9382_C1-0395	Glycerol-3-phosphate/dihydroxyacetonephosphate dual substrate-specific sn-1 acyltransferase
a00888	chr1	150544	A	T	22	0.733	17	0.567	1		GPT2	BQ9382_C1-0395	Glycerol-3-phosphate/dihydroxyacetonephosphate dual substrate-specific sn-1 acyltransferase
a00889	chr1	151351	C	T	22	0.733	17	0.567	1		GPT2	BQ9382_C1-0395	Glycerol-3-phosphate/dihydroxyacetonephosphate dual substrate-specific sn-1 acyltransferase
a00890	chr1	151751	G	A	22	0.733	17	0.567	1		GPT2	BQ9382_C1-0395	Glycerol-3-phosphate/dihydroxyacetonephosphate dual substrate-specific sn-1 acyltransferase
a00891	chr1	152698	G	A	22	0.733	17	0.567	1
a00892	chr1	152750	T	C	22	0.733	17	0.567	1
a00893	chr1	152829	T	C	22	0.733	17	0.567	1
a00894	chr1	152863	G	T	22	0.733	17	0.567	1
a00895	chr1	152942	T	C	22	0.733	17	0.567	1		YIF1	BQ9382_C1-0405	Integral membrane protein required for the fusion of ER-derived COPII transport vesicles with the Golgi
a00896	chr1	153077	A	G	22	0.733	17	0.567	1		YIF1	BQ9382_C1-0405	Integral membrane protein required for the fusion of ER-derived COPII transport vesicles with the Golgi
a00897	chr1	153509	A	G	22	0.733	17	0.567	1		YIF1	BQ9382_C1-0405	Integral membrane protein required for the fusion of ER-derived COPII transport vesicles with the Golgi
a00898	chr1	153673	G	A	22	0.733	17	0.567	1		YIF1	BQ9382_C1-0405	Integral membrane protein required for the fusion of ER-derived COPII transport vesicles with the Golgi
a00899	chr1	153925	T	A	22	0.733	17	0.567	1
a00900	chr1	154274	C	T	22	0.733	17	0.567	1		POL2	BQ9382_C1-0410	DNA polymerase epsilon catalytic subunit A
a00901	chr1	154619	T	G	22	0.733	17	0.567	1		POL2	BQ9382_C1-0410	DNA polymerase epsilon catalytic subunit A
a00902	chr1	154847	G	A	22	0.733	17	0.567	1		POL2	BQ9382_C1-0410	DNA polymerase epsilon catalytic subunit A
a00903	chr1	154985	A	G	22	0.733	17	0.567	1		POL2	BQ9382_C1-0410	DNA polymerase epsilon catalytic subunit A
a00904	chr1	155343	C	T	22	0.733	17	0.567	1		POL2	BQ9382_C1-0410	DNA polymerase epsilon catalytic subunit A
a00905	chr1	155819	T	C	22	0.733	17	0.567	1		POL2	BQ9382_C1-0410	DNA polymerase epsilon catalytic subunit A
a00906	chr1	155858	G	A	22	0.733	17	0.567	1		POL2	BQ9382_C1-0410	DNA polymerase epsilon catalytic subunit A
a00907	chr1	156342	A	G	22	0.733	17	0.567	1		POL2	BQ9382_C1-0410	DNA polymerase epsilon catalytic subunit A
a00908	chr1	156722	C	T	22	0.733	17	0.567	1		POL2	BQ9382_C1-0410	DNA polymerase epsilon catalytic subunit A
a00909	chr1	157088	A	C	22	0.733	17	0.567	1		POL2	BQ9382_C1-0410	DNA polymerase epsilon catalytic subunit A
a00910	chr1	157610	C	G	22	0.733	17	0.567	1		POL2	BQ9382_C1-0410	DNA polymerase epsilon catalytic subunit A
a00911	chr1	157738	G	C	22	0.733	17	0.567	1		POL2	BQ9382_C1-0410	DNA polymerase epsilon catalytic subunit A
a00912	chr1	158338	A	G	22	0.733	17	0.567	1		POL2	BQ9382_C1-0410	DNA polymerase epsilon catalytic subunit A
a00913	chr1	158570	A	G	22	0.733	17	0.567	1		POL2	BQ9382_C1-0410	DNA polymerase epsilon catalytic subunit A
a00914	chr1	159422	A	G	22	0.733	17	0.567	1		POL2	BQ9382_C1-0410	DNA polymerase epsilon catalytic subunit A
a00915	chr1	159470	T	A	22	0.733	17	0.567	1		POL2	BQ9382_C1-0410	DNA polymerase epsilon catalytic subunit A
a00916	chr1	159719	G	T	22	0.733	17	0.567	1		POL2	BQ9382_C1-0410	DNA polymerase epsilon catalytic subunit A
a00917	chr1	160880	A	T	22	0.733	18	0.600	1
a00918	chr1	160915	T	C	22	0.733	18	0.600	1
a00919	chr1	162270	C	T	22	0.733	17	0.567	1		ORC5	BQ9382_C1-0415	Origin recognition complex subunit 5
a00920	chr1	162530	A	G	22	0.733	17	0.567	1		YNL260C	BQ9382_C1-0420	Uncharacterized ORAOV1 family protein YNL260C
a00921	chr1	163169	C	T	22	0.733	17	0.567	1		LIN1	BQ9382_C1-0425	PERQ amino acid-rich with GYF domain-containing protein 1
a00922	chr1	163476	G	A	22	0.733	17	0.567	1		LIN1	BQ9382_C1-0425	PERQ amino acid-rich with GYF domain-containing protein 1
a00923	chr1	163760	A	T	22	0.733	17	0.567	1		LIN1	BQ9382_C1-0425	PERQ amino acid-rich with GYF domain-containing protein 1
a00924	chr1	164464	T	C	22	0.733	17	0.567	1			BQ9382_C1-0430	YVTN repeat-like/Quinoprotein amine dehydrogenase
a00925	chr1	164468	T	C	22	0.733	17	0.567	1			BQ9382_C1-0430	YVTN repeat-like/Quinoprotein amine dehydrogenase
a00926	chr1	165292	G	A	22	0.733	17	0.567	1			BQ9382_C1-0430	YVTN repeat-like/Quinoprotein amine dehydrogenase
a00927	chr1	165361	A	T	22	0.733	17	0.567	1			BQ9382_C1-0430	YVTN repeat-like/Quinoprotein amine dehydrogenase
a00928	chr1	165373	C	G	22	0.733	17	0.567	1			BQ9382_C1-0430	YVTN repeat-like/Quinoprotein amine dehydrogenase
a00929	chr1	165734	T	C	22	0.733	17	0.567	1		ATX1	BQ9382_C1-0435	HMA, heavy metal-associated domain
a00930	chr1	166063	A	G	22	0.733	17	0.567	1
a00931	chr1	166073	C	A	22	0.733	17	0.567	1		DSL1	BQ9382_C1-0440	Trinucleotide repeat-containing gene 6B protein
a00932	chr1	166522	C	T	22	0.733	17	0.567	1		DSL1	BQ9382_C1-0440	Trinucleotide repeat-containing gene 6B protein
a00933	chr1	166925	C	A	22	0.733	17	0.567	1		DSL1	BQ9382_C1-0440	Trinucleotide repeat-containing gene 6B protein
a00934	chr1	166945	G	A	22	0.733	17	0.567	1		DSL1	BQ9382_C1-0440	Trinucleotide repeat-containing gene 6B protein
a00935	chr1	166959	G	C	22	0.733	17	0.567	1		DSL1	BQ9382_C1-0440	Trinucleotide repeat-containing gene 6B protein
a00936	chr1	166982	A	G	22	0.733	17	0.567	1		DSL1	BQ9382_C1-0440	Trinucleotide repeat-containing gene 6B protein
a00937	chr1	167657	A	C	22	0.733	17	0.567	1		DSL1	BQ9382_C1-0440	Trinucleotide repeat-containing gene 6B protein
a00938	chr1	167833	C	G	22	0.733	17	0.567	1		DSL1	BQ9382_C1-0440	Trinucleotide repeat-containing gene 6B protein
a00939	chr1	167840	A	G	22	0.733	17	0.567	1		DSL1	BQ9382_C1-0440	Trinucleotide repeat-containing gene 6B protein
a00940	chr1	167842	C	T	22	0.733	17	0.567	1		DSL1	BQ9382_C1-0440	Trinucleotide repeat-containing gene 6B protein
a00941	chr1	168060	G	A	22	0.733	17	0.567	1		DSL1	BQ9382_C1-0440	Trinucleotide repeat-containing gene 6B protein
a00942	chr1	168097	T	C	22	0.733	17	0.567	1		DSL1	BQ9382_C1-0440	Trinucleotide repeat-containing gene 6B protein
a00943	chr1	168424	C	T	22	0.733	17	0.567	1
a00944	chr1	168678	C	G	22	0.733	17	0.567	1
a00945	chr1	168717	G	A	22	0.733	17	0.567	1
a00946	chr1	168814	A	T	22	0.733	17	0.567	1
a00947	chr1	168937	C	T	22	0.733	17	0.567	1
a00948	chr1	168971	A	G	22	0.733	17	0.567	1
a00949	chr1	169045	G	A	22	0.733	17	0.567	1			BQ9382_C1-0455	Protein chaperone involved in regulation of the HSP90 and HSP70 functions
a00950	chr1	169155	C	A	22	0.733	17	0.567	1			BQ9382_C1-0455	Protein chaperone involved in regulation of the HSP90 and HSP70 functions
a00951	chr1	169282	G	A	22	0.733	17	0.567	1			BQ9382_C1-0455	Protein chaperone involved in regulation of the HSP90 and HSP70 functions
a00952	chr1	169468	A	G	22	0.733	17	0.567	1			BQ9382_C1-0455	Protein chaperone involved in regulation of the HSP90 and HSP70 functions
a00953	chr1	169482	C	T	22	0.733	17	0.567	1			BQ9382_C1-0455	Protein chaperone involved in regulation of the HSP90 and HSP70 functions
a00954	chr1	169557	T	C	22	0.733	17	0.567	1			BQ9382_C1-0455	Protein chaperone involved in regulation of the HSP90 and HSP70 functions
a00955	chr1	169581	T	C	22	0.733	17	0.567	1			BQ9382_C1-0455	Protein chaperone involved in regulation of the HSP90 and HSP70 functions
a00956	chr1	169677	T	G	22	0.733	17	0.567	1			BQ9382_C1-0455	Protein chaperone involved in regulation of the HSP90 and HSP70 functions
a00957	chr1	169794	G	A	22	0.733	17	0.567	1			BQ9382_C1-0455	Protein chaperone involved in regulation of the HSP90 and HSP70 functions
a00958	chr1	169906	C	T	22	0.733	17	0.567	1
a00959	chr1	169962	G	T	22	0.733	17	0.567	1
a00960	chr1	170199	C	T	22	0.733	17	0.567	1		ARD1	BQ9382_C1-0460	Acyl-CoA N-acyltransferases (Nat)
a00961	chr1	170202	A	G	22	0.733	17	0.567	1		ARD1	BQ9382_C1-0460	Acyl-CoA N-acyltransferases (Nat)
a00962	chr1	170432	A	G	22	0.733	17	0.567	1		ARD1	BQ9382_C1-0460	Acyl-CoA N-acyltransferases (Nat)
a00963	chr1	170493	G	A	22	0.733	17	0.567	1		ARD1	BQ9382_C1-0460	Acyl-CoA N-acyltransferases (Nat)
a00964	chr1	170998	A	T	22	0.733	17	0.567	1		TRS31	BQ9382_C1-0465	One of 10 subunits of the transport protein particle (TRAPP) complex of the cis-Golgi
a00965	chr1	171013	T	A	22	0.733	17	0.567	1		TRS31	BQ9382_C1-0465	One of 10 subunits of the transport protein particle (TRAPP) complex of the cis-Golgi
a00966	chr1	171253	T	C	22	0.733	17	0.567	1		TRS31	BQ9382_C1-0465	One of 10 subunits of the transport protein particle (TRAPP) complex of the cis-Golgi
a00967	chr1	171463	C	T	22	0.733	17	0.567	1		TRS31	BQ9382_C1-0465	One of 10 subunits of the transport protein particle (TRAPP) complex of the cis-Golgi
a00968	chr1	171487	C	T	22	0.733	17	0.567	1		TRS31	BQ9382_C1-0465	One of 10 subunits of the transport protein particle (TRAPP) complex of the cis-Golgi
a00969	chr1	171496	G	A	22	0.733	17	0.567	1		TRS31	BQ9382_C1-0465	One of 10 subunits of the transport protein particle (TRAPP) complex of the cis-Golgi
a00970	chr1	171743	G	A	22	0.733	17	0.567	1			BQ9382_C1-0470	Transport protein particle subunit trs31
a00971	chr1	171770	G	A	22	0.733	17	0.567	1			BQ9382_C1-0470	Transport protein particle subunit trs31
a00972	chr1	171777	A	G	22	0.733	17	0.567	1			BQ9382_C1-0470	Transport protein particle subunit trs31
a00973	chr1	171790	C	T	22	0.733	17	0.567	1			BQ9382_C1-0470	Transport protein particle subunit trs31
a00974	chr1	171791	C	T	22	0.733	17	0.567	1			BQ9382_C1-0470	Transport protein particle subunit trs31
a00975	chr1	172109	G	A	22	0.733	17	0.567	1			BQ9382_C1-0470	Transport protein particle subunit trs31
a00976	chr1	172153	C	A	22	0.733	17	0.567	1			BQ9382_C1-0470	Transport protein particle subunit trs31
a00977	chr1	172313	G	T	22	0.733	17	0.567	1
a00978	chr1	172322	A	T	22	0.733	17	0.567	1
a00979	chr1	172436	C	T	22	0.733	17	0.567	1			BQ9382_C1-0475	Potential Ada histone acetyltransferase complex component
a00980	chr1	172693	T	C	22	0.733	17	0.567	1			BQ9382_C1-0475	Potential Ada histone acetyltransferase complex component
a00981	chr1	172792	G	A	22	0.733	17	0.567	1			BQ9382_C1-0475	Potential Ada histone acetyltransferase complex component
a00982	chr1	172828	T	C	22	0.733	17	0.567	1			BQ9382_C1-0475	Potential Ada histone acetyltransferase complex component
a00983	chr1	172855	T	C	22	0.733	17	0.567	1			BQ9382_C1-0475	Potential Ada histone acetyltransferase complex component
a00984	chr1	172936	A	G	22	0.733	17	0.567	1			BQ9382_C1-0475	Potential Ada histone acetyltransferase complex component
a00985	chr1	173215	A	G	22	0.733	17	0.567	1			BQ9382_C1-0475	Potential Ada histone acetyltransferase complex component
a00986	chr1	173473	T	C	22	0.733	17	0.567	1			BQ9382_C1-0475	Potential Ada histone acetyltransferase complex component
a00987	chr1	173568	A	T	22	0.733	17	0.567	1			BQ9382_C1-0475	Potential Ada histone acetyltransferase complex component
a00988	chr1	173796	C	A	22	0.733	17	0.567	1
a00989	chr1	173817	T	A	22	0.733	17	0.567	1
a00990	chr1	173870	C	A	22	0.733	17	0.567	1
a00991	chr1	174018	G	A	22	0.733	17	0.567	1		SFM1	BQ9382_C1-0480	SAM-dependent RNA methyltransferase
a00992	chr1	174054	T	C	22	0.733	17	0.567	1		SFM1	BQ9382_C1-0480	SAM-dependent RNA methyltransferase
a00993	chr1	174456	C	T	22	0.733	17	0.567	1		SFM1	BQ9382_C1-0480	SAM-dependent RNA methyltransferase
a00994	chr1	174592	A	C	22	0.733	17	0.567	1		YOR022C	BQ9382_C1-0485	Protein with similarity to bovine phospholipase A1
a00995	chr1	174814	A	G	22	0.733	17	0.567	1		YOR022C	BQ9382_C1-0485	Protein with similarity to bovine phospholipase A1
a00996	chr1	174912	C	T	22	0.733	17	0.567	1		YOR022C	BQ9382_C1-0485	Protein with similarity to bovine phospholipase A1
a00997	chr1	175222	A	G	22	0.733	17	0.567	1		YOR022C	BQ9382_C1-0485	Protein with similarity to bovine phospholipase A1
a00998	chr1	175445	G	A	22	0.733	17	0.567	1		YOR022C	BQ9382_C1-0485	Protein with similarity to bovine phospholipase A1
a00999	chr1	176384	C	A	22	0.733	17	0.567	1		YOR022C	BQ9382_C1-0485	Protein with similarity to bovine phospholipase A1
a01000	chr1	176666	G	A	22	0.733	17	0.567	1		YOR022C	BQ9382_C1-0485	Protein with similarity to bovine phospholipase A1
a01001	chr1	176732	G	A	22	0.733	17	0.567	1
a01002	chr1	176733	A	G	22	0.733	17	0.567	1
a01003	chr1	176794	C	G	22	0.733	17	0.567	1
a01004	chr1	176879	A	G	22	0.733	17	0.567	1		RCF1	BQ9382_C1-0490	Respiratory supercomplex factor 1
a01005	chr1	178018	C	T	22	0.733	17	0.567	1		KGD2	BQ9382_C1-0495	2-oxoglutarate dehydrogenase E2 component (Dihydrolipoamide succinyltransferase)
a01006	chr1	178320	A	G	22	0.733	17	0.567	1		KGD2	BQ9382_C1-0495	2-oxoglutarate dehydrogenase E2 component (Dihydrolipoamide succinyltransferase)
a01007	chr1	178585	T	C	22	0.733	17	0.567	1		KGD2	BQ9382_C1-0495	2-oxoglutarate dehydrogenase E2 component (Dihydrolipoamide succinyltransferase)
a01008	chr1	179056	T	C	22	0.733	17	0.567	1
a01009	chr1	179270	G	A	22	0.733	17	0.567	1			BQ9382_C1-0500	Uncharacterised conserved protein
a01010	chr1	179546	C	T	22	0.733	17	0.567	1			BQ9382_C1-0500	Uncharacterised conserved protein
a01011	chr1	179716	A	G	22	0.733	17	0.567	1			BQ9382_C1-0500	Uncharacterised conserved protein
a01012	chr1	179836	A	G	22	0.733	17	0.567	1			BQ9382_C1-0505
a01013	chr1	180595	A	G	22	0.733	17	0.567	1		NSG1|NSG2	BQ9382_C1-0510	Nsg1p
a01014	chr1	180991	C	T	22	0.733	17	0.567	1		NSG1|NSG2	BQ9382_C1-0510	Nsg1p
a01015	chr1	181042	C	A	22	0.733	17	0.567	1		NSG1|NSG2	BQ9382_C1-0510	Nsg1p
a01016	chr1	181460	T	C	22	0.733	17	0.567	1
a01017	chr1	181505	T	C	22	0.733	17	0.567	1
a01018	chr1	181809	A	G	22	0.733	17	0.567	1		SWI4	BQ9382_C1-0515	DNA binding component of the SBF complex(Swi4p-Swi6p), a transcriptional activator
a01019	chr1	181935	T	C	22	0.733	17	0.567	1		SWI4	BQ9382_C1-0515	DNA binding component of the SBF complex(Swi4p-Swi6p), a transcriptional activator
a01020	chr1	182367	G	T	22	0.733	17	0.567	1		SWI4	BQ9382_C1-0515	DNA binding component of the SBF complex(Swi4p-Swi6p), a transcriptional activator
a01021	chr1	183443	A	G	22	0.733	17	0.567	1		SWI4	BQ9382_C1-0515	DNA binding component of the SBF complex(Swi4p-Swi6p), a transcriptional activator
a01022	chr1	183874	C	T	22	0.733	17	0.567	1		SWI4	BQ9382_C1-0515	DNA binding component of the SBF complex(Swi4p-Swi6p), a transcriptional activator
a01023	chr1	184228	T	C	22	0.733	17	0.567	1
a01024	chr1	184566	A	C	22	0.733	17	0.567	1
a01025	chr1	184844	A	G	22	0.733	17	0.567	1			BQ9382_C1-0520	Conserved predicted protein
a01026	chr1	184977	C	A	22	0.733	17	0.567	1			BQ9382_C1-0520	Conserved predicted protein
a01027	chr1	185229	C	T	22	0.733	17	0.567	1			BQ9382_C1-0520	Conserved predicted protein
a01028	chr1	185896	A	G	22	0.733	17	0.567	1		SWI5|ACE2	BQ9382_C1-0525	Transcription factor that activates transcription of genes
a01029	chr1	186183	C	T	22	0.733	17	0.567	1		SWI5|ACE2	BQ9382_C1-0525	Transcription factor that activates transcription of genes
a01030	chr1	187371	C	A	22	0.733	18	0.600	1		SWI5|ACE2	BQ9382_C1-0525	Transcription factor that activates transcription of genes
a01031	chr1	187396	G	A	22	0.733	18	0.600	1		SWI5|ACE2	BQ9382_C1-0525	Transcription factor that activates transcription of genes
a01032	chr1	187464	T	A	22	0.733	18	0.600	1		SWI5|ACE2	BQ9382_C1-0525	Transcription factor that activates transcription of genes
a01033	chr1	187553	G	C	22	0.733	18	0.600	1		SWI5|ACE2	BQ9382_C1-0525	Transcription factor that activates transcription of genes
a01034	chr1	187958	G	A	22	0.733	18	0.600	1			BQ9382_C1-0530	STT4 phosphatidylinositol-4-kinase that functions in the Pkc1p protein kinase pathway
a01035	chr1	188045	A	G	22	0.733	18	0.600	1			BQ9382_C1-0530	STT4 phosphatidylinositol-4-kinase that functions in the Pkc1p protein kinase pathway
a01036	chr1	189505	G	T	22	0.733	18	0.600	1			BQ9382_C1-0530	STT4 phosphatidylinositol-4-kinase that functions in the Pkc1p protein kinase pathway
a01037	chr1	189713	G	C	22	0.733	18	0.600	1			BQ9382_C1-0530	STT4 phosphatidylinositol-4-kinase that functions in the Pkc1p protein kinase pathway
a01038	chr1	189824	T	C	22	0.733	18	0.600	1			BQ9382_C1-0530	STT4 phosphatidylinositol-4-kinase that functions in the Pkc1p protein kinase pathway
a01039	chr1	189996	C	T	22	0.733	18	0.600	1			BQ9382_C1-0530	STT4 phosphatidylinositol-4-kinase that functions in the Pkc1p protein kinase pathway
a01040	chr1	190283	T	C	22	0.733	18	0.600	1			BQ9382_C1-0530	STT4 phosphatidylinositol-4-kinase that functions in the Pkc1p protein kinase pathway
a01041	chr1	190288	C	T	22	0.733	18	0.600	1			BQ9382_C1-0530	STT4 phosphatidylinositol-4-kinase that functions in the Pkc1p protein kinase pathway
a01042	chr1	190343	A	G	22	0.733	18	0.600	1			BQ9382_C1-0530	STT4 phosphatidylinositol-4-kinase that functions in the Pkc1p protein kinase pathway
a01043	chr1	190925	A	G	22	0.733	18	0.600	1			BQ9382_C1-0530	STT4 phosphatidylinositol-4-kinase that functions in the Pkc1p protein kinase pathway
a01044	chr1	191272	T	A	22	0.733	18	0.600	1			BQ9382_C1-0530	STT4 phosphatidylinositol-4-kinase that functions in the Pkc1p protein kinase pathway
a01045	chr1	193464	C	G	22	0.733	18	0.600	1
a01046	chr1	194305	T	C	22	0.733	18	0.600	1		TIF6	BQ9382_C1-0535	Eukaryotic translation initiation factor 6
a01047	chr1	194483	C	T	22	0.733	18	0.600	1
a01048	chr1	194665	A	G	22	0.733	18	0.600	1		HSP104	BQ9382_C1-0540	P-loop containing nucleosidetriphosphate hydrolases
a01049	chr1	194960	A	G	22	0.733	18	0.600	1		HSP104	BQ9382_C1-0540	P-loop containing nucleosidetriphosphate hydrolases
a01050	chr1	195197	T	C	22	0.733	18	0.600	1		HSP104	BQ9382_C1-0540	P-loop containing nucleosidetriphosphate hydrolases
a01051	chr1	195478	G	A	22	0.733	18	0.600	1		HSP104	BQ9382_C1-0540	P-loop containing nucleosidetriphosphate hydrolases
a01052	chr1	196132	A	G	22	0.733	18	0.600	1		HSP104	BQ9382_C1-0540	P-loop containing nucleosidetriphosphate hydrolases
a01053	chr1	197063	C	T	22	0.733	18	0.600	1		HSP104	BQ9382_C1-0540	P-loop containing nucleosidetriphosphate hydrolases
a01054	chr1	197252	T	C	22	0.733	18	0.600	1		HSP104	BQ9382_C1-0540	P-loop containing nucleosidetriphosphate hydrolases
a01055	chr1	197665	A	G	22	0.733	18	0.600	1
a01056	chr1	197685	T	A	22	0.733	18	0.600	1
a01057	chr1	197770	A	G	22	0.733	18	0.600	1
a01058	chr1	197811	G	C	22	0.733	18	0.600	1
a01059	chr1	197973	T	C	22	0.733	18	0.600	1
a01060	chr1	198367	A	T	22	0.733	18	0.600	1
a01061	chr1	198385	A	G	22	0.733	18	0.600	1
a01062	chr1	198397	G	A	22	0.733	18	0.600	1
a01063	chr1	198575	C	T	22	0.733	18	0.600	1
a01064	chr1	198782	A	G	22	0.733	18	0.600	1
a01065	chr1	199636	T	C	22	0.733	18	0.600	1		ACO1	BQ9382_C1-0545	Aconitase family (aconitate hydratase)
a01066	chr1	200560	T	C	22	0.733	18	0.600	1		ACO1	BQ9382_C1-0545	Aconitase family (aconitate hydratase)
a01067	chr1	200704	C	T	22	0.733	18	0.600	1		ACO1	BQ9382_C1-0545	Aconitase family (aconitate hydratase)
a01068	chr1	200869	G	T	22	0.733	18	0.600	1		ACO1	BQ9382_C1-0545	Aconitase family (aconitate hydratase)
a01069	chr1	203000	C	T	22	0.733	18	0.600	1		RIM4	BQ9382_C1-0550	RNA-binding domain, RBD
a01070	chr1	203405	T	C	22	0.733	18	0.600	1		RIM4	BQ9382_C1-0550	RNA-binding domain, RBD
a01071	chr1	204122	T	C	22	0.733	18	0.600	1		RRI1	BQ9382_C1-0555	Catalytic subunit of the COP9 signalosome (CSN) complex
a01072	chr1	204148	T	C	22	0.733	18	0.600	1		RRI1	BQ9382_C1-0555	Catalytic subunit of the COP9 signalosome (CSN) complex
a01073	chr1	204196	G	A	22	0.733	18	0.600	1		RRI1	BQ9382_C1-0555	Catalytic subunit of the COP9 signalosome (CSN) complex
a01074	chr1	204343	T	C	22	0.733	18	0.600	1		RRI1	BQ9382_C1-0555	Catalytic subunit of the COP9 signalosome (CSN) complex
a01075	chr1	204826	A	G	22	0.733	18	0.600	1		RRI1	BQ9382_C1-0555	Catalytic subunit of the COP9 signalosome (CSN) complex
a01076	chr1	205016	A	G	22	0.733	18	0.600	1		RRI1	BQ9382_C1-0555	Catalytic subunit of the COP9 signalosome (CSN) complex
a01077	chr1	205028	G	A	22	0.733	18	0.600	1		RRI1	BQ9382_C1-0555	Catalytic subunit of the COP9 signalosome (CSN) complex
a01078	chr1	205345	A	G	22	0.733	18	0.600	1		RRI1	BQ9382_C1-0555	Catalytic subunit of the COP9 signalosome (CSN) complex
a01079	chr1	205371	C	T	22	0.733	18	0.600	1		RRI1	BQ9382_C1-0555	Catalytic subunit of the COP9 signalosome (CSN) complex
a01080	chr1	205379	A	T	22	0.733	18	0.600	1		RRI1	BQ9382_C1-0555	Catalytic subunit of the COP9 signalosome (CSN) complex
a01081	chr1	205851	T	C	22	0.733	18	0.600	1
a01082	chr1	206102	A	G	22	0.733	18	0.600	1		PRR2|NPR1	BQ9382_C1-0560	Protein kinase-like (PK-like)
a01083	chr1	206203	C	A	22	0.733	18	0.600	1		PRR2|NPR1	BQ9382_C1-0560	Protein kinase-like (PK-like)
a01084	chr1	206335	G	T	22	0.733	18	0.600	1		PRR2|NPR1	BQ9382_C1-0560	Protein kinase-like (PK-like)
a01085	chr1	206477	T	C	22	0.733	18	0.600	1		PRR2|NPR1	BQ9382_C1-0560	Protein kinase-like (PK-like)
a01086	chr1	207091	G	A	22	0.733	18	0.600	1		PRR2|NPR1	BQ9382_C1-0560	Protein kinase-like (PK-like)
a01087	chr1	208198	C	G	22	0.733	18	0.600	1		MRPL19	BQ9382_C1-0565	Ribosomal L11/L12e N-terminal domain
a01088	chr1	208498	G	A	22	0.733	18	0.600	1		MRPL19	BQ9382_C1-0565	Ribosomal L11/L12e N-terminal domain
a01089	chr1	209200	G	A	22	0.733	18	0.600	1		UBP10	BQ9382_C1-0570	Ubiquitin-specific protease that deubiquitinates ubiquitin-protein moieties
a01090	chr1	209399	C	T	22	0.733	18	0.600	1		UBP10	BQ9382_C1-0570	Ubiquitin-specific protease that deubiquitinates ubiquitin-protein moieties
a01091	chr1	209518	A	G	22	0.733	18	0.600	1		UBP10	BQ9382_C1-0570	Ubiquitin-specific protease that deubiquitinates ubiquitin-protein moieties
a01092	chr1	209671	C	T	22	0.733	18	0.600	1		UBP10	BQ9382_C1-0570	Ubiquitin-specific protease that deubiquitinates ubiquitin-protein moieties
a01093	chr1	209903	G	A	22	0.733	19	0.633	1		UBP10	BQ9382_C1-0570	Ubiquitin-specific protease that deubiquitinates ubiquitin-protein moieties
a01094	chr1	209930	C	T	22	0.733	19	0.633	1		UBP10	BQ9382_C1-0570	Ubiquitin-specific protease that deubiquitinates ubiquitin-protein moieties
a01095	chr1	210004	A	G	22	0.733	19	0.633	1		UBP10	BQ9382_C1-0570	Ubiquitin-specific protease that deubiquitinates ubiquitin-protein moieties
a01096	chr1	210313	C	T	22	0.733	19	0.633	1		UBP10	BQ9382_C1-0570	Ubiquitin-specific protease that deubiquitinates ubiquitin-protein moieties
a01097	chr1	211244	C	T	22	0.733	19	0.633	1		YNL181W	BQ9382_C1-0575	NAD(P)-binding Rossmann-fold domains
a01098	chr1	211740	A	G	22	0.733	19	0.633	1		YNL181W	BQ9382_C1-0575	NAD(P)-binding Rossmann-fold domains
a01099	chr1	212497	C	T	22	0.733	19	0.633	1		IPI3	BQ9382_C1-0580	YVTN repeat-like/Quinoprotein amine dehydrogenase
a01100	chr1	213128	C	T	22	0.733	19	0.633	1		IPI3	BQ9382_C1-0580	YVTN repeat-like/Quinoprotein amine dehydrogenase
a01101	chr1	213827	T	C	22	0.733	19	0.633	1
a01102	chr1	213975	G	A	22	0.733	19	0.633	1			BQ9382_C1-0585	U4/U6.U5 small nuclear ribonucleoprotein 27kDa protein
a01103	chr1	214093	G	T	22	0.733	19	0.633	1			BQ9382_C1-0585	U4/U6.U5 small nuclear ribonucleoprotein 27kDa protein
a01104	chr1	214143	G	A	22	0.733	19	0.633	1			BQ9382_C1-0585	U4/U6.U5 small nuclear ribonucleoprotein 27kDa protein
a01105	chr1	214265	C	T	22	0.733	19	0.633	1
a01106	chr1	214412	C	T	22	0.733	19	0.633	1		NOP6	BQ9382_C1-0590	RNA-binding domain, RBD
a01107	chr1	214524	A	T	22	0.733	19	0.633	1		NOP6	BQ9382_C1-0590	RNA-binding domain, RBD
a01108	chr1	214564	C	T	22	0.733	19	0.633	1		NOP6	BQ9382_C1-0590	RNA-binding domain, RBD
a01109	chr1	214625	C	A	22	0.733	19	0.633	1		NOP6	BQ9382_C1-0590	RNA-binding domain, RBD
a01110	chr1	214740	C	A	22	0.733	19	0.633	1		NOP6	BQ9382_C1-0590	RNA-binding domain, RBD
a01111	chr1	214806	A	C	22	0.733	19	0.633	1		NOP6	BQ9382_C1-0590	RNA-binding domain, RBD
a01112	chr1	215192	A	G	22	0.733	19	0.633	1		RHO5	BQ9382_C1-0595	P-loop containing nucleosidetriphosphatehydrolases
a01113	chr1	216083	A	G	22	0.733	19	0.633	1
a01114	chr1	216477	G	A	22	0.733	19	0.633	1
a01115	chr1	216950	C	T	22	0.733	19	0.633	1
a01116	chr1	217150	C	A	22	0.733	18	0.600	1
a01117	chr1	217606	A	G	22	0.733	18	0.600	1
a01118	chr1	217719	C	T	22	0.733	18	0.600	1			BQ9382_C1-0605	Protein required for beta-1,6-glucan biosynthesis
a01119	chr1	217720	A	T	22	0.733	18	0.600	1			BQ9382_C1-0605	Protein required for beta-1,6-glucan biosynthesis
a01120	chr1	217898	T	A	21	0.700	18	0.600	1			BQ9382_C1-0605	Protein required for beta-1,6-glucan biosynthesis
a01121	chr1	218173	C	T	21	0.700	18	0.600	1			BQ9382_C1-0605	Protein required for beta-1,6-glucan biosynthesis
a01122	chr1	218311	G	T	21	0.700	18	0.600	1			BQ9382_C1-0605	Protein required for beta-1,6-glucan biosynthesis
a01123	chr1	218354	T	C	21	0.700	18	0.600	1			BQ9382_C1-0605	Protein required for beta-1,6-glucan biosynthesis
a01124	chr1	218822	A	G	21	0.700	18	0.600	1			BQ9382_C1-0605	Protein required for beta-1,6-glucan biosynthesis
a01125	chr1	218861	G	A	21	0.700	18	0.600	1			BQ9382_C1-0605	Protein required for beta-1,6-glucan biosynthesis
a01126	chr1	219222	A	C	21	0.700	18	0.600	1			BQ9382_C1-0605	Protein required for beta-1,6-glucan biosynthesis
a01127	chr1	219239	C	T	21	0.700	18	0.600	1			BQ9382_C1-0605	Protein required for beta-1,6-glucan biosynthesis
a01128	chr1	219307	T	A	21	0.700	18	0.600	1			BQ9382_C1-0605	Protein required for beta-1,6-glucan biosynthesis
a01129	chr1	219361	A	T	21	0.700	18	0.600	1			BQ9382_C1-0605	Protein required for beta-1,6-glucan biosynthesis
a01130	chr1	219715	G	A	21	0.700	18	0.600	1			BQ9382_C1-0605	Protein required for beta-1,6-glucan biosynthesis
a01131	chr1	219833	A	T	21	0.700	18	0.600	1			BQ9382_C1-0605	Protein required for beta-1,6-glucan biosynthesis
a01132	chr1	219881	G	A	21	0.700	18	0.600	1			BQ9382_C1-0605	Protein required for beta-1,6-glucan biosynthesis
a01133	chr1	219918	A	G	21	0.700	18	0.600	1			BQ9382_C1-0605	Protein required for beta-1,6-glucan biosynthesis
a01134	chr1	220004	C	G	21	0.700	18	0.600	1			BQ9382_C1-0605	Protein required for beta-1,6-glucan biosynthesis
a01135	chr1	220014	G	C	21	0.700	18	0.600	1			BQ9382_C1-0605	Protein required for beta-1,6-glucan biosynthesis
a01136	chr1	220024	C	T	21	0.700	18	0.600	1			BQ9382_C1-0605	Protein required for beta-1,6-glucan biosynthesis
a01137	chr1	220209	C	T	21	0.700	18	0.600	1			BQ9382_C1-0605	Protein required for beta-1,6-glucan biosynthesis
a01138	chr1	220476	T	C	21	0.700	18	0.600	1			BQ9382_C1-0605	Protein required for beta-1,6-glucan biosynthesis
a01139	chr1	220541	G	A	21	0.700	18	0.600	1			BQ9382_C1-0605	Protein required for beta-1,6-glucan biosynthesis
a01140	chr1	220551	A	G	21	0.700	18	0.600	1			BQ9382_C1-0605	Protein required for beta-1,6-glucan biosynthesis
a01141	chr1	220796	A	G	21	0.700	18	0.600	1			BQ9382_C1-0605	Protein required for beta-1,6-glucan biosynthesis
a01142	chr1	220874	G	C	21	0.700	18	0.600	1			BQ9382_C1-0605	Protein required for beta-1,6-glucan biosynthesis
a01143	chr1	221381	G	C	21	0.700	18	0.600	1			BQ9382_C1-0605	Protein required for beta-1,6-glucan biosynthesis
a01144	chr1	221703	A	G	21	0.700	18	0.600	1			BQ9382_C1-0605	Protein required for beta-1,6-glucan biosynthesis
a01145	chr1	221740	T	C	21	0.700	18	0.600	1			BQ9382_C1-0605	Protein required for beta-1,6-glucan biosynthesis
a01146	chr1	221763	C	T	21	0.700	18	0.600	1			BQ9382_C1-0605	Protein required for beta-1,6-glucan biosynthesis
a01147	chr1	221782	G	A	21	0.700	18	0.600	1			BQ9382_C1-0605	Protein required for beta-1,6-glucan biosynthesis
a01148	chr1	221890	T	C	21	0.700	18	0.600	1
a01149	chr1	221894	G	A	21	0.700	18	0.600	1
a01150	chr1	221986	T	C	21	0.700	18	0.600	1
a01151	chr1	222032	A	C	21	0.700	18	0.600	1
a01152	chr1	222145	G	T	21	0.700	18	0.600	1
a01153	chr1	223030	C	A	21	0.700	18	0.600	1		RPS3	BQ9382_C1-0610	40S ribosomal protein S3
a01154	chr1	223378	C	T	21	0.700	18	0.600	1
a01155	chr1	223624	C	A	21	0.700	18	0.600	1		SHR3	BQ9382_C1-0615	Endoplasmic reticulum packaging chaperone
a01156	chr1	224229	C	T	21	0.700	18	0.600	1
a01157	chr1	225585	C	T	20	0.667	18	0.600	1
a01158	chr1	225656	G	A	20	0.667	18	0.600	1
a01159	chr1	225826	C	T	20	0.667	18	0.600	1
a01160	chr1	226011	C	T	20	0.667	18	0.600	1			BQ9382_C1-0630	Protein yippee-like 1
a01161	chr1	226604	A	G	19	0.633	18	0.600	1
a01162	chr1	226994	C	G	19	0.633	18	0.600	1			BQ9382_C1-0635	Conserved predicted protein
a01163	chr1	227275	A	G	19	0.633	18	0.600	1			BQ9382_C1-0635	Conserved predicted protein
a01164	chr1	227565	G	A	19	0.633	18	0.600	1			BQ9382_C1-0635	Conserved predicted protein
a01165	chr1	230158	C	T	19	0.633	18	0.600	1		YHL012W|UGP1	BQ9382_C1-0645	UTP-glucose-1-phosphate uridylyltransferase
a01166	chr1	232908	C	A	19	0.633	18	0.600	1		MPD1	BQ9382_C1-0660	Member of the protein disulfideisomerase(PDI) family
a01167	chr1	234029	A	G	19	0.633	18	0.600	1
a01168	chr1	234213	G	A	19	0.633	18	0.600	1		GLN3	BQ9382_C1-0665	Transcriptional activator of genes regulated by nitrogen catabolite repression (NCR)
a01169	chr1	234874	A	G	19	0.633	18	0.600	1		GLN3	BQ9382_C1-0665	Transcriptional activator of genes regulated by nitrogen catabolite repression (NCR)
a01170	chr1	234957	G	A	19	0.633	18	0.600	1		GLN3	BQ9382_C1-0665	Transcriptional activator of genes regulated by nitrogen catabolite repression (NCR)
a01171	chr1	234997	G	A	19	0.633	18	0.600	1		GLN3	BQ9382_C1-0665	Transcriptional activator of genes regulated by nitrogen catabolite repression (NCR)
a01172	chr1	236256	A	T	19	0.633	18	0.600	1			BQ9382_C1-0670	Eukaryotic translation initiation factor 4E (EIF-4E)
a01173	chr1	238504	A	C	19	0.633	18	0.600	1		DUG1	BQ9382_C1-0675	Cys-Gly metallodipeptidase DUG1
a01174	chr1	238831	T	A	19	0.633	18	0.600	1
a01175	chr1	238987	T	C	19	0.633	18	0.600	1			BQ9382_C1-0680	RNA-binding domain, RBD
a01176	chr1	239176	T	C	19	0.633	18	0.600	1			BQ9382_C1-0680	RNA-binding domain, RBD
a01177	chr1	239197	C	T	19	0.633	18	0.600	1			BQ9382_C1-0680	RNA-binding domain, RBD
a01178	chr1	239222	C	T	19	0.633	18	0.600	1			BQ9382_C1-0680	RNA-binding domain, RBD
a01179	chr1	239332	T	C	19	0.633	18	0.600	1			BQ9382_C1-0680	RNA-binding domain, RBD
a01180	chr1	239470	C	T	19	0.633	18	0.600	1			BQ9382_C1-0680	RNA-binding domain, RBD
a01181	chr1	239635	C	T	19	0.633	18	0.600	1			BQ9382_C1-0680	RNA-binding domain, RBD
a01182	chr1	240012	T	G	19	0.633	18	0.600	1		PHM8|SDT1	BQ9382_C1-0685	Pyrimidine 5' nucleotidase
a01183	chr1	240016	A	C	19	0.633	18	0.600	1		PHM8|SDT1	BQ9382_C1-0685	Pyrimidine 5' nucleotidase
a01184	chr1	240615	A	G	19	0.633	18	0.600	1		PHM8|SDT1	BQ9382_C1-0685	Pyrimidine 5' nucleotidase
a01185	chr1	240669	C	G	19	0.633	18	0.600	1		PHM8|SDT1	BQ9382_C1-0685	Pyrimidine 5' nucleotidase
a01186	chr1	240702	A	C	19	0.633	18	0.600	1		PHM8|SDT1	BQ9382_C1-0685	Pyrimidine 5' nucleotidase
a01187	chr1	240736	A	C	19	0.633	18	0.600	1		PHM8|SDT1	BQ9382_C1-0685	Pyrimidine 5' nucleotidase
a01188	chr1	240995	G	A	19	0.633	18	0.600	1			BQ9382_C1-0690	Conserved predicted protein
a01189	chr1	241017	T	G	19	0.633	18	0.600	1			BQ9382_C1-0690	Conserved predicted protein
a01190	chr1	241236	T	G	19	0.633	18	0.600	1			BQ9382_C1-0690	Conserved predicted protein
a01191	chr1	241347	C	T	19	0.633	18	0.600	1			BQ9382_C1-0690	Conserved predicted protein
a01192	chr1	241500	A	G	19	0.633	18	0.600	1			BQ9382_C1-0690	Conserved predicted protein
a01193	chr1	242239	G	T	19	0.633	18	0.600	1
a01194	chr1	242741	C	T	19	0.633	18	0.600	1		MTC3	BQ9382_C1-0695	Related to Maintenance of telomere capping protein 3
a01195	chr1	243059	A	C	19	0.633	18	0.600	1
a01196	chr1	244462	G	C	18	0.600	18	0.600	1		ERJ5	BQ9382_C1-0705	Type I membrane protein with a J domain is required to preserve the folding capacity of the ER
a01197	chr1	244617	G	A	18	0.600	18	0.600	1		ERJ5	BQ9382_C1-0705	Type I membrane protein with a J domain is required to preserve the folding capacity of the ER
a01198	chr1	244626	G	A	18	0.600	18	0.600	1		ERJ5	BQ9382_C1-0705	Type I membrane protein with a J domain is required to preserve the folding capacity of the ER
a01199	chr1	244749	T	G	18	0.600	18	0.600	1		ERJ5	BQ9382_C1-0705	Type I membrane protein with a J domain is required to preserve the folding capacity of the ER
a01200	chr1	244761	G	A	18	0.600	18	0.600	1		ERJ5	BQ9382_C1-0705	Type I membrane protein with a J domain is required to preserve the folding capacity of the ER
a01201	chr1	244876	T	G	18	0.600	18	0.600	1		ERJ5	BQ9382_C1-0705	Type I membrane protein with a J domain is required to preserve the folding capacity of the ER
a01202	chr1	245180	G	A	18	0.600	18	0.600	1		SAP155|SAP4	BQ9382_C1-0710	Protein that forms a complex with the Sit4p protein phosphatase
a01203	chr1	245264	G	T	18	0.600	18	0.600	1		SAP155|SAP4	BQ9382_C1-0710	Protein that forms a complex with the Sit4p protein phosphatase
a01204	chr1	245315	G	A	18	0.600	18	0.600	1		SAP155|SAP4	BQ9382_C1-0710	Protein that forms a complex with the Sit4p protein phosphatase
a01205	chr1	245411	C	T	18	0.600	18	0.600	1		SAP155|SAP4	BQ9382_C1-0710	Protein that forms a complex with the Sit4p protein phosphatase
a01206	chr1	246283	A	G	18	0.600	18	0.600	1		SAP155|SAP4	BQ9382_C1-0710	Protein that forms a complex with the Sit4p protein phosphatase
a01207	chr1	246527	G	A	18	0.600	18	0.600	1		SAP155|SAP4	BQ9382_C1-0710	Protein that forms a complex with the Sit4p protein phosphatase
a01208	chr1	246616	G	A	18	0.600	18	0.600	1		SAP155|SAP4	BQ9382_C1-0710	Protein that forms a complex with the Sit4p protein phosphatase
a01209	chr1	246866	A	T	18	0.600	18	0.600	1		SAP155|SAP4	BQ9382_C1-0710	Protein that forms a complex with the Sit4p protein phosphatase
a01210	chr1	247771	A	G	18	0.600	18	0.600	1		SAP155|SAP4	BQ9382_C1-0710	Protein that forms a complex with the Sit4p protein phosphatase
a01211	chr1	248636	C	G	18	0.600	18	0.600	1		YFR039C|SHE10	BQ9382_C1-0715	Cingulin-like protein 1
a01212	chr1	248742	T	G	18	0.600	18	0.600	1		YFR039C|SHE10	BQ9382_C1-0715	Cingulin-like protein 1
a01213	chr1	249010	T	A	18	0.600	18	0.600	1		YFR039C|SHE10	BQ9382_C1-0715	Cingulin-like protein 1
a01214	chr1	249287	A	G	18	0.600	18	0.600	1		YFR039C|SHE10	BQ9382_C1-0715	Cingulin-like protein 1
a01215	chr1	250685	C	G	18	0.600	18	0.600	1		YFR039C|SHE10	BQ9382_C1-0715	Cingulin-like protein 1
a01216	chr1	250783	C	T	18	0.600	18	0.600	1
a01217	chr1	251438	G	A	18	0.600	18	0.600	1		ATP11	BQ9382_C1-0725	Molecular chaperone
a01218	chr1	252060	G	A	18	0.600	18	0.600	1
a01219	chr1	252192	C	T	18	0.600	18	0.600	1			BQ9382_C1-0730	Alpha-1,2-mannosyltransferase involved in O- and N-linked protein glycosylation
a01220	chr1	252530	G	T	18	0.600	18	0.600	1			BQ9382_C1-0730	Alpha-1,2-mannosyltransferase involved in O- and N-linked protein glycosylation
a01221	chr1	252605	C	A	18	0.600	18	0.600	1			BQ9382_C1-0730	Alpha-1,2-mannosyltransferase involved in O- and N-linked protein glycosylation
a01222	chr1	253437	G	T	18	0.600	18	0.600	1
a01223	chr1	253591	A	G	18	0.600	18	0.600	1			BQ9382_C1-0735	Small subunit of theclathrin-associated adaptor complex AP-1
a01224	chr1	253594	T	C	18	0.600	18	0.600	1			BQ9382_C1-0735	Small subunit of theclathrin-associated adaptor complex AP-1
a01225	chr1	253755	A	G	18	0.600	18	0.600	1			BQ9382_C1-0735	Small subunit of theclathrin-associated adaptor complex AP-1
a01226	chr1	253915	G	A	18	0.600	18	0.600	1			BQ9382_C1-0735	Small subunit of theclathrin-associated adaptor complex AP-1
a01227	chr1	254214	A	T	18	0.600	18	0.600	1
a01228	chr1	254330	C	T	18	0.600	17	0.567	1
a01229	chr1	254346	C	A	18	0.600	17	0.567	1
a01230	chr1	254381	A	T	18	0.600	17	0.567	1
a01231	chr1	254466	A	G	18	0.600	17	0.567	1
a01232	chr1	254522	G	A	18	0.600	17	0.567	1
a01233	chr1	254620	T	C	18	0.600	17	0.567	1
a01234	chr1	254647	A	G	18	0.600	17	0.567	1
a01235	chr1	254663	T	C	18	0.600	17	0.567	1
a01236	chr1	254705	A	G	18	0.600	17	0.567	1
a01237	chr1	254774	C	T	18	0.600	17	0.567	1
a01238	chr1	254780	A	C	18	0.600	17	0.567	1
a01239	chr1	255372	C	T	18	0.600	18	0.600	1		TMN3	BQ9382_C1-0740	Protein with a role in cellular adhesion and filamentous growth
a01240	chr1	256047	C	T	18	0.600	18	0.600	1		TMN3	BQ9382_C1-0740	Protein with a role in cellular adhesion and filamentous growth
a01241	chr1	257330	G	C	18	0.600	18	0.600	1		LSM4	BQ9382_C1-0745	U6 snRNA-associated Sm-like protein LSm4
a01242	chr1	257732	C	G	18	0.600	18	0.600	1		TEL1	BQ9382_C1-0750	Protein kinase primarily involved in telomere length regulation
a01243	chr1	258401	A	G	18	0.600	18	0.600	1		TEL1	BQ9382_C1-0750	Protein kinase primarily involved in telomere length regulation
a01244	chr1	260255	C	T	18	0.600	19	0.633	1		TEL1	BQ9382_C1-0750	Protein kinase primarily involved in telomere length regulation
a01245	chr1	261461	T	C	18	0.600	19	0.633	1		TEL1	BQ9382_C1-0750	Protein kinase primarily involved in telomere length regulation
a01246	chr1	261605	T	C	18	0.600	19	0.633	1		TEL1	BQ9382_C1-0750	Protein kinase primarily involved in telomere length regulation
a01247	chr1	261811	C	T	18	0.600	19	0.633	1		TEL1	BQ9382_C1-0750	Protein kinase primarily involved in telomere length regulation
a01248	chr1	262069	C	T	18	0.600	19	0.633	1		TEL1	BQ9382_C1-0750	Protein kinase primarily involved in telomere length regulation
a01249	chr1	262357	A	G	18	0.600	19	0.633	1		TEL1	BQ9382_C1-0750	Protein kinase primarily involved in telomere length regulation
a01250	chr1	262456	C	A	18	0.600	19	0.633	1		TEL1	BQ9382_C1-0750	Protein kinase primarily involved in telomere length regulation
a01251	chr1	262475	T	C	18	0.600	19	0.633	1		TEL1	BQ9382_C1-0750	Protein kinase primarily involved in telomere length regulation
a01252	chr1	262585	C	T	18	0.600	19	0.633	1		TEL1	BQ9382_C1-0750	Protein kinase primarily involved in telomere length regulation
a01253	chr1	262873	G	A	18	0.600	19	0.633	1		TEL1	BQ9382_C1-0750	Protein kinase primarily involved in telomere length regulation
a01254	chr1	263015	C	T	18	0.600	19	0.633	1		TEL1	BQ9382_C1-0750	Protein kinase primarily involved in telomere length regulation
a01255	chr1	263030	T	C	18	0.600	19	0.633	1		TEL1	BQ9382_C1-0750	Protein kinase primarily involved in telomere length regulation
a01256	chr1	263107	C	T	18	0.600	19	0.633	1		TEL1	BQ9382_C1-0750	Protein kinase primarily involved in telomere length regulation
a01257	chr1	263281	T	C	18	0.600	19	0.633	1		TEL1	BQ9382_C1-0750	Protein kinase primarily involved in telomere length regulation
a01258	chr1	263428	C	T	18	0.600	19	0.633	1		TEL1	BQ9382_C1-0750	Protein kinase primarily involved in telomere length regulation
a01259	chr1	263445	C	T	18	0.600	19	0.633	1		TEL1	BQ9382_C1-0750	Protein kinase primarily involved in telomere length regulation
a01260	chr1	263717	T	C	18	0.600	19	0.633	1		TEL1	BQ9382_C1-0750	Protein kinase primarily involved in telomere length regulation
a01261	chr1	264013	A	G	18	0.600	19	0.633	1		TEL1	BQ9382_C1-0750	Protein kinase primarily involved in telomere length regulation
a01262	chr1	264356	A	G	18	0.600	19	0.633	1		TEL1	BQ9382_C1-0750	Protein kinase primarily involved in telomere length regulation
a01263	chr1	264700	C	T	18	0.600	19	0.633	1		TEL1	BQ9382_C1-0750	Protein kinase primarily involved in telomere length regulation
a01264	chr1	264740	A	G	18	0.600	19	0.633	1		TEL1	BQ9382_C1-0750	Protein kinase primarily involved in telomere length regulation
a01265	chr1	264868	T	C	18	0.600	19	0.633	1		TEL1	BQ9382_C1-0750	Protein kinase primarily involved in telomere length regulation
a01266	chr1	264999	T	C	18	0.600	19	0.633	1		TEL1	BQ9382_C1-0750	Protein kinase primarily involved in telomere length regulation
a01267	chr1	265202	G	A	18	0.600	19	0.633	1		TEL1	BQ9382_C1-0750	Protein kinase primarily involved in telomere length regulation
a01268	chr1	265240	T	C	18	0.600	19	0.633	1		TEL1	BQ9382_C1-0750	Protein kinase primarily involved in telomere length regulation
a01269	chr1	265255	G	A	18	0.600	19	0.633	1		TEL1	BQ9382_C1-0750	Protein kinase primarily involved in telomere length regulation
a01270	chr1	265492	A	T	18	0.600	19	0.633	1		TEL1	BQ9382_C1-0750	Protein kinase primarily involved in telomere length regulation
a01271	chr1	265598	G	A	18	0.600	19	0.633	1		TEL1	BQ9382_C1-0750	Protein kinase primarily involved in telomere length regulation
a01272	chr1	265739	T	G	18	0.600	19	0.633	1		TEL1	BQ9382_C1-0750	Protein kinase primarily involved in telomere length regulation
a01273	chr1	265916	G	T	18	0.600	19	0.633	1		TEL1	BQ9382_C1-0750	Protein kinase primarily involved in telomere length regulation
a01274	chr1	265930	A	T	18	0.600	19	0.633	1		TEL1	BQ9382_C1-0750	Protein kinase primarily involved in telomere length regulation
a01275	chr1	266506	A	G	18	0.600	19	0.633	1
a01276	chr1	266514	G	A	18	0.600	19	0.633	1
a01277	chr1	266675	T	G	18	0.600	19	0.633	1		RPL23A|RPL23B	BQ9382_C1-0755	60S ribosomal protein L23
a01278	chr1	266951	G	A	18	0.600	19	0.633	1		RPL23A|RPL23B	BQ9382_C1-0755	60S ribosomal protein L23
a01279	chr1	267151	A	T	18	0.600	19	0.633	1		RPL23A|RPL23B	BQ9382_C1-0755	60S ribosomal protein L23
a01280	chr1	267359	T	C	18	0.600	19	0.633	1
a01281	chr1	267452	A	G	18	0.600	19	0.633	1
a01282	chr1	267530	A	T	18	0.600	19	0.633	1
a01283	chr1	267603	C	T	18	0.600	19	0.633	1
a01284	chr1	267999	C	T	18	0.600	19	0.633	1		SLX8	BQ9382_C1-0770	LON peptidase N-terminal domain and RING finger protein 3
a01285	chr1	268416	T	C	18	0.600	19	0.633	1			BQ9382_C1-0775	Conserved predicted protein
a01286	chr1	268483	A	C	18	0.600	19	0.633	1			BQ9382_C1-0775	Conserved predicted protein
a01287	chr1	268490	A	G	18	0.600	19	0.633	1			BQ9382_C1-0775	Conserved predicted protein
a01288	chr1	268868	A	G	18	0.600	19	0.633	1			BQ9382_C1-0775	Conserved predicted protein
a01289	chr1	269317	G	A	18	0.600	19	0.633	1			BQ9382_C1-0780	Conserved predicted protein
a01290	chr1	269362	G	A	18	0.600	19	0.633	1			BQ9382_C1-0780	Conserved predicted protein
a01291	chr1	269917	G	A	18	0.600	19	0.633	1			BQ9382_C1-0780	Conserved predicted protein
a01292	chr1	269918	G	A	18	0.600	19	0.633	1			BQ9382_C1-0780	Conserved predicted protein
a01293	chr1	270079	G	A	18	0.600	19	0.633	1			BQ9382_C1-0780	Conserved predicted protein
a01294	chr1	270265	C	T	18	0.600	19	0.633	1			BQ9382_C1-0780	Conserved predicted protein
a01295	chr1	270399	A	C	18	0.600	19	0.633	1
a01296	chr1	271040	C	T	18	0.600	19	0.633	1		BOI1|BOI2	BQ9382_C1-0785	Arf-GAP, Rho-GAP domain, ANK repeat and PH domain-containing protein 2
a01297	chr1	271476	A	G	18	0.600	19	0.633	1		BOI1|BOI2	BQ9382_C1-0785	Arf-GAP, Rho-GAP domain, ANK repeat and PH domain-containing protein 2
a01298	chr1	271767	T	C	18	0.600	19	0.633	1		BOI1|BOI2	BQ9382_C1-0785	Arf-GAP, Rho-GAP domain, ANK repeat and PH domain-containing protein 2
a01299	chr1	272817	A	T	18	0.600	19	0.633	1		BOI1|BOI2	BQ9382_C1-0785	Arf-GAP, Rho-GAP domain, ANK repeat and PH domain-containing protein 2
a01300	chr1	273255	G	A	18	0.600	19	0.633	1		BOI1|BOI2	BQ9382_C1-0785	Arf-GAP, Rho-GAP domain, ANK repeat and PH domain-containing protein 2
a01301	chr1	273416	G	T	18	0.600	19	0.633	1		BOI1|BOI2	BQ9382_C1-0785	Arf-GAP, Rho-GAP domain, ANK repeat and PH domain-containing protein 2
a01302	chr1	273549	C	T	18	0.600	19	0.633	1		CDC27	BQ9382_C1-0790	Subunit of the Anaphase-Promoting Complex/ Cyclosome (APC/C)
a01303	chr1	273908	T	A	18	0.600	19	0.633	1		CDC27	BQ9382_C1-0790	Subunit of the Anaphase-Promoting Complex/ Cyclosome (APC/C)
a01304	chr1	274169	T	C	18	0.600	19	0.633	1		CDC27	BQ9382_C1-0790	Subunit of the Anaphase-Promoting Complex/ Cyclosome (APC/C)
a01305	chr1	274256	G	A	18	0.600	19	0.633	1		CDC27	BQ9382_C1-0790	Subunit of the Anaphase-Promoting Complex/ Cyclosome (APC/C)
a01306	chr1	274799	T	C	18	0.600	19	0.633	1		CDC27	BQ9382_C1-0790	Subunit of the Anaphase-Promoting Complex/ Cyclosome (APC/C)
a01307	chr1	274807	C	T	18	0.600	19	0.633	1		CDC27	BQ9382_C1-0790	Subunit of the Anaphase-Promoting Complex/ Cyclosome (APC/C)
a01308	chr1	274820	G	A	18	0.600	19	0.633	1		CDC27	BQ9382_C1-0790	Subunit of the Anaphase-Promoting Complex/ Cyclosome (APC/C)
a01309	chr1	274916	A	G	18	0.600	19	0.633	1		CDC27	BQ9382_C1-0790	Subunit of the Anaphase-Promoting Complex/ Cyclosome (APC/C)
a01310	chr1	275000	T	C	18	0.600	19	0.633	1		CDC27	BQ9382_C1-0790	Subunit of the Anaphase-Promoting Complex/ Cyclosome (APC/C)
a01311	chr1	275138	T	C	18	0.600	19	0.633	1		CDC27	BQ9382_C1-0790	Subunit of the Anaphase-Promoting Complex/ Cyclosome (APC/C)
a01312	chr1	275459	G	T	18	0.600	19	0.633	1		CDC27	BQ9382_C1-0790	Subunit of the Anaphase-Promoting Complex/ Cyclosome (APC/C)
a01313	chr1	275702	A	C	18	0.600	19	0.633	1
a01314	chr1	275736	T	C	18	0.600	19	0.633	1
a01315	chr1	275858	A	G	18	0.600	19	0.633	1
a01316	chr1	275955	C	T	18	0.600	19	0.633	1		SHO1	BQ9382_C1-0795	High osmolarity signaling protein SHO1
a01317	chr1	276275	G	T	18	0.600	19	0.633	1		SHO1	BQ9382_C1-0795	High osmolarity signaling protein SHO1
a01318	chr1	276357	C	T	18	0.600	19	0.633	1		SHO1	BQ9382_C1-0795	High osmolarity signaling protein SHO1
a01319	chr1	276468	G	A	18	0.600	19	0.633	1		SHO1	BQ9382_C1-0795	High osmolarity signaling protein SHO1
a01320	chr1	276912	C	T	18	0.600	19	0.633	1
a01321	chr1	277365	C	T	18	0.600	19	0.633	1		UBR1	BQ9382_C1-0800	E3 ubiquitin-protein ligase UBR1
a01322	chr1	278558	A	G	18	0.600	19	0.633	1		UBR1	BQ9382_C1-0800	E3 ubiquitin-protein ligase UBR1
a01323	chr1	278904	T	C	18	0.600	19	0.633	1		UBR1	BQ9382_C1-0800	E3 ubiquitin-protein ligase UBR1
a01324	chr1	279449	T	C	18	0.600	19	0.633	1		UBR1	BQ9382_C1-0800	E3 ubiquitin-protein ligase UBR1
a01325	chr1	279587	C	T	18	0.600	19	0.633	1		UBR1	BQ9382_C1-0800	E3 ubiquitin-protein ligase UBR1
a01326	chr1	279913	A	T	18	0.600	19	0.633	1		UBR1	BQ9382_C1-0800	E3 ubiquitin-protein ligase UBR1
a01327	chr1	280249	G	A	18	0.600	19	0.633	1		UBR1	BQ9382_C1-0800	E3 ubiquitin-protein ligase UBR1
a01328	chr1	280541	G	A	18	0.600	19	0.633	1		UBR1	BQ9382_C1-0800	E3 ubiquitin-protein ligase UBR1
a01329	chr1	280870	T	C	18	0.600	19	0.633	1		UBR1	BQ9382_C1-0800	E3 ubiquitin-protein ligase UBR1
a01330	chr1	280930	C	T	18	0.600	19	0.633	1		UBR1	BQ9382_C1-0800	E3 ubiquitin-protein ligase UBR1
a01331	chr1	281164	A	G	18	0.600	19	0.633	1		UBR1	BQ9382_C1-0800	E3 ubiquitin-protein ligase UBR1
a01332	chr1	281200	C	T	18	0.600	19	0.633	1		UBR1	BQ9382_C1-0800	E3 ubiquitin-protein ligase UBR1
a01333	chr1	281364	C	T	18	0.600	19	0.633	1		UBR1	BQ9382_C1-0800	E3 ubiquitin-protein ligase UBR1
a01334	chr1	281391	G	A	18	0.600	19	0.633	1		UBR1	BQ9382_C1-0800	E3 ubiquitin-protein ligase UBR1
a01335	chr1	281403	A	G	18	0.600	19	0.633	1		UBR1	BQ9382_C1-0800	E3 ubiquitin-protein ligase UBR1
a01336	chr1	281441	A	G	18	0.600	19	0.633	1		UBR1	BQ9382_C1-0800	E3 ubiquitin-protein ligase UBR1
a01337	chr1	282474	G	A	18	0.600	19	0.633	1		UBR1	BQ9382_C1-0800	E3 ubiquitin-protein ligase UBR1
a01338	chr1	283222	G	A	18	0.600	19	0.633	1		URB2	BQ9382_C1-0805	Nucleolar protein required for normal metabolism of the rRNA primary transcript
a01339	chr1	284554	A	G	18	0.600	19	0.633	1		URB2	BQ9382_C1-0805	Nucleolar protein required for normal metabolism of the rRNA primary transcript
a01340	chr1	285436	A	G	18	0.600	18	0.600	1		URB2	BQ9382_C1-0805	Nucleolar protein required for normal metabolism of the rRNA primary transcript
a01341	chr1	285694	A	G	18	0.600	18	0.600	1		URB2	BQ9382_C1-0805	Nucleolar protein required for normal metabolism of the rRNA primary transcript
a01342	chr1	285724	A	T	18	0.600	18	0.600	1		URB2	BQ9382_C1-0805	Nucleolar protein required for normal metabolism of the rRNA primary transcript
a01343	chr1	285911	G	A	18	0.600	18	0.600	1
a01344	chr1	286034	G	A	18	0.600	18	0.600	1
a01345	chr1	286149	C	T	18	0.600	18	0.600	1
a01346	chr1	286205	T	C	18	0.600	18	0.600	1
a01347	chr1	286993	T	A	18	0.600	18	0.600	1			BQ9382_C1-0810	Glucose repression protein GAL83
a01348	chr1	289193	G	A	18	0.600	17	0.567	1
a01349	chr1	289680	C	G	18	0.600	17	0.567	1
a01350	chr1	289726	C	A	18	0.600	17	0.567	1
a01351	chr1	290134	T	A	18	0.600	17	0.567	1
a01352	chr1	292174	C	T	18	0.600	17	0.567	1		MRN1	BQ9382_C1-0825	RNA-binding domain, RBD
a01353	chr1	293718	C	T	18	0.600	17	0.567	1			BQ9382_C1-0830	Conserved predicted protein
a01354	chr1	294254	A	G	18	0.600	17	0.567	1			BQ9382_C1-0830	Conserved predicted protein
a01355	chr1	294599	G	A	18	0.600	17	0.567	1			BQ9382_C1-0830	Conserved predicted protein
a01356	chr1	294611	G	T	18	0.600	17	0.567	1			BQ9382_C1-0830	Conserved predicted protein
a01357	chr1	294614	G	A	18	0.600	17	0.567	1			BQ9382_C1-0830	Conserved predicted protein
a01358	chr1	294767	C	A	18	0.600	17	0.567	1			BQ9382_C1-0830	Conserved predicted protein
a01359	chr1	295457	G	A	18	0.600	17	0.567	1		SLC1	BQ9382_C1-0835	1-acyl-sn-glycerol-3-phosphateacyltransferase
a01360	chr1	296143	A	G	18	0.600	17	0.567	1		DCP1	BQ9382_C1-0840	Subunit of the Dcp1p-Dcp2p decapping enzyme complex
a01361	chr1	296430	A	G	18	0.600	17	0.567	1		DCP1	BQ9382_C1-0840	Subunit of the Dcp1p-Dcp2p decapping enzyme complex
a01362	chr1	296709	G	A	18	0.600	17	0.567	1
a01363	chr1	296975	A	T	18	0.600	17	0.567	1		YDR379C-A	BQ9382_C1-0845	Succinate dehydrogenase assembly factor 1 homolog
a01364	chr1	297074	G	A	18	0.600	17	0.567	1		YDR379C-A	BQ9382_C1-0845	Succinate dehydrogenase assembly factor 1 homolog
a01365	chr1	297227	G	T	18	0.600	17	0.567	1			BQ9382_C1-0850	GTPase-activating protein (GAP) for Rho-type GTPase Cdc42p
a01366	chr1	297399	T	C	18	0.600	17	0.567	1			BQ9382_C1-0850	GTPase-activating protein (GAP) for Rho-type GTPase Cdc42p
a01367	chr1	298422	G	T	18	0.600	17	0.567	1			BQ9382_C1-0850	GTPase-activating protein (GAP) for Rho-type GTPase Cdc42p
a01368	chr1	298425	C	T	18	0.600	17	0.567	1			BQ9382_C1-0850	GTPase-activating protein (GAP) for Rho-type GTPase Cdc42p
a01369	chr1	299100	G	A	18	0.600	17	0.567	1			BQ9382_C1-0850	GTPase-activating protein (GAP) for Rho-type GTPase Cdc42p
a01370	chr1	299535	C	T	18	0.600	17	0.567	1			BQ9382_C1-0850	GTPase-activating protein (GAP) for Rho-type GTPase Cdc42p
a01371	chr1	299726	A	G	18	0.600	17	0.567	1			BQ9382_C1-0850	GTPase-activating protein (GAP) for Rho-type GTPase Cdc42p
a01372	chr1	300120	C	T	18	0.600	17	0.567	1
a01373	chr1	300143	G	A	18	0.600	17	0.567	1
a01374	chr1	300864	A	G	18	0.600	17	0.567	1		FMP40	BQ9382_C1-0855	Uncharacterized ACR, YdiU/UPF0061 family
a01375	chr1	301740	C	T	18	0.600	17	0.567	1		FMP40	BQ9382_C1-0855	Uncharacterized ACR, YdiU/UPF0061 family
a01376	chr1	301865	T	A	18	0.600	17	0.567	1		FMP40	BQ9382_C1-0855	Uncharacterized ACR, YdiU/UPF0061 family
a01377	chr1	301896	C	T	18	0.600	17	0.567	1		FMP40	BQ9382_C1-0855	Uncharacterized ACR, YdiU/UPF0061 family
a01378	chr1	302090	A	G	18	0.600	17	0.567	1		FMP40	BQ9382_C1-0855	Uncharacterized ACR, YdiU/UPF0061 family
a01379	chr1	305281	C	G	18	0.600	17	0.567	1		YEA4	BQ9382_C1-0875	Uridinediphosphate-N-acetylglucosamine (UDP-G lcNAc) transporter
a01380	chr1	305981	C	T	19	0.633	17	0.567	1		YEA4	BQ9382_C1-0875	Uridinediphosphate-N-acetylglucosamine (UDP-G lcNAc) transporter
a01381	chr1	306160	T	C	19	0.633	17	0.567	1
a01382	chr1	306163	C	T	19	0.633	17	0.567	1
a01383	chr1	306218	T	C	19	0.633	17	0.567	1
a01384	chr1	306241	T	C	19	0.633	17	0.567	1
a01385	chr1	306660	G	A	19	0.633	17	0.567	1		YMR010W	BQ9382_C1-0880	PQ-loop repeat-containing protein 1
a01386	chr1	306689	T	C	19	0.633	17	0.567	1		YMR010W	BQ9382_C1-0880	PQ-loop repeat-containing protein 1
a01387	chr1	306735	A	G	19	0.633	17	0.567	1		YMR010W	BQ9382_C1-0880	PQ-loop repeat-containing protein 1
a01388	chr1	306957	C	T	19	0.633	17	0.567	1		YMR010W	BQ9382_C1-0880	PQ-loop repeat-containing protein 1
a01389	chr1	306963	C	G	19	0.633	17	0.567	1		YMR010W	BQ9382_C1-0880	PQ-loop repeat-containing protein 1
a01390	chr1	307185	C	G	19	0.633	17	0.567	1		YMR010W	BQ9382_C1-0880	PQ-loop repeat-containing protein 1
a01391	chr1	307464	G	A	19	0.633	17	0.567	1		YMR010W	BQ9382_C1-0880	PQ-loop repeat-containing protein 1
a01392	chr1	308315	A	G	19	0.633	17	0.567	1		MIT1	BQ9382_C1-0885	cAMP-independent regulatory protein pac2
a01393	chr1	309142	T	G	19	0.633	17	0.567	1
a01394	chr1	309260	T	C	19	0.633	17	0.567	1
a01395	chr1	309261	A	G	19	0.633	17	0.567	1
a01396	chr1	310252	C	A	19	0.633	17	0.567	1		YAP5|YAP7	BQ9382_C1-0890	AP-1 transcriptional activator
a01397	chr1	310327	A	G	19	0.633	17	0.567	1		YAP5|YAP7	BQ9382_C1-0890	AP-1 transcriptional activator
a01398	chr1	310345	A	C	19	0.633	17	0.567	1		YAP5|YAP7	BQ9382_C1-0890	AP-1 transcriptional activator
a01399	chr1	310347	G	T	19	0.633	17	0.567	1		YAP5|YAP7	BQ9382_C1-0890	AP-1 transcriptional activator
a01400	chr1	310859	G	A	19	0.633	17	0.567	1
a01401	chr1	311713	A	G	19	0.633	17	0.567	1		PET127	BQ9382_C1-0895	Protein with a role in 5'-end processing of mitochondrial RNAs
a01402	chr1	311944	G	A	19	0.633	17	0.567	1		PET127	BQ9382_C1-0895	Protein with a role in 5'-end processing of mitochondrial RNAs
a01403	chr1	312033	A	G	19	0.633	17	0.567	1		PET127	BQ9382_C1-0895	Protein with a role in 5'-end processing of mitochondrial RNAs
a01404	chr1	313225	G	A	19	0.633	17	0.567	1		PET127	BQ9382_C1-0895	Protein with a role in 5'-end processing of mitochondrial RNAs
a01405	chr1	313407	G	T	19	0.633	17	0.567	1
a01406	chr1	313988	A	T	19	0.633	17	0.567	1		ATG2	BQ9382_C1-0900	Autophagy-related protein 2
a01407	chr1	314399	A	C	19	0.633	17	0.567	1		ATG2	BQ9382_C1-0900	Autophagy-related protein 2
a01408	chr1	315044	G	C	19	0.633	17	0.567	1		ATG2	BQ9382_C1-0900	Autophagy-related protein 2
a01409	chr1	317142	A	G	19	0.633	17	0.567	1		ATG2	BQ9382_C1-0900	Autophagy-related protein 2
a01410	chr1	318135	T	C	19	0.633	17	0.567	1		ATG2	BQ9382_C1-0900	Autophagy-related protein 2
a01411	chr1	318309	A	G	19	0.633	17	0.567	1		ATG2	BQ9382_C1-0900	Autophagy-related protein 2
a01412	chr1	318507	T	A	19	0.633	17	0.567	1		ATG2	BQ9382_C1-0900	Autophagy-related protein 2
a01413	chr1	319180	G	A	19	0.633	17	0.567	1
a01414	chr1	319695	T	G	19	0.633	17	0.567	1			BQ9382_C1-0905	Conserved predicted protein
a01415	chr1	321221	G	A	19	0.633	17	0.567	1
a01416	chr1	321318	C	T	19	0.633	17	0.567	1
a01417	chr1	321394	C	T	19	0.633	17	0.567	1
a01418	chr1	321477	A	G	19	0.633	17	0.567	1
a01419	chr1	322138	A	G	19	0.633	17	0.567	1
a01420	chr1	322539	A	G	19	0.633	17	0.567	1
a01421	chr1	322644	T	C	19	0.633	17	0.567	1
a01422	chr1	323240	G	A	19	0.633	17	0.567	1		MET32|MET31	BQ9382_C1-0915	Zinc finger protein 287
a01423	chr1	324101	A	G	18	0.600	17	0.567	1			BQ9382_C1-0920	Nascent polypeptide-associated complex subunit beta
a01424	chr1	324558	A	G	19	0.633	17	0.567	1
a01425	chr1	325384	A	G	19	0.633	17	0.567	1
a01426	chr1	325435	C	G	19	0.633	17	0.567	1
a01427	chr1	325535	G	C	19	0.633	17	0.567	1			BQ9382_C1-0930	Fungal protein of unknown function (DUF1752)
a01428	chr1	325951	A	G	19	0.633	17	0.567	1
a01429	chr1	326529	T	C	19	0.633	17	0.567	1		PAM1|SVL3	BQ9382_C1-0935	Styryl dye vacuolar localization protein 3
a01430	chr1	327154	C	A	19	0.633	17	0.567	1		PAM1|SVL3	BQ9382_C1-0935	Styryl dye vacuolar localization protein 3
a01431	chr1	328479	A	G	19	0.633	17	0.567	1		PAM1|SVL3	BQ9382_C1-0935	Styryl dye vacuolar localization protein 3
a01432	chr1	328995	A	G	19	0.633	17	0.567	1
a01433	chr1	330127	C	T	19	0.633	17	0.567	1		SCJ1	BQ9382_C1-0940	One of several homologs of bacterial chaperone DnaJ, located in the ER lumen
a01434	chr1	330167	C	G	19	0.633	17	0.567	1		SCJ1	BQ9382_C1-0940	One of several homologs of bacterial chaperone DnaJ, located in the ER lumen
a01435	chr1	330251	C	T	19	0.633	17	0.567	1		SCJ1	BQ9382_C1-0940	One of several homologs of bacterial chaperone DnaJ, located in the ER lumen
a01436	chr1	330316	G	A	19	0.633	17	0.567	1		SCJ1	BQ9382_C1-0940	One of several homologs of bacterial chaperone DnaJ, located in the ER lumen
a01437	chr1	330576	A	G	19	0.633	17	0.567	1
a01438	chr1	330634	T	C	19	0.633	17	0.567	1
a01439	chr1	330646	A	G	19	0.633	17	0.567	1
a01440	chr1	331355	A	G	19	0.633	17	0.567	1		DML1	BQ9382_C1-0945	Essential protein involved in mtDNA inheritance
a01441	chr1	331757	T	C	19	0.633	17	0.567	1		DML1	BQ9382_C1-0945	Essential protein involved in mtDNA inheritance
a01442	chr1	331818	G	C	19	0.633	17	0.567	1		DML1	BQ9382_C1-0945	Essential protein involved in mtDNA inheritance
a01443	chr1	332576	A	G	19	0.633	17	0.567	1			BQ9382_C1-0950	Conserved predicted protein
a01444	chr1	332650	A	G	19	0.633	17	0.567	1
a01445	chr1	332655	G	A	19	0.633	17	0.567	1
a01446	chr1	332659	T	C	19	0.633	17	0.567	1
a01447	chr1	332688	C	T	19	0.633	17	0.567	1
a01448	chr1	332740	A	C	19	0.633	17	0.567	1
a01449	chr1	332745	T	G	19	0.633	17	0.567	1
a01450	chr1	332757	A	G	19	0.633	17	0.567	1
a01451	chr1	332780	G	A	19	0.633	17	0.567	1
a01452	chr1	332842	C	T	19	0.633	17	0.567	1
a01453	chr1	332843	C	T	19	0.633	17	0.567	1
a01454	chr1	332992	C	T	19	0.633	17	0.567	1			BQ9382_C1-0955
a01455	chr1	332999	A	G	19	0.633	17	0.567	1			BQ9382_C1-0955
a01456	chr1	333273	A	T	19	0.633	17	0.567	1			BQ9382_C1-0955
a01457	chr1	333377	G	A	19	0.633	17	0.567	1			BQ9382_C1-0955
a01458	chr1	333378	T	G	19	0.633	17	0.567	1			BQ9382_C1-0955
a01459	chr1	333417	C	T	19	0.633	17	0.567	1			BQ9382_C1-0955
a01460	chr1	333836	G	A	19	0.633	17	0.567	1			BQ9382_C1-0955
a01461	chr1	333881	C	G	19	0.633	17	0.567	1			BQ9382_C1-0955
a01462	chr1	334080	A	T	19	0.633	17	0.567	1		TMA16	BQ9382_C1-0960	Translation machinery-associated protein 16
a01463	chr1	334135	G	A	19	0.633	17	0.567	1		TMA16	BQ9382_C1-0960	Translation machinery-associated protein 16
a01464	chr1	334744	T	C	19	0.633	17	0.567	1		CAF20	BQ9382_C1-0965	Cap-associated protein CAF20
a01465	chr1	334747	C	G	19	0.633	17	0.567	1		CAF20	BQ9382_C1-0965	Cap-associated protein CAF20
a01466	chr1	334770	C	T	19	0.633	17	0.567	1		CAF20	BQ9382_C1-0965	Cap-associated protein CAF20
a01467	chr1	335565	C	T	19	0.633	17	0.567	1		EFR3	BQ9382_C1-0970	Protein EFR3
a01468	chr1	335649	C	T	19	0.633	17	0.567	1		EFR3	BQ9382_C1-0970	Protein EFR3
a01469	chr1	336320	G	A	19	0.633	17	0.567	1		EFR3	BQ9382_C1-0970	Protein EFR3
a01470	chr1	336396	C	T	19	0.633	17	0.567	1		EFR3	BQ9382_C1-0970	Protein EFR3
a01471	chr1	336795	G	A	19	0.633	17	0.567	1		EFR3	BQ9382_C1-0970	Protein EFR3
a01472	chr1	340765	G	A	19	0.633	17	0.567	1		IML1	BQ9382_C1-0975	Vacuolar membrane-associated protein IML1
a01473	chr1	341548	A	C	19	0.633	17	0.567	1		IML1	BQ9382_C1-0975	Vacuolar membrane-associated protein IML1
a01474	chr1	342095	A	G	19	0.633	17	0.567	1
a01475	chr1	342423	A	G	19	0.633	17	0.567	1		CEF1	BQ9382_C1-0980	Pre-mRNA splicing factor CEF1
a01476	chr1	342989	T	C	19	0.633	17	0.567	1		CEF1	BQ9382_C1-0980	Pre-mRNA splicing factor CEF1
a01477	chr1	348623	A	G	19	0.633	16	0.533	1		RIM20	BQ9382_C1-0990	pH-response regulator protein palA/RIM20
a01478	chr1	348768	C	T	19	0.633	16	0.533	1		RIM20	BQ9382_C1-0990	pH-response regulator protein palA/RIM20
a01479	chr1	349163	T	C	19	0.633	16	0.533	1		RIM20	BQ9382_C1-0990	pH-response regulator protein palA/RIM20
a01480	chr1	349280	A	G	19	0.633	16	0.533	1		RIM20	BQ9382_C1-0990	pH-response regulator protein palA/RIM20
a01481	chr1	350062	A	G	19	0.633	16	0.533	1		RIM20	BQ9382_C1-0990	pH-response regulator protein palA/RIM20
a01482	chr1	350316	C	A	19	0.633	16	0.533	1		RIM20	BQ9382_C1-0990	pH-response regulator protein palA/RIM20
a01483	chr1	350567	T	C	19	0.633	16	0.533	1		RIM20	BQ9382_C1-0990	pH-response regulator protein palA/RIM20
a01484	chr1	350680	T	A	19	0.633	16	0.533	1		RIM20	BQ9382_C1-0990	pH-response regulator protein palA/RIM20
a01485	chr1	350923	T	G	19	0.633	16	0.533	1		MOD5	BQ9382_C1-0995	tRNA dimethylallyltransferase
a01486	chr1	350950	G	A	19	0.633	16	0.533	1		MOD5	BQ9382_C1-0995	tRNA dimethylallyltransferase
a01487	chr1	351257	G	A	19	0.633	16	0.533	1		MOD5	BQ9382_C1-0995	tRNA dimethylallyltransferase
a01488	chr1	351495	C	A	19	0.633	16	0.533	1		MOD5	BQ9382_C1-0995	tRNA dimethylallyltransferase
a01489	chr1	351681	C	T	19	0.633	16	0.533	1		MOD5	BQ9382_C1-0995	tRNA dimethylallyltransferase
a01490	chr1	352299	T	C	19	0.633	16	0.533	1
a01491	chr1	352342	T	A	19	0.633	16	0.533	1		FSF1	BQ9382_C1-1000	Tricarboxylate carrier protein
a01492	chr1	352462	G	A	19	0.633	16	0.533	1		FSF1	BQ9382_C1-1000	Tricarboxylate carrier protein
a01493	chr1	352658	A	G	19	0.633	16	0.533	1		FSF1	BQ9382_C1-1000	Tricarboxylate carrier protein
a01494	chr1	352930	A	G	19	0.633	16	0.533	1		FSF1	BQ9382_C1-1000	Tricarboxylate carrier protein
a01495	chr1	353065	A	C	19	0.633	16	0.533	1		FSF1	BQ9382_C1-1000	Tricarboxylate carrier protein
a01496	chr1	353284	A	C	19	0.633	16	0.533	1		FSF1	BQ9382_C1-1000	Tricarboxylate carrier protein
a01497	chr1	353325	G	A	19	0.633	16	0.533	1
a01498	chr1	353579	A	C	19	0.633	16	0.533	1		ERG12	BQ9382_C1-1005	Mevalonate kinase, acts in the biosynthesis of isoprenoids and sterols, including ergosterol
a01499	chr1	353633	A	G	19	0.633	16	0.533	1		ERG12	BQ9382_C1-1005	Mevalonate kinase, acts in the biosynthesis of isoprenoids and sterols, including ergosterol
a01500	chr1	354140	T	C	19	0.633	16	0.533	1		ERG12	BQ9382_C1-1005	Mevalonate kinase, acts in the biosynthesis of isoprenoids and sterols, including ergosterol
a01501	chr1	354266	A	G	19	0.633	16	0.533	1		ERG12	BQ9382_C1-1005	Mevalonate kinase, acts in the biosynthesis of isoprenoids and sterols, including ergosterol
a01502	chr1	354272	A	G	19	0.633	16	0.533	1		ERG12	BQ9382_C1-1005	Mevalonate kinase, acts in the biosynthesis of isoprenoids and sterols, including ergosterol
a01503	chr1	354335	G	A	19	0.633	16	0.533	1		ERG12	BQ9382_C1-1005	Mevalonate kinase, acts in the biosynthesis of isoprenoids and sterols, including ergosterol
a01504	chr1	354377	A	G	19	0.633	16	0.533	1		ERG12	BQ9382_C1-1005	Mevalonate kinase, acts in the biosynthesis of isoprenoids and sterols, including ergosterol
a01505	chr1	354525	A	G	19	0.633	16	0.533	1		ERG12	BQ9382_C1-1005	Mevalonate kinase, acts in the biosynthesis of isoprenoids and sterols, including ergosterol
a01506	chr1	354715	T	G	19	0.633	16	0.533	1
a01507	chr1	354733	C	T	19	0.633	16	0.533	1
a01508	chr1	354743	T	A	19	0.633	16	0.533	1
a01509	chr1	354756	C	T	19	0.633	16	0.533	1
a01510	chr1	354918	G	T	19	0.633	16	0.533	1
a01511	chr1	354936	C	T	19	0.633	16	0.533	1
a01512	chr1	355761	G	A	19	0.633	16	0.533	1		YTM1	BQ9382_C1-1010	Ribosome biogenesis protein YTM1
a01513	chr1	356160	T	C	19	0.633	16	0.533	1		YTM1	BQ9382_C1-1010	Ribosome biogenesis protein YTM1
a01514	chr1	356834	A	G	19	0.633	16	0.533	1		YMR209C	BQ9382_C1-1015
a01515	chr1	356978	C	T	19	0.633	16	0.533	1		YMR209C	BQ9382_C1-1015
a01516	chr1	357632	A	G	19	0.633	16	0.533	1
a01517	chr1	357661	C	A	19	0.633	16	0.533	1
a01518	chr1	357719	A	T	19	0.633	16	0.533	1
a01519	chr1	357953	A	G	19	0.633	16	0.533	1		PPT2	BQ9382_C1-1020	Holo-[acyl-carrier-protein] synthase
a01520	chr1	357974	C	T	19	0.633	16	0.533	1		PPT2	BQ9382_C1-1020	Holo-[acyl-carrier-protein] synthase
a01521	chr1	358061	T	A	19	0.633	16	0.533	1		PPT2	BQ9382_C1-1020	Holo-[acyl-carrier-protein] synthase
a01522	chr1	358519	G	C	19	0.633	16	0.533	1		GUA1	BQ9382_C1-1025	GMP synthase, an enzyme that catalyzes the second step in the biosynthesis of GMP from IMP
a01523	chr1	358588	A	G	19	0.633	16	0.533	1		GUA1	BQ9382_C1-1025	GMP synthase, an enzyme that catalyzes the second step in the biosynthesis of GMP from IMP
a01524	chr1	358714	G	A	19	0.633	16	0.533	1		GUA1	BQ9382_C1-1025	GMP synthase, an enzyme that catalyzes the second step in the biosynthesis of GMP from IMP
a01525	chr1	359861	G	A	19	0.633	16	0.533	1
a01526	chr1	360198	A	G	19	0.633	16	0.533	1		RAM2	BQ9382_C1-1030	Alpha subunit of both the farnesyltransferase and type I geranylgeranyltransferase
a01527	chr1	363117	T	A	19	0.633	16	0.533	1
a01528	chr1	363384	G	A	19	0.633	16	0.533	1		COX10	BQ9382_C1-1045	Protoheme IX farnesyltransferase
a01529	chr1	363619	C	G	19	0.633	16	0.533	1		COX10	BQ9382_C1-1045	Protoheme IX farnesyltransferase
a01530	chr1	363785	C	T	19	0.633	16	0.533	1		COX10	BQ9382_C1-1045	Protoheme IX farnesyltransferase
a01531	chr1	363915	T	C	19	0.633	16	0.533	1		COX10	BQ9382_C1-1045	Protoheme IX farnesyltransferase
a01532	chr1	364516	T	G	19	0.633	16	0.533	1
a01533	chr1	364524	A	G	19	0.633	16	0.533	1
a01534	chr1	364788	C	G	19	0.633	16	0.533	1		RPN8	BQ9382_C1-1050	26S proteasome regulatory subunit RPN8
a01535	chr1	366171	A	G	19	0.633	16	0.533	1
a01536	chr1	366375	G	C	19	0.633	16	0.533	1
a01537	chr1	366405	A	G	19	0.633	16	0.533	1
a01538	chr1	366730	C	T	19	0.633	16	0.533	1
a01539	chr1	366779	A	G	19	0.633	16	0.533	1
a01540	chr1	366816	C	T	19	0.633	16	0.533	1
a01541	chr1	367211	T	C	19	0.633	16	0.533	1
a01542	chr1	367425	A	T	19	0.633	16	0.533	1		YOR262W	BQ9382_C1-1055	GPN-loop GTPase 2
a01543	chr1	367860	G	A	19	0.633	16	0.533	1		YOR262W	BQ9382_C1-1055	GPN-loop GTPase 2
a01544	chr1	368008	A	G	19	0.633	16	0.533	1		YOR262W	BQ9382_C1-1055	GPN-loop GTPase 2
a01545	chr1	368993	C	T	19	0.633	16	0.533	1		BUD27	BQ9382_C1-1060	Midasin
a01546	chr1	369321	A	G	19	0.633	16	0.533	1		BUD27	BQ9382_C1-1060	Midasin
a01547	chr1	370943	G	T	19	0.633	16	0.533	1
a01548	chr1	371927	C	T	19	0.633	16	0.533	1			BQ9382_C1-1065	Membrane protein
a01549	chr1	372088	C	T	19	0.633	16	0.533	1			BQ9382_C1-1065	Membrane protein
a01550	chr1	373468	C	T	19	0.633	16	0.533	1			BQ9382_C1-1070	Conserved predicted protein
a01551	chr1	375330	T	C	19	0.633	16	0.533	1			BQ9382_C1-1075	Regulatory subunit of acetolactate synthase
a01552	chr1	376693	A	G	19	0.633	16	0.533	1
a01553	chr1	381859	G	A	19	0.633	16	0.533	1		YNL040W	BQ9382_C1-1095	Alanyl-tRNA synthetase (Alanine-tRNA ligase) (AlaRS)
a01554	chr1	389090	G	A	20	0.667	18	0.600	1		PEP12	BQ9382_C1-1120	Target membrane receptor (T-SNARE)
a01555	chr1	390743	T	G	20	0.667	18	0.600	1		DYS1	BQ9382_C1-1130	Deoxyhypusine synthase, catalyzes formation of deoxyhypusine
a01556	chr1	391220	T	G	20	0.667	18	0.600	1
a01557	chr1	391661	T	C	20	0.667	18	0.600	1			BQ9382_C1-1135	Potential cytochrome P450 monooxygenase
a01558	chr1	391754	G	C	20	0.667	18	0.600	1			BQ9382_C1-1135	Potential cytochrome P450 monooxygenase
a01559	chr1	392507	C	T	20	0.667	18	0.600	1			BQ9382_C1-1135	Potential cytochrome P450 monooxygenase
a01560	chr1	392701	A	G	20	0.667	18	0.600	1			BQ9382_C1-1135	Potential cytochrome P450 monooxygenase
a01561	chr1	392774	T	A	20	0.667	18	0.600	1
a01562	chr1	392821	C	A	20	0.667	18	0.600	1
a01563	chr1	392863	C	T	20	0.667	18	0.600	1
a01564	chr1	392890	G	T	20	0.667	18	0.600	1
a01565	chr1	392892	G	A	20	0.667	18	0.600	1
a01566	chr1	392934	T	C	20	0.667	18	0.600	1			BQ9382_C1-1140	Protein kinase-like (PK-like)
a01567	chr1	393071	C	T	20	0.667	18	0.600	1			BQ9382_C1-1140	Protein kinase-like (PK-like)
a01568	chr1	393149	C	T	20	0.667	18	0.600	1			BQ9382_C1-1140	Protein kinase-like (PK-like)
a01569	chr1	393424	G	C	20	0.667	18	0.600	1			BQ9382_C1-1140	Protein kinase-like (PK-like)
a01570	chr1	393437	G	T	20	0.667	18	0.600	1			BQ9382_C1-1140	Protein kinase-like (PK-like)
a01571	chr1	393490	G	A	20	0.667	18	0.600	1			BQ9382_C1-1140	Protein kinase-like (PK-like)
a01572	chr1	393962	G	A	20	0.667	18	0.600	1			BQ9382_C1-1140	Protein kinase-like (PK-like)
a01573	chr1	394106	G	A	20	0.667	18	0.600	1			BQ9382_C1-1140	Protein kinase-like (PK-like)
a01574	chr1	394154	C	T	20	0.667	18	0.600	1			BQ9382_C1-1140	Protein kinase-like (PK-like)
a01575	chr1	394223	G	A	20	0.667	18	0.600	1			BQ9382_C1-1140	Protein kinase-like (PK-like)
a01576	chr1	394259	C	A	20	0.667	18	0.600	1			BQ9382_C1-1140	Protein kinase-like (PK-like)
a01577	chr1	394271	G	A	20	0.667	18	0.600	1			BQ9382_C1-1140	Protein kinase-like (PK-like)
a01578	chr1	394316	C	T	20	0.667	18	0.600	1			BQ9382_C1-1140	Protein kinase-like (PK-like)
a01579	chr1	394389	A	T	20	0.667	18	0.600	1
a01580	chr1	394492	C	T	20	0.667	18	0.600	1
a01581	chr1	394808	G	T	20	0.667	18	0.600	1
a01582	chr1	394819	C	T	20	0.667	18	0.600	1
a01583	chr1	394883	G	A	20	0.667	18	0.600	1
a01584	chr1	394887	A	C	20	0.667	18	0.600	1
a01585	chr1	394903	T	C	20	0.667	18	0.600	1			BQ9382_C1-1145	Potential polyamine transporter
a01586	chr1	394971	T	C	20	0.667	18	0.600	1			BQ9382_C1-1145	Potential polyamine transporter
a01587	chr1	395052	T	C	20	0.667	18	0.600	1			BQ9382_C1-1145	Potential polyamine transporter
a01588	chr1	395054	G	A	20	0.667	18	0.600	1			BQ9382_C1-1145	Potential polyamine transporter
a01589	chr1	395118	C	T	20	0.667	18	0.600	1			BQ9382_C1-1145	Potential polyamine transporter
a01590	chr1	395344	T	C	20	0.667	18	0.600	1			BQ9382_C1-1145	Potential polyamine transporter
a01591	chr1	395406	T	C	20	0.667	18	0.600	1			BQ9382_C1-1145	Potential polyamine transporter
a01592	chr1	395493	G	A	20	0.667	18	0.600	1			BQ9382_C1-1145	Potential polyamine transporter
a01593	chr1	395736	C	T	20	0.667	18	0.600	1			BQ9382_C1-1145	Potential polyamine transporter
a01594	chr1	395865	A	G	20	0.667	18	0.600	1			BQ9382_C1-1145	Potential polyamine transporter
a01595	chr1	396135	A	G	20	0.667	18	0.600	1			BQ9382_C1-1145	Potential polyamine transporter
a01596	chr1	396696	A	G	20	0.667	18	0.600	1			BQ9382_C1-1145	Potential polyamine transporter
a01597	chr1	396721	C	T	20	0.667	18	0.600	1			BQ9382_C1-1145	Potential polyamine transporter
a01598	chr1	396763	A	C	20	0.667	18	0.600	1			BQ9382_C1-1145	Potential polyamine transporter
a01599	chr1	396779	T	A	20	0.667	18	0.600	1			BQ9382_C1-1145	Potential polyamine transporter
a01600	chr1	397598	T	C	20	0.667	18	0.600	1		ECM21|CSR2	BQ9382_C1-1150
a01601	chr1	397700	T	C	20	0.667	18	0.600	1		ECM21|CSR2	BQ9382_C1-1150
a01602	chr1	398099	A	G	20	0.667	18	0.600	1		ECM21|CSR2	BQ9382_C1-1150
a01603	chr1	398240	C	A	20	0.667	18	0.600	1		ECM21|CSR2	BQ9382_C1-1150
a01604	chr1	398723	C	T	20	0.667	18	0.600	1		ECM21|CSR2	BQ9382_C1-1150
a01605	chr1	399059	A	G	20	0.667	18	0.600	1		ECM21|CSR2	BQ9382_C1-1150
a01606	chr1	399179	G	C	20	0.667	18	0.600	1		ECM21|CSR2	BQ9382_C1-1150
a01607	chr1	399332	C	T	20	0.667	18	0.600	1		ECM21|CSR2	BQ9382_C1-1150
a01608	chr1	400277	T	G	20	0.667	18	0.600	1		MBA1	BQ9382_C1-1155	Protein involved in assembly of mitochondrial respiratory complexes
a01609	chr1	400316	A	T	20	0.667	18	0.600	1		MBA1	BQ9382_C1-1155	Protein involved in assembly of mitochondrial respiratory complexes
a01610	chr1	400436	G	A	20	0.667	18	0.600	1
a01611	chr1	400461	A	G	20	0.667	18	0.600	1
a01612	chr1	400946	A	G	21	0.700	18	0.600	1
a01613	chr1	401094	T	C	21	0.700	18	0.600	1
a01614	chr1	401232	A	G	21	0.700	18	0.600	1
a01615	chr1	401401	A	T	21	0.700	18	0.600	1
a01616	chr1	401820	T	C	21	0.700	18	0.600	1		CSH1|SUR1	BQ9382_C1-1160	Mannosyl phosphorylinositol ceramide synthase SUR1
a01617	chr1	401829	G	A	21	0.700	18	0.600	1		CSH1|SUR1	BQ9382_C1-1160	Mannosyl phosphorylinositol ceramide synthase SUR1
a01618	chr1	402566	T	C	21	0.700	18	0.600	1		GYP1	BQ9382_C1-1165	Rabgap domain of human tbc1 domain family member 14 like domains
a01619	chr1	402947	C	T	21	0.700	18	0.600	1		GYP1	BQ9382_C1-1165	Rabgap domain of human tbc1 domain family member 14 like domains
a01620	chr1	403727	A	G	21	0.700	18	0.600	1		GYP1	BQ9382_C1-1165	Rabgap domain of human tbc1 domain family member 14 like domains
a01621	chr1	403761	G	C	21	0.700	18	0.600	1		GYP1	BQ9382_C1-1165	Rabgap domain of human tbc1 domain family member 14 like domains
a01622	chr1	404294	C	T	21	0.700	18	0.600	1
a01623	chr1	404311	C	T	21	0.700	18	0.600	1
a01624	chr1	404341	T	C	21	0.700	18	0.600	1
a01625	chr1	404516	C	T	21	0.700	18	0.600	1		MTD1	BQ9382_C1-1170	Methylenetetrahydrofolatedehydrogenase[NAD(+)]
a01626	chr1	404723	A	C	21	0.700	18	0.600	1		MTD1	BQ9382_C1-1170	Methylenetetrahydrofolatedehydrogenase[NAD(+)]
a01627	chr1	404801	T	C	21	0.700	18	0.600	1		MTD1	BQ9382_C1-1170	Methylenetetrahydrofolatedehydrogenase[NAD(+)]
a01628	chr1	404984	A	G	21	0.700	18	0.600	1		MTD1	BQ9382_C1-1170	Methylenetetrahydrofolatedehydrogenase[NAD(+)]
a01629	chr1	405080	T	C	21	0.700	18	0.600	1		MTD1	BQ9382_C1-1170	Methylenetetrahydrofolatedehydrogenase[NAD(+)]
a01630	chr1	405137	G	A	21	0.700	18	0.600	1		MTD1	BQ9382_C1-1170	Methylenetetrahydrofolatedehydrogenase[NAD(+)]
a01631	chr1	405443	C	T	21	0.700	18	0.600	1
a01632	chr1	405494	A	G	21	0.700	18	0.600	1
a01633	chr1	405517	T	G	21	0.700	18	0.600	1
a01634	chr1	405518	A	G	21	0.700	18	0.600	1
a01635	chr1	405524	A	G	21	0.700	18	0.600	1
a01636	chr1	405623	G	A	21	0.700	18	0.600	1
a01637	chr1	405645	T	C	21	0.700	18	0.600	1
a01638	chr1	405865	G	A	21	0.700	18	0.600	1		SAC3	BQ9382_C1-1175	Nuclear pore-associated protein, forms acomplex with Thp1p
a01639	chr1	405948	C	G	21	0.700	18	0.600	1		SAC3	BQ9382_C1-1175	Nuclear pore-associated protein, forms acomplex with Thp1p
a01640	chr1	406129	A	G	21	0.700	18	0.600	1		SAC3	BQ9382_C1-1175	Nuclear pore-associated protein, forms acomplex with Thp1p
a01641	chr1	406457	A	G	21	0.700	18	0.600	1		SAC3	BQ9382_C1-1175	Nuclear pore-associated protein, forms acomplex with Thp1p
a01642	chr1	406459	A	G	21	0.700	18	0.600	1		SAC3	BQ9382_C1-1175	Nuclear pore-associated protein, forms acomplex with Thp1p
a01643	chr1	406540	T	C	21	0.700	18	0.600	1		SAC3	BQ9382_C1-1175	Nuclear pore-associated protein, forms acomplex with Thp1p
a01644	chr1	406845	C	G	21	0.700	18	0.600	1		SAC3	BQ9382_C1-1175	Nuclear pore-associated protein, forms acomplex with Thp1p
a01645	chr1	407034	T	C	21	0.700	18	0.600	1		SAC3	BQ9382_C1-1175	Nuclear pore-associated protein, forms acomplex with Thp1p
a01646	chr1	407081	C	T	21	0.700	18	0.600	1		SAC3	BQ9382_C1-1175	Nuclear pore-associated protein, forms acomplex with Thp1p
a01647	chr1	407124	A	G	21	0.700	18	0.600	1		SAC3	BQ9382_C1-1175	Nuclear pore-associated protein, forms acomplex with Thp1p
a01648	chr1	407278	T	C	21	0.700	18	0.600	1		SAC3	BQ9382_C1-1175	Nuclear pore-associated protein, forms acomplex with Thp1p
a01649	chr1	407868	A	G	21	0.700	18	0.600	1		SAC3	BQ9382_C1-1175	Nuclear pore-associated protein, forms acomplex with Thp1p
a01650	chr1	407962	A	G	21	0.700	18	0.600	1		SAC3	BQ9382_C1-1175	Nuclear pore-associated protein, forms acomplex with Thp1p
a01651	chr1	408442	C	T	21	0.700	18	0.600	1		SAC3	BQ9382_C1-1175	Nuclear pore-associated protein, forms acomplex with Thp1p
a01652	chr1	408663	C	T	21	0.700	18	0.600	1		SAC3	BQ9382_C1-1175	Nuclear pore-associated protein, forms acomplex with Thp1p
a01653	chr1	409204	T	C	21	0.700	18	0.600	1
a01654	chr1	409242	T	C	21	0.700	18	0.600	1		SAC6	BQ9382_C1-1180	YVTN repeat-like/Quinoproteinaminedehydrogenase
a01655	chr1	410358	G	A	21	0.700	18	0.600	1		SAC6	BQ9382_C1-1180	YVTN repeat-like/Quinoproteinaminedehydrogenase
a01656	chr1	410892	C	T	21	0.700	18	0.600	1		SAC6	BQ9382_C1-1180	YVTN repeat-like/Quinoproteinaminedehydrogenase
a01657	chr1	410907	G	A	21	0.700	18	0.600	1		SAC6	BQ9382_C1-1180	YVTN repeat-like/Quinoproteinaminedehydrogenase
a01658	chr1	410926	C	G	21	0.700	18	0.600	1		SAC6	BQ9382_C1-1180	YVTN repeat-like/Quinoproteinaminedehydrogenase
a01659	chr1	411218	G	T	21	0.700	18	0.600	1		SAC6	BQ9382_C1-1180	YVTN repeat-like/Quinoproteinaminedehydrogenase
a01660	chr1	411337	G	A	21	0.700	18	0.600	1		SAC6	BQ9382_C1-1180	YVTN repeat-like/Quinoproteinaminedehydrogenase
a01661	chr1	411416	C	T	21	0.700	18	0.600	1		SAC6	BQ9382_C1-1180	YVTN repeat-like/Quinoproteinaminedehydrogenase
a01662	chr1	411951	A	G	21	0.700	18	0.600	1		SAC6	BQ9382_C1-1180	YVTN repeat-like/Quinoproteinaminedehydrogenase
a01663	chr1	412208	A	T	21	0.700	18	0.600	1		SAC6	BQ9382_C1-1180	YVTN repeat-like/Quinoproteinaminedehydrogenase
a01664	chr1	412673	T	C	21	0.700	18	0.600	1		SAC6	BQ9382_C1-1180	YVTN repeat-like/Quinoproteinaminedehydrogenase
a01665	chr1	412710	A	G	21	0.700	18	0.600	1		SAC6	BQ9382_C1-1180	YVTN repeat-like/Quinoproteinaminedehydrogenase
a01666	chr1	413003	G	C	21	0.700	18	0.600	1
a01667	chr1	413244	C	T	21	0.700	18	0.600	1
a01668	chr1	413382	T	G	21	0.700	18	0.600	1
a01669	chr1	413384	G	A	21	0.700	18	0.600	1
a01670	chr1	413993	T	C	21	0.700	18	0.600	1		CDC20	BQ9382_C1-1185	YVTN repeat-like/Quinoproteinaminedehydrogenase
a01671	chr1	414131	A	G	21	0.700	18	0.600	1		CDC20	BQ9382_C1-1185	YVTN repeat-like/Quinoproteinaminedehydrogenase
a01672	chr1	415373	A	T	21	0.700	18	0.600	1		FKS3	BQ9382_C1-1190	1,3-beta-glucan synthase component FKS1
a01673	chr1	415556	A	T	21	0.700	18	0.600	1		FKS3	BQ9382_C1-1190	1,3-beta-glucan synthase component FKS1
a01674	chr1	415712	T	A	21	0.700	18	0.600	1		FKS3	BQ9382_C1-1190	1,3-beta-glucan synthase component FKS1
a01675	chr1	415871	G	C	21	0.700	18	0.600	1		FKS3	BQ9382_C1-1190	1,3-beta-glucan synthase component FKS1
a01676	chr1	416756	A	G	21	0.700	18	0.600	1		FKS3	BQ9382_C1-1190	1,3-beta-glucan synthase component FKS1
a01677	chr1	416825	C	T	21	0.700	18	0.600	1		FKS3	BQ9382_C1-1190	1,3-beta-glucan synthase component FKS1
a01678	chr1	416858	G	A	21	0.700	18	0.600	1		FKS3	BQ9382_C1-1190	1,3-beta-glucan synthase component FKS1
a01679	chr1	417545	T	C	21	0.700	18	0.600	1		FKS3	BQ9382_C1-1190	1,3-beta-glucan synthase component FKS1
a01680	chr1	418016	T	C	21	0.700	18	0.600	1		FKS3	BQ9382_C1-1190	1,3-beta-glucan synthase component FKS1
a01681	chr1	418439	A	G	21	0.700	18	0.600	1		FKS3	BQ9382_C1-1190	1,3-beta-glucan synthase component FKS1
a01682	chr1	418742	G	A	21	0.700	18	0.600	1		FKS3	BQ9382_C1-1190	1,3-beta-glucan synthase component FKS1
a01683	chr1	418793	G	A	21	0.700	18	0.600	1		FKS3	BQ9382_C1-1190	1,3-beta-glucan synthase component FKS1
a01684	chr1	418937	G	A	21	0.700	18	0.600	1		FKS3	BQ9382_C1-1190	1,3-beta-glucan synthase component FKS1
a01685	chr1	419315	G	A	21	0.700	18	0.600	1		FKS3	BQ9382_C1-1190	1,3-beta-glucan synthase component FKS1
a01686	chr1	419609	G	C	21	0.700	18	0.600	1		FKS3	BQ9382_C1-1190	1,3-beta-glucan synthase component FKS1
a01687	chr1	419729	T	C	21	0.700	18	0.600	1		FKS3	BQ9382_C1-1190	1,3-beta-glucan synthase component FKS1
a01688	chr1	419846	G	T	21	0.700	18	0.600	1		FKS3	BQ9382_C1-1190	1,3-beta-glucan synthase component FKS1
a01689	chr1	419871	C	T	21	0.700	18	0.600	1		FKS3	BQ9382_C1-1190	1,3-beta-glucan synthase component FKS1
a01690	chr1	420364	G	A	21	0.700	18	0.600	1
a01691	chr1	420426	G	T	21	0.700	18	0.600	1
a01692	chr1	420681	A	T	21	0.700	18	0.600	1
a01693	chr1	420767	A	C	21	0.700	18	0.600	1
a01694	chr1	420899	C	T	21	0.700	18	0.600	1
a01695	chr1	421077	G	A	21	0.700	18	0.600	1
a01696	chr1	421085	G	C	21	0.700	18	0.600	1
a01697	chr1	421103	C	T	21	0.700	18	0.600	1
a01698	chr1	421510	C	T	21	0.700	18	0.600	1			BQ9382_C1-1195	Beta-1,3-glucanosyltransferase, required for cell wall assembly
a01699	chr1	422493	C	T	21	0.700	18	0.600	1			BQ9382_C1-1195	Beta-1,3-glucanosyltransferase, required for cell wall assembly
a01700	chr1	422791	G	A	21	0.700	18	0.600	1
a01701	chr1	423681	G	A	21	0.700	18	0.600	1		GAS1	BQ9382_C1-1200	Beta-1,3-glucanosyltransferase, required forcell wall assembly
a01702	chr1	423834	T	C	21	0.700	18	0.600	1		GAS1	BQ9382_C1-1200	Beta-1,3-glucanosyltransferase, required forcell wall assembly
a01703	chr1	424101	C	T	21	0.700	18	0.600	1		GAS1	BQ9382_C1-1200	Beta-1,3-glucanosyltransferase, required forcell wall assembly
a01704	chr1	424254	T	C	21	0.700	18	0.600	1		GAS1	BQ9382_C1-1200	Beta-1,3-glucanosyltransferase, required forcell wall assembly
a01705	chr1	424413	G	A	21	0.700	18	0.600	1		GAS1	BQ9382_C1-1200	Beta-1,3-glucanosyltransferase, required forcell wall assembly
a01706	chr1	424893	C	T	21	0.700	18	0.600	1		GAS1	BQ9382_C1-1200	Beta-1,3-glucanosyltransferase, required forcell wall assembly
a01707	chr1	425067	C	T	21	0.700	18	0.600	1
a01708	chr1	425338	T	A	21	0.700	18	0.600	1		PXR1	BQ9382_C1-1205	Essential protein involved in rRNA and snoRNA maturation
a01709	chr1	425375	G	T	21	0.700	18	0.600	1		PXR1	BQ9382_C1-1205	Essential protein involved in rRNA and snoRNA maturation
a01710	chr1	425418	T	C	21	0.700	18	0.600	1		PXR1	BQ9382_C1-1205	Essential protein involved in rRNA and snoRNA maturation
a01711	chr1	425426	G	T	21	0.700	18	0.600	1		PXR1	BQ9382_C1-1205	Essential protein involved in rRNA and snoRNA maturation
a01712	chr1	425430	T	A	21	0.700	18	0.600	1		PXR1	BQ9382_C1-1205	Essential protein involved in rRNA and snoRNA maturation
a01713	chr1	425628	T	C	21	0.700	18	0.600	1		PXR1	BQ9382_C1-1205	Essential protein involved in rRNA and snoRNA maturation
a01714	chr1	425751	C	T	21	0.700	18	0.600	1		PXR1	BQ9382_C1-1205	Essential protein involved in rRNA and snoRNA maturation
a01715	chr1	425799	T	C	21	0.700	18	0.600	1		PXR1	BQ9382_C1-1205	Essential protein involved in rRNA and snoRNA maturation
a01716	chr1	425986	T	G	21	0.700	18	0.600	1
a01717	chr1	426424	C	T	21	0.700	18	0.600	1
a01718	chr1	426434	G	A	21	0.700	18	0.600	1
a01719	chr1	426468	T	C	21	0.700	18	0.600	1		SCW4|SCW10	BQ9382_C1-1210	Cell wall protein with similarity to glucanases
a01720	chr1	427322	A	T	21	0.700	18	0.600	1		SCW4|SCW10	BQ9382_C1-1210	Cell wall protein with similarity to glucanases
a01721	chr1	428025	A	G	21	0.700	18	0.600	1
a01722	chr1	428320	T	C	21	0.700	18	0.600	1
a01723	chr1	428356	T	C	21	0.700	18	0.600	1
a01724	chr1	428383	A	G	21	0.700	18	0.600	1
a01725	chr1	428402	T	C	21	0.700	18	0.600	1
a01726	chr1	428571	G	A	21	0.700	18	0.600	1		RTN2|RTN1	BQ9382_C1-1215	Reticulon-like protein
a01727	chr1	429228	T	C	21	0.700	18	0.600	1		RTN2|RTN1	BQ9382_C1-1215	Reticulon-like protein
a01728	chr1	429240	C	T	21	0.700	18	0.600	1		RTN2|RTN1	BQ9382_C1-1215	Reticulon-like protein
a01729	chr1	429527	G	A	21	0.700	18	0.600	1
a01730	chr1	429603	G	C	21	0.700	18	0.600	1
a01731	chr1	429752	T	A	21	0.700	18	0.600	1			BQ9382_C1-1220	Conserved predicted protein
a01732	chr1	429759	T	G	21	0.700	18	0.600	1			BQ9382_C1-1220	Conserved predicted protein
a01733	chr1	430119	A	G	21	0.700	18	0.600	1			BQ9382_C1-1220	Conserved predicted protein
a01734	chr1	430179	T	C	21	0.700	18	0.600	1			BQ9382_C1-1220	Conserved predicted protein
a01735	chr1	430203	A	T	21	0.700	18	0.600	1			BQ9382_C1-1220	Conserved predicted protein
a01736	chr1	430836	G	T	21	0.700	18	0.600	1			BQ9382_C1-1220	Conserved predicted protein
a01737	chr1	431019	G	A	21	0.700	18	0.600	1			BQ9382_C1-1220	Conserved predicted protein
a01738	chr1	431336	T	C	21	0.700	18	0.600	1		PEP5	BQ9382_C1-1225	Vacuolar protein sorting-associated protein11
a01739	chr1	431725	G	T	20	0.667	18	0.600	1		PEP5	BQ9382_C1-1225	Vacuolar protein sorting-associated protein11
a01740	chr1	431779	A	G	20	0.667	18	0.600	1		PEP5	BQ9382_C1-1225	Vacuolar protein sorting-associated protein11
a01741	chr1	431834	T	G	20	0.667	18	0.600	1		PEP5	BQ9382_C1-1225	Vacuolar protein sorting-associated protein11
a01742	chr1	432148	G	A	20	0.667	18	0.600	1		PEP5	BQ9382_C1-1225	Vacuolar protein sorting-associated protein11
a01743	chr1	432569	C	T	20	0.667	18	0.600	1		PEP5	BQ9382_C1-1225	Vacuolar protein sorting-associated protein11
a01744	chr1	432940	G	A	20	0.667	18	0.600	1		PEP5	BQ9382_C1-1225	Vacuolar protein sorting-associated protein11
a01745	chr1	432958	A	G	20	0.667	18	0.600	1		PEP5	BQ9382_C1-1225	Vacuolar protein sorting-associated protein11
a01746	chr1	433042	C	G	20	0.667	18	0.600	1		PEP5	BQ9382_C1-1225	Vacuolar protein sorting-associated protein11
a01747	chr1	434017	C	T	20	0.667	18	0.600	1		PEP5	BQ9382_C1-1225	Vacuolar protein sorting-associated protein11
a01748	chr1	434032	G	A	20	0.667	18	0.600	1		PEP5	BQ9382_C1-1225	Vacuolar protein sorting-associated protein11
a01749	chr1	434413	C	T	20	0.667	18	0.600	1		HOG1	BQ9382_C1-1235	Phosphorylase Kinase domain 1
a01750	chr1	434738	C	T	20	0.667	18	0.600	1		HOG1	BQ9382_C1-1235	Phosphorylase Kinase domain 1
a01751	chr1	435385	G	A	20	0.667	18	0.600	1		HOG1	BQ9382_C1-1235	Phosphorylase Kinase domain 1
a01752	chr1	436210	T	C	20	0.667	18	0.600	1		EDS1|RGT1	BQ9382_C1-1240	Acetamidase regulatory protein
a01753	chr1	436730	A	G	20	0.667	18	0.600	1		EDS1|RGT1	BQ9382_C1-1240	Acetamidase regulatory protein
a01754	chr1	437773	A	T	20	0.667	18	0.600	1
a01755	chr1	437782	G	T	20	0.667	18	0.600	1
a01756	chr1	437808	C	G	20	0.667	18	0.600	1
a01757	chr1	438020	A	G	20	0.667	18	0.600	1
a01758	chr1	438123	T	C	20	0.667	18	0.600	1
a01759	chr1	438170	T	C	20	0.667	18	0.600	1
a01760	chr1	438211	G	C	20	0.667	18	0.600	1
a01761	chr1	438473	T	C	20	0.667	18	0.600	1
a01762	chr1	438670	G	C	20	0.667	18	0.600	1		MUK1	BQ9382_C1-1245	Rab5 GDP/GTP exchange factor
a01763	chr1	438853	C	T	20	0.667	18	0.600	1		MUK1	BQ9382_C1-1245	Rab5 GDP/GTP exchange factor
a01764	chr1	439213	G	A	20	0.667	18	0.600	1		MUK1	BQ9382_C1-1245	Rab5 GDP/GTP exchange factor
a01765	chr1	439219	C	T	20	0.667	18	0.600	1		MUK1	BQ9382_C1-1245	Rab5 GDP/GTP exchange factor
a01766	chr1	439681	T	C	20	0.667	18	0.600	1		MUK1	BQ9382_C1-1245	Rab5 GDP/GTP exchange factor
a01767	chr1	439870	T	C	20	0.667	18	0.600	1		MUK1	BQ9382_C1-1245	Rab5 GDP/GTP exchange factor
a01768	chr1	439994	G	A	20	0.667	18	0.600	1
a01769	chr1	440075	T	C	20	0.667	18	0.600	1
a01770	chr1	440127	T	G	20	0.667	18	0.600	1
a01771	chr1	440193	A	C	20	0.667	18	0.600	1
a01772	chr1	440196	G	A	20	0.667	18	0.600	1
a01773	chr1	440331	G	A	20	0.667	18	0.600	1
a01774	chr1	441134	C	T	20	0.667	18	0.600	1			BQ9382_C1-1250	Conserved predicted protein
a01775	chr1	441266	A	G	20	0.667	18	0.600	1			BQ9382_C1-1250	Conserved predicted protein
a01776	chr1	441336	G	A	20	0.667	18	0.600	1			BQ9382_C1-1250	Conserved predicted protein
a01777	chr1	441394	C	T	20	0.667	18	0.600	1			BQ9382_C1-1250	Conserved predicted protein
a01778	chr1	441395	C	T	20	0.667	18	0.600	1			BQ9382_C1-1250	Conserved predicted protein
a01779	chr1	441731	G	T	20	0.667	18	0.600	1		INP54	BQ9382_C1-1255	Phosphatidylinositol4,5-bisphosphate5-phosph atase with a role in secretion
a01780	chr1	441767	C	T	20	0.667	18	0.600	1		INP54	BQ9382_C1-1255	Phosphatidylinositol4,5-bisphosphate5-phosph atase with a role in secretion
a01781	chr1	442505	G	A	20	0.667	18	0.600	1		INP54	BQ9382_C1-1255	Phosphatidylinositol4,5-bisphosphate5-phosph atase with a role in secretion
a01782	chr1	442548	A	G	20	0.667	18	0.600	1		INP54	BQ9382_C1-1255	Phosphatidylinositol4,5-bisphosphate5-phosph atase with a role in secretion
a01783	chr1	443314	A	T	20	0.667	18	0.600	1
a01784	chr1	443334	C	T	20	0.667	18	0.600	1
a01785	chr1	443368	G	A	20	0.667	18	0.600	1
a01786	chr1	443628	T	C	20	0.667	18	0.600	1		PSE1	BQ9382_C1-1265	Karyopherin/importin that interacts with the nuclear pore complex
a01787	chr1	444027	C	T	20	0.667	18	0.600	1		PSE1	BQ9382_C1-1265	Karyopherin/importin that interacts with the nuclear pore complex
a01788	chr1	444246	C	T	20	0.667	18	0.600	1		PSE1	BQ9382_C1-1265	Karyopherin/importin that interacts with the nuclear pore complex
a01789	chr1	444501	A	C	20	0.667	18	0.600	1		PSE1	BQ9382_C1-1265	Karyopherin/importin that interacts with the nuclear pore complex
a01790	chr1	444762	T	C	20	0.667	18	0.600	1		PSE1	BQ9382_C1-1265	Karyopherin/importin that interacts with the nuclear pore complex
a01791	chr1	444867	G	A	20	0.667	18	0.600	1		PSE1	BQ9382_C1-1265	Karyopherin/importin that interacts with the nuclear pore complex
a01792	chr1	444978	T	C	20	0.667	18	0.600	1		PSE1	BQ9382_C1-1265	Karyopherin/importin that interacts with the nuclear pore complex
a01793	chr1	445251	C	T	20	0.667	18	0.600	1		PSE1	BQ9382_C1-1265	Karyopherin/importin that interacts with the nuclear pore complex
a01794	chr1	445411	C	T	20	0.667	18	0.600	1		PSE1	BQ9382_C1-1265	Karyopherin/importin that interacts with the nuclear pore complex
a01795	chr1	445680	C	T	20	0.667	18	0.600	1		PSE1	BQ9382_C1-1265	Karyopherin/importin that interacts with the nuclear pore complex
a01796	chr1	445683	T	C	20	0.667	18	0.600	1		PSE1	BQ9382_C1-1265	Karyopherin/importin that interacts with the nuclear pore complex
a01797	chr1	445719	G	A	20	0.667	18	0.600	1		PSE1	BQ9382_C1-1265	Karyopherin/importin that interacts with the nuclear pore complex
a01798	chr1	445767	C	T	20	0.667	18	0.600	1		PSE1	BQ9382_C1-1265	Karyopherin/importin that interacts with the nuclear pore complex
a01799	chr1	445854	C	T	20	0.667	18	0.600	1		PSE1	BQ9382_C1-1265	Karyopherin/importin that interacts with the nuclear pore complex
a01800	chr1	446115	C	T	20	0.667	18	0.600	1		PSE1	BQ9382_C1-1265	Karyopherin/importin that interacts with the nuclear pore complex
a01801	chr1	446598	T	C	20	0.667	18	0.600	1		PSE1	BQ9382_C1-1265	Karyopherin/importin that interacts with the nuclear pore complex
a01802	chr1	446766	G	A	20	0.667	18	0.600	1		PSE1	BQ9382_C1-1265	Karyopherin/importin that interacts with the nuclear pore complex
a01803	chr1	446799	C	T	20	0.667	18	0.600	1		PSE1	BQ9382_C1-1265	Karyopherin/importin that interacts with the nuclear pore complex
a01804	chr1	446853	A	G	20	0.667	18	0.600	1		PSE1	BQ9382_C1-1265	Karyopherin/importin that interacts with the nuclear pore complex
a01805	chr1	446900	G	A	20	0.667	18	0.600	1		PSE1	BQ9382_C1-1265	Karyopherin/importin that interacts with the nuclear pore complex
a01806	chr1	446987	C	T	20	0.667	18	0.600	1
a01807	chr1	447035	T	C	20	0.667	18	0.600	1
a01808	chr1	447215	G	A	20	0.667	18	0.600	1		PGS1	BQ9382_C1-1270	Phosphatidylglycerolphosphatesynthase,cataly zes the synthesis of phosphatidylglycerolphosphate
a01809	chr1	447302	G	T	20	0.667	18	0.600	1		PGS1	BQ9382_C1-1270	Phosphatidylglycerolphosphatesynthase,cataly zes the synthesis of phosphatidylglycerolphosphate
a01810	chr1	447443	T	C	20	0.667	18	0.600	1		PGS1	BQ9382_C1-1270	Phosphatidylglycerolphosphatesynthase,cataly zes the synthesis of phosphatidylglycerolphosphate
a01811	chr1	447521	T	C	20	0.667	18	0.600	1		PGS1	BQ9382_C1-1270	Phosphatidylglycerolphosphatesynthase,cataly zes the synthesis of phosphatidylglycerolphosphate
a01812	chr1	447770	A	G	20	0.667	18	0.600	1		PGS1	BQ9382_C1-1270	Phosphatidylglycerolphosphatesynthase,cataly zes the synthesis of phosphatidylglycerolphosphate
a01813	chr1	448067	C	T	20	0.667	18	0.600	1		PGS1	BQ9382_C1-1270	Phosphatidylglycerolphosphatesynthase,cataly zes the synthesis of phosphatidylglycerolphosphate
a01814	chr1	448121	C	T	20	0.667	18	0.600	1		PGS1	BQ9382_C1-1270	Phosphatidylglycerolphosphatesynthase,cataly zes the synthesis of phosphatidylglycerolphosphate
a01815	chr1	448256	A	G	20	0.667	18	0.600	1		PGS1	BQ9382_C1-1270	Phosphatidylglycerolphosphatesynthase,cataly zes the synthesis of phosphatidylglycerolphosphate
a01816	chr1	448400	T	C	20	0.667	18	0.600	1		PGS1	BQ9382_C1-1270	Phosphatidylglycerolphosphatesynthase,cataly zes the synthesis of phosphatidylglycerolphosphate
a01817	chr1	448448	G	A	20	0.667	18	0.600	1		PGS1	BQ9382_C1-1270	Phosphatidylglycerolphosphatesynthase,cataly zes the synthesis of phosphatidylglycerolphosphate
a01818	chr1	448591	G	T	20	0.667	18	0.600	1
a01819	chr1	448629	T	C	20	0.667	18	0.600	1
a01820	chr1	448703	A	G	20	0.667	18	0.600	1		PUS9|RIB2	BQ9382_C1-1275	DRAP deaminase, catalyzes the third step of the riboflavin biosynthesis pathway
a01821	chr1	448749	G	A	20	0.667	18	0.600	1		PUS9|RIB2	BQ9382_C1-1275	DRAP deaminase, catalyzes the third step of the riboflavin biosynthesis pathway
a01822	chr1	448967	C	T	20	0.667	18	0.600	1		PUS9|RIB2	BQ9382_C1-1275	DRAP deaminase, catalyzes the third step of the riboflavin biosynthesis pathway
a01823	chr1	449129	C	T	20	0.667	18	0.600	1		PUS9|RIB2	BQ9382_C1-1275	DRAP deaminase, catalyzes the third step of the riboflavin biosynthesis pathway
a01824	chr1	449254	T	A	20	0.667	18	0.600	1		PUS9|RIB2	BQ9382_C1-1275	DRAP deaminase, catalyzes the third step of the riboflavin biosynthesis pathway
a01825	chr1	449476	T	C	20	0.667	18	0.600	1		PUS9|RIB2	BQ9382_C1-1275	DRAP deaminase, catalyzes the third step of the riboflavin biosynthesis pathway
a01826	chr1	449942	T	C	20	0.667	18	0.600	1		PUS9|RIB2	BQ9382_C1-1275	DRAP deaminase, catalyzes the third step of the riboflavin biosynthesis pathway
a01827	chr1	450631	T	C	20	0.667	18	0.600	1		FAD1	BQ9382_C1-1280	Flavin adenine dinucleotide (FAD)synthetase
a01828	chr1	451341	T	C	20	0.667	18	0.600	1		FAD1	BQ9382_C1-1280	Flavin adenine dinucleotide (FAD)synthetase
a01829	chr1	452473	C	T	20	0.667	18	0.600	1		NUF2	BQ9382_C1-1290	Component of the evolutionarily conserved kinetochore-associated Ndc80 complex
a01830	chr1	452819	G	A	20	0.667	18	0.600	1		NUF2	BQ9382_C1-1290	Component of the evolutionarily conserved kinetochore-associated Ndc80 complex
a01831	chr1	452989	A	C	20	0.667	18	0.600	1		NUF2	BQ9382_C1-1290	Component of the evolutionarily conserved kinetochore-associated Ndc80 complex
a01832	chr1	453267	C	T	20	0.667	18	0.600	1		NUF2	BQ9382_C1-1290	Component of the evolutionarily conserved kinetochore-associated Ndc80 complex
a01833	chr1	453434	G	A	20	0.667	18	0.600	1
a01834	chr1	453732	A	G	20	0.667	18	0.600	1
a01835	chr1	454038	T	C	20	0.667	18	0.600	1
a01836	chr1	454082	A	G	20	0.667	18	0.600	1
a01837	chr1	454107	C	T	20	0.667	18	0.600	1
a01838	chr1	454753	G	A	20	0.667	18	0.600	1		HTS1	BQ9382_C1-1295	Class II aaRS and biotin synthetases
a01839	chr1	454828	G	A	20	0.667	18	0.600	1		HTS1	BQ9382_C1-1295	Class II aaRS and biotin synthetases
a01840	chr1	454843	C	T	20	0.667	18	0.600	1		HTS1	BQ9382_C1-1295	Class II aaRS and biotin synthetases
a01841	chr1	454858	G	A	20	0.667	18	0.600	1		HTS1	BQ9382_C1-1295	Class II aaRS and biotin synthetases
a01842	chr1	454936	C	A	20	0.667	18	0.600	1		HTS1	BQ9382_C1-1295	Class II aaRS and biotin synthetases
a01843	chr1	454972	T	C	20	0.667	18	0.600	1		HTS1	BQ9382_C1-1295	Class II aaRS and biotin synthetases
a01844	chr1	455551	G	A	20	0.667	18	0.600	1		HTS1	BQ9382_C1-1295	Class II aaRS and biotin synthetases
a01845	chr1	455725	G	A	20	0.667	18	0.600	1		HTS1	BQ9382_C1-1295	Class II aaRS and biotin synthetases
a01846	chr1	455797	T	C	20	0.667	18	0.600	1		HTS1	BQ9382_C1-1295	Class II aaRS and biotin synthetases
a01847	chr1	455851	G	A	20	0.667	18	0.600	1
a01848	chr1	455922	G	A	20	0.667	18	0.600	1
a01849	chr1	456087	T	C	20	0.667	18	0.600	1		FAR1	BQ9382_C1-1300	Cyclin-dependent kinase inhibitor FAR1
a01850	chr1	456108	A	C	20	0.667	18	0.600	1		FAR1	BQ9382_C1-1300	Cyclin-dependent kinase inhibitor FAR1
a01851	chr1	456542	G	T	20	0.667	18	0.600	1		FAR1	BQ9382_C1-1300	Cyclin-dependent kinase inhibitor FAR1
a01852	chr1	456639	G	A	20	0.667	18	0.600	1		FAR1	BQ9382_C1-1300	Cyclin-dependent kinase inhibitor FAR1
a01853	chr1	456802	T	G	20	0.667	18	0.600	1		FAR1	BQ9382_C1-1300	Cyclin-dependent kinase inhibitor FAR1
a01854	chr1	457087	A	G	20	0.667	18	0.600	1		FAR1	BQ9382_C1-1300	Cyclin-dependent kinase inhibitor FAR1
a01855	chr1	457535	G	A	20	0.667	18	0.600	1		FAR1	BQ9382_C1-1300	Cyclin-dependent kinase inhibitor FAR1
a01856	chr1	458403	C	T	20	0.667	18	0.600	1		FAR1	BQ9382_C1-1300	Cyclin-dependent kinase inhibitor FAR1
a01857	chr1	458449	C	T	20	0.667	18	0.600	1		FAR1	BQ9382_C1-1300	Cyclin-dependent kinase inhibitor FAR1
a01858	chr1	458933	A	G	20	0.667	18	0.600	1
a01859	chr1	459075	C	G	20	0.667	18	0.600	1
a01860	chr1	459122	C	T	20	0.667	18	0.600	1
a01861	chr1	459171	G	T	20	0.667	18	0.600	1
a01862	chr1	459453	T	G	20	0.667	18	0.600	1
a01863	chr1	459478	C	T	20	0.667	18	0.600	1
a01864	chr1	459783	G	T	20	0.667	18	0.600	1			BQ9382_C1-1310	Conserved predicted protein
a01865	chr1	460143	G	A	20	0.667	18	0.600	1			BQ9382_C1-1310	Conserved predicted protein
a01866	chr1	460253	A	G	20	0.667	18	0.600	1			BQ9382_C1-1310	Conserved predicted protein
a01867	chr1	460298	C	T	20	0.667	18	0.600	1
a01868	chr1	460438	G	A	20	0.667	18	0.600	1		LUC7	BQ9382_C1-1315	Luc7p
a01869	chr1	461036	T	A	20	0.667	18	0.600	1		LUC7	BQ9382_C1-1315	Luc7p
a01870	chr1	461312	T	C	20	0.667	18	0.600	1
a01871	chr1	462240	A	G	20	0.667	18	0.600	1		SWP1	BQ9382_C1-1325	Dolichyl-diphosphooligosaccharide-proteingl ycosyltransferase subunit swp1
a01872	chr1	462457	T	C	20	0.667	18	0.600	1		SWP1	BQ9382_C1-1325	Dolichyl-diphosphooligosaccharide-proteingl ycosyltransferase subunit swp1
a01873	chr1	462814	T	C	20	0.667	18	0.600	1		SWP1	BQ9382_C1-1325	Dolichyl-diphosphooligosaccharide-proteingl ycosyltransferase subunit swp1
a01874	chr1	463049	G	A	20	0.667	18	0.600	1			BQ9382_C1-1330	Conserved predicted protein
a01875	chr1	463300	A	G	20	0.667	18	0.600	1			BQ9382_C1-1330	Conserved predicted protein
a01876	chr1	463523	A	G	20	0.667	18	0.600	1			BQ9382_C1-1330	Conserved predicted protein
a01877	chr1	463583	T	C	20	0.667	18	0.600	1			BQ9382_C1-1330	Conserved predicted protein
a01878	chr1	464280	A	G	20	0.667	18	0.600	1			BQ9382_C1-1330	Conserved predicted protein
a01879	chr1	464363	A	G	20	0.667	18	0.600	1			BQ9382_C1-1330	Conserved predicted protein
a01880	chr1	464771	A	C	20	0.667	18	0.600	1			BQ9382_C1-1335	Mitochondrial carrier protein involved in the accumulation of CoA in the mitochondrial matrix
a01881	chr1	465377	G	A	20	0.667	18	0.600	1			BQ9382_C1-1335	Mitochondrial carrier protein involved in the accumulation of CoA in the mitochondrial matrix
a01882	chr1	465783	A	G	20	0.667	18	0.600	1
a01883	chr1	465785	T	C	20	0.667	18	0.600	1
a01884	chr1	466090	A	G	20	0.667	18	0.600	1
a01885	chr1	466168	C	T	20	0.667	18	0.600	1
a01886	chr1	466733	G	C	20	0.667	18	0.600	1		OCH1	BQ9382_C1-1340	Membrane-bound alpha-1,6-mannosyltransferaseI nitiation-specific
a01887	chr1	466770	G	A	20	0.667	18	0.600	1		OCH1	BQ9382_C1-1340	Membrane-bound alpha-1,6-mannosyltransferaseI nitiation-specific
a01888	chr1	467317	G	A	20	0.667	18	0.600	1		OCH1	BQ9382_C1-1340	Membrane-bound alpha-1,6-mannosyltransferaseI nitiation-specific
a01889	chr1	467709	T	A	20	0.667	18	0.600	1
a01890	chr1	467952	G	A	20	0.667	18	0.600	1		RAP1	BQ9382_C1-1345	DNA-binding protein involved in either activation or repression of transcription
a01891	chr1	468034	C	T	20	0.667	18	0.600	1		RAP1	BQ9382_C1-1345	DNA-binding protein involved in either activation or repression of transcription
a01892	chr1	468810	C	T	20	0.667	18	0.600	1		RAP1	BQ9382_C1-1345	DNA-binding protein involved in either activation or repression of transcription
a01893	chr1	468831	T	G	20	0.667	18	0.600	1		RAP1	BQ9382_C1-1345	DNA-binding protein involved in either activation or repression of transcription
a01894	chr1	468972	C	A	20	0.667	18	0.600	1		RAP1	BQ9382_C1-1345	DNA-binding protein involved in either activation or repression of transcription
a01895	chr1	469629	C	T	20	0.667	18	0.600	1		YNL217W	BQ9382_C1-1350	Metallo-dependent phosphatases
a01896	chr1	469765	A	G	20	0.667	18	0.600	1		YNL217W	BQ9382_C1-1350	Metallo-dependent phosphatases
a01897	chr1	469822	G	C	20	0.667	18	0.600	1		YNL217W	BQ9382_C1-1350	Metallo-dependent phosphatases
a01898	chr1	469992	C	T	20	0.667	18	0.600	1		YNL217W	BQ9382_C1-1350	Metallo-dependent phosphatases
a01899	chr1	470407	T	C	20	0.667	18	0.600	1		YNL217W	BQ9382_C1-1350	Metallo-dependent phosphatases
a01900	chr1	470664	G	A	20	0.667	18	0.600	1		YNL217W	BQ9382_C1-1350	Metallo-dependent phosphatases
a01901	chr1	470681	G	A	20	0.667	18	0.600	1		YNL217W	BQ9382_C1-1350	Metallo-dependent phosphatases
a01902	chr1	470712	G	A	20	0.667	18	0.600	1
a01903	chr1	470758	C	T	20	0.667	18	0.600	1
a01904	chr1	470784	G	A	20	0.667	18	0.600	1
a01905	chr1	470860	A	C	20	0.667	18	0.600	1
a01906	chr1	471122	T	C	20	0.667	18	0.600	1		GYP7	BQ9382_C1-1355	GTPase-activating protein for yeast Rab family members
a01907	chr1	471203	T	C	20	0.667	18	0.600	1		GYP7	BQ9382_C1-1355	GTPase-activating protein for yeast Rab family members
a01908	chr1	471610	A	T	20	0.667	18	0.600	1		GYP7	BQ9382_C1-1355	GTPase-activating protein for yeast Rab family members
a01909	chr1	471614	C	T	20	0.667	18	0.600	1		GYP7	BQ9382_C1-1355	GTPase-activating protein for yeast Rab family members
a01910	chr1	471635	A	G	20	0.667	18	0.600	1		GYP7	BQ9382_C1-1355	GTPase-activating protein for yeast Rab family members
a01911	chr1	471662	A	G	20	0.667	18	0.600	1		GYP7	BQ9382_C1-1355	GTPase-activating protein for yeast Rab family members
a01912	chr1	471692	T	C	20	0.667	18	0.600	1		GYP7	BQ9382_C1-1355	GTPase-activating protein for yeast Rab family members
a01913	chr1	472271	C	A	20	0.667	18	0.600	1		GYP7	BQ9382_C1-1355	GTPase-activating protein for yeast Rab family members
a01914	chr1	472676	A	G	20	0.667	18	0.600	1		GYP7	BQ9382_C1-1355	GTPase-activating protein for yeast Rab family members
a01915	chr1	473286	C	T	20	0.667	18	0.600	1			BQ9382_C1-1360	Acyl-CoA N-acyltransferases (Nat)
a01916	chr1	473465	A	G	20	0.667	18	0.600	1			BQ9382_C1-1360	Acyl-CoA N-acyltransferases (Nat)
a01917	chr1	473927	C	A	20	0.667	18	0.600	1
a01918	chr1	473933	A	G	20	0.667	18	0.600	1
a01919	chr1	474235	T	C	20	0.667	18	0.600	1
a01920	chr1	474252	T	G	20	0.667	18	0.600	1		MAG1	BQ9382_C1-1370	3-methyl-adenine DNA glycosylase involved in protecting DNA against alkylating agents
a01921	chr1	474679	G	A	20	0.667	18	0.600	1		MAG1	BQ9382_C1-1370	3-methyl-adenine DNA glycosylase involved in protecting DNA against alkylating agents
a01922	chr1	474778	T	C	20	0.667	18	0.600	1		MAG1	BQ9382_C1-1370	3-methyl-adenine DNA glycosylase involved in protecting DNA against alkylating agents
a01923	chr1	475055	C	T	20	0.667	18	0.600	1		MAG1	BQ9382_C1-1370	3-methyl-adenine DNA glycosylase involved in protecting DNA against alkylating agents
a01924	chr1	475131	T	C	21	0.700	18	0.600	1		MAG1	BQ9382_C1-1370	3-methyl-adenine DNA glycosylase involved in protecting DNA against alkylating agents
a01925	chr1	475148	G	A	21	0.700	18	0.600	1		MAG1	BQ9382_C1-1370	3-methyl-adenine DNA glycosylase involved in protecting DNA against alkylating agents
a01926	chr1	475280	G	A	21	0.700	18	0.600	1		DDI1	BQ9382_C1-1375	DNA damage-inducible v-SNARE bindingprotein, contains a ubiquitin-associated (UBA) domain
a01927	chr1	475323	A	G	21	0.700	18	0.600	1		DDI1	BQ9382_C1-1375	DNA damage-inducible v-SNARE bindingprotein, contains a ubiquitin-associated (UBA) domain
a01928	chr1	475334	T	C	21	0.700	18	0.600	1		DDI1	BQ9382_C1-1375	DNA damage-inducible v-SNARE bindingprotein, contains a ubiquitin-associated (UBA) domain
a01929	chr1	475452	T	G	21	0.700	18	0.600	1		DDI1	BQ9382_C1-1375	DNA damage-inducible v-SNARE bindingprotein, contains a ubiquitin-associated (UBA) domain
a01930	chr1	475549	G	C	21	0.700	18	0.600	1		DDI1	BQ9382_C1-1375	DNA damage-inducible v-SNARE bindingprotein, contains a ubiquitin-associated (UBA) domain
a01931	chr1	475551	C	T	21	0.700	18	0.600	1		DDI1	BQ9382_C1-1375	DNA damage-inducible v-SNARE bindingprotein, contains a ubiquitin-associated (UBA) domain
a01932	chr1	475628	C	G	21	0.700	18	0.600	1		DDI1	BQ9382_C1-1375	DNA damage-inducible v-SNARE bindingprotein, contains a ubiquitin-associated (UBA) domain
a01933	chr1	475680	A	G	21	0.700	18	0.600	1		DDI1	BQ9382_C1-1375	DNA damage-inducible v-SNARE bindingprotein, contains a ubiquitin-associated (UBA) domain
a01934	chr1	475773	C	A	21	0.700	18	0.600	1		DDI1	BQ9382_C1-1375	DNA damage-inducible v-SNARE bindingprotein, contains a ubiquitin-associated (UBA) domain
a01935	chr1	475791	A	T	21	0.700	18	0.600	1		DDI1	BQ9382_C1-1375	DNA damage-inducible v-SNARE bindingprotein, contains a ubiquitin-associated (UBA) domain
a01936	chr1	475836	T	C	21	0.700	18	0.600	1		DDI1	BQ9382_C1-1375	DNA damage-inducible v-SNARE bindingprotein, contains a ubiquitin-associated (UBA) domain
a01937	chr1	475894	C	T	21	0.700	18	0.600	1		DDI1	BQ9382_C1-1375	DNA damage-inducible v-SNARE bindingprotein, contains a ubiquitin-associated (UBA) domain
a01938	chr1	475980	C	T	21	0.700	18	0.600	1		DDI1	BQ9382_C1-1375	DNA damage-inducible v-SNARE bindingprotein, contains a ubiquitin-associated (UBA) domain
a01939	chr1	476080	C	G	21	0.700	18	0.600	1		DDI1	BQ9382_C1-1375	DNA damage-inducible v-SNARE bindingprotein, contains a ubiquitin-associated (UBA) domain
a01940	chr1	476142	C	T	21	0.700	18	0.600	1		DDI1	BQ9382_C1-1375	DNA damage-inducible v-SNARE bindingprotein, contains a ubiquitin-associated (UBA) domain
a01941	chr1	476241	A	G	21	0.700	18	0.600	1		DDI1	BQ9382_C1-1375	DNA damage-inducible v-SNARE bindingprotein, contains a ubiquitin-associated (UBA) domain
a01942	chr1	476280	G	T	21	0.700	18	0.600	1		DDI1	BQ9382_C1-1375	DNA damage-inducible v-SNARE bindingprotein, contains a ubiquitin-associated (UBA) domain
a01943	chr1	476998	C	T	20	0.667	18	0.600	1
a01944	chr1	478719	A	G	20	0.667	18	0.600	1		DOA4|UBP5	BQ9382_C1-1385	Ubiquitin carboxyl-terminal hydrolase
a01945	chr1	479176	C	G	20	0.667	18	0.600	1		DOA4|UBP5	BQ9382_C1-1385	Ubiquitin carboxyl-terminal hydrolase
a01946	chr1	479221	T	C	20	0.667	18	0.600	1		DOA4|UBP5	BQ9382_C1-1385	Ubiquitin carboxyl-terminal hydrolase
a01947	chr1	479338	T	C	20	0.667	18	0.600	1		DOA4|UBP5	BQ9382_C1-1385	Ubiquitin carboxyl-terminal hydrolase
a01948	chr1	479394	T	C	20	0.667	18	0.600	1		DOA4|UBP5	BQ9382_C1-1385	Ubiquitin carboxyl-terminal hydrolase
a01949	chr1	479398	G	A	20	0.667	18	0.600	1		DOA4|UBP5	BQ9382_C1-1385	Ubiquitin carboxyl-terminal hydrolase
a01950	chr1	479698	T	A	20	0.667	18	0.600	1		DOA4|UBP5	BQ9382_C1-1385	Ubiquitin carboxyl-terminal hydrolase
a01951	chr1	479856	C	A	20	0.667	18	0.600	1		DOA4|UBP5	BQ9382_C1-1385	Ubiquitin carboxyl-terminal hydrolase
a01952	chr1	479914	A	G	20	0.667	18	0.600	1		DOA4|UBP5	BQ9382_C1-1385	Ubiquitin carboxyl-terminal hydrolase
a01953	chr1	479920	T	C	20	0.667	18	0.600	1		DOA4|UBP5	BQ9382_C1-1385	Ubiquitin carboxyl-terminal hydrolase
a01954	chr1	480010	C	A	20	0.667	18	0.600	1		DOA4|UBP5	BQ9382_C1-1385	Ubiquitin carboxyl-terminal hydrolase
a01955	chr1	480307	A	C	20	0.667	18	0.600	1
a01956	chr1	480427	T	C	20	0.667	18	0.600	1		SLS1	BQ9382_C1-1390	Mitochondrial membrane protein that coordinates expression of mitochondrially-encodedgenes
a01957	chr1	480432	C	T	20	0.667	18	0.600	1		SLS1	BQ9382_C1-1390	Mitochondrial membrane protein that coordinates expression of mitochondrially-encodedgenes
a01958	chr1	480448	G	A	20	0.667	18	0.600	1		SLS1	BQ9382_C1-1390	Mitochondrial membrane protein that coordinates expression of mitochondrially-encodedgenes
a01959	chr1	480484	G	C	20	0.667	18	0.600	1		SLS1	BQ9382_C1-1390	Mitochondrial membrane protein that coordinates expression of mitochondrially-encodedgenes
a01960	chr1	480612	C	T	20	0.667	18	0.600	1		SLS1	BQ9382_C1-1390	Mitochondrial membrane protein that coordinates expression of mitochondrially-encodedgenes
a01961	chr1	480624	C	A	20	0.667	18	0.600	1		SLS1	BQ9382_C1-1390	Mitochondrial membrane protein that coordinates expression of mitochondrially-encodedgenes
a01962	chr1	480949	A	G	20	0.667	18	0.600	1		SLS1	BQ9382_C1-1390	Mitochondrial membrane protein that coordinates expression of mitochondrially-encodedgenes
a01963	chr1	480988	A	G	20	0.667	18	0.600	1		SLS1	BQ9382_C1-1390	Mitochondrial membrane protein that coordinates expression of mitochondrially-encodedgenes
a01964	chr1	481459	T	A	20	0.667	18	0.600	1		SLS1	BQ9382_C1-1390	Mitochondrial membrane protein that coordinates expression of mitochondrially-encodedgenes
a01965	chr1	481522	C	A	20	0.667	18	0.600	1		SLS1	BQ9382_C1-1390	Mitochondrial membrane protein that coordinates expression of mitochondrially-encodedgenes
a01966	chr1	481600	G	A	20	0.667	18	0.600	1		SLS1	BQ9382_C1-1390	Mitochondrial membrane protein that coordinates expression of mitochondrially-encodedgenes
a01967	chr1	481612	T	C	20	0.667	18	0.600	1		SLS1	BQ9382_C1-1390	Mitochondrial membrane protein that coordinates expression of mitochondrially-encodedgenes
a01968	chr1	481642	C	T	20	0.667	18	0.600	1		SLS1	BQ9382_C1-1390	Mitochondrial membrane protein that coordinates expression of mitochondrially-encodedgenes
a01969	chr1	481713	C	A	20	0.667	18	0.600	1		SLS1	BQ9382_C1-1390	Mitochondrial membrane protein that coordinates expression of mitochondrially-encodedgenes
a01970	chr1	482015	G	A	20	0.667	18	0.600	1		SLS1	BQ9382_C1-1390	Mitochondrial membrane protein that coordinates expression of mitochondrially-encodedgenes
a01971	chr1	482206	A	G	20	0.667	18	0.600	1		SLS1	BQ9382_C1-1390	Mitochondrial membrane protein that coordinates expression of mitochondrially-encodedgenes
a01972	chr1	482242	T	C	20	0.667	18	0.600	1		SLS1	BQ9382_C1-1390	Mitochondrial membrane protein that coordinates expression of mitochondrially-encodedgenes
a01973	chr1	482281	C	T	20	0.667	18	0.600	1		SLS1	BQ9382_C1-1390	Mitochondrial membrane protein that coordinates expression of mitochondrially-encodedgenes
a01974	chr1	482666	A	G	20	0.667	18	0.600	1		SLS1	BQ9382_C1-1390	Mitochondrial membrane protein that coordinates expression of mitochondrially-encodedgenes
a01975	chr1	482799	C	A	20	0.667	18	0.600	1
a01976	chr1	482833	G	A	20	0.667	18	0.600	1
a01977	chr1	483070	C	T	20	0.667	18	0.600	1
a01978	chr1	483489	T	C	20	0.667	18	0.600	1		CPR1	BQ9382_C1-1395	Cyclophilin type peptidyl-prolylcis-transisomerase/CLD
a01979	chr1	484247	A	G	20	0.667	18	0.600	1		ENT5	BQ9382_C1-1400	Epsin-2
a01980	chr1	484446	G	A	20	0.667	18	0.600	1		ENT5	BQ9382_C1-1400	Epsin-2
a01981	chr1	484565	C	A	20	0.667	18	0.600	1		ENT5	BQ9382_C1-1400	Epsin-2
a01982	chr1	484756	G	A	20	0.667	18	0.600	1		ENT5	BQ9382_C1-1400	Epsin-2
a01983	chr1	484879	G	A	20	0.667	18	0.600	1		ENT5	BQ9382_C1-1400	Epsin-2
a01984	chr1	484980	C	T	20	0.667	18	0.600	1		ENT5	BQ9382_C1-1400	Epsin-2
a01985	chr1	485263	A	G	20	0.667	18	0.600	1		GIR2	BQ9382_C1-1405	Eukaryotic translation initiation factor2-alpha kinase 4
a01986	chr1	485278	A	G	20	0.667	18	0.600	1		GIR2	BQ9382_C1-1405	Eukaryotic translation initiation factor2-alpha kinase 4
a01987	chr1	485290	G	A	20	0.667	18	0.600	1		GIR2	BQ9382_C1-1405	Eukaryotic translation initiation factor2-alpha kinase 4
a01988	chr1	485318	T	A	20	0.667	18	0.600	1		GIR2	BQ9382_C1-1405	Eukaryotic translation initiation factor2-alpha kinase 4
a01989	chr1	485674	G	A	20	0.667	18	0.600	1		GIR2	BQ9382_C1-1405	Eukaryotic translation initiation factor2-alpha kinase 4
a01990	chr1	485675	G	A	20	0.667	18	0.600	1		GIR2	BQ9382_C1-1405	Eukaryotic translation initiation factor2-alpha kinase 4
a01991	chr1	485753	C	A	20	0.667	18	0.600	1		GIR2	BQ9382_C1-1405	Eukaryotic translation initiation factor2-alpha kinase 4
a01992	chr1	485870	G	A	20	0.667	18	0.600	1		GIR2	BQ9382_C1-1405	Eukaryotic translation initiation factor2-alpha kinase 4
a01993	chr1	486149	C	T	20	0.667	18	0.600	1		YDR161W	BQ9382_C1-1410	UDP-N-acetylglucosamine-peptideN-acetylgluc osaminyltransferase SPINDLY
a01994	chr1	486341	T	C	20	0.667	18	0.600	1		YDR161W	BQ9382_C1-1410	UDP-N-acetylglucosamine-peptideN-acetylgluc osaminyltransferase SPINDLY
a01995	chr1	486612	A	G	20	0.667	18	0.600	1		YDR161W	BQ9382_C1-1410	UDP-N-acetylglucosamine-peptideN-acetylgluc osaminyltransferase SPINDLY
a01996	chr1	486620	A	T	20	0.667	18	0.600	1		YDR161W	BQ9382_C1-1410	UDP-N-acetylglucosamine-peptideN-acetylgluc osaminyltransferase SPINDLY
a01997	chr1	486806	C	T	20	0.667	18	0.600	1		YDR161W	BQ9382_C1-1410	UDP-N-acetylglucosamine-peptideN-acetylgluc osaminyltransferase SPINDLY
a01998	chr1	487094	A	C	20	0.667	18	0.600	1		YDR161W	BQ9382_C1-1410	UDP-N-acetylglucosamine-peptideN-acetylgluc osaminyltransferase SPINDLY
a01999	chr1	487214	A	G	20	0.667	18	0.600	1		YDR161W	BQ9382_C1-1410	UDP-N-acetylglucosamine-peptideN-acetylgluc osaminyltransferase SPINDLY
[truncated: 40,263 more rows]

## Sheet: Cross2_Pp4_TOP30
SNP	Chr	Position	REF	ALT	InferiorPp2	InfFractionPp2	SuperiorPp2	SupFractionPp2	P-value	QTL name	S.cerevisiae Homolog	K.phaffii Gene	Gene Description
A00001	chr1	6695	T	G	16	0.533	17	0.567	1
A00002	chr1	6696	C	T	16	0.533	17	0.567	1
A00003	chr1	6704	C	T	16	0.533	17	0.567	1
A00004	chr1	6899	T	C	16	0.533	17	0.567	1
A00005	chr1	6912	G	A	16	0.533	17	0.567	1
A00006	chr1	6935	A	G	16	0.533	17	0.567	1
A00007	chr1	7006	C	G	16	0.533	17	0.567	1
A00008	chr1	7027	C	T	16	0.533	17	0.567	1
A00009	chr1	7038	A	T	16	0.533	17	0.567	1
A00010	chr1	7050	A	G	16	0.533	17	0.567	1
A00011	chr1	7054	G	A	16	0.533	17	0.567	1
A00012	chr1	7057	A	G	16	0.533	17	0.567	1
A00013	chr1	7082	C	T	16	0.533	17	0.567	1
A00014	chr1	7085	G	A	16	0.533	17	0.567	1
A00015	chr1	7123	C	T	16	0.533	17	0.567	1
A00016	chr1	7179	G	A	16	0.533	17	0.567	1
A00017	chr1	7181	G	T	16	0.533	17	0.567	1
A00018	chr1	7220	G	A	16	0.533	17	0.567	1
A00019	chr1	7245	A	G	16	0.533	17	0.567	1
A00020	chr1	7268	A	C	16	0.533	17	0.567	1
A00021	chr1	7316	T	A	16	0.533	17	0.567	1
A00022	chr1	7321	C	T	16	0.533	17	0.567	1
A00023	chr1	7324	C	T	16	0.533	17	0.567	1
A00024	chr1	7341	C	T	16	0.533	17	0.567	1
A00025	chr1	8548	T	C	16	0.533	17	0.567	1
A00026	chr1	8568	C	T	16	0.533	17	0.567	1
A00027	chr1	8599	C	T	16	0.533	17	0.567	1
A00028	chr1	8662	T	C	16	0.533	17	0.567	1
A00029	chr1	8664	G	A	16	0.533	17	0.567	1
A00030	chr1	8681	C	T	16	0.533	17	0.567	1
A00031	chr1	8688	A	C	16	0.533	17	0.567	1
A00032	chr1	8697	T	C	16	0.533	17	0.567	1
A00033	chr1	8716	A	C	16	0.533	17	0.567	1
A00034	chr1	8753	T	A	16	0.533	17	0.567	1
A00035	chr1	8764	T	C	16	0.533	17	0.567	1
A00036	chr1	8818	A	G	16	0.533	17	0.567	1
A00037	chr1	8935	T	A	16	0.533	17	0.567	1
A00038	chr1	9007	T	A	16	0.533	17	0.567	1
A00039	chr1	9019	G	A	16	0.533	17	0.567	1
A00040	chr1	9036	C	T	16	0.533	17	0.567	1
A00041	chr1	9042	G	A	16	0.533	17	0.567	1
A00042	chr1	9061	A	T	16	0.533	17	0.567	1
A00043	chr1	9096	C	T	16	0.533	17	0.567	1
A00044	chr1	9162	C	T	16	0.533	17	0.567	1
A00045	chr1	9249	T	A	16	0.533	17	0.567	1
A00046	chr1	9287	T	C	16	0.533	17	0.567	1
A00047	chr1	9407	C	G	16	0.533	17	0.567	1
A00048	chr1	9448	C	T	16	0.533	17	0.567	1
A00049	chr1	9530	G	A	16	0.533	17	0.567	1
A00050	chr1	9563	C	T	16	0.533	17	0.567	1
A00051	chr1	9619	G	A	16	0.533	17	0.567	1
A00052	chr1	9628	A	G	16	0.533	17	0.567	1
A00053	chr1	9633	T	C	16	0.533	17	0.567	1
A00054	chr1	9700	A	G	16	0.533	17	0.567	1
A00055	chr1	9721	G	A	16	0.533	17	0.567	1
A00056	chr1	9727	G	T	16	0.533	17	0.567	1
A00057	chr1	9750	G	A	16	0.533	17	0.567	1
A00058	chr1	9771	T	C	16	0.533	17	0.567	1
A00059	chr1	9836	T	A	16	0.533	17	0.567	1
A00060	chr1	9860	T	A	16	0.533	17	0.567	1
A00061	chr1	9875	T	G	16	0.533	17	0.567	1
A00062	chr1	9964	T	A	16	0.533	17	0.567	1
A00063	chr1	9979	T	A	16	0.533	17	0.567	1
A00064	chr1	10041	A	G	16	0.533	17	0.567	1
A00065	chr1	10072	C	T	16	0.533	17	0.567	1
A00066	chr1	10173	A	G	16	0.533	17	0.567	1
A00067	chr1	10177	T	C	16	0.533	17	0.567	1
A00068	chr1	10188	C	T	16	0.533	17	0.567	1
A00069	chr1	10225	G	A	16	0.533	17	0.567	1
A00070	chr1	10227	G	A	16	0.533	17	0.567	1
A00071	chr1	10263	G	A	16	0.533	17	0.567	1
A00072	chr1	10279	C	T	16	0.533	17	0.567	1
A00073	chr1	10297	A	T	16	0.533	17	0.567	1
A00074	chr1	10346	T	C	16	0.533	17	0.567	1
A00075	chr1	10452	C	T	16	0.533	17	0.567	1			BQ9382_C1-0010	Hexose transporter with moderate affinity for glucose
A00076	chr1	10514	G	A	16	0.533	17	0.567	1			BQ9382_C1-0010	Hexose transporter with moderate affinity for glucose
A00077	chr1	10586	T	G	16	0.533	17	0.567	1			BQ9382_C1-0010	Hexose transporter with moderate affinity for glucose
A00078	chr1	10601	A	C	16	0.533	17	0.567	1			BQ9382_C1-0010	Hexose transporter with moderate affinity for glucose
A00079	chr1	10646	T	C	16	0.533	17	0.567	1			BQ9382_C1-0010	Hexose transporter with moderate affinity for glucose
A00080	chr1	10748	C	T	16	0.533	17	0.567	1			BQ9382_C1-0010	Hexose transporter with moderate affinity for glucose
A00081	chr1	10823	G	A	16	0.533	17	0.567	1			BQ9382_C1-0010	Hexose transporter with moderate affinity for glucose
A00082	chr1	10856	C	T	16	0.533	17	0.567	1			BQ9382_C1-0010	Hexose transporter with moderate affinity for glucose
A00083	chr1	10913	A	G	16	0.533	17	0.567	1			BQ9382_C1-0010	Hexose transporter with moderate affinity for glucose
A00084	chr1	11103	C	T	16	0.533	17	0.567	1			BQ9382_C1-0010	Hexose transporter with moderate affinity for glucose
A00085	chr1	11513	A	G	16	0.533	17	0.567	1			BQ9382_C1-0010	Hexose transporter with moderate affinity for glucose
A00086	chr1	11516	A	G	16	0.533	17	0.567	1			BQ9382_C1-0010	Hexose transporter with moderate affinity for glucose
A00087	chr1	11522	C	G	16	0.533	17	0.567	1			BQ9382_C1-0010	Hexose transporter with moderate affinity for glucose
A00088	chr1	11597	A	C	16	0.533	17	0.567	1			BQ9382_C1-0010	Hexose transporter with moderate affinity for glucose
A00089	chr1	11861	G	A	16	0.533	17	0.567	1			BQ9382_C1-0010	Hexose transporter with moderate affinity for glucose
A00090	chr1	11886	G	A	16	0.533	17	0.567	1
A00091	chr1	12061	C	T	16	0.533	17	0.567	1
A00092	chr1	12310	C	T	16	0.533	17	0.567	1
A00093	chr1	13035	G	A	16	0.533	17	0.567	1			BQ9382_C1-0015
A00094	chr1	13249	G	A	16	0.533	17	0.567	1			BQ9382_C1-0015
A00095	chr1	13275	A	G	16	0.533	17	0.567	1			BQ9382_C1-0015
A00096	chr1	13473	C	T	16	0.533	17	0.567	1
A00097	chr1	13864	G	A	16	0.533	17	0.567	1
A00098	chr1	13928	A	T	16	0.533	17	0.567	1
A00099	chr1	14037	C	T	16	0.533	17	0.567	1
A00100	chr1	14437	T	C	16	0.533	17	0.567	1
A00101	chr1	14467	G	A	16	0.533	17	0.567	1
A00102	chr1	14550	A	G	16	0.533	17	0.567	1
A00103	chr1	14612	C	G	16	0.533	17	0.567	1
A00104	chr1	14703	C	T	16	0.533	17	0.567	1
A00105	chr1	14752	C	A	16	0.533	17	0.567	1
A00106	chr1	14815	G	A	16	0.533	17	0.567	1
A00107	chr1	14864	T	A	16	0.533	17	0.567	1
A00108	chr1	15002	A	G	16	0.533	17	0.567	1
A00109	chr1	15748	T	G	16	0.533	17	0.567	1
A00110	chr1	15821	G	A	16	0.533	17	0.567	1
A00111	chr1	15840	C	A	16	0.533	17	0.567	1
A00112	chr1	15904	T	C	16	0.533	17	0.567	1
A00113	chr1	15917	A	G	16	0.533	17	0.567	1
A00114	chr1	15933	C	T	16	0.533	17	0.567	1
A00115	chr1	16018	G	A	16	0.533	17	0.567	1
A00116	chr1	16019	A	C	16	0.533	17	0.567	1
A00117	chr1	16158	A	C	16	0.533	17	0.567	1
A00118	chr1	16177	G	T	16	0.533	17	0.567	1
A00119	chr1	16403	C	T	16	0.533	17	0.567	1			BQ9382_C1-0025	Conserved predicted protein
A00120	chr1	16534	A	G	16	0.533	17	0.567	1			BQ9382_C1-0025	Conserved predicted protein
A00121	chr1	16597	T	G	16	0.533	17	0.567	1
A00122	chr1	16665	C	T	16	0.533	17	0.567	1
A00123	chr1	16907	T	C	16	0.533	17	0.567	1
A00124	chr1	17090	G	A	16	0.533	17	0.567	1
A00125	chr1	17098	G	A	16	0.533	17	0.567	1
A00126	chr1	17150	A	G	16	0.533	17	0.567	1
A00127	chr1	17212	C	T	16	0.533	17	0.567	1
A00128	chr1	17441	C	T	16	0.533	17	0.567	1			BQ9382_C1-0030
A00129	chr1	17513	G	A	16	0.533	17	0.567	1			BQ9382_C1-0030
A00130	chr1	17549	A	G	16	0.533	17	0.567	1			BQ9382_C1-0030
A00131	chr1	17611	C	T	16	0.533	17	0.567	1			BQ9382_C1-0030
A00132	chr1	17634	T	A	16	0.533	17	0.567	1			BQ9382_C1-0030
A00133	chr1	17702	T	C	16	0.533	17	0.567	1			BQ9382_C1-0030
A00134	chr1	18556	C	G	16	0.533	17	0.567	1			BQ9382_C1-0030
A00135	chr1	18944	T	C	16	0.533	17	0.567	1			BQ9382_C1-0030
A00136	chr1	18987	C	T	16	0.533	17	0.567	1			BQ9382_C1-0030
A00137	chr1	19100	C	A	16	0.533	17	0.567	1			BQ9382_C1-0030
A00138	chr1	19220	C	T	16	0.533	17	0.567	1
A00139	chr1	20070	C	T	16	0.533	17	0.567	1			BQ9382_C1-0035	High-affinity glucose transporter HGT1
A00140	chr1	20700	A	T	16	0.533	17	0.567	1			BQ9382_C1-0035	High-affinity glucose transporter HGT1
A00141	chr1	20856	G	A	16	0.533	17	0.567	1			BQ9382_C1-0035	High-affinity glucose transporter HGT1
A00142	chr1	21069	G	A	16	0.533	17	0.567	1			BQ9382_C1-0035	High-affinity glucose transporter HGT1
A00143	chr1	21078	G	T	16	0.533	17	0.567	1
A00144	chr1	21129	A	G	16	0.533	17	0.567	1
A00145	chr1	21439	G	A	16	0.533	17	0.567	1
A00146	chr1	21647	C	G	16	0.533	17	0.567	1
A00147	chr1	21665	C	G	16	0.533	17	0.567	1
A00148	chr1	21682	A	C	16	0.533	17	0.567	1
A00149	chr1	21699	C	G	16	0.533	17	0.567	1
A00150	chr1	21883	A	G	16	0.533	17	0.567	1
A00151	chr1	21953	G	A	16	0.533	17	0.567	1
A00152	chr1	21956	A	G	16	0.533	17	0.567	1
A00153	chr1	22049	A	C	16	0.533	17	0.567	1
A00154	chr1	22210	T	C	16	0.533	17	0.567	1
A00155	chr1	22256	G	A	16	0.533	17	0.567	1
A00156	chr1	22410	G	A	16	0.533	17	0.567	1
A00157	chr1	22418	G	A	16	0.533	17	0.567	1
A00158	chr1	22639	A	G	16	0.533	17	0.567	1
A00159	chr1	22683	T	A	16	0.533	17	0.567	1
A00160	chr1	22696	T	C	16	0.533	17	0.567	1
A00161	chr1	22747	T	A	16	0.533	17	0.567	1
A00162	chr1	22756	C	T	16	0.533	17	0.567	1
A00163	chr1	22895	A	C	16	0.533	17	0.567	1
A00164	chr1	22945	A	G	16	0.533	17	0.567	1
A00165	chr1	22972	T	C	16	0.533	17	0.567	1
A00166	chr1	22997	T	C	16	0.533	17	0.567	1
A00167	chr1	23144	C	G	16	0.533	17	0.567	1
A00168	chr1	23286	G	A	16	0.533	17	0.567	1
A00169	chr1	23346	C	G	16	0.533	17	0.567	1
A00170	chr1	23560	T	A	16	0.533	17	0.567	1
A00171	chr1	23822	T	C	16	0.533	17	0.567	1
A00172	chr1	23885	A	G	16	0.533	17	0.567	1
A00173	chr1	23905	T	G	16	0.533	17	0.567	1
A00174	chr1	23948	G	A	16	0.533	17	0.567	1
A00175	chr1	23959	A	G	16	0.533	17	0.567	1
A00176	chr1	24073	G	C	16	0.533	17	0.567	1
A00177	chr1	24176	C	G	16	0.533	18	0.600	1
A00178	chr1	24197	G	A	16	0.533	18	0.600	1
A00179	chr1	24214	C	T	16	0.533	18	0.600	1
A00180	chr1	24243	T	C	16	0.533	18	0.600	1
A00181	chr1	24499	G	T	16	0.533	18	0.600	1
A00182	chr1	24637	C	A	16	0.533	18	0.600	1			BQ9382_C1-0040	Isochorismatase family hydrolase
A00183	chr1	24638	C	T	16	0.533	18	0.600	1			BQ9382_C1-0040	Isochorismatase family hydrolase
A00184	chr1	24969	G	A	16	0.533	18	0.600	1			BQ9382_C1-0040	Isochorismatase family hydrolase
A00185	chr1	25143	A	G	16	0.533	18	0.600	1			BQ9382_C1-0040	Isochorismatase family hydrolase
A00186	chr1	25309	T	C	16	0.533	18	0.600	1
A00187	chr1	25450	G	A	16	0.533	18	0.600	1
A00188	chr1	25598	G	T	16	0.533	18	0.600	1
A00189	chr1	25669	T	C	16	0.533	18	0.600	1
A00190	chr1	25742	A	G	16	0.533	18	0.600	1
A00191	chr1	25761	A	G	16	0.533	18	0.600	1
A00192	chr1	25888	T	C	16	0.533	18	0.600	1
A00193	chr1	26486	G	A	16	0.533	18	0.600	1		FMO1	BQ9382_C1-0045	FAD/NAD(P)-binding domain
A00194	chr1	26550	A	G	16	0.533	18	0.600	1		FMO1	BQ9382_C1-0045	FAD/NAD(P)-binding domain
A00195	chr1	26638	C	T	16	0.533	18	0.600	1		FMO1	BQ9382_C1-0045	FAD/NAD(P)-binding domain
A00196	chr1	26776	C	T	16	0.533	18	0.600	1		FMO1	BQ9382_C1-0045	FAD/NAD(P)-binding domain
A00197	chr1	27338	A	G	16	0.533	18	0.600	1		FMO1	BQ9382_C1-0045	FAD/NAD(P)-binding domain
A00198	chr1	27460	T	A	16	0.533	18	0.600	1		FMO1	BQ9382_C1-0045	FAD/NAD(P)-binding domain
A00199	chr1	27536	T	C	16	0.533	18	0.600	1
A00200	chr1	27562	T	C	16	0.533	18	0.600	1
A00201	chr1	27588	T	G	16	0.533	18	0.600	1
A00202	chr1	27723	A	G	16	0.533	18	0.600	1			BQ9382_C1-0050	C6 transcription factor
A00203	chr1	27745	G	A	16	0.533	18	0.600	1			BQ9382_C1-0050	C6 transcription factor
A00204	chr1	27992	G	A	16	0.533	18	0.600	1			BQ9382_C1-0050	C6 transcription factor
A00205	chr1	28402	A	C	16	0.533	18	0.600	1			BQ9382_C1-0050	C6 transcription factor
A00206	chr1	28838	G	A	16	0.533	18	0.600	1			BQ9382_C1-0050	C6 transcription factor
A00207	chr1	29067	G	A	16	0.533	18	0.600	1			BQ9382_C1-0050	C6 transcription factor
A00208	chr1	29436	T	C	16	0.533	18	0.600	1			BQ9382_C1-0050	C6 transcription factor
A00209	chr1	29678	C	T	16	0.533	18	0.600	1
A00210	chr1	30128	A	G	16	0.533	18	0.600	1			BQ9382_C1-0055	NAD(P)-binding Rossmann-fold domains
A00211	chr1	30221	A	G	16	0.533	18	0.600	1			BQ9382_C1-0055	NAD(P)-binding Rossmann-fold domains
A00212	chr1	30865	C	G	16	0.533	18	0.600	1
A00213	chr1	31372	T	C	16	0.533	18	0.600	1
A00214	chr1	31884	C	G	16	0.533	18	0.600	1			BQ9382_C1-0060	Allantoate permease of the major facilitator superfamily
A00215	chr1	32262	T	A	16	0.533	18	0.600	1			BQ9382_C1-0060	Allantoate permease of the major facilitator superfamily
A00216	chr1	32463	A	G	16	0.533	18	0.600	1			BQ9382_C1-0060	Allantoate permease of the major facilitator superfamily
A00217	chr1	32727	C	T	16	0.533	18	0.600	1			BQ9382_C1-0060	Allantoate permease of the major facilitator superfamily
A00218	chr1	32751	G	A	16	0.533	18	0.600	1			BQ9382_C1-0060	Allantoate permease of the major facilitator superfamily
A00219	chr1	32901	C	G	16	0.533	18	0.600	1			BQ9382_C1-0060	Allantoate permease of the major facilitator superfamily
A00220	chr1	33135	T	A	16	0.533	18	0.600	1
A00221	chr1	33183	G	A	16	0.533	18	0.600	1
A00222	chr1	33235	G	A	16	0.533	18	0.600	1
A00223	chr1	33269	C	G	16	0.533	18	0.600	1
A00224	chr1	33271	A	G	16	0.533	18	0.600	1
A00225	chr1	33352	G	T	16	0.533	18	0.600	1			BQ9382_C1-0065	Fungal Zn(2)-Cys(6) binuclear clusterdomain
A00226	chr1	33457	C	T	16	0.533	18	0.600	1			BQ9382_C1-0065	Fungal Zn(2)-Cys(6) binuclear clusterdomain
A00227	chr1	33542	T	C	16	0.533	18	0.600	1			BQ9382_C1-0065	Fungal Zn(2)-Cys(6) binuclear clusterdomain
A00228	chr1	33558	T	C	16	0.533	18	0.600	1			BQ9382_C1-0065	Fungal Zn(2)-Cys(6) binuclear clusterdomain
A00229	chr1	33567	A	G	16	0.533	18	0.600	1			BQ9382_C1-0065	Fungal Zn(2)-Cys(6) binuclear clusterdomain
A00230	chr1	33574	A	G	16	0.533	18	0.600	1			BQ9382_C1-0065	Fungal Zn(2)-Cys(6) binuclear clusterdomain
A00231	chr1	33576	C	T	16	0.533	18	0.600	1			BQ9382_C1-0065	Fungal Zn(2)-Cys(6) binuclear clusterdomain
A00232	chr1	33601	A	G	16	0.533	18	0.600	1			BQ9382_C1-0065	Fungal Zn(2)-Cys(6) binuclear clusterdomain
A00233	chr1	34200	A	G	16	0.533	18	0.600	1			BQ9382_C1-0065	Fungal Zn(2)-Cys(6) binuclear clusterdomain
A00234	chr1	34222	G	A	16	0.533	18	0.600	1			BQ9382_C1-0065	Fungal Zn(2)-Cys(6) binuclear clusterdomain
A00235	chr1	34255	G	T	16	0.533	18	0.600	1			BQ9382_C1-0065	Fungal Zn(2)-Cys(6) binuclear clusterdomain
A00236	chr1	34264	C	G	16	0.533	18	0.600	1			BQ9382_C1-0065	Fungal Zn(2)-Cys(6) binuclear clusterdomain
A00237	chr1	34270	A	C	16	0.533	18	0.600	1			BQ9382_C1-0065	Fungal Zn(2)-Cys(6) binuclear clusterdomain
A00238	chr1	34319	G	T	16	0.533	18	0.600	1			BQ9382_C1-0065	Fungal Zn(2)-Cys(6) binuclear clusterdomain
A00239	chr1	34351	T	C	16	0.533	18	0.600	1			BQ9382_C1-0065	Fungal Zn(2)-Cys(6) binuclear clusterdomain
A00240	chr1	34375	A	G	16	0.533	18	0.600	1			BQ9382_C1-0065	Fungal Zn(2)-Cys(6) binuclear clusterdomain
A00241	chr1	34387	A	G	16	0.533	18	0.600	1			BQ9382_C1-0065	Fungal Zn(2)-Cys(6) binuclear clusterdomain
A00242	chr1	34401	C	T	16	0.533	18	0.600	1			BQ9382_C1-0065	Fungal Zn(2)-Cys(6) binuclear clusterdomain
A00243	chr1	35722	G	A	16	0.533	18	0.600	1
A00244	chr1	35729	C	T	16	0.533	18	0.600	1
A00245	chr1	35810	C	A	16	0.533	18	0.600	1
A00246	chr1	36157	G	A	16	0.533	18	0.600	1
A00247	chr1	36178	C	T	16	0.533	18	0.600	1
A00248	chr1	36191	G	A	16	0.533	18	0.600	1
A00249	chr1	36196	T	C	16	0.533	18	0.600	1
A00250	chr1	36201	A	G	16	0.533	18	0.600	1
A00251	chr1	36284	T	C	16	0.533	18	0.600	1
A00252	chr1	36313	A	T	16	0.533	18	0.600	1
A00253	chr1	36325	G	C	16	0.533	18	0.600	1
A00254	chr1	36351	C	T	16	0.533	18	0.600	1
A00255	chr1	36378	G	A	16	0.533	18	0.600	1
A00256	chr1	36382	A	G	16	0.533	18	0.600	1
A00257	chr1	36581	T	C	16	0.533	18	0.600	1			BQ9382_C1-0070	Conserved predicted protein
A00258	chr1	36641	A	G	16	0.533	18	0.600	1			BQ9382_C1-0070	Conserved predicted protein
A00259	chr1	36847	A	G	16	0.533	18	0.600	1			BQ9382_C1-0070	Conserved predicted protein
A00260	chr1	36888	T	C	16	0.533	18	0.600	1			BQ9382_C1-0070	Conserved predicted protein
A00261	chr1	36965	C	T	16	0.533	18	0.600	1			BQ9382_C1-0070	Conserved predicted protein
A00262	chr1	37157	C	T	16	0.533	18	0.600	1			BQ9382_C1-0070	Conserved predicted protein
A00263	chr1	37199	A	G	16	0.533	18	0.600	1			BQ9382_C1-0070	Conserved predicted protein
A00264	chr1	37250	G	A	16	0.533	18	0.600	1			BQ9382_C1-0070	Conserved predicted protein
A00265	chr1	37292	C	T	16	0.533	18	0.600	1			BQ9382_C1-0070	Conserved predicted protein
A00266	chr1	37598	C	T	16	0.533	18	0.600	1
A00267	chr1	37635	A	G	16	0.533	18	0.600	1
A00268	chr1	37672	T	C	16	0.533	18	0.600	1
A00269	chr1	37739	C	T	16	0.533	18	0.600	1
A00270	chr1	37742	C	G	16	0.533	18	0.600	1
A00271	chr1	37770	A	G	16	0.533	18	0.600	1
A00272	chr1	37777	G	A	16	0.533	18	0.600	1
A00273	chr1	37804	C	T	16	0.533	18	0.600	1
A00274	chr1	37827	C	G	16	0.533	18	0.600	1
A00275	chr1	37840	T	G	16	0.533	18	0.600	1
A00276	chr1	37892	T	C	16	0.533	18	0.600	1
A00277	chr1	37970	T	C	16	0.533	18	0.600	1			BQ9382_C1-0075	Conserved predicted protein
A00278	chr1	38079	A	G	16	0.533	18	0.600	1			BQ9382_C1-0075	Conserved predicted protein
A00279	chr1	38095	C	T	16	0.533	18	0.600	1			BQ9382_C1-0075	Conserved predicted protein
A00280	chr1	38126	T	A	16	0.533	18	0.600	1			BQ9382_C1-0075	Conserved predicted protein
A00281	chr1	38577	G	A	16	0.533	18	0.600	1
A00282	chr1	38656	C	T	16	0.533	18	0.600	1
A00283	chr1	38661	T	C	16	0.533	18	0.600	1
A00284	chr1	38667	C	G	16	0.533	18	0.600	1
A00285	chr1	38793	C	A	16	0.533	18	0.600	1
A00286	chr1	38799	G	C	16	0.533	18	0.600	1
A00287	chr1	38879	A	G	16	0.533	18	0.600	1
A00288	chr1	39133	T	C	16	0.533	18	0.600	1
A00289	chr1	39413	A	G	16	0.533	18	0.600	1
A00290	chr1	39414	C	G	16	0.533	18	0.600	1
A00291	chr1	39956	G	A	16	0.533	18	0.600	1		KAP104	BQ9382_C1-0080	Transportin, cytosolic karyopherin beta 2
A00292	chr1	40324	G	A	16	0.533	18	0.600	1		KAP104	BQ9382_C1-0080	Transportin, cytosolic karyopherin beta 2
A00293	chr1	40657	T	C	16	0.533	18	0.600	1		KAP104	BQ9382_C1-0080	Transportin, cytosolic karyopherin beta 2
A00294	chr1	40789	T	C	16	0.533	18	0.600	1		KAP104	BQ9382_C1-0080	Transportin, cytosolic karyopherin beta 2
A00295	chr1	40870	G	C	16	0.533	18	0.600	1		KAP104	BQ9382_C1-0080	Transportin, cytosolic karyopherin beta 2
A00296	chr1	42025	T	G	16	0.533	18	0.600	1		KAP104	BQ9382_C1-0080	Transportin, cytosolic karyopherin beta 2
A00297	chr1	42241	G	A	16	0.533	18	0.600	1		KAP104	BQ9382_C1-0080	Transportin, cytosolic karyopherin beta 2
A00298	chr1	42492	A	T	16	0.533	18	0.600	1
A00299	chr1	42572	C	G	16	0.533	18	0.600	1		DAL1	BQ9382_C1-0085	Allantoinase, converts allantoin to allantoate in the first step of allantoin degradation
A00300	chr1	42605	G	T	16	0.533	18	0.600	1		DAL1	BQ9382_C1-0085	Allantoinase, converts allantoin to allantoate in the first step of allantoin degradation
A00301	chr1	42758	C	T	16	0.533	18	0.600	1		DAL1	BQ9382_C1-0085	Allantoinase, converts allantoin to allantoate in the first step of allantoin degradation
A00302	chr1	43394	T	C	16	0.533	18	0.600	1		DAL1	BQ9382_C1-0085	Allantoinase, converts allantoin to allantoate in the first step of allantoin degradation
A00303	chr1	43454	G	A	16	0.533	18	0.600	1		DAL1	BQ9382_C1-0085	Allantoinase, converts allantoin to allantoate in the first step of allantoin degradation
A00304	chr1	43505	C	A	16	0.533	18	0.600	1		DAL1	BQ9382_C1-0085	Allantoinase, converts allantoin to allantoate in the first step of allantoin degradation
A00305	chr1	43604	C	T	16	0.533	18	0.600	1		DAL1	BQ9382_C1-0085	Allantoinase, converts allantoin to allantoate in the first step of allantoin degradation
A00306	chr1	44117	C	T	16	0.533	18	0.600	1		DAL1	BQ9382_C1-0085	Allantoinase, converts allantoin to allantoate in the first step of allantoin degradation
A00307	chr1	44456	C	T	16	0.533	18	0.600	1		DAL1	BQ9382_C1-0085	Allantoinase, converts allantoin to allantoate in the first step of allantoin degradation
A00308	chr1	44665	T	C	16	0.533	18	0.600	1
A00309	chr1	44719	G	A	16	0.533	18	0.600	1
A00310	chr1	44977	A	C	16	0.533	18	0.600	1
A00311	chr1	45269	A	G	16	0.533	17	0.567	1
A00312	chr1	45326	G	T	16	0.533	17	0.567	1
A00313	chr1	45378	T	C	16	0.533	17	0.567	1
A00314	chr1	47168	T	G	16	0.533	17	0.567	1
A00315	chr1	47839	C	T	16	0.533	17	0.567	1		RAD57	BQ9382_C1-0095	Protein that stimulates strand exchange by stabilizing the binding of Rad51p to single-stranded DNA
A00316	chr1	49203	G	A	16	0.533	17	0.567	1		MAF1	BQ9382_C1-0100	Repressor of RNA polymerase III transcription MAF1
A00317	chr1	50001	A	G	16	0.533	17	0.567	1
A00318	chr1	50052	T	C	16	0.533	17	0.567	1
A00319	chr1	50055	T	C	16	0.533	17	0.567	1
A00320	chr1	50434	C	A	16	0.533	17	0.567	1
A00321	chr1	50464	C	A	16	0.533	17	0.567	1
A00322	chr1	51040	C	T	16	0.533	17	0.567	1		PHM7	BQ9382_C1-0110
A00323	chr1	51061	C	T	16	0.533	17	0.567	1		PHM7	BQ9382_C1-0110
A00324	chr1	51111	A	G	16	0.533	17	0.567	1		PHM7	BQ9382_C1-0110
A00325	chr1	51114	T	C	16	0.533	17	0.567	1		PHM7	BQ9382_C1-0110
A00326	chr1	51132	T	C	16	0.533	17	0.567	1		PHM7	BQ9382_C1-0110
A00327	chr1	51159	C	T	16	0.533	17	0.567	1		PHM7	BQ9382_C1-0110
A00328	chr1	51336	T	A	16	0.533	17	0.567	1		PHM7	BQ9382_C1-0110
A00329	chr1	51411	G	A	16	0.533	17	0.567	1		PHM7	BQ9382_C1-0110
A00330	chr1	51711	T	G	16	0.533	17	0.567	1		PHM7	BQ9382_C1-0110
A00331	chr1	51969	A	T	16	0.533	17	0.567	1		PHM7	BQ9382_C1-0110
A00332	chr1	51993	T	C	16	0.533	17	0.567	1		PHM7	BQ9382_C1-0110
A00333	chr1	52497	G	T	16	0.533	17	0.567	1		PHM7	BQ9382_C1-0110
A00334	chr1	52539	T	C	16	0.533	17	0.567	1		PHM7	BQ9382_C1-0110
A00335	chr1	52572	C	T	16	0.533	17	0.567	1		PHM7	BQ9382_C1-0110
A00336	chr1	52761	A	G	16	0.533	17	0.567	1		PHM7	BQ9382_C1-0110
A00337	chr1	52947	A	G	16	0.533	17	0.567	1		PHM7	BQ9382_C1-0110
A00338	chr1	52981	G	A	16	0.533	17	0.567	1		PHM7	BQ9382_C1-0110
A00339	chr1	53226	A	T	16	0.533	17	0.567	1
A00340	chr1	54138	T	C	16	0.533	17	0.567	1		IPP1	BQ9382_C1-0115	Cytoplasmic inorganic pyrophosphatase (PPase)
A00341	chr1	54755	A	C	16	0.533	17	0.567	1		TRP1	BQ9382_C1-0120	Phosphoribosylanthranilate isomerase that catalyzes the third step in tryptophan biosynthesis
A00342	chr1	55179	T	C	16	0.533	17	0.567	1		RFC4	BQ9382_C1-0125	P-loop containing nucleosidetriphosphate hydrola ses
A00343	chr1	55458	T	G	16	0.533	17	0.567	1		RFC4	BQ9382_C1-0125	P-loop containing nucleosidetriphosphate hydrola ses
A00344	chr1	55662	A	G	16	0.533	17	0.567	1		RFC4	BQ9382_C1-0125	P-loop containing nucleosidetriphosphate hydrola ses
A00345	chr1	56509	G	A	16	0.533	17	0.567	1		VPS52	BQ9382_C1-0130	Component of the GARP (Golgi-associated retrograde protein) complex
A00346	chr1	57628	T	C	16	0.533	17	0.567	1		VPS52	BQ9382_C1-0130	Component of the GARP (Golgi-associated retrograde protein) complex
A00347	chr1	59440	T	G	16	0.533	17	0.567	1		YPT52	BQ9382_C1-0135	Increased rDNA silencing protein 4
A00348	chr1	59476	C	T	16	0.533	17	0.567	1		YPT52	BQ9382_C1-0135	Increased rDNA silencing protein 4
A00349	chr1	59524	G	A	16	0.533	17	0.567	1		YPT52	BQ9382_C1-0135	Increased rDNA silencing protein 4
A00350	chr1	59732	T	A	16	0.533	17	0.567	1
A00351	chr1	59795	G	A	16	0.533	17	0.567	1
A00352	chr1	59881	T	A	16	0.533	17	0.567	1
A00353	chr1	59976	G	T	16	0.533	17	0.567	1
A00354	chr1	60491	T	C	16	0.533	17	0.567	1		HMT1	BQ9382_C1-0140	S-adenosyl-L-methionine-dependent methyltransferases
A00355	chr1	60532	T	C	16	0.533	17	0.567	1		HMT1	BQ9382_C1-0140	S-adenosyl-L-methionine-dependent methyltransferases
A00356	chr1	60625	A	G	16	0.533	17	0.567	1		HMT1	BQ9382_C1-0140	S-adenosyl-L-methionine-dependent methyltransferases
A00357	chr1	62033	G	A	16	0.533	17	0.567	1			BQ9382_C1-0145	Protein component of the large (60S) ribosomal subunit, nearly identical to Rpl4Ap
A00358	chr1	62322	A	T	16	0.533	17	0.567	1
A00359	chr1	62983	C	T	16	0.533	17	0.567	1		GLC3	BQ9382_C1-0150	1,4-alpha-glucan branching enzyme
A00360	chr1	63112	A	G	16	0.533	17	0.567	1		GLC3	BQ9382_C1-0150	1,4-alpha-glucan branching enzyme
A00361	chr1	63214	C	G	16	0.533	17	0.567	1		GLC3	BQ9382_C1-0150	1,4-alpha-glucan branching enzyme
A00362	chr1	63349	A	T	16	0.533	17	0.567	1		GLC3	BQ9382_C1-0150	1,4-alpha-glucan branching enzyme
A00363	chr1	63367	G	C	16	0.533	17	0.567	1		GLC3	BQ9382_C1-0150	1,4-alpha-glucan branching enzyme
A00364	chr1	63421	C	T	16	0.533	17	0.567	1		GLC3	BQ9382_C1-0150	1,4-alpha-glucan branching enzyme
A00365	chr1	64648	G	A	16	0.533	17	0.567	1		GLC3	BQ9382_C1-0150	1,4-alpha-glucan branching enzyme
A00366	chr1	64712	A	T	16	0.533	17	0.567	1
A00367	chr1	65177	G	A	16	0.533	17	0.567	1		RPL4A|RPL4B	BQ9382_C1-0155	Glucose starvation modulator protein 1
A00368	chr1	65208	G	C	16	0.533	17	0.567	1		RPL4A|RPL4B	BQ9382_C1-0155	Glucose starvation modulator protein 1
A00369	chr1	65321	T	C	16	0.533	17	0.567	1		RPL4A|RPL4B	BQ9382_C1-0155	Glucose starvation modulator protein 1
A00370	chr1	65366	T	A	16	0.533	17	0.567	1		RPL4A|RPL4B	BQ9382_C1-0155	Glucose starvation modulator protein 1
A00371	chr1	66862	C	G	16	0.533	17	0.567	1		SET4|SET3	BQ9382_C1-0160	Defining member of the SET3 histone deacetylase complex
A00372	chr1	67623	G	T	16	0.533	17	0.567	1		SET4|SET3	BQ9382_C1-0160	Defining member of the SET3 histone deacetylase complex
A00373	chr1	67831	G	A	16	0.533	17	0.567	1		SET4|SET3	BQ9382_C1-0160	Defining member of the SET3 histone deacetylase complex
A00374	chr1	68113	C	T	16	0.533	17	0.567	1		SET4|SET3	BQ9382_C1-0160	Defining member of the SET3 histone deacetylase complex
A00375	chr1	68209	A	G	16	0.533	17	0.567	1		SET4|SET3	BQ9382_C1-0160	Defining member of the SET3 histone deacetylase complex
A00376	chr1	68490	C	A	16	0.533	17	0.567	1		SET4|SET3	BQ9382_C1-0160	Defining member of the SET3 histone deacetylase complex
A00377	chr1	69094	A	G	16	0.533	17	0.567	1		SET4|SET3	BQ9382_C1-0160	Defining member of the SET3 histone deacetylase complex
A00378	chr1	69229	A	T	16	0.533	17	0.567	1		SET4|SET3	BQ9382_C1-0160	Defining member of the SET3 histone deacetylase complex
A00379	chr1	69460	C	T	16	0.533	17	0.567	1
A00380	chr1	69703	C	T	16	0.533	17	0.567	1
A00381	chr1	69767	G	A	16	0.533	17	0.567	1		PAM16	BQ9382_C1-0165	Mitochondrial import inner membrane translocase subunit TIM16
A00382	chr1	69801	G	A	16	0.533	17	0.567	1		PAM16	BQ9382_C1-0165	Mitochondrial import inner membrane translocase subunit TIM16
A00383	chr1	70287	A	G	16	0.533	17	0.567	1
A00384	chr1	70546	T	C	16	0.533	17	0.567	1
A00385	chr1	70700	A	G	16	0.533	17	0.567	1			BQ9382_C1-0170	Zinc finger CCCH domain-containing protein 3
A00386	chr1	71003	G	A	16	0.533	17	0.567	1			BQ9382_C1-0170	Zinc finger CCCH domain-containing protein 3
A00387	chr1	71298	T	A	16	0.533	17	0.567	1			BQ9382_C1-0170	Zinc finger CCCH domain-containing protein 3
A00388	chr1	71444	C	T	16	0.533	17	0.567	1			BQ9382_C1-0170	Zinc finger CCCH domain-containing protein 3
A00389	chr1	71511	C	G	16	0.533	17	0.567	1			BQ9382_C1-0170	Zinc finger CCCH domain-containing protein 3
A00390	chr1	71549	C	T	16	0.533	17	0.567	1			BQ9382_C1-0170	Zinc finger CCCH domain-containing protein 3
A00391	chr1	72107	G	A	16	0.533	17	0.567	1		YKR023W	BQ9382_C1-0175
A00392	chr1	72170	C	T	16	0.533	17	0.567	1		YKR023W	BQ9382_C1-0175
A00393	chr1	72184	C	T	16	0.533	17	0.567	1		YKR023W	BQ9382_C1-0175
A00394	chr1	72236	A	T	16	0.533	17	0.567	1		YKR023W	BQ9382_C1-0175
A00395	chr1	72338	A	G	16	0.533	17	0.567	1		YKR023W	BQ9382_C1-0175
A00396	chr1	72380	T	A	16	0.533	17	0.567	1		YKR023W	BQ9382_C1-0175
A00397	chr1	72434	G	A	16	0.533	17	0.567	1		YKR023W	BQ9382_C1-0175
A00398	chr1	72629	G	A	16	0.533	17	0.567	1		YKR023W	BQ9382_C1-0175
A00399	chr1	72729	G	A	16	0.533	17	0.567	1		YKR023W	BQ9382_C1-0175
A00400	chr1	74139	G	A	16	0.533	17	0.567	1		IME2	BQ9382_C1-0180	Protein kinase-like (PK-like)
A00401	chr1	74277	C	T	16	0.533	17	0.567	1		IME2	BQ9382_C1-0180	Protein kinase-like (PK-like)
A00402	chr1	74286	C	T	16	0.533	17	0.567	1		IME2	BQ9382_C1-0180	Protein kinase-like (PK-like)
A00403	chr1	74434	C	T	16	0.533	17	0.567	1		IME2	BQ9382_C1-0180	Protein kinase-like (PK-like)
A00404	chr1	74645	A	G	16	0.533	17	0.567	1		IME2	BQ9382_C1-0180	Protein kinase-like (PK-like)
A00405	chr1	75701	G	A	16	0.533	17	0.567	1		IME2	BQ9382_C1-0180	Protein kinase-like (PK-like)
A00406	chr1	76308	G	A	16	0.533	17	0.567	1
A00407	chr1	76519	A	G	16	0.533	17	0.567	1
A00408	chr1	76558	T	A	16	0.533	17	0.567	1
A00409	chr1	76725	G	A	16	0.533	17	0.567	1
A00410	chr1	76872	C	T	16	0.533	17	0.567	1
A00411	chr1	76940	T	C	16	0.533	17	0.567	1
A00412	chr1	77089	T	A	16	0.533	17	0.567	1
A00413	chr1	77122	T	G	16	0.533	17	0.567	1
A00414	chr1	77132	C	T	16	0.533	17	0.567	1
A00415	chr1	77153	C	T	16	0.533	17	0.567	1
A00416	chr1	77344	C	G	16	0.533	17	0.567	1
A00417	chr1	77395	A	C	16	0.533	17	0.567	1
A00418	chr1	77568	C	T	16	0.533	17	0.567	1			BQ9382_C1-0185	Pheromone-regulated protein, predicted to have 5 transmembrane segments
A00419	chr1	77606	A	T	16	0.533	17	0.567	1			BQ9382_C1-0185	Pheromone-regulated protein, predicted to have 5 transmembrane segments
A00420	chr1	78122	G	A	16	0.533	17	0.567	1			BQ9382_C1-0185	Pheromone-regulated protein, predicted to have 5 transmembrane segments
A00421	chr1	78148	A	G	16	0.533	17	0.567	1			BQ9382_C1-0185	Pheromone-regulated protein, predicted to have 5 transmembrane segments
A00422	chr1	78172	T	A	16	0.533	17	0.567	1			BQ9382_C1-0185	Pheromone-regulated protein, predicted to have 5 transmembrane segments
A00423	chr1	78238	A	C	16	0.533	17	0.567	1			BQ9382_C1-0185	Pheromone-regulated protein, predicted to have 5 transmembrane segments
A00424	chr1	78281	A	T	16	0.533	17	0.567	1			BQ9382_C1-0185	Pheromone-regulated protein, predicted to have 5 transmembrane segments
A00425	chr1	78296	C	T	16	0.533	17	0.567	1			BQ9382_C1-0185	Pheromone-regulated protein, predicted to have 5 transmembrane segments
A00426	chr1	78416	A	G	16	0.533	17	0.567	1			BQ9382_C1-0185	Pheromone-regulated protein, predicted to have 5 transmembrane segments
A00427	chr1	78582	C	G	16	0.533	17	0.567	1			BQ9382_C1-0185	Pheromone-regulated protein, predicted to have 5 transmembrane segments
A00428	chr1	79831	C	T	16	0.533	17	0.567	1			BQ9382_C1-0185	Pheromone-regulated protein, predicted to have 5 transmembrane segments
A00429	chr1	79885	T	A	16	0.533	17	0.567	1			BQ9382_C1-0185	Pheromone-regulated protein, predicted to have 5 transmembrane segments
A00430	chr1	80155	T	A	16	0.533	17	0.567	1			BQ9382_C1-0185	Pheromone-regulated protein, predicted to have 5 transmembrane segments
A00431	chr1	80157	A	G	16	0.533	17	0.567	1			BQ9382_C1-0185	Pheromone-regulated protein, predicted to have 5 transmembrane segments
A00432	chr1	80212	A	T	16	0.533	17	0.567	1			BQ9382_C1-0185	Pheromone-regulated protein, predicted to have 5 transmembrane segments
A00433	chr1	80314	G	C	16	0.533	17	0.567	1
A00434	chr1	85544	C	T	16	0.533	17	0.567	1		SCP160	BQ9382_C1-0195	Essential RNA-binding G protein effector of mating response pathway
A00435	chr1	85628	A	G	16	0.533	17	0.567	1		SCP160	BQ9382_C1-0195	Essential RNA-binding G protein effector of mating response pathway
A00436	chr1	85862	T	C	16	0.533	17	0.567	1		SCP160	BQ9382_C1-0195	Essential RNA-binding G protein effector of mating response pathway
A00437	chr1	86312	A	G	16	0.533	17	0.567	1		SCP160	BQ9382_C1-0195	Essential RNA-binding G protein effector of mating response pathway
A00438	chr1	87368	C	G	16	0.533	17	0.567	1		YFR016C	BQ9382_C1-0200	Immunoglobulin A1 protease
A00439	chr1	87821	T	C	16	0.533	17	0.567	1		YFR016C	BQ9382_C1-0200	Immunoglobulin A1 protease
A00440	chr1	88208	T	C	16	0.533	17	0.567	1		YFR016C	BQ9382_C1-0200	Immunoglobulin A1 protease
A00441	chr1	88392	T	C	16	0.533	17	0.567	1		YFR016C	BQ9382_C1-0200	Immunoglobulin A1 protease
A00442	chr1	88394	T	G	16	0.533	17	0.567	1		YFR016C	BQ9382_C1-0200	Immunoglobulin A1 protease
A00443	chr1	88398	A	C	16	0.533	17	0.567	1		YFR016C	BQ9382_C1-0200	Immunoglobulin A1 protease
A00444	chr1	88409	C	T	16	0.533	17	0.567	1		YFR016C	BQ9382_C1-0200	Immunoglobulin A1 protease
A00445	chr1	88841	A	C	16	0.533	17	0.567	1		YFR016C	BQ9382_C1-0200	Immunoglobulin A1 protease
A00446	chr1	88930	A	G	16	0.533	17	0.567	1
A00447	chr1	88957	G	A	16	0.533	17	0.567	1
A00448	chr1	89265	C	A	16	0.533	17	0.567	1			BQ9382_C1-0205	DnaJ homolog subfamily C member 28
A00449	chr1	89447	A	G	16	0.533	17	0.567	1			BQ9382_C1-0205	DnaJ homolog subfamily C member 28
A00450	chr1	89985	A	T	16	0.533	17	0.567	1			BQ9382_C1-0205	DnaJ homolog subfamily C member 28
A00451	chr1	90221	A	C	16	0.533	17	0.567	1
A00452	chr1	90261	G	C	16	0.533	17	0.567	1
A00453	chr1	90512	A	G	16	0.533	17	0.567	1
A00454	chr1	90610	C	A	16	0.533	17	0.567	1
A00455	chr1	90625	A	G	16	0.533	17	0.567	1
A00456	chr1	91167	A	T	16	0.533	17	0.567	1
A00457	chr1	91981	C	T	16	0.533	17	0.567	1
A00458	chr1	92790	T	G	15	0.500	17	0.567	1
A00459	chr1	92812	T	G	15	0.500	17	0.567	1
A00460	chr1	93071	A	G	15	0.500	17	0.567	1		DBF4	BQ9382_C1-0220	Dbf4 Cdc7p-Dbf4p kinase complex regulatory subun nit
A00461	chr1	93344	A	G	15	0.500	17	0.567	1		DBF4	BQ9382_C1-0220	Dbf4 Cdc7p-Dbf4p kinase complex regulatory subun nit
A00462	chr1	93746	T	G	15	0.500	17	0.567	1		DBF4	BQ9382_C1-0220	Dbf4 Cdc7p-Dbf4p kinase complex regulatory subun nit
A00463	chr1	93760	T	C	15	0.500	17	0.567	1		DBF4	BQ9382_C1-0220	Dbf4 Cdc7p-Dbf4p kinase complex regulatory subun nit
A00464	chr1	93863	G	A	15	0.500	17	0.567	1		DBF4	BQ9382_C1-0220	Dbf4 Cdc7p-Dbf4p kinase complex regulatory subun nit
A00465	chr1	94111	C	T	15	0.500	17	0.567	1		DBF4	BQ9382_C1-0220	Dbf4 Cdc7p-Dbf4p kinase complex regulatory subun nit
A00466	chr1	94187	G	A	15	0.500	17	0.567	1		DBF4	BQ9382_C1-0220	Dbf4 Cdc7p-Dbf4p kinase complex regulatory subun nit
A00467	chr1	94316	C	T	15	0.500	17	0.567	1		DBF4	BQ9382_C1-0220	Dbf4 Cdc7p-Dbf4p kinase complex regulatory subun nit
A00468	chr1	94350	T	C	15	0.500	17	0.567	1
A00469	chr1	95042	G	A	15	0.500	17	0.567	1
A00470	chr1	95101	T	A	15	0.500	17	0.567	1
A00471	chr1	95143	A	C	15	0.500	17	0.567	1
A00472	chr1	95165	T	C	15	0.500	17	0.567	1
A00473	chr1	95452	T	C	15	0.500	17	0.567	1			BQ9382_C1-0230	Biotin synthase, catalyzes the conversion of dethiobiotin to biotin
A00474	chr1	95467	C	T	15	0.500	17	0.567	1			BQ9382_C1-0230	Biotin synthase, catalyzes the conversion of dethiobiotin to biotin
A00475	chr1	95836	G	A	15	0.500	17	0.567	1			BQ9382_C1-0230	Biotin synthase, catalyzes the conversion of dethiobiotin to biotin
A00476	chr1	96211	G	A	15	0.500	17	0.567	1			BQ9382_C1-0230	Biotin synthase, catalyzes the conversion of dethiobiotin to biotin
A00477	chr1	96378	A	T	15	0.500	17	0.567	1			BQ9382_C1-0230	Biotin synthase, catalyzes the conversion of dethiobiotin to biotin
A00478	chr1	96565	T	C	15	0.500	17	0.567	1
A00479	chr1	96824	C	T	15	0.500	17	0.567	1
A00480	chr1	97010	T	C	15	0.500	17	0.567	1
A00481	chr1	97054	A	G	15	0.500	17	0.567	1
A00482	chr1	97299	A	C	15	0.500	17	0.567	1
A00483	chr1	97399	G	C	15	0.500	17	0.567	1
A00484	chr1	97434	A	C	15	0.500	17	0.567	1
A00485	chr1	97647	G	T	15	0.500	17	0.567	1		PNG1	BQ9382_C1-0235	Peptide-N4-(N-acetyl-beta-glucosaminyl) asparagi ne amidase
A00486	chr1	97736	C	T	15	0.500	17	0.567	1		PNG1	BQ9382_C1-0235	Peptide-N4-(N-acetyl-beta-glucosaminyl) asparagi ne amidase
A00487	chr1	97737	C	T	15	0.500	17	0.567	1		PNG1	BQ9382_C1-0235	Peptide-N4-(N-acetyl-beta-glucosaminyl) asparagi ne amidase
A00488	chr1	98059	G	A	15	0.500	17	0.567	1		PNG1	BQ9382_C1-0235	Peptide-N4-(N-acetyl-beta-glucosaminyl) asparagi ne amidase
A00489	chr1	98211	C	T	15	0.500	17	0.567	1		PNG1	BQ9382_C1-0235	Peptide-N4-(N-acetyl-beta-glucosaminyl) asparagi ne amidase
A00490	chr1	98547	T	C	15	0.500	17	0.567	1		PNG1	BQ9382_C1-0235	Peptide-N4-(N-acetyl-beta-glucosaminyl) asparagi ne amidase
A00491	chr1	98687	T	G	15	0.500	17	0.567	1
A00492	chr1	99102	A	G	15	0.500	17	0.567	1		PEA2	BQ9382_C1-0240	FK506-binding protein 15
A00493	chr1	99225	C	T	15	0.500	17	0.567	1		PEA2	BQ9382_C1-0240	FK506-binding protein 15
A00494	chr1	99369	A	G	15	0.500	17	0.567	1		PEA2	BQ9382_C1-0240	FK506-binding protein 15
A00495	chr1	99702	C	G	15	0.500	17	0.567	1		PEA2	BQ9382_C1-0240	FK506-binding protein 15
A00496	chr1	99714	T	C	15	0.500	17	0.567	1		PEA2	BQ9382_C1-0240	FK506-binding protein 15
A00497	chr1	99747	A	G	15	0.500	17	0.567	1		PEA2	BQ9382_C1-0240	FK506-binding protein 15
A00498	chr1	99917	A	G	15	0.500	17	0.567	1		PEA2	BQ9382_C1-0240	FK506-binding protein 15
A00499	chr1	99945	A	G	15	0.500	17	0.567	1		PEA2	BQ9382_C1-0240	FK506-binding protein 15
A00500	chr1	100068	G	A	15	0.500	17	0.567	1		PEA2	BQ9382_C1-0240	FK506-binding protein 15
A00501	chr1	100187	T	G	15	0.500	17	0.567	1
A00502	chr1	100235	C	T	15	0.500	17	0.567	1
A00503	chr1	100379	C	T	15	0.500	17	0.567	1			BQ9382_C1-0245	Molybdopterin synthase sulfur carrier subunit
A00504	chr1	100430	G	A	15	0.500	17	0.567	1			BQ9382_C1-0245	Molybdopterin synthase sulfur carrier subunit
A00505	chr1	100451	A	G	15	0.500	17	0.567	1			BQ9382_C1-0245	Molybdopterin synthase sulfur carrier subunit
A00506	chr1	100649	A	G	15	0.500	17	0.567	1
A00507	chr1	100703	A	T	15	0.500	17	0.567	1
A00508	chr1	100707	T	G	15	0.500	17	0.567	1
A00509	chr1	101270	T	C	15	0.500	17	0.567	1		TPS2	BQ9382_C1-0250	Phosphatase subunit of the trehalose-6-phosphate synthase/phosphatase complex
A00510	chr1	101599	A	G	15	0.500	17	0.567	1		TPS2	BQ9382_C1-0250	Phosphatase subunit of the trehalose-6-phosphate synthase/phosphatase complex
A00511	chr1	101626	C	T	15	0.500	17	0.567	1		TPS2	BQ9382_C1-0250	Phosphatase subunit of the trehalose-6-phosphate synthase/phosphatase complex
A00512	chr1	101668	G	A	15	0.500	17	0.567	1		TPS2	BQ9382_C1-0250	Phosphatase subunit of the trehalose-6-phosphate synthase/phosphatase complex
A00513	chr1	102127	C	T	15	0.500	17	0.567	1		TPS2	BQ9382_C1-0250	Phosphatase subunit of the trehalose-6-phosphate synthase/phosphatase complex
A00514	chr1	102160	C	T	15	0.500	17	0.567	1		TPS2	BQ9382_C1-0250	Phosphatase subunit of the trehalose-6-phosphate synthase/phosphatase complex
A00515	chr1	102334	C	T	15	0.500	17	0.567	1		TPS2	BQ9382_C1-0250	Phosphatase subunit of the trehalose-6-phosphate synthase/phosphatase complex
A00516	chr1	102373	C	T	15	0.500	17	0.567	1		TPS2	BQ9382_C1-0250	Phosphatase subunit of the trehalose-6-phosphate synthase/phosphatase complex
A00517	chr1	102457	G	A	15	0.500	17	0.567	1		TPS2	BQ9382_C1-0250	Phosphatase subunit of the trehalose-6-phosphate synthase/phosphatase complex
A00518	chr1	102506	C	G	15	0.500	17	0.567	1		TPS2	BQ9382_C1-0250	Phosphatase subunit of the trehalose-6-phosphate synthase/phosphatase complex
A00519	chr1	103316	G	C	15	0.500	17	0.567	1		TPS2	BQ9382_C1-0250	Phosphatase subunit of the trehalose-6-phosphate synthase/phosphatase complex
A00520	chr1	103507	C	T	15	0.500	17	0.567	1
A00521	chr1	103599	C	A	15	0.500	17	0.567	1		APN2	BQ9382_C1-0255	APN2 Class II abasic (AP) endonuclease involved in repair of DNA damage
A00522	chr1	103908	A	G	15	0.500	17	0.567	1		APN2	BQ9382_C1-0255	APN2 Class II abasic (AP) endonuclease involved in repair of DNA damage
A00523	chr1	104103	T	C	15	0.500	17	0.567	1		APN2	BQ9382_C1-0255	APN2 Class II abasic (AP) endonuclease involved in repair of DNA damage
A00524	chr1	104424	A	G	15	0.500	17	0.567	1		APN2	BQ9382_C1-0255	APN2 Class II abasic (AP) endonuclease involved in repair of DNA damage
A00525	chr1	104777	A	C	15	0.500	17	0.567	1		APN2	BQ9382_C1-0255	APN2 Class II abasic (AP) endonuclease involved in repair of DNA damage
A00526	chr1	105157	A	T	15	0.500	17	0.567	1
A00527	chr1	105402	T	G	15	0.500	17	0.567	1			BQ9382_C1-0260	rRNA-processing protein CGR1
A00528	chr1	105425	G	A	15	0.500	17	0.567	1			BQ9382_C1-0260	rRNA-processing protein CGR1
A00529	chr1	105438	A	G	15	0.500	17	0.567	1			BQ9382_C1-0260	rRNA-processing protein CGR1
A00530	chr1	106281	G	C	15	0.500	17	0.567	1			BQ9382_C1-0265	YVTN repeat-like/Quinoprotein amine dehydrogenase
A00531	chr1	106302	C	T	15	0.500	17	0.567	1			BQ9382_C1-0265	YVTN repeat-like/Quinoprotein amine dehydrogenase
A00532	chr1	106751	A	G	15	0.500	17	0.567	1
A00533	chr1	107123	C	A	15	0.500	17	0.567	1			BQ9382_C1-0270	Protein of unknown function (DUF3074)
A00534	chr1	107324	C	T	15	0.500	17	0.567	1			BQ9382_C1-0270	Protein of unknown function (DUF3074)
A00535	chr1	107529	G	T	15	0.500	17	0.567	1			BQ9382_C1-0270	Protein of unknown function (DUF3074)
A00536	chr1	107549	T	C	15	0.500	17	0.567	1			BQ9382_C1-0270	Protein of unknown function (DUF3074)
A00537	chr1	107712	A	G	15	0.500	17	0.567	1
A00538	chr1	107723	T	C	15	0.500	17	0.567	1
A00539	chr1	108370	C	T	15	0.500	17	0.567	1
A00540	chr1	108934	C	T	15	0.500	17	0.567	1			BQ9382_C1-0275	Permease for cytosine/purines, uracil, thiamine, allantoin
A00541	chr1	109744	T	C	15	0.500	17	0.567	1			BQ9382_C1-0275	Permease for cytosine/purines, uracil, thiamine, allantoin
A00542	chr1	109897	C	T	15	0.500	17	0.567	1			BQ9382_C1-0275	Permease for cytosine/purines, uracil, thiamine, allantoin
A00543	chr1	110452	A	T	15	0.500	17	0.567	1		YIL067C	BQ9382_C1-0280
A00544	chr1	111638	C	T	15	0.500	17	0.567	1		YIL067C	BQ9382_C1-0280
A00545	chr1	112381	C	A	15	0.500	17	0.567	1
A00546	chr1	112504	G	C	15	0.500	17	0.567	1
A00547	chr1	112680	G	A	15	0.500	17	0.567	1
A00548	chr1	113661	T	C	15	0.500	17	0.567	1		PTP3	BQ9382_C1-0285	Protein tyrosine phosphatase superfamily
A00549	chr1	114328	C	T	15	0.500	17	0.567	1		PTP3	BQ9382_C1-0285	Protein tyrosine phosphatase superfamily
A00550	chr1	114429	T	C	15	0.500	17	0.567	1		PTP3	BQ9382_C1-0285	Protein tyrosine phosphatase superfamily
A00551	chr1	114456	A	G	15	0.500	17	0.567	1		PTP3	BQ9382_C1-0285	Protein tyrosine phosphatase superfamily
A00552	chr1	114471	C	T	15	0.500	17	0.567	1		PTP3	BQ9382_C1-0285	Protein tyrosine phosphatase superfamily
A00553	chr1	114978	C	T	15	0.500	17	0.567	1		PTP3	BQ9382_C1-0285	Protein tyrosine phosphatase superfamily
A00554	chr1	115041	C	T	15	0.500	17	0.567	1		PTP3	BQ9382_C1-0285	Protein tyrosine phosphatase superfamily
A00555	chr1	115074	A	G	15	0.500	17	0.567	1		PTP3	BQ9382_C1-0285	Protein tyrosine phosphatase superfamily
A00556	chr1	115796	G	A	15	0.500	17	0.567	1
A00557	chr1	116428	G	A	16	0.533	17	0.567	1		LHS1	BQ9382_C1-0295	Molecular chaperone of the endoplasmic reticulum lumen
A00558	chr1	116470	A	C	16	0.533	17	0.567	1		LHS1	BQ9382_C1-0295	Molecular chaperone of the endoplasmic reticulum lumen
A00559	chr1	116485	C	T	16	0.533	17	0.567	1		LHS1	BQ9382_C1-0295	Molecular chaperone of the endoplasmic reticulum lumen
A00560	chr1	116539	T	A	16	0.533	17	0.567	1		LHS1	BQ9382_C1-0295	Molecular chaperone of the endoplasmic reticulum lumen
A00561	chr1	117040	A	G	16	0.533	17	0.567	1		LHS1	BQ9382_C1-0295	Molecular chaperone of the endoplasmic reticulum lumen
A00562	chr1	117094	G	A	16	0.533	17	0.567	1		LHS1	BQ9382_C1-0295	Molecular chaperone of the endoplasmic reticulum lumen
A00563	chr1	117103	T	A	16	0.533	17	0.567	1		LHS1	BQ9382_C1-0295	Molecular chaperone of the endoplasmic reticulum lumen
A00564	chr1	117244	T	G	16	0.533	17	0.567	1		LHS1	BQ9382_C1-0295	Molecular chaperone of the endoplasmic reticulum lumen
A00565	chr1	117784	C	A	16	0.533	17	0.567	1		LHS1	BQ9382_C1-0295	Molecular chaperone of the endoplasmic reticulum lumen
A00566	chr1	117836	C	T	16	0.533	17	0.567	1		LHS1	BQ9382_C1-0295	Molecular chaperone of the endoplasmic reticulum lumen
A00567	chr1	118221	T	A	16	0.533	17	0.567	1		LHS1	BQ9382_C1-0295	Molecular chaperone of the endoplasmic reticulum lumen
A00568	chr1	118835	A	G	16	0.533	17	0.567	1		MUD2	BQ9382_C1-0300	Splicing factor U2AF 59 kDa subunit
A00569	chr1	119115	T	G	16	0.533	17	0.567	1		MUD2	BQ9382_C1-0300	Splicing factor U2AF 59 kDa subunit
A00570	chr1	119270	A	T	16	0.533	17	0.567	1		MUD2	BQ9382_C1-0300	Splicing factor U2AF 59 kDa subunit
A00571	chr1	119450	T	C	16	0.533	17	0.567	1		MUD2	BQ9382_C1-0300	Splicing factor U2AF 59 kDa subunit
A00572	chr1	119988	G	A	16	0.533	17	0.567	1		MUD2	BQ9382_C1-0300	Splicing factor U2AF 59 kDa subunit
A00573	chr1	120067	C	T	16	0.533	17	0.567	1		MUD2	BQ9382_C1-0300	Splicing factor U2AF 59 kDa subunit
A00574	chr1	120146	A	G	16	0.533	17	0.567	1		MUD2	BQ9382_C1-0300	Splicing factor U2AF 59 kDa subunit
A00575	chr1	120630	A	G	16	0.533	17	0.567	1		BUB2	BQ9382_C1-0305	Mitotic exit network regulator, forms GTPase-activating Bfa1p-Bub2p complex
A00576	chr1	121951	G	A	16	0.533	17	0.567	1		STV1	BQ9382_C1-0310	V-type H+-transporting ATPase subunit I
A00577	chr1	124423	C	T	16	0.533	17	0.567	1
A00578	chr1	124530	T	A	16	0.533	17	0.567	1
A00579	chr1	124531	T	C	16	0.533	17	0.567	1
A00580	chr1	124635	T	G	16	0.533	17	0.567	1
A00581	chr1	124666	T	C	16	0.533	17	0.567	1
A00582	chr1	124711	A	G	16	0.533	17	0.567	1		RGP1	BQ9382_C1-0315	Subunit of a Golgi membrane exchange factor (Ric1 p-Rgp1p) that catalyzes nucleotide exchange on Ypt6
A00583	chr1	125103	G	A	16	0.533	17	0.567	1		RGP1	BQ9382_C1-0315	Subunit of a Golgi membrane exchange factor (Ric1 p-Rgp1p) that catalyzes nucleotide exchange on Ypt6
A00584	chr1	125254	A	G	16	0.533	17	0.567	1		RGP1	BQ9382_C1-0315	Subunit of a Golgi membrane exchange factor (Ric1 p-Rgp1p) that catalyzes nucleotide exchange on Ypt6
A00585	chr1	125518	G	A	16	0.533	17	0.567	1		RGP1	BQ9382_C1-0315	Subunit of a Golgi membrane exchange factor (Ric1 p-Rgp1p) that catalyzes nucleotide exchange on Ypt6
A00586	chr1	125647	G	A	16	0.533	17	0.567	1		RGP1	BQ9382_C1-0315	Subunit of a Golgi membrane exchange factor (Ric1 p-Rgp1p) that catalyzes nucleotide exchange on Ypt6
A00587	chr1	125896	A	G	16	0.533	17	0.567	1		RGP1	BQ9382_C1-0315	Subunit of a Golgi membrane exchange factor (Ric1 p-Rgp1p) that catalyzes nucleotide exchange on Ypt6
A00588	chr1	125968	T	C	16	0.533	17	0.567	1		RGP1	BQ9382_C1-0315	Subunit of a Golgi membrane exchange factor (Ric1 p-Rgp1p) that catalyzes nucleotide exchange on Ypt6
A00589	chr1	126412	T	C	16	0.533	17	0.567	1		RGP1	BQ9382_C1-0315	Subunit of a Golgi membrane exchange factor (Ric1 p-Rgp1p) that catalyzes nucleotide exchange on Ypt6
A00590	chr1	126621	A	T	16	0.533	17	0.567	1		RPP0	BQ9382_C1-0320	60S acidic ribosomal protein P0
A00591	chr1	127547	G	A	16	0.533	17	0.567	1
A00592	chr1	127963	T	C	16	0.533	17	0.567	1
A00593	chr1	127982	C	T	16	0.533	17	0.567	1
A00594	chr1	127989	C	T	16	0.533	17	0.567	1
A00595	chr1	128088	T	C	16	0.533	17	0.567	1		RSN1	BQ9382_C1-0325	Uncharacterized protein RSN1
A00596	chr1	128373	C	T	16	0.533	18	0.600	1		RSN1	BQ9382_C1-0325	Uncharacterized protein RSN1
A00597	chr1	128418	A	G	16	0.533	18	0.600	1		RSN1	BQ9382_C1-0325	Uncharacterized protein RSN1
A00598	chr1	128535	T	C	16	0.533	18	0.600	1		RSN1	BQ9382_C1-0325	Uncharacterized protein RSN1
A00599	chr1	128739	T	G	16	0.533	18	0.600	1		RSN1	BQ9382_C1-0325	Uncharacterized protein RSN1
A00600	chr1	128895	G	A	16	0.533	18	0.600	1		RSN1	BQ9382_C1-0325	Uncharacterized protein RSN1
A00601	chr1	130386	G	T	16	0.533	19	0.633	1		RSN1	BQ9382_C1-0325	Uncharacterized protein RSN1
A00602	chr1	130741	G	T	16	0.533	19	0.633	1
A00603	chr1	131054	G	A	16	0.533	19	0.633	1		PPA2	BQ9382_C1-0330	Inorganic pyrophosphatase, mitochondrial Pyrophosphate phospho-hydrolase (PPase)
A00604	chr1	132308	T	C	16	0.533	19	0.633	1		NUP188	BQ9382_C1-0335	Subunit of the nuclear pore complex (NPC)
A00605	chr1	132408	C	A	16	0.533	19	0.633	1		NUP188	BQ9382_C1-0335	Subunit of the nuclear pore complex (NPC)
A00606	chr1	132622	C	T	16	0.533	19	0.633	1		NUP188	BQ9382_C1-0335	Subunit of the nuclear pore complex (NPC)
A00607	chr1	133021	G	T	16	0.533	19	0.633	1		NUP188	BQ9382_C1-0335	Subunit of the nuclear pore complex (NPC)
A00608	chr1	133325	A	G	16	0.533	19	0.633	1		NUP188	BQ9382_C1-0335	Subunit of the nuclear pore complex (NPC)
A00609	chr1	133344	C	T	16	0.533	19	0.633	1		NUP188	BQ9382_C1-0335	Subunit of the nuclear pore complex (NPC)
A00610	chr1	133391	T	C	16	0.533	19	0.633	1		NUP188	BQ9382_C1-0335	Subunit of the nuclear pore complex (NPC)
A00611	chr1	133402	C	T	16	0.533	19	0.633	1		NUP188	BQ9382_C1-0335	Subunit of the nuclear pore complex (NPC)
A00612	chr1	133417	C	G	16	0.533	19	0.633	1		NUP188	BQ9382_C1-0335	Subunit of the nuclear pore complex (NPC)
A00613	chr1	133535	G	C	16	0.533	19	0.633	1		NUP188	BQ9382_C1-0335	Subunit of the nuclear pore complex (NPC)
A00614	chr1	133740	T	C	16	0.533	19	0.633	1		NUP188	BQ9382_C1-0335	Subunit of the nuclear pore complex (NPC)
A00615	chr1	133871	C	T	16	0.533	19	0.633	1		NUP188	BQ9382_C1-0335	Subunit of the nuclear pore complex (NPC)
A00616	chr1	134031	G	A	16	0.533	19	0.633	1		NUP188	BQ9382_C1-0335	Subunit of the nuclear pore complex (NPC)
A00617	chr1	134058	T	G	16	0.533	19	0.633	1		NUP188	BQ9382_C1-0335	Subunit of the nuclear pore complex (NPC)
A00618	chr1	134109	G	A	16	0.533	19	0.633	1		NUP188	BQ9382_C1-0335	Subunit of the nuclear pore complex (NPC)
A00619	chr1	134175	A	C	16	0.533	19	0.633	1		NUP188	BQ9382_C1-0335	Subunit of the nuclear pore complex (NPC)
A00620	chr1	134268	C	T	16	0.533	19	0.633	1		NUP188	BQ9382_C1-0335	Subunit of the nuclear pore complex (NPC)
A00621	chr1	134391	G	A	16	0.533	19	0.633	1		NUP188	BQ9382_C1-0335	Subunit of the nuclear pore complex (NPC)
A00622	chr1	134766	A	G	16	0.533	19	0.633	1		NUP188	BQ9382_C1-0335	Subunit of the nuclear pore complex (NPC)
A00623	chr1	134901	T	C	16	0.533	19	0.633	1		NUP188	BQ9382_C1-0335	Subunit of the nuclear pore complex (NPC)
A00624	chr1	134925	C	T	16	0.533	19	0.633	1		NUP188	BQ9382_C1-0335	Subunit of the nuclear pore complex (NPC)
A00625	chr1	135093	T	C	16	0.533	19	0.633	1		NUP188	BQ9382_C1-0335	Subunit of the nuclear pore complex (NPC)
A00626	chr1	135144	T	C	16	0.533	19	0.633	1		NUP188	BQ9382_C1-0335	Subunit of the nuclear pore complex (NPC)
A00627	chr1	135435	G	A	16	0.533	19	0.633	1		NUP188	BQ9382_C1-0335	Subunit of the nuclear pore complex (NPC)
A00628	chr1	135925	A	C	16	0.533	19	0.633	1		NUP188	BQ9382_C1-0335	Subunit of the nuclear pore complex (NPC)
A00629	chr1	137081	G	A	16	0.533	19	0.633	1		PRP24	BQ9382_C1-0340	RNA-binding domain, RBD
A00630	chr1	138013	A	G	16	0.533	19	0.633	1		PRP24	BQ9382_C1-0340	RNA-binding domain, RBD
A00631	chr1	138575	G	A	16	0.533	19	0.633	1		PRP24	BQ9382_C1-0340	RNA-binding domain, RBD
A00632	chr1	138674	C	T	16	0.533	19	0.633	1		PRP24	BQ9382_C1-0340	RNA-binding domain, RBD
A00633	chr1	139090	T	C	16	0.533	19	0.633	1		PRP24	BQ9382_C1-0340	RNA-binding domain, RBD
A00634	chr1	139236	G	A	16	0.533	19	0.633	1		PRP24	BQ9382_C1-0340	RNA-binding domain, RBD
A00635	chr1	139475	G	A	16	0.533	19	0.633	1		PRP24	BQ9382_C1-0340	RNA-binding domain, RBD
A00636	chr1	139649	A	T	16	0.533	19	0.633	1
A00637	chr1	140157	A	C	16	0.533	19	0.633	1		TMA23	BQ9382_C1-0345	Translation machinery associated protein
A00638	chr1	140231	A	G	16	0.533	19	0.633	1		TMA23	BQ9382_C1-0345	Translation machinery associated protein
A00639	chr1	140235	C	A	16	0.533	19	0.633	1		TMA23	BQ9382_C1-0345	Translation machinery associated protein
A00640	chr1	140385	G	A	16	0.533	19	0.633	1
A00641	chr1	140394	G	T	16	0.533	19	0.633	1
A00642	chr1	140404	A	G	16	0.533	19	0.633	1
A00643	chr1	140447	A	G	16	0.533	19	0.633	1
A00644	chr1	140472	C	A	16	0.533	19	0.633	1
A00645	chr1	140583	T	C	16	0.533	19	0.633	1
A00646	chr1	140824	G	A	16	0.533	19	0.633	1			BQ9382_C1-0355	P-loop containing nucleoside triphosphate hydrolases
A00647	chr1	141849	A	G	16	0.533	19	0.633	1			BQ9382_C1-0355	P-loop containing nucleoside triphosphate hydrolases
A00648	chr1	142321	A	G	16	0.533	19	0.633	1
A00649	chr1	142428	C	A	16	0.533	19	0.633	1
A00650	chr1	142436	A	C	16	0.533	19	0.633	1
A00651	chr1	142441	G	A	16	0.533	19	0.633	1
A00652	chr1	142508	T	A	16	0.533	19	0.633	1
A00653	chr1	142745	A	C	16	0.533	18	0.600	1
A00654	chr1	142772	A	T	16	0.533	18	0.600	1
A00655	chr1	142815	G	A	16	0.533	18	0.600	1
A00656	chr1	142999	A	G	16	0.533	18	0.600	1
A00657	chr1	143036	T	G	16	0.533	18	0.600	1
A00658	chr1	143383	A	G	16	0.533	18	0.600	1
A00659	chr1	143637	T	C	16	0.533	18	0.600	1
A00660	chr1	143656	T	A	16	0.533	18	0.600	1
A00661	chr1	143751	G	A	16	0.533	18	0.600	1		YOR052C	BQ9382_C1-0370	AN1-type zinc finger protein
A00662	chr1	143756	C	A	16	0.533	18	0.600	1		YOR052C	BQ9382_C1-0370	AN1-type zinc finger protein
A00663	chr1	143795	C	T	16	0.533	18	0.600	1		YOR052C	BQ9382_C1-0370	AN1-type zinc finger protein
A00664	chr1	143796	C	T	16	0.533	18	0.600	1		YOR052C	BQ9382_C1-0370	AN1-type zinc finger protein
A00665	chr1	144978	T	C	16	0.533	19	0.633	1		YKR070W	BQ9382_C1-0375	Phosphatidyl synthase
A00666	chr1	145005	C	T	16	0.533	19	0.633	1		YKR070W	BQ9382_C1-0375	Phosphatidyl synthase
A00667	chr1	145443	T	G	16	0.533	18	0.600	1		YKR070W	BQ9382_C1-0375	Phosphatidyl synthase
A00668	chr1	145494	G	A	16	0.533	18	0.600	1		YKR070W	BQ9382_C1-0375	Phosphatidyl synthase
A00669	chr1	145585	G	C	16	0.533	18	0.600	1		YKR070W	BQ9382_C1-0375	Phosphatidyl synthase
A00670	chr1	145619	A	G	16	0.533	18	0.600	1
A00671	chr1	145643	G	A	16	0.533	18	0.600	1
A00672	chr1	145678	C	T	16	0.533	18	0.600	1
A00673	chr1	145795	A	C	16	0.533	18	0.600	1
A00674	chr1	145828	A	G	16	0.533	18	0.600	1
A00675	chr1	145974	C	G	16	0.533	18	0.600	1
A00676	chr1	145982	C	T	16	0.533	18	0.600	1
A00677	chr1	146008	T	A	16	0.533	18	0.600	1
A00678	chr1	146394	G	A	16	0.533	18	0.600	1		MET1	BQ9382_C1-0380	Uroporphyrin-III C-methyltransferase
A00679	chr1	146669	A	G	16	0.533	18	0.600	1		MET1	BQ9382_C1-0380	Uroporphyrin-III C-methyltransferase
A00680	chr1	147026	G	A	16	0.533	18	0.600	1		MET1	BQ9382_C1-0380	Uroporphyrin-III C-methyltransferase
A00681	chr1	147696	G	A	15	0.500	18	0.600	1		MET1	BQ9382_C1-0380	Uroporphyrin-III C-methyltransferase
A00682	chr1	147861	A	G	15	0.500	18	0.600	1
A00683	chr1	148544	A	C	15	0.500	18	0.600	1		ETT1	BQ9382_C1-0385	Enhancer of translation termination 1
A00684	chr1	149427	T	C	15	0.500	18	0.600	1
A00685	chr1	149452	C	A	15	0.500	18	0.600	1
A00686	chr1	149593	T	C	15	0.500	18	0.600	1		BET3	BQ9382_C1-0390	Trafficking protein particle complex subunit3
A00687	chr1	150544	A	T	15	0.500	18	0.600	1		GPT2	BQ9382_C1-0395	Glycerol-3-phosphate/dihydroxyacetonephosphate dual substrate-specific sn-1 acyltransferase
A00688	chr1	151351	C	T	15	0.500	18	0.600	1		GPT2	BQ9382_C1-0395	Glycerol-3-phosphate/dihydroxyacetonephosphate dual substrate-specific sn-1 acyltransferase
A00689	chr1	152750	T	C	15	0.500	18	0.600	1
A00690	chr1	153677	A	G	15	0.500	18	0.600	1		YIF1	BQ9382_C1-0405	Integral membrane protein required for the fusion of ER-derived COPII transport vesicles with the Golgi
A00691	chr1	153887	G	A	15	0.500	18	0.600	1		YIF1	BQ9382_C1-0405	Integral membrane protein required for the fusion of ER-derived COPII transport vesicles with the Golgi
A00692	chr1	154619	T	G	15	0.500	18	0.600	1		POL2	BQ9382_C1-0410	DNA polymerase epsilon catalytic subunit A
A00693	chr1	154985	A	G	15	0.500	18	0.600	1		POL2	BQ9382_C1-0410	DNA polymerase epsilon catalytic subunit A
A00694	chr1	155819	T	C	15	0.500	18	0.600	1		POL2	BQ9382_C1-0410	DNA polymerase epsilon catalytic subunit A
A00695	chr1	155858	G	A	15	0.500	18	0.600	1		POL2	BQ9382_C1-0410	DNA polymerase epsilon catalytic subunit A
A00696	chr1	155867	A	T	15	0.500	18	0.600	1		POL2	BQ9382_C1-0410	DNA polymerase epsilon catalytic subunit A
A00697	chr1	155945	C	T	15	0.500	18	0.600	1		POL2	BQ9382_C1-0410	DNA polymerase epsilon catalytic subunit A
A00698	chr1	156342	A	G	15	0.500	18	0.600	1		POL2	BQ9382_C1-0410	DNA polymerase epsilon catalytic subunit A
A00699	chr1	156686	C	T	15	0.500	18	0.600	1		POL2	BQ9382_C1-0410	DNA polymerase epsilon catalytic subunit A
A00700	chr1	156701	A	G	15	0.500	18	0.600	1		POL2	BQ9382_C1-0410	DNA polymerase epsilon catalytic subunit A
A00701	chr1	156722	C	T	15	0.500	18	0.600	1		POL2	BQ9382_C1-0410	DNA polymerase epsilon catalytic subunit A
A00702	chr1	156863	T	C	15	0.500	18	0.600	1		POL2	BQ9382_C1-0410	DNA polymerase epsilon catalytic subunit A
A00703	chr1	157088	A	C	15	0.500	18	0.600	1		POL2	BQ9382_C1-0410	DNA polymerase epsilon catalytic subunit A
A00704	chr1	157392	G	C	15	0.500	18	0.600	1		POL2	BQ9382_C1-0410	DNA polymerase epsilon catalytic subunit A
A00705	chr1	157647	C	T	15	0.500	18	0.600	1		POL2	BQ9382_C1-0410	DNA polymerase epsilon catalytic subunit A
A00706	chr1	158338	A	G	15	0.500	18	0.600	1		POL2	BQ9382_C1-0410	DNA polymerase epsilon catalytic subunit A
A00707	chr1	158386	G	A	15	0.500	18	0.600	1		POL2	BQ9382_C1-0410	DNA polymerase epsilon catalytic subunit A
A00708	chr1	159470	T	A	15	0.500	18	0.600	1		POL2	BQ9382_C1-0410	DNA polymerase epsilon catalytic subunit A
A00709	chr1	160163	A	G	15	0.500	18	0.600	1		POL2	BQ9382_C1-0410	DNA polymerase epsilon catalytic subunit A
A00710	chr1	160638	A	C	15	0.500	18	0.600	1		POL2	BQ9382_C1-0410	DNA polymerase epsilon catalytic subunit A
A00711	chr1	160880	A	T	15	0.500	18	0.600	1
A00712	chr1	160915	T	C	15	0.500	18	0.600	1
A00713	chr1	161328	T	C	15	0.500	18	0.600	1		ORC5	BQ9382_C1-0415	Origin recognition complex subunit 5
A00714	chr1	161579	C	T	15	0.500	18	0.600	1		ORC5	BQ9382_C1-0415	Origin recognition complex subunit 5
A00715	chr1	161616	A	G	15	0.500	18	0.600	1		ORC5	BQ9382_C1-0415	Origin recognition complex subunit 5
A00716	chr1	162084	A	G	15	0.500	18	0.600	1		ORC5	BQ9382_C1-0415	Origin recognition complex subunit 5
A00717	chr1	162117	C	T	15	0.500	18	0.600	1		ORC5	BQ9382_C1-0415	Origin recognition complex subunit 5
A00718	chr1	162270	C	T	15	0.500	18	0.600	1		ORC5	BQ9382_C1-0415	Origin recognition complex subunit 5
A00719	chr1	162446	T	C	15	0.500	18	0.600	1		YNL260C	BQ9382_C1-0420	Uncharacterized ORAOV1 family protein YNL260C
A00720	chr1	162462	A	C	15	0.500	18	0.600	1		YNL260C	BQ9382_C1-0420	Uncharacterized ORAOV1 family protein YNL260C
A00721	chr1	162480	G	C	15	0.500	18	0.600	1		YNL260C	BQ9382_C1-0420	Uncharacterized ORAOV1 family protein YNL260C
A00722	chr1	162533	G	A	15	0.500	18	0.600	1		YNL260C	BQ9382_C1-0420	Uncharacterized ORAOV1 family protein YNL260C
A00723	chr1	162548	C	G	15	0.500	18	0.600	1		YNL260C	BQ9382_C1-0420	Uncharacterized ORAOV1 family protein YNL260C
A00724	chr1	162633	A	G	15	0.500	18	0.600	1		YNL260C	BQ9382_C1-0420	Uncharacterized ORAOV1 family protein YNL260C
A00725	chr1	162762	C	T	15	0.500	18	0.600	1		YNL260C	BQ9382_C1-0420	Uncharacterized ORAOV1 family protein YNL260C
A00726	chr1	162790	A	G	15	0.500	18	0.600	1
A00727	chr1	162850	T	C	15	0.500	18	0.600	1
A00728	chr1	163050	C	T	15	0.500	18	0.600	1		LIN1	BQ9382_C1-0425	PERQ amino acid-rich with GYF domain-containing protein 1
A00729	chr1	163090	T	C	15	0.500	18	0.600	1		LIN1	BQ9382_C1-0425	PERQ amino acid-rich with GYF domain-containing protein 1
A00730	chr1	163448	G	T	15	0.500	18	0.600	1		LIN1	BQ9382_C1-0425	PERQ amino acid-rich with GYF domain-containing protein 1
A00731	chr1	163754	G	T	15	0.500	18	0.600	1		LIN1	BQ9382_C1-0425	PERQ amino acid-rich with GYF domain-containing protein 1
A00732	chr1	163760	A	T	15	0.500	18	0.600	1		LIN1	BQ9382_C1-0425	PERQ amino acid-rich with GYF domain-containing protein 1
A00733	chr1	164464	T	C	15	0.500	18	0.600	1			BQ9382_C1-0430	YVTN repeat-like/Quinoprotein amine dehydrogenase
A00734	chr1	165607	A	G	14	0.467	18	0.600	1
A00735	chr1	165608	G	A	14	0.467	18	0.600	1
A00736	chr1	165979	A	T	14	0.467	18	0.600	1
A00737	chr1	166063	A	G	14	0.467	18	0.600	1
A00738	chr1	166073	C	A	14	0.467	18	0.600	1		DSL1	BQ9382_C1-0440	Trinucleotide repeat-containing gene 6B protein
A00739	chr1	166637	C	A	14	0.467	18	0.600	1		DSL1	BQ9382_C1-0440	Trinucleotide repeat-containing gene 6B protein
A00740	chr1	166817	A	G	14	0.467	18	0.600	1		DSL1	BQ9382_C1-0440	Trinucleotide repeat-containing gene 6B protein
A00741	chr1	166945	G	A	14	0.467	18	0.600	1		DSL1	BQ9382_C1-0440	Trinucleotide repeat-containing gene 6B protein
A00742	chr1	167195	G	T	15	0.500	18	0.600	1		DSL1	BQ9382_C1-0440	Trinucleotide repeat-containing gene 6B protein
A00743	chr1	167490	G	C	15	0.500	18	0.600	1		DSL1	BQ9382_C1-0440	Trinucleotide repeat-containing gene 6B protein
A00744	chr1	167657	A	C	15	0.500	18	0.600	1		DSL1	BQ9382_C1-0440	Trinucleotide repeat-containing gene 6B protein
A00745	chr1	167833	C	G	14	0.467	18	0.600	1		DSL1	BQ9382_C1-0440	Trinucleotide repeat-containing gene 6B protein
A00746	chr1	168060	G	A	14	0.467	18	0.600	1		DSL1	BQ9382_C1-0440	Trinucleotide repeat-containing gene 6B protein
A00747	chr1	168097	T	C	14	0.467	18	0.600	1		DSL1	BQ9382_C1-0440	Trinucleotide repeat-containing gene 6B protein
A00748	chr1	168297	C	T	14	0.467	18	0.600	1
A00749	chr1	168472	G	A	14	0.467	18	0.600	1
A00750	chr1	168478	A	G	14	0.467	18	0.600	1
A00751	chr1	168620	G	C	14	0.467	18	0.600	1
A00752	chr1	168631	C	T	14	0.467	18	0.600	1
A00753	chr1	168678	C	G	14	0.467	18	0.600	1
A00754	chr1	168717	G	A	14	0.467	18	0.600	1
A00755	chr1	168899	T	A	14	0.467	18	0.600	1
A00756	chr1	169155	C	A	14	0.467	18	0.600	1			BQ9382_C1-0455	Protein chaperone involved in regulation of the HSP90 and HSP70 functions
A00757	chr1	169326	G	C	14	0.467	18	0.600	1			BQ9382_C1-0455	Protein chaperone involved in regulation of the HSP90 and HSP70 functions
A00758	chr1	169521	C	G	14	0.467	18	0.600	1			BQ9382_C1-0455	Protein chaperone involved in regulation of the HSP90 and HSP70 functions
A00759	chr1	169677	T	G	14	0.467	18	0.600	1			BQ9382_C1-0455	Protein chaperone involved in regulation of the HSP90 and HSP70 functions
A00760	chr1	169794	G	A	14	0.467	18	0.600	1			BQ9382_C1-0455	Protein chaperone involved in regulation of the HSP90 and HSP70 functions
A00761	chr1	169906	C	T	14	0.467	18	0.600	1
A00762	chr1	169962	G	T	14	0.467	18	0.600	1
A00763	chr1	170027	C	T	14	0.467	18	0.600	1		ARD1	BQ9382_C1-0460	Acyl-CoA N-acyltransferases (Nat)
A00764	chr1	170193	A	C	14	0.467	18	0.600	1		ARD1	BQ9382_C1-0460	Acyl-CoA N-acyltransferases (Nat)
A00765	chr1	170202	A	G	14	0.467	18	0.600	1		ARD1	BQ9382_C1-0460	Acyl-CoA N-acyltransferases (Nat)
A00766	chr1	170432	A	G	14	0.467	18	0.600	1		ARD1	BQ9382_C1-0460	Acyl-CoA N-acyltransferases (Nat)
A00767	chr1	170649	A	G	14	0.467	18	0.600	1
A00768	chr1	170677	G	C	14	0.467	18	0.600	1
A00769	chr1	170738	G	A	14	0.467	18	0.600	1
A00770	chr1	170998	A	T	14	0.467	18	0.600	1		TRS31	BQ9382_C1-0465	One of 10 subunits of the transport protein particle (TRAPP) complex of the cis-Golgi
A00771	chr1	171018	G	A	14	0.467	18	0.600	1		TRS31	BQ9382_C1-0465	One of 10 subunits of the transport protein particle (TRAPP) complex of the cis-Golgi
A00772	chr1	171022	G	A	14	0.467	18	0.600	1		TRS31	BQ9382_C1-0465	One of 10 subunits of the transport protein particle (TRAPP) complex of the cis-Golgi
A00773	chr1	171147	G	A	14	0.467	18	0.600	1		TRS31	BQ9382_C1-0465	One of 10 subunits of the transport protein particle (TRAPP) complex of the cis-Golgi
A00774	chr1	171487	C	T	14	0.467	18	0.600	1		TRS31	BQ9382_C1-0465	One of 10 subunits of the transport protein particle (TRAPP) complex of the cis-Golgi
A00775	chr1	171496	G	A	14	0.467	18	0.600	1		TRS31	BQ9382_C1-0465	One of 10 subunits of the transport protein particle (TRAPP) complex of the cis-Golgi
A00776	chr1	171743	G	A	14	0.467	18	0.600	1			BQ9382_C1-0470	Transport protein particle subunit trs31
A00777	chr1	171770	G	A	14	0.467	18	0.600	1			BQ9382_C1-0470	Transport protein particle subunit trs31
A00778	chr1	171777	A	G	14	0.467	18	0.600	1			BQ9382_C1-0470	Transport protein particle subunit trs31
A00779	chr1	172106	A	G	14	0.467	18	0.600	1			BQ9382_C1-0470	Transport protein particle subunit trs31
A00780	chr1	172109	G	A	14	0.467	18	0.600	1			BQ9382_C1-0470	Transport protein particle subunit trs31
A00781	chr1	172693	T	C	14	0.467	18	0.600	1			BQ9382_C1-0475	Potential Ada histone acetyltransferase complex component
A00782	chr1	172792	G	A	14	0.467	18	0.600	1			BQ9382_C1-0475	Potential Ada histone acetyltransferase complex component
A00783	chr1	172828	T	C	14	0.467	18	0.600	1			BQ9382_C1-0475	Potential Ada histone acetyltransferase complex component
A00784	chr1	172855	T	C	14	0.467	18	0.600	1			BQ9382_C1-0475	Potential Ada histone acetyltransferase complex component
A00785	chr1	172936	A	G	14	0.467	18	0.600	1			BQ9382_C1-0475	Potential Ada histone acetyltransferase complex component
A00786	chr1	173215	A	G	14	0.467	18	0.600	1			BQ9382_C1-0475	Potential Ada histone acetyltransferase complex component
A00787	chr1	173473	T	C	14	0.467	18	0.600	1			BQ9382_C1-0475	Potential Ada histone acetyltransferase complex component
A00788	chr1	173750	C	T	14	0.467	18	0.600	1			BQ9382_C1-0475	Potential Ada histone acetyltransferase complex component
A00789	chr1	173793	A	G	14	0.467	18	0.600	1
A00790	chr1	173796	C	A	14	0.467	18	0.600	1
A00791	chr1	174018	G	A	14	0.467	18	0.600	1		SFM1	BQ9382_C1-0480	SAM-dependent RNA methyltransferase
A00792	chr1	174054	T	C	14	0.467	18	0.600	1		SFM1	BQ9382_C1-0480	SAM-dependent RNA methyltransferase
A00793	chr1	174592	A	C	14	0.467	18	0.600	1		YOR022C	BQ9382_C1-0485	Protein with similarity to bovine phospholipase A1
A00794	chr1	174814	A	G	14	0.467	18	0.600	1		YOR022C	BQ9382_C1-0485	Protein with similarity to bovine phospholipase A1
A00795	chr1	175094	G	A	14	0.467	18	0.600	1		YOR022C	BQ9382_C1-0485	Protein with similarity to bovine phospholipase A1
A00796	chr1	175704	T	C	14	0.467	18	0.600	1		YOR022C	BQ9382_C1-0485	Protein with similarity to bovine phospholipase A1
A00797	chr1	176252	T	C	14	0.467	18	0.600	1		YOR022C	BQ9382_C1-0485	Protein with similarity to bovine phospholipase A1
A00798	chr1	176315	G	A	14	0.467	18	0.600	1		YOR022C	BQ9382_C1-0485	Protein with similarity to bovine phospholipase A1
A00799	chr1	176384	C	A	14	0.467	18	0.600	1		YOR022C	BQ9382_C1-0485	Protein with similarity to bovine phospholipase A1
A00800	chr1	176424	C	T	14	0.467	18	0.600	1		YOR022C	BQ9382_C1-0485	Protein with similarity to bovine phospholipase A1
A00801	chr1	176666	G	A	14	0.467	18	0.600	1		YOR022C	BQ9382_C1-0485	Protein with similarity to bovine phospholipase A1
A00802	chr1	176723	C	A	14	0.467	18	0.600	1
A00803	chr1	176732	G	A	14	0.467	18	0.600	1
A00804	chr1	177264	G	A	14	0.467	18	0.600	1
A00805	chr1	177994	G	A	14	0.467	18	0.600	1		KGD2	BQ9382_C1-0495	2-oxoglutarate dehydrogenase E2 component (Dihydrolipoamide succinyltransferase)
A00806	chr1	178000	G	A	14	0.467	18	0.600	1		KGD2	BQ9382_C1-0495	2-oxoglutarate dehydrogenase E2 component (Dihydrolipoamide succinyltransferase)
A00807	chr1	178018	C	T	14	0.467	18	0.600	1		KGD2	BQ9382_C1-0495	2-oxoglutarate dehydrogenase E2 component (Dihydrolipoamide succinyltransferase)
A00808	chr1	178099	G	A	14	0.467	18	0.600	1		KGD2	BQ9382_C1-0495	2-oxoglutarate dehydrogenase E2 component (Dihydrolipoamide succinyltransferase)
A00809	chr1	178320	A	G	14	0.467	18	0.600	1		KGD2	BQ9382_C1-0495	2-oxoglutarate dehydrogenase E2 component (Dihydrolipoamide succinyltransferase)
A00810	chr1	178351	A	T	14	0.467	18	0.600	1		KGD2	BQ9382_C1-0495	2-oxoglutarate dehydrogenase E2 component (Dihydrolipoamide succinyltransferase)
A00811	chr1	178352	C	G	14	0.467	18	0.600	1		KGD2	BQ9382_C1-0495	2-oxoglutarate dehydrogenase E2 component (Dihydrolipoamide succinyltransferase)
A00812	chr1	179056	T	C	14	0.467	18	0.600	1
A00813	chr1	179546	C	T	14	0.467	18	0.600	1			BQ9382_C1-0500	Uncharacterised conserved protein
A00814	chr1	179641	C	T	14	0.467	18	0.600	1			BQ9382_C1-0500	Uncharacterised conserved protein
A00815	chr1	179836	A	G	14	0.467	18	0.600	1			BQ9382_C1-0505
A00816	chr1	179842	G	T	14	0.467	18	0.600	1			BQ9382_C1-0505
A00817	chr1	180079	T	C	14	0.467	18	0.600	1			BQ9382_C1-0505
A00818	chr1	180127	A	G	14	0.467	18	0.600	1			BQ9382_C1-0505
A00819	chr1	180595	A	G	14	0.467	18	0.600	1		NSG1|NSG2	BQ9382_C1-0510	Nsg1p
A00820	chr1	181809	A	G	14	0.467	18	0.600	1		SWI4	BQ9382_C1-0515	DNA binding component of the SBF complex(Swi4p-Swi6p), a transcriptional activator
A00821	chr1	181935	T	C	14	0.467	18	0.600	1		SWI4	BQ9382_C1-0515	DNA binding component of the SBF complex(Swi4p-Swi6p), a transcriptional activator
A00822	chr1	183600	G	A	14	0.467	18	0.600	1		SWI4	BQ9382_C1-0515	DNA binding component of the SBF complex(Swi4p-Swi6p), a transcriptional activator
A00823	chr1	183727	T	A	14	0.467	18	0.600	1		SWI4	BQ9382_C1-0515	DNA binding component of the SBF complex(Swi4p-Swi6p), a transcriptional activator
A00824	chr1	183874	C	T	14	0.467	18	0.600	1		SWI4	BQ9382_C1-0515	DNA binding component of the SBF complex(Swi4p-Swi6p), a transcriptional activator
A00825	chr1	184228	T	C	14	0.467	18	0.600	1
A00826	chr1	184305	A	G	14	0.467	18	0.600	1
A00827	chr1	184844	A	G	14	0.467	18	0.600	1			BQ9382_C1-0520	Conserved predicted protein
A00828	chr1	184977	C	A	14	0.467	18	0.600	1			BQ9382_C1-0520	Conserved predicted protein
A00829	chr1	184997	C	T	14	0.467	18	0.600	1			BQ9382_C1-0520	Conserved predicted protein
A00830	chr1	185229	C	T	14	0.467	18	0.600	1			BQ9382_C1-0520	Conserved predicted protein
A00831	chr1	186183	C	T	14	0.467	18	0.600	1		SWI5|ACE2	BQ9382_C1-0525	Transcription factor that activates transcription of genes
A00832	chr1	186342	G	A	14	0.467	18	0.600	1		SWI5|ACE2	BQ9382_C1-0525	Transcription factor that activates transcription of genes
A00833	chr1	186633	G	A	14	0.467	18	0.600	1		SWI5|ACE2	BQ9382_C1-0525	Transcription factor that activates transcription of genes
A00834	chr1	186775	C	T	14	0.467	18	0.600	1		SWI5|ACE2	BQ9382_C1-0525	Transcription factor that activates transcription of genes
A00835	chr1	186860	A	T	14	0.467	18	0.600	1		SWI5|ACE2	BQ9382_C1-0525	Transcription factor that activates transcription of genes
A00836	chr1	187169	A	C	14	0.467	18	0.600	1		SWI5|ACE2	BQ9382_C1-0525	Transcription factor that activates transcription of genes
A00837	chr1	187360	A	G	14	0.467	18	0.600	1		SWI5|ACE2	BQ9382_C1-0525	Transcription factor that activates transcription of genes
A00838	chr1	187464	T	A	14	0.467	18	0.600	1		SWI5|ACE2	BQ9382_C1-0525	Transcription factor that activates transcription of genes
A00839	chr1	187553	G	C	14	0.467	18	0.600	1		SWI5|ACE2	BQ9382_C1-0525	Transcription factor that activates transcription of genes
A00840	chr1	187958	G	A	14	0.467	18	0.600	1			BQ9382_C1-0530	STT4 phosphatidylinositol-4-kinase that functions in the Pkc1p protein kinase pathway
A00841	chr1	188045	A	G	14	0.467	18	0.600	1			BQ9382_C1-0530	STT4 phosphatidylinositol-4-kinase that functions in the Pkc1p protein kinase pathway
A00842	chr1	188663	T	C	14	0.467	18	0.600	1			BQ9382_C1-0530	STT4 phosphatidylinositol-4-kinase that functions in the Pkc1p protein kinase pathway
A00843	chr1	189505	G	T	14	0.467	18	0.600	1			BQ9382_C1-0530	STT4 phosphatidylinositol-4-kinase that functions in the Pkc1p protein kinase pathway
A00844	chr1	189515	C	T	14	0.467	18	0.600	1			BQ9382_C1-0530	STT4 phosphatidylinositol-4-kinase that functions in the Pkc1p protein kinase pathway
A00845	chr1	189992	G	A	14	0.467	18	0.600	1			BQ9382_C1-0530	STT4 phosphatidylinositol-4-kinase that functions in the Pkc1p protein kinase pathway
A00846	chr1	189996	C	T	14	0.467	18	0.600	1			BQ9382_C1-0530	STT4 phosphatidylinositol-4-kinase that functions in the Pkc1p protein kinase pathway
A00847	chr1	190188	G	C	14	0.467	18	0.600	1			BQ9382_C1-0530	STT4 phosphatidylinositol-4-kinase that functions in the Pkc1p protein kinase pathway
A00848	chr1	190283	T	C	14	0.467	18	0.600	1			BQ9382_C1-0530	STT4 phosphatidylinositol-4-kinase that functions in the Pkc1p protein kinase pathway
A00849	chr1	192383	G	T	14	0.467	18	0.600	1			BQ9382_C1-0530	STT4 phosphatidylinositol-4-kinase that functions in the Pkc1p protein kinase pathway
A00850	chr1	192733	T	C	14	0.467	18	0.600	1			BQ9382_C1-0530	STT4 phosphatidylinositol-4-kinase that functions in the Pkc1p protein kinase pathway
A00851	chr1	193007	C	T	14	0.467	18	0.600	1			BQ9382_C1-0530	STT4 phosphatidylinositol-4-kinase that functions in the Pkc1p protein kinase pathway
A00852	chr1	193478	T	A	14	0.467	18	0.600	1
A00853	chr1	194483	C	T	14	0.467	18	0.600	1
A00854	chr1	194665	A	G	14	0.467	18	0.600	1		HSP104	BQ9382_C1-0540	P-loop containing nucleosidetriphosphate hydrolases
A00855	chr1	195197	T	C	14	0.467	18	0.600	1		HSP104	BQ9382_C1-0540	P-loop containing nucleosidetriphosphate hydrolases
A00856	chr1	196274	T	C	14	0.467	18	0.600	1		HSP104	BQ9382_C1-0540	P-loop containing nucleosidetriphosphate hydrolases
A00857	chr1	197063	C	T	14	0.467	18	0.600	1		HSP104	BQ9382_C1-0540	P-loop containing nucleosidetriphosphate hydrolases
A00858	chr1	197150	G	T	14	0.467	18	0.600	1		HSP104	BQ9382_C1-0540	P-loop containing nucleosidetriphosphate hydrolases
A00859	chr1	197576	T	A	14	0.467	18	0.600	1
A00860	chr1	197595	A	G	14	0.467	18	0.600	1
A00861	chr1	197638	G	A	14	0.467	18	0.600	1
A00862	chr1	197665	A	G	14	0.467	18	0.600	1
A00863	chr1	197811	G	C	14	0.467	18	0.600	1
A00864	chr1	197889	A	G	14	0.467	18	0.600	1
A00865	chr1	197973	T	C	14	0.467	18	0.600	1
A00866	chr1	198367	A	T	14	0.467	18	0.600	1
A00867	chr1	198397	G	A	14	0.467	18	0.600	1
A00868	chr1	198575	C	T	14	0.467	18	0.600	1
A00869	chr1	198782	A	G	14	0.467	18	0.600	1
A00870	chr1	199636	T	C	14	0.467	18	0.600	1		ACO1	BQ9382_C1-0545	Aconitase family (aconitate hydratase)
A00871	chr1	200704	C	T	14	0.467	18	0.600	1		ACO1	BQ9382_C1-0545	Aconitase family (aconitate hydratase)
A00872	chr1	200869	G	T	14	0.467	18	0.600	1		ACO1	BQ9382_C1-0545	Aconitase family (aconitate hydratase)
A00873	chr1	201129	A	G	14	0.467	18	0.600	1		ACO1	BQ9382_C1-0545	Aconitase family (aconitate hydratase)
A00874	chr1	201450	T	C	14	0.467	18	0.600	1
A00875	chr1	201503	T	C	14	0.467	18	0.600	1
A00876	chr1	201887	T	C	14	0.467	18	0.600	1		RIM4	BQ9382_C1-0550	RNA-binding domain, RBD
A00877	chr1	202661	C	T	14	0.467	18	0.600	1		RIM4	BQ9382_C1-0550	RNA-binding domain, RBD
A00878	chr1	203000	C	T	14	0.467	18	0.600	1		RIM4	BQ9382_C1-0550	RNA-binding domain, RBD
A00879	chr1	203405	T	C	14	0.467	18	0.600	1		RIM4	BQ9382_C1-0550	RNA-binding domain, RBD
A00880	chr1	203892	A	G	14	0.467	18	0.600	1
A00881	chr1	204058	G	A	14	0.467	18	0.600	1		RRI1	BQ9382_C1-0555	Catalytic subunit of the COP9 signalosome (CSN) complex
A00882	chr1	204059	G	A	14	0.467	18	0.600	1		RRI1	BQ9382_C1-0555	Catalytic subunit of the COP9 signalosome (CSN) complex
A00883	chr1	204122	T	C	14	0.467	18	0.600	1		RRI1	BQ9382_C1-0555	Catalytic subunit of the COP9 signalosome (CSN) complex
A00884	chr1	204148	T	C	14	0.467	18	0.600	1		RRI1	BQ9382_C1-0555	Catalytic subunit of the COP9 signalosome (CSN) complex
A00885	chr1	204343	T	C	14	0.467	18	0.600	1		RRI1	BQ9382_C1-0555	Catalytic subunit of the COP9 signalosome (CSN) complex
A00886	chr1	204848	C	T	14	0.467	18	0.600	1		RRI1	BQ9382_C1-0555	Catalytic subunit of the COP9 signalosome (CSN) complex
A00887	chr1	205016	A	G	14	0.467	18	0.600	1		RRI1	BQ9382_C1-0555	Catalytic subunit of the COP9 signalosome (CSN) complex
A00888	chr1	205379	A	T	14	0.467	18	0.600	1		RRI1	BQ9382_C1-0555	Catalytic subunit of the COP9 signalosome (CSN) complex
A00889	chr1	205577	C	T	14	0.467	18	0.600	1		RRI1	BQ9382_C1-0555	Catalytic subunit of the COP9 signalosome (CSN) complex
A00890	chr1	205851	T	C	14	0.467	18	0.600	1
A00891	chr1	206203	C	A	14	0.467	18	0.600	1		PRR2|NPR1	BQ9382_C1-0560	Protein kinase-like (PK-like)
A00892	chr1	206335	G	T	14	0.467	18	0.600	1		PRR2|NPR1	BQ9382_C1-0560	Protein kinase-like (PK-like)
A00893	chr1	207082	A	G	14	0.467	18	0.600	1		PRR2|NPR1	BQ9382_C1-0560	Protein kinase-like (PK-like)
A00894	chr1	208113	G	A	14	0.467	18	0.600	1
A00895	chr1	208124	C	T	14	0.467	18	0.600	1
A00896	chr1	208498	G	A	14	0.467	18	0.600	1		MRPL19	BQ9382_C1-0565	Ribosomal L11/L12e N-terminal domain
A00897	chr1	209200	G	A	14	0.467	18	0.600	1		UBP10	BQ9382_C1-0570	Ubiquitin-specific protease that deubiquitinates ubiquitin-protein moieties
A00898	chr1	209518	A	G	14	0.467	18	0.600	1		UBP10	BQ9382_C1-0570	Ubiquitin-specific protease that deubiquitinates ubiquitin-protein moieties
A00899	chr1	209930	C	T	14	0.467	18	0.600	1		UBP10	BQ9382_C1-0570	Ubiquitin-specific protease that deubiquitinates ubiquitin-protein moieties
A00900	chr1	210004	A	G	14	0.467	18	0.600	1		UBP10	BQ9382_C1-0570	Ubiquitin-specific protease that deubiquitinates ubiquitin-protein moieties
A00901	chr1	210313	C	T	14	0.467	18	0.600	1		UBP10	BQ9382_C1-0570	Ubiquitin-specific protease that deubiquitinates ubiquitin-protein moieties
A00902	chr1	211244	C	T	14	0.467	18	0.600	1		YNL181W	BQ9382_C1-0575	NAD(P)-binding Rossmann-fold domains
A00903	chr1	211740	A	G	14	0.467	18	0.600	1		YNL181W	BQ9382_C1-0575	NAD(P)-binding Rossmann-fold domains
A00904	chr1	214707	A	G	14	0.467	18	0.600	1		NOP6	BQ9382_C1-0590	RNA-binding domain, RBD
A00905	chr1	215054	G	A	14	0.467	18	0.600	1
A00906	chr1	216083	A	G	14	0.467	18	0.600	1
A00907	chr1	216477	G	A	14	0.467	18	0.600	1
A00908	chr1	216950	C	T	14	0.467	18	0.600	1
A00909	chr1	217150	C	A	14	0.467	18	0.600	1
A00910	chr1	217606	A	G	14	0.467	18	0.600	1
A00911	chr1	217719	C	T	14	0.467	18	0.600	1			BQ9382_C1-0605	Protein required for beta-1,6-glucan biosynthesis
A00912	chr1	217720	A	T	14	0.467	18	0.600	1			BQ9382_C1-0605	Protein required for beta-1,6-glucan biosynthesis
A00913	chr1	217898	T	A	14	0.467	18	0.600	1			BQ9382_C1-0605	Protein required for beta-1,6-glucan biosynthesis
A00914	chr1	218173	C	T	14	0.467	18	0.600	1			BQ9382_C1-0605	Protein required for beta-1,6-glucan biosynthesis
A00915	chr1	218311	G	T	14	0.467	18	0.600	1			BQ9382_C1-0605	Protein required for beta-1,6-glucan biosynthesis
A00916	chr1	218354	T	C	14	0.467	18	0.600	1			BQ9382_C1-0605	Protein required for beta-1,6-glucan biosynthesis
A00917	chr1	219222	A	C	14	0.467	18	0.600	1			BQ9382_C1-0605	Protein required for beta-1,6-glucan biosynthesis
A00918	chr1	219239	C	T	14	0.467	18	0.600	1			BQ9382_C1-0605	Protein required for beta-1,6-glucan biosynthesis
A00919	chr1	219307	T	A	14	0.467	18	0.600	1			BQ9382_C1-0605	Protein required for beta-1,6-glucan biosynthesis
A00920	chr1	219361	A	T	14	0.467	18	0.600	1			BQ9382_C1-0605	Protein required for beta-1,6-glucan biosynthesis
A00921	chr1	219715	G	A	14	0.467	18	0.600	1			BQ9382_C1-0605	Protein required for beta-1,6-glucan biosynthesis
A00922	chr1	219833	A	T	14	0.467	18	0.600	1			BQ9382_C1-0605	Protein required for beta-1,6-glucan biosynthesis
A00923	chr1	219881	G	A	14	0.467	18	0.600	1			BQ9382_C1-0605	Protein required for beta-1,6-glucan biosynthesis
A00924	chr1	219918	A	G	14	0.467	18	0.600	1			BQ9382_C1-0605	Protein required for beta-1,6-glucan biosynthesis
A00925	chr1	220004	C	G	14	0.467	18	0.600	1			BQ9382_C1-0605	Protein required for beta-1,6-glucan biosynthesis
A00926	chr1	220014	G	C	14	0.467	18	0.600	1			BQ9382_C1-0605	Protein required for beta-1,6-glucan biosynthesis
A00927	chr1	220024	C	T	14	0.467	18	0.600	1			BQ9382_C1-0605	Protein required for beta-1,6-glucan biosynthesis
A00928	chr1	220026	G	C	14	0.467	18	0.600	1			BQ9382_C1-0605	Protein required for beta-1,6-glucan biosynthesis
A00929	chr1	220209	C	T	14	0.467	18	0.600	1			BQ9382_C1-0605	Protein required for beta-1,6-glucan biosynthesis
A00930	chr1	220541	G	A	14	0.467	18	0.600	1			BQ9382_C1-0605	Protein required for beta-1,6-glucan biosynthesis
A00931	chr1	220551	A	G	14	0.467	18	0.600	1			BQ9382_C1-0605	Protein required for beta-1,6-glucan biosynthesis
A00932	chr1	220796	A	G	14	0.467	18	0.600	1			BQ9382_C1-0605	Protein required for beta-1,6-glucan biosynthesis
A00933	chr1	220874	G	C	14	0.467	18	0.600	1			BQ9382_C1-0605	Protein required for beta-1,6-glucan biosynthesis
A00934	chr1	221381	G	C	14	0.467	18	0.600	1			BQ9382_C1-0605	Protein required for beta-1,6-glucan biosynthesis
A00935	chr1	221703	A	G	14	0.467	18	0.600	1			BQ9382_C1-0605	Protein required for beta-1,6-glucan biosynthesis
A00936	chr1	221740	T	C	14	0.467	18	0.600	1			BQ9382_C1-0605	Protein required for beta-1,6-glucan biosynthesis
A00937	chr1	221763	C	T	14	0.467	18	0.600	1			BQ9382_C1-0605	Protein required for beta-1,6-glucan biosynthesis
A00938	chr1	221782	G	A	14	0.467	18	0.600	1			BQ9382_C1-0605	Protein required for beta-1,6-glucan biosynthesis
A00939	chr1	221890	T	C	14	0.467	18	0.600	1
A00940	chr1	221894	G	A	14	0.467	18	0.600	1
A00941	chr1	221986	T	C	14	0.467	18	0.600	1
A00942	chr1	222032	A	C	14	0.467	18	0.600	1
A00943	chr1	222145	G	T	14	0.467	18	0.600	1
A00944	chr1	222218	T	C	14	0.467	18	0.600	1
A00945	chr1	223030	C	A	14	0.467	18	0.600	1		RPS3	BQ9382_C1-0610	40S ribosomal protein S3
A00946	chr1	223378	C	T	14	0.467	18	0.600	1
A00947	chr1	223615	G	T	14	0.467	18	0.600	1		SHR3	BQ9382_C1-0615	Endoplasmic reticulum packaging chaperone
A00948	chr1	223624	C	A	14	0.467	18	0.600	1		SHR3	BQ9382_C1-0615	Endoplasmic reticulum packaging chaperone
A00949	chr1	224195	T	C	14	0.467	18	0.600	1
A00950	chr1	224612	T	C	14	0.467	18	0.600	1			BQ9382_C1-0620	NI9M (B9) subunit ofmitochondrialNADH:ubiquinone oxidoreductase (Complex I)
A00951	chr1	225454	A	G	14	0.467	18	0.600	1		MRPL22	BQ9382_C1-0625	54S ribosomal protein L22
A00952	chr1	225487	T	C	14	0.467	18	0.600	1		MRPL22	BQ9382_C1-0625	54S ribosomal protein L22
A00953	chr1	225590	G	A	14	0.467	18	0.600	1
A00954	chr1	225624	T	A	14	0.467	18	0.600	1
A00955	chr1	225641	G	A	14	0.467	18	0.600	1
A00956	chr1	225650	G	A	14	0.467	18	0.600	1
A00957	chr1	226233	T	C	14	0.467	18	0.600	1			BQ9382_C1-0630	Protein yippee-like 1
A00958	chr1	226698	A	G	14	0.467	18	0.600	1			BQ9382_C1-0635	Conserved predicted protein
A00959	chr1	230467	A	G	14	0.467	18	0.600	1		YHL012W|UGP1	BQ9382_C1-0645	UTP-glucose-1-phosphate uridylyltransferase
A00960	chr1	230665	G	A	14	0.467	18	0.600	1		YHL012W|UGP1	BQ9382_C1-0645	UTP-glucose-1-phosphate uridylyltransferase
A00961	chr1	230689	T	C	14	0.467	18	0.600	1		YHL012W|UGP1	BQ9382_C1-0645	UTP-glucose-1-phosphate uridylyltransferase
A00962	chr1	230764	C	T	14	0.467	18	0.600	1		YHL012W|UGP1	BQ9382_C1-0645	UTP-glucose-1-phosphate uridylyltransferase
A00963	chr1	231906	C	A	14	0.467	18	0.600	1		RRP36	BQ9382_C1-0650	rRNA biogenesis protein RRP36
A00964	chr1	232303	C	G	14	0.467	18	0.600	1
A00965	chr1	233325	G	A	14	0.467	18	0.600	1		MPD1	BQ9382_C1-0660	Member of the protein disulfideisomerase(PDI) family
A00966	chr1	234029	A	G	14	0.467	18	0.600	1
A00967	chr1	234077	C	T	14	0.467	18	0.600	1		GLN3	BQ9382_C1-0665	Transcriptional activator of genes regulated by nitrogen catabolite repression (NCR)
A00968	chr1	234213	G	A	14	0.467	18	0.600	1		GLN3	BQ9382_C1-0665	Transcriptional activator of genes regulated by nitrogen catabolite repression (NCR)
A00969	chr1	234757	G	A	14	0.467	18	0.600	1		GLN3	BQ9382_C1-0665	Transcriptional activator of genes regulated by nitrogen catabolite repression (NCR)
A00970	chr1	235619	C	T	14	0.467	18	0.600	1		GLN3	BQ9382_C1-0665	Transcriptional activator of genes regulated by nitrogen catabolite repression (NCR)
A00971	chr1	235832	G	C	14	0.467	18	0.600	1
A00972	chr1	236312	A	G	14	0.467	18	0.600	1			BQ9382_C1-0670	Eukaryotic translation initiation factor 4E (EIF-4E)
A00973	chr1	236441	A	G	14	0.467	18	0.600	1			BQ9382_C1-0670	Eukaryotic translation initiation factor 4E (EIF-4E)
A00974	chr1	236465	T	C	14	0.467	18	0.600	1			BQ9382_C1-0670	Eukaryotic translation initiation factor 4E (EIF-4E)
A00975	chr1	236669	A	G	14	0.467	18	0.600	1			BQ9382_C1-0670	Eukaryotic translation initiation factor 4E (EIF-4E)
A00976	chr1	236805	T	G	14	0.467	18	0.600	1			BQ9382_C1-0670	Eukaryotic translation initiation factor 4E (EIF-4E)
A00977	chr1	237187	C	G	14	0.467	18	0.600	1
A00978	chr1	237254	A	G	14	0.467	18	0.600	1
A00979	chr1	237289	C	T	14	0.467	18	0.600	1
A00980	chr1	237541	G	A	14	0.467	18	0.600	1		DUG1	BQ9382_C1-0675	Cys-Gly metallodipeptidase DUG1
A00981	chr1	238053	C	T	14	0.467	18	0.600	1		DUG1	BQ9382_C1-0675	Cys-Gly metallodipeptidase DUG1
A00982	chr1	238157	A	C	14	0.467	18	0.600	1		DUG1	BQ9382_C1-0675	Cys-Gly metallodipeptidase DUG1
A00983	chr1	238489	A	G	14	0.467	18	0.600	1		DUG1	BQ9382_C1-0675	Cys-Gly metallodipeptidase DUG1
A00984	chr1	238603	A	G	14	0.467	18	0.600	1		DUG1	BQ9382_C1-0675	Cys-Gly metallodipeptidase DUG1
A00985	chr1	238831	T	A	14	0.467	18	0.600	1
A00986	chr1	238933	G	C	14	0.467	18	0.600	1			BQ9382_C1-0680	RNA-binding domain, RBD
A00987	chr1	238987	T	C	14	0.467	18	0.600	1			BQ9382_C1-0680	RNA-binding domain, RBD
A00988	chr1	239332	T	C	14	0.467	18	0.600	1			BQ9382_C1-0680	RNA-binding domain, RBD
A00989	chr1	239382	T	A	14	0.467	18	0.600	1			BQ9382_C1-0680	RNA-binding domain, RBD
A00990	chr1	239470	C	T	14	0.467	18	0.600	1			BQ9382_C1-0680	RNA-binding domain, RBD
A00991	chr1	239552	C	G	14	0.467	18	0.600	1			BQ9382_C1-0680	RNA-binding domain, RBD
A00992	chr1	240012	T	G	14	0.467	18	0.600	1		PHM8|SDT1	BQ9382_C1-0685	Pyrimidine 5' nucleotidase
A00993	chr1	240016	A	C	14	0.467	18	0.600	1		PHM8|SDT1	BQ9382_C1-0685	Pyrimidine 5' nucleotidase
A00994	chr1	240427	T	C	14	0.467	18	0.600	1		PHM8|SDT1	BQ9382_C1-0685	Pyrimidine 5' nucleotidase
A00995	chr1	240504	T	A	14	0.467	18	0.600	1		PHM8|SDT1	BQ9382_C1-0685	Pyrimidine 5' nucleotidase
A00996	chr1	240615	A	G	14	0.467	18	0.600	1		PHM8|SDT1	BQ9382_C1-0685	Pyrimidine 5' nucleotidase
A00997	chr1	240669	C	G	14	0.467	18	0.600	1		PHM8|SDT1	BQ9382_C1-0685	Pyrimidine 5' nucleotidase
A00998	chr1	240702	A	C	14	0.467	18	0.600	1		PHM8|SDT1	BQ9382_C1-0685	Pyrimidine 5' nucleotidase
A00999	chr1	240940	C	G	14	0.467	18	0.600	1			BQ9382_C1-0690	Conserved predicted protein
A01000	chr1	241017	T	G	14	0.467	18	0.600	1			BQ9382_C1-0690	Conserved predicted protein
A01001	chr1	241333	G	A	14	0.467	18	0.600	1			BQ9382_C1-0690	Conserved predicted protein
A01002	chr1	241970	G	A	14	0.467	18	0.600	1			BQ9382_C1-0690	Conserved predicted protein
A01003	chr1	242099	C	T	14	0.467	18	0.600	1			BQ9382_C1-0690	Conserved predicted protein
A01004	chr1	242226	T	A	14	0.467	18	0.600	1			BQ9382_C1-0690	Conserved predicted protein
A01005	chr1	242283	C	T	14	0.467	18	0.600	1
A01006	chr1	242373	A	T	14	0.467	18	0.600	1
A01007	chr1	242438	C	T	14	0.467	18	0.600	1
A01008	chr1	242507	G	A	14	0.467	18	0.600	1		MTC3	BQ9382_C1-0695	Related to Maintenance of telomere capping protein 3
A01009	chr1	242525	T	C	14	0.467	18	0.600	1		MTC3	BQ9382_C1-0695	Related to Maintenance of telomere capping protein 3
A01010	chr1	242615	A	G	14	0.467	18	0.600	1		MTC3	BQ9382_C1-0695	Related to Maintenance of telomere capping protein 3
A01011	chr1	242878	G	A	14	0.467	18	0.600	1
A01012	chr1	243059	A	C	14	0.467	18	0.600	1
A01013	chr1	243256	G	A	14	0.467	18	0.600	1		KEG1	BQ9382_C1-0700	Protein tyrosine phosphatase-likeprotein, PTPLA
A01014	chr1	243903	C	T	14	0.467	18	0.600	1
A01015	chr1	243925	A	G	14	0.467	18	0.600	1
A01016	chr1	244462	G	C	14	0.467	18	0.600	1		ERJ5	BQ9382_C1-0705	Type I membrane protein with a J domain is required to preserve the folding capacity of the ER
A01017	chr1	246669	T	C	14	0.467	18	0.600	1		SAP155|SAP4	BQ9382_C1-0710	Protein that forms a complex with the Sit4p protein phosphatase
A01018	chr1	246866	A	T	14	0.467	18	0.600	1		SAP155|SAP4	BQ9382_C1-0710	Protein that forms a complex with the Sit4p protein phosphatase
A01019	chr1	247759	G	A	14	0.467	18	0.600	1		SAP155|SAP4	BQ9382_C1-0710	Protein that forms a complex with the Sit4p protein phosphatase
A01020	chr1	248440	C	T	14	0.467	18	0.600	1		YFR039C|SHE10	BQ9382_C1-0715	Cingulin-like protein 1
A01021	chr1	248636	C	G	14	0.467	18	0.600	1		YFR039C|SHE10	BQ9382_C1-0715	Cingulin-like protein 1
A01022	chr1	248742	T	G	14	0.467	18	0.600	1		YFR039C|SHE10	BQ9382_C1-0715	Cingulin-like protein 1
A01023	chr1	249010	T	A	14	0.467	18	0.600	1		YFR039C|SHE10	BQ9382_C1-0715	Cingulin-like protein 1
A01024	chr1	249978	C	T	14	0.467	18	0.600	1		YFR039C|SHE10	BQ9382_C1-0715	Cingulin-like protein 1
A01025	chr1	250271	T	C	14	0.467	18	0.600	1		YFR039C|SHE10	BQ9382_C1-0715	Cingulin-like protein 1
A01026	chr1	250783	C	T	14	0.467	18	0.600	1
A01027	chr1	251476	T	C	14	0.467	18	0.600	1		ATP11	BQ9382_C1-0725	Molecular chaperone
A01028	chr1	251635	T	C	14	0.467	18	0.600	1		ATP11	BQ9382_C1-0725	Molecular chaperone
A01029	chr1	251895	C	T	14	0.467	18	0.600	1
A01030	chr1	251987	G	C	14	0.467	18	0.600	1
A01031	chr1	252192	C	T	14	0.467	18	0.600	1			BQ9382_C1-0730	Alpha-1,2-mannosyltransferase involved in O- and N-linked protein glycosylation
A01032	chr1	252605	C	A	14	0.467	18	0.600	1			BQ9382_C1-0730	Alpha-1,2-mannosyltransferase involved in O- and N-linked protein glycosylation
A01033	chr1	252707	A	T	14	0.467	18	0.600	1			BQ9382_C1-0730	Alpha-1,2-mannosyltransferase involved in O- and N-linked protein glycosylation
A01034	chr1	253341	G	C	14	0.467	18	0.600	1
A01035	chr1	253437	G	T	14	0.467	18	0.600	1
A01036	chr1	253441	C	T	14	0.467	18	0.600	1
A01037	chr1	253487	A	T	14	0.467	18	0.600	1			BQ9382_C1-0735	Small subunit of theclathrin-associated adaptor complex AP-1
A01038	chr1	253594	T	C	14	0.467	18	0.600	1			BQ9382_C1-0735	Small subunit of theclathrin-associated adaptor complex AP-1
A01039	chr1	253864	G	A	14	0.467	18	0.600	1			BQ9382_C1-0735	Small subunit of theclathrin-associated adaptor complex AP-1
A01040	chr1	254182	A	G	14	0.467	18	0.600	1
A01041	chr1	254389	A	T	14	0.467	18	0.600	1
A01042	chr1	254684	A	T	14	0.467	18	0.600	1
A01043	chr1	254760	T	C	14	0.467	18	0.600	1
A01044	chr1	254774	C	T	14	0.467	18	0.600	1
A01045	chr1	254780	A	C	14	0.467	18	0.600	1
A01046	chr1	255038	C	T	14	0.467	18	0.600	1		TMN3	BQ9382_C1-0740	Protein with a role in cellular adhesion and filamentous growth
A01047	chr1	255041	T	C	14	0.467	18	0.600	1		TMN3	BQ9382_C1-0740	Protein with a role in cellular adhesion and filamentous growth
A01048	chr1	255372	C	T	14	0.467	18	0.600	1		TMN3	BQ9382_C1-0740	Protein with a role in cellular adhesion and filamentous growth
A01049	chr1	255606	C	T	14	0.467	18	0.600	1		TMN3	BQ9382_C1-0740	Protein with a role in cellular adhesion and filamentous growth
A01050	chr1	255681	A	G	14	0.467	18	0.600	1		TMN3	BQ9382_C1-0740	Protein with a role in cellular adhesion and filamentous growth
A01051	chr1	255703	C	G	14	0.467	18	0.600	1		TMN3	BQ9382_C1-0740	Protein with a role in cellular adhesion and filamentous growth
A01052	chr1	258080	A	G	14	0.467	18	0.600	1		TEL1	BQ9382_C1-0750	Protein kinase primarily involved in telomere length regulation
A01053	chr1	258434	C	T	14	0.467	18	0.600	1		TEL1	BQ9382_C1-0750	Protein kinase primarily involved in telomere length regulation
A01054	chr1	259252	A	G	14	0.467	18	0.600	1		TEL1	BQ9382_C1-0750	Protein kinase primarily involved in telomere length regulation
A01055	chr1	261811	C	T	14	0.467	18	0.600	1		TEL1	BQ9382_C1-0750	Protein kinase primarily involved in telomere length regulation
A01056	chr1	263015	C	T	14	0.467	18	0.600	1		TEL1	BQ9382_C1-0750	Protein kinase primarily involved in telomere length regulation
A01057	chr1	263152	T	C	14	0.467	18	0.600	1		TEL1	BQ9382_C1-0750	Protein kinase primarily involved in telomere length regulation
A01058	chr1	263428	C	T	14	0.467	18	0.600	1		TEL1	BQ9382_C1-0750	Protein kinase primarily involved in telomere length regulation
A01059	chr1	264479	G	A	14	0.467	18	0.600	1		TEL1	BQ9382_C1-0750	Protein kinase primarily involved in telomere length regulation
A01060	chr1	265598	G	A	14	0.467	18	0.600	1		TEL1	BQ9382_C1-0750	Protein kinase primarily involved in telomere length regulation
A01061	chr1	265659	G	A	14	0.467	18	0.600	1		TEL1	BQ9382_C1-0750	Protein kinase primarily involved in telomere length regulation
A01062	chr1	265739	T	G	14	0.467	18	0.600	1		TEL1	BQ9382_C1-0750	Protein kinase primarily involved in telomere length regulation
A01063	chr1	265916	G	T	14	0.467	18	0.600	1		TEL1	BQ9382_C1-0750	Protein kinase primarily involved in telomere length regulation
A01064	chr1	265930	A	T	14	0.467	18	0.600	1		TEL1	BQ9382_C1-0750	Protein kinase primarily involved in telomere length regulation
A01065	chr1	266506	A	G	14	0.467	18	0.600	1
A01066	chr1	266514	G	A	14	0.467	18	0.600	1
A01067	chr1	266912	G	A	14	0.467	18	0.600	1		RPL23A|RPL23B	BQ9382_C1-0755	60S ribosomal protein L23
A01068	chr1	267151	A	T	14	0.467	18	0.600	1		RPL23A|RPL23B	BQ9382_C1-0755	60S ribosomal protein L23
A01069	chr1	267452	A	G	14	0.467	18	0.600	1
A01070	chr1	267556	G	A	14	0.467	18	0.600	1
A01071	chr1	268416	T	C	14	0.467	18	0.600	1			BQ9382_C1-0775	Conserved predicted protein
A01072	chr1	268824	C	T	14	0.467	18	0.600	1			BQ9382_C1-0775	Conserved predicted protein
A01073	chr1	269013	A	G	14	0.467	18	0.600	1			BQ9382_C1-0775	Conserved predicted protein
A01074	chr1	269317	G	A	14	0.467	18	0.600	1			BQ9382_C1-0780	Conserved predicted protein
A01075	chr1	269374	G	A	14	0.467	18	0.600	1			BQ9382_C1-0780	Conserved predicted protein
A01076	chr1	269918	G	A	14	0.467	18	0.600	1			BQ9382_C1-0780	Conserved predicted protein
A01077	chr1	270079	G	A	14	0.467	18	0.600	1			BQ9382_C1-0780	Conserved predicted protein
A01078	chr1	270399	A	C	14	0.467	18	0.600	1
A01079	chr1	270471	C	T	14	0.467	18	0.600	1
A01080	chr1	271476	A	G	14	0.467	18	0.600	1		BOI1|BOI2	BQ9382_C1-0785	Arf-GAP, Rho-GAP domain, ANK repeat and PH domain-containing protein 2
A01081	chr1	271767	T	C	14	0.467	18	0.600	1		BOI1|BOI2	BQ9382_C1-0785	Arf-GAP, Rho-GAP domain, ANK repeat and PH domain-containing protein 2
A01082	chr1	272817	A	T	14	0.467	18	0.600	1		BOI1|BOI2	BQ9382_C1-0785	Arf-GAP, Rho-GAP domain, ANK repeat and PH domain-containing protein 2
A01083	chr1	273549	C	T	14	0.467	18	0.600	1		CDC27	BQ9382_C1-0790	Subunit of the Anaphase-Promoting Complex/ Cyclosome (APC/C)
A01084	chr1	273626	C	T	14	0.467	18	0.600	1		CDC27	BQ9382_C1-0790	Subunit of the Anaphase-Promoting Complex/ Cyclosome (APC/C)
A01085	chr1	273908	T	A	14	0.467	18	0.600	1		CDC27	BQ9382_C1-0790	Subunit of the Anaphase-Promoting Complex/ Cyclosome (APC/C)
A01086	chr1	274067	T	C	14	0.467	18	0.600	1		CDC27	BQ9382_C1-0790	Subunit of the Anaphase-Promoting Complex/ Cyclosome (APC/C)
A01087	chr1	274256	G	A	14	0.467	18	0.600	1		CDC27	BQ9382_C1-0790	Subunit of the Anaphase-Promoting Complex/ Cyclosome (APC/C)
A01088	chr1	275000	T	C	14	0.467	18	0.600	1		CDC27	BQ9382_C1-0790	Subunit of the Anaphase-Promoting Complex/ Cyclosome (APC/C)
A01089	chr1	275138	T	C	14	0.467	18	0.600	1		CDC27	BQ9382_C1-0790	Subunit of the Anaphase-Promoting Complex/ Cyclosome (APC/C)
A01090	chr1	275702	A	C	14	0.467	18	0.600	1
A01091	chr1	275736	T	C	14	0.467	18	0.600	1
A01092	chr1	275858	A	G	14	0.467	18	0.600	1
A01093	chr1	275955	C	T	14	0.467	18	0.600	1		SHO1	BQ9382_C1-0795	High osmolarity signaling protein SHO1
A01094	chr1	276234	A	G	14	0.467	18	0.600	1		SHO1	BQ9382_C1-0795	High osmolarity signaling protein SHO1
A01095	chr1	276254	G	A	14	0.467	18	0.600	1		SHO1	BQ9382_C1-0795	High osmolarity signaling protein SHO1
A01096	chr1	276787	T	A	14	0.467	18	0.600	1
A01097	chr1	276816	G	A	14	0.467	18	0.600	1
A01098	chr1	277366	G	A	14	0.467	18	0.600	1		UBR1	BQ9382_C1-0800	E3 ubiquitin-protein ligase UBR1
A01099	chr1	278558	A	G	14	0.467	18	0.600	1		UBR1	BQ9382_C1-0800	E3 ubiquitin-protein ligase UBR1
A01100	chr1	279126	C	T	14	0.467	18	0.600	1		UBR1	BQ9382_C1-0800	E3 ubiquitin-protein ligase UBR1
A01101	chr1	279913	A	T	14	0.467	18	0.600	1		UBR1	BQ9382_C1-0800	E3 ubiquitin-protein ligase UBR1
A01102	chr1	280423	C	A	14	0.467	18	0.600	1		UBR1	BQ9382_C1-0800	E3 ubiquitin-protein ligase UBR1
A01103	chr1	280921	T	G	14	0.467	18	0.600	1		UBR1	BQ9382_C1-0800	E3 ubiquitin-protein ligase UBR1
A01104	chr1	281391	G	A	14	0.467	18	0.600	1		UBR1	BQ9382_C1-0800	E3 ubiquitin-protein ligase UBR1
A01105	chr1	282474	G	A	14	0.467	18	0.600	1		UBR1	BQ9382_C1-0800	E3 ubiquitin-protein ligase UBR1
A01106	chr1	282512	G	A	14	0.467	18	0.600	1
A01107	chr1	282583	C	T	14	0.467	18	0.600	1		URB2	BQ9382_C1-0805	Nucleolar protein required for normal metabolism of the rRNA primary transcript
A01108	chr1	282898	T	C	14	0.467	18	0.600	1		URB2	BQ9382_C1-0805	Nucleolar protein required for normal metabolism of the rRNA primary transcript
A01109	chr1	283222	G	A	14	0.467	18	0.600	1		URB2	BQ9382_C1-0805	Nucleolar protein required for normal metabolism of the rRNA primary transcript
A01110	chr1	284051	T	C	14	0.467	18	0.600	1		URB2	BQ9382_C1-0805	Nucleolar protein required for normal metabolism of the rRNA primary transcript
A01111	chr1	285610	A	G	14	0.467	18	0.600	1		URB2	BQ9382_C1-0805	Nucleolar protein required for normal metabolism of the rRNA primary transcript
A01112	chr1	285694	A	G	14	0.467	18	0.600	1		URB2	BQ9382_C1-0805	Nucleolar protein required for normal metabolism of the rRNA primary transcript
A01113	chr1	285861	T	C	14	0.467	18	0.600	1
A01114	chr1	285911	G	A	14	0.467	18	0.600	1
A01115	chr1	286149	C	T	14	0.467	18	0.600	1
A01116	chr1	286795	G	A	14	0.467	18	0.600	1			BQ9382_C1-0810	Glucose repression protein GAL83
A01117	chr1	286993	T	A	14	0.467	18	0.600	1			BQ9382_C1-0810	Glucose repression protein GAL83
A01118	chr1	287101	G	A	14	0.467	18	0.600	1
A01119	chr1	287166	G	A	14	0.467	18	0.600	1
A01120	chr1	287424	G	A	14	0.467	18	0.600	1
A01121	chr1	288453	G	A	14	0.467	18	0.600	1		TPN1	BQ9382_C1-0815	Plasma membrane pyridoxine (VitaminB6)transporter
A01122	chr1	288696	G	C	14	0.467	18	0.600	1		TPN1	BQ9382_C1-0815	Plasma membrane pyridoxine (VitaminB6)transporter
A01123	chr1	289069	G	A	14	0.467	18	0.600	1
A01124	chr1	289680	C	G	14	0.467	18	0.600	1
A01125	chr1	290138	T	C	14	0.467	18	0.600	1
A01126	chr1	290165	C	T	14	0.467	18	0.600	1
A01127	chr1	290552	G	A	14	0.467	18	0.600	1			BQ9382_C1-0820	PLP-dependent transferases
A01128	chr1	290755	T	A	14	0.467	18	0.600	1			BQ9382_C1-0820	PLP-dependent transferases
A01129	chr1	290776	G	A	14	0.467	18	0.600	1			BQ9382_C1-0820	PLP-dependent transferases
A01130	chr1	290968	A	G	14	0.467	18	0.600	1			BQ9382_C1-0820	PLP-dependent transferases
A01131	chr1	291415	C	T	14	0.467	18	0.600	1
A01132	chr1	292174	C	T	14	0.467	18	0.600	1		MRN1	BQ9382_C1-0825	RNA-binding domain, RBD
A01133	chr1	293002	G	A	14	0.467	18	0.600	1		MRN1	BQ9382_C1-0825	RNA-binding domain, RBD
A01134	chr1	293718	C	T	14	0.467	18	0.600	1			BQ9382_C1-0830	Conserved predicted protein
A01135	chr1	294254	A	G	14	0.467	18	0.600	1			BQ9382_C1-0830	Conserved predicted protein
A01136	chr1	294392	G	A	14	0.467	18	0.600	1			BQ9382_C1-0830	Conserved predicted protein
A01137	chr1	294583	G	T	14	0.467	18	0.600	1			BQ9382_C1-0830	Conserved predicted protein
A01138	chr1	295199	A	G	14	0.467	18	0.600	1		SLC1	BQ9382_C1-0835	1-acyl-sn-glycerol-3-phosphateacyltransferase
A01139	chr1	296143	A	G	14	0.467	18	0.600	1		DCP1	BQ9382_C1-0840	Subunit of the Dcp1p-Dcp2p decapping enzyme complex
A01140	chr1	296457	T	C	14	0.467	18	0.600	1		DCP1	BQ9382_C1-0840	Subunit of the Dcp1p-Dcp2p decapping enzyme complex
A01141	chr1	296709	G	A	14	0.467	18	0.600	1
A01142	chr1	296975	A	T	14	0.467	18	0.600	1		YDR379C-A	BQ9382_C1-0845	Succinate dehydrogenase assembly factor 1 homolog
A01143	chr1	297074	G	A	14	0.467	18	0.600	1		YDR379C-A	BQ9382_C1-0845	Succinate dehydrogenase assembly factor 1 homolog
A01144	chr1	297227	G	T	14	0.467	18	0.600	1			BQ9382_C1-0850	GTPase-activating protein (GAP) for Rho-type GTPase Cdc42p
A01145	chr1	297788	G	A	14	0.467	18	0.600	1			BQ9382_C1-0850	GTPase-activating protein (GAP) for Rho-type GTPase Cdc42p
A01146	chr1	298101	G	A	14	0.467	18	0.600	1			BQ9382_C1-0850	GTPase-activating protein (GAP) for Rho-type GTPase Cdc42p
A01147	chr1	298119	C	A	14	0.467	18	0.600	1			BQ9382_C1-0850	GTPase-activating protein (GAP) for Rho-type GTPase Cdc42p
A01148	chr1	298160	C	A	14	0.467	18	0.600	1			BQ9382_C1-0850	GTPase-activating protein (GAP) for Rho-type GTPase Cdc42p
A01149	chr1	298345	T	C	14	0.467	18	0.600	1			BQ9382_C1-0850	GTPase-activating protein (GAP) for Rho-type GTPase Cdc42p
A01150	chr1	298353	T	C	14	0.467	18	0.600	1			BQ9382_C1-0850	GTPase-activating protein (GAP) for Rho-type GTPase Cdc42p
A01151	chr1	298422	G	T	14	0.467	18	0.600	1			BQ9382_C1-0850	GTPase-activating protein (GAP) for Rho-type GTPase Cdc42p
A01152	chr1	298425	C	T	14	0.467	18	0.600	1			BQ9382_C1-0850	GTPase-activating protein (GAP) for Rho-type GTPase Cdc42p
A01153	chr1	298593	T	C	14	0.467	18	0.600	1			BQ9382_C1-0850	GTPase-activating protein (GAP) for Rho-type GTPase Cdc42p
A01154	chr1	298659	T	C	14	0.467	18	0.600	1			BQ9382_C1-0850	GTPase-activating protein (GAP) for Rho-type GTPase Cdc42p
A01155	chr1	298692	G	A	14	0.467	18	0.600	1			BQ9382_C1-0850	GTPase-activating protein (GAP) for Rho-type GTPase Cdc42p
A01156	chr1	299130	A	G	14	0.467	18	0.600	1			BQ9382_C1-0850	GTPase-activating protein (GAP) for Rho-type GTPase Cdc42p
A01157	chr1	299141	C	A	14	0.467	18	0.600	1			BQ9382_C1-0850	GTPase-activating protein (GAP) for Rho-type GTPase Cdc42p
A01158	chr1	300093	A	G	14	0.467	18	0.600	1
A01159	chr1	300106	A	G	14	0.467	18	0.600	1
A01160	chr1	300123	C	G	14	0.467	18	0.600	1
A01161	chr1	300177	A	G	14	0.467	18	0.600	1
A01162	chr1	300207	A	G	14	0.467	18	0.600	1
A01163	chr1	300222	G	A	14	0.467	18	0.600	1
A01164	chr1	300223	G	A	14	0.467	18	0.600	1
A01165	chr1	300264	A	G	14	0.467	18	0.600	1
A01166	chr1	300393	A	T	14	0.467	18	0.600	1		FMP40	BQ9382_C1-0855	Uncharacterized ACR, YdiU/UPF0061 family
A01167	chr1	300394	G	T	14	0.467	18	0.600	1		FMP40	BQ9382_C1-0855	Uncharacterized ACR, YdiU/UPF0061 family
A01168	chr1	300492	T	C	14	0.467	18	0.600	1		FMP40	BQ9382_C1-0855	Uncharacterized ACR, YdiU/UPF0061 family
A01169	chr1	301578	C	T	14	0.467	18	0.600	1		FMP40	BQ9382_C1-0855	Uncharacterized ACR, YdiU/UPF0061 family
A01170	chr1	301740	C	T	14	0.467	18	0.600	1		FMP40	BQ9382_C1-0855	Uncharacterized ACR, YdiU/UPF0061 family
A01171	chr1	301770	C	T	14	0.467	18	0.600	1		FMP40	BQ9382_C1-0855	Uncharacterized ACR, YdiU/UPF0061 family
A01172	chr1	302509	T	A	14	0.467	18	0.600	1		BET1	BQ9382_C1-0860	Type II membrane protein required for vesicular transport
A01173	chr1	302673	G	T	14	0.467	18	0.600	1		BET1	BQ9382_C1-0860	Type II membrane protein required for vesicular transport
A01174	chr1	304462	G	A	14	0.467	18	0.600	1			BQ9382_C1-0870	Myosin-7, cardiac muscle beta isoform
A01175	chr1	304497	G	A	14	0.467	18	0.600	1
A01176	chr1	305281	C	G	14	0.467	18	0.600	1		YEA4	BQ9382_C1-0875	Uridinediphosphate-N-acetylglucosamine (UDP-G lcNAc) transporter
A01177	chr1	305735	T	C	14	0.467	18	0.600	1		YEA4	BQ9382_C1-0875	Uridinediphosphate-N-acetylglucosamine (UDP-G lcNAc) transporter
A01178	chr1	305914	C	T	14	0.467	18	0.600	1		YEA4	BQ9382_C1-0875	Uridinediphosphate-N-acetylglucosamine (UDP-G lcNAc) transporter
A01179	chr1	307794	C	T	14	0.467	18	0.600	1		MIT1	BQ9382_C1-0885	cAMP-independent regulatory protein pac2
A01180	chr1	308324	G	A	14	0.467	18	0.600	1		MIT1	BQ9382_C1-0885	cAMP-independent regulatory protein pac2
A01181	chr1	309016	T	C	14	0.467	18	0.600	1
A01182	chr1	309142	T	G	14	0.467	18	0.600	1
A01183	chr1	309194	A	C	14	0.467	18	0.600	1
A01184	chr1	309260	T	C	14	0.467	18	0.600	1
A01185	chr1	309261	A	G	14	0.467	18	0.600	1
A01186	chr1	309270	G	C	14	0.467	18	0.600	1
A01187	chr1	310327	A	G	14	0.467	18	0.600	1		YAP5|YAP7	BQ9382_C1-0890	AP-1 transcriptional activator
A01188	chr1	310345	A	C	14	0.467	18	0.600	1		YAP5|YAP7	BQ9382_C1-0890	AP-1 transcriptional activator
A01189	chr1	310347	G	T	14	0.467	18	0.600	1		YAP5|YAP7	BQ9382_C1-0890	AP-1 transcriptional activator
A01190	chr1	310859	G	A	14	0.467	18	0.600	1
A01191	chr1	311713	A	G	14	0.467	18	0.600	1		PET127	BQ9382_C1-0895	Protein with a role in 5'-end processing of mitochondrial RNAs
A01192	chr1	312033	A	G	14	0.467	18	0.600	1		PET127	BQ9382_C1-0895	Protein with a role in 5'-end processing of mitochondrial RNAs
A01193	chr1	312046	C	T	14	0.467	18	0.600	1		PET127	BQ9382_C1-0895	Protein with a role in 5'-end processing of mitochondrial RNAs
A01194	chr1	314163	A	G	14	0.467	18	0.600	1		ATG2	BQ9382_C1-0900	Autophagy-related protein 2
A01195	chr1	314290	G	T	14	0.467	18	0.600	1		ATG2	BQ9382_C1-0900	Autophagy-related protein 2
A01196	chr1	315153	G	A	14	0.467	18	0.600	1		ATG2	BQ9382_C1-0900	Autophagy-related protein 2
A01197	chr1	315264	C	T	14	0.467	18	0.600	1		ATG2	BQ9382_C1-0900	Autophagy-related protein 2
A01198	chr1	315362	A	G	14	0.467	18	0.600	1		ATG2	BQ9382_C1-0900	Autophagy-related protein 2
A01199	chr1	315447	C	T	14	0.467	18	0.600	1		ATG2	BQ9382_C1-0900	Autophagy-related protein 2
A01200	chr1	315723	A	G	14	0.467	18	0.600	1		ATG2	BQ9382_C1-0900	Autophagy-related protein 2
A01201	chr1	315996	T	A	14	0.467	18	0.600	1		ATG2	BQ9382_C1-0900	Autophagy-related protein 2
A01202	chr1	316003	A	T	14	0.467	18	0.600	1		ATG2	BQ9382_C1-0900	Autophagy-related protein 2
A01203	chr1	316054	G	A	14	0.467	18	0.600	1		ATG2	BQ9382_C1-0900	Autophagy-related protein 2
A01204	chr1	316167	G	A	14	0.467	18	0.600	1		ATG2	BQ9382_C1-0900	Autophagy-related protein 2
A01205	chr1	316183	C	T	14	0.467	18	0.600	1		ATG2	BQ9382_C1-0900	Autophagy-related protein 2
A01206	chr1	316221	C	T	14	0.467	18	0.600	1		ATG2	BQ9382_C1-0900	Autophagy-related protein 2
A01207	chr1	316941	G	T	14	0.467	18	0.600	1		ATG2	BQ9382_C1-0900	Autophagy-related protein 2
A01208	chr1	317035	T	C	14	0.467	18	0.600	1		ATG2	BQ9382_C1-0900	Autophagy-related protein 2
A01209	chr1	317142	A	G	14	0.467	18	0.600	1		ATG2	BQ9382_C1-0900	Autophagy-related protein 2
A01210	chr1	317524	C	T	14	0.467	18	0.600	1		ATG2	BQ9382_C1-0900	Autophagy-related protein 2
A01211	chr1	318093	A	C	14	0.467	18	0.600	1		ATG2	BQ9382_C1-0900	Autophagy-related protein 2
A01212	chr1	318135	T	C	14	0.467	18	0.600	1		ATG2	BQ9382_C1-0900	Autophagy-related protein 2
A01213	chr1	318309	A	G	14	0.467	18	0.600	1		ATG2	BQ9382_C1-0900	Autophagy-related protein 2
A01214	chr1	318507	T	A	14	0.467	18	0.600	1		ATG2	BQ9382_C1-0900	Autophagy-related protein 2
A01215	chr1	319179	G	A	14	0.467	18	0.600	1
A01216	chr1	319180	G	A	14	0.467	18	0.600	1
A01217	chr1	320080	G	A	14	0.467	18	0.600	1
A01218	chr1	320231	A	G	14	0.467	18	0.600	1
A01219	chr1	320265	G	T	14	0.467	18	0.600	1
A01220	chr1	320335	T	G	14	0.467	18	0.600	1
A01221	chr1	320807	G	A	13	0.433	18	0.600	1
A01222	chr1	321146	G	T	14	0.467	18	0.600	1
A01223	chr1	321221	G	A	14	0.467	18	0.600	1
A01224	chr1	321286	G	A	14	0.467	18	0.600	1
A01225	chr1	321318	C	T	14	0.467	18	0.600	1
A01226	chr1	321910	G	A	14	0.467	18	0.600	1
A01227	chr1	322138	A	G	14	0.467	18	0.600	1
A01228	chr1	322539	A	G	14	0.467	19	0.633	1
A01229	chr1	323240	G	A	14	0.467	18	0.600	1		MET32|MET31	BQ9382_C1-0915	Zinc finger protein 287
A01230	chr1	323351	G	A	14	0.467	18	0.600	1		MET32|MET31	BQ9382_C1-0915	Zinc finger protein 287
A01231	chr1	323456	G	A	14	0.467	18	0.600	1		MET32|MET31	BQ9382_C1-0915	Zinc finger protein 287
A01232	chr1	324101	A	G	14	0.467	18	0.600	1			BQ9382_C1-0920	Nascent polypeptide-associated complex subunit beta
A01233	chr1	324558	A	G	14	0.467	18	0.600	1
A01234	chr1	324989	G	A	14	0.467	18	0.600	1		BTT1|EGD1	BQ9382_C1-0925	Subunit beta1 of the nascent polypeptide-associated complex (NAC) involved in protein targeting
A01235	chr1	325384	A	G	14	0.467	18	0.600	1
A01236	chr1	325535	G	C	14	0.467	18	0.600	1			BQ9382_C1-0930	Fungal protein of unknown function (DUF1752)
A01237	chr1	325951	A	G	14	0.467	19	0.633	1
A01238	chr1	326529	T	C	14	0.467	19	0.633	1		PAM1|SVL3	BQ9382_C1-0935	Styryl dye vacuolar localization protein 3
A01239	chr1	328280	A	G	14	0.467	19	0.633	1		PAM1|SVL3	BQ9382_C1-0935	Styryl dye vacuolar localization protein 3
A01240	chr1	328374	T	C	14	0.467	19	0.633	1		PAM1|SVL3	BQ9382_C1-0935	Styryl dye vacuolar localization protein 3
A01241	chr1	328395	G	A	14	0.467	19	0.633	1		PAM1|SVL3	BQ9382_C1-0935	Styryl dye vacuolar localization protein 3
A01242	chr1	328479	A	G	14	0.467	19	0.633	1		PAM1|SVL3	BQ9382_C1-0935	Styryl dye vacuolar localization protein 3
A01243	chr1	329147	A	G	14	0.467	19	0.633	1
A01244	chr1	329506	T	A	14	0.467	19	0.633	1		SCJ1	BQ9382_C1-0940	One of several homologs of bacterial chaperone DnaJ, located in the ER lumen
A01245	chr1	329848	A	G	14	0.467	19	0.633	1		SCJ1	BQ9382_C1-0940	One of several homologs of bacterial chaperone DnaJ, located in the ER lumen
A01246	chr1	330043	G	A	14	0.467	19	0.633	1		SCJ1	BQ9382_C1-0940	One of several homologs of bacterial chaperone DnaJ, located in the ER lumen
A01247	chr1	330251	C	T	14	0.467	19	0.633	1		SCJ1	BQ9382_C1-0940	One of several homologs of bacterial chaperone DnaJ, located in the ER lumen
A01248	chr1	330576	A	G	14	0.467	19	0.633	1
A01249	chr1	330634	T	C	14	0.467	19	0.633	1
A01250	chr1	330646	A	G	14	0.467	19	0.633	1
A01251	chr1	331355	A	G	14	0.467	19	0.633	1		DML1	BQ9382_C1-0945	Essential protein involved in mtDNA inheritance
A01252	chr1	331757	T	C	14	0.467	19	0.633	1		DML1	BQ9382_C1-0945	Essential protein involved in mtDNA inheritance
A01253	chr1	331818	G	C	14	0.467	19	0.633	1		DML1	BQ9382_C1-0945	Essential protein involved in mtDNA inheritance
A01254	chr1	332576	A	G	14	0.467	19	0.633	1			BQ9382_C1-0950	Conserved predicted protein
A01255	chr1	332650	A	G	14	0.467	19	0.633	1
A01256	chr1	332655	G	A	14	0.467	19	0.633	1
A01257	chr1	332659	T	C	14	0.467	19	0.633	1
A01258	chr1	332688	C	T	14	0.467	19	0.633	1
A01259	chr1	332740	A	C	14	0.467	19	0.633	1
A01260	chr1	332751	A	T	14	0.467	19	0.633	1
A01261	chr1	332757	A	G	14	0.467	19	0.633	1
A01262	chr1	332780	G	A	14	0.467	19	0.633	1
A01263	chr1	332842	C	T	14	0.467	19	0.633	1
A01264	chr1	332843	C	T	14	0.467	19	0.633	1
A01265	chr1	332999	A	G	14	0.467	19	0.633	1			BQ9382_C1-0955
A01266	chr1	333273	A	T	14	0.467	19	0.633	1			BQ9382_C1-0955
A01267	chr1	333377	G	A	14	0.467	19	0.633	1			BQ9382_C1-0955
A01268	chr1	333378	T	G	14	0.467	19	0.633	1			BQ9382_C1-0955
A01269	chr1	333417	C	T	14	0.467	19	0.633	1			BQ9382_C1-0955
A01270	chr1	333836	G	A	14	0.467	19	0.633	1			BQ9382_C1-0955
A01271	chr1	334080	A	T	14	0.467	19	0.633	1		TMA16	BQ9382_C1-0960	Translation machinery-associated protein 16
A01272	chr1	334135	G	A	14	0.467	19	0.633	1		TMA16	BQ9382_C1-0960	Translation machinery-associated protein 16
A01273	chr1	334744	T	C	14	0.467	19	0.633	1		CAF20	BQ9382_C1-0965	Cap-associated protein CAF20
A01274	chr1	334747	C	G	14	0.467	19	0.633	1		CAF20	BQ9382_C1-0965	Cap-associated protein CAF20
A01275	chr1	335565	C	T	14	0.467	19	0.633	1		EFR3	BQ9382_C1-0970	Protein EFR3
A01276	chr1	335649	C	T	14	0.467	19	0.633	1		EFR3	BQ9382_C1-0970	Protein EFR3
A01277	chr1	336320	G	A	14	0.467	19	0.633	1		EFR3	BQ9382_C1-0970	Protein EFR3
A01278	chr1	336396	C	T	14	0.467	19	0.633	1		EFR3	BQ9382_C1-0970	Protein EFR3
A01279	chr1	336688	T	C	14	0.467	19	0.633	1		EFR3	BQ9382_C1-0970	Protein EFR3
A01280	chr1	336795	G	A	14	0.467	19	0.633	1		EFR3	BQ9382_C1-0970	Protein EFR3
A01281	chr1	339930	C	T	14	0.467	19	0.633	1		IML1	BQ9382_C1-0975	Vacuolar membrane-associated protein IML1
A01282	chr1	340765	G	A	14	0.467	19	0.633	1		IML1	BQ9382_C1-0975	Vacuolar membrane-associated protein IML1
A01283	chr1	341281	C	A	14	0.467	19	0.633	1		IML1	BQ9382_C1-0975	Vacuolar membrane-associated protein IML1
A01284	chr1	341548	A	C	14	0.467	19	0.633	1		IML1	BQ9382_C1-0975	Vacuolar membrane-associated protein IML1
A01285	chr1	342989	T	C	14	0.467	19	0.633	1		CEF1	BQ9382_C1-0980	Pre-mRNA splicing factor CEF1
A01286	chr1	347463	A	C	13	0.433	19	0.633	1		CFT1	BQ9382_C1-0985	Pre-mRNA 3'-end processing factor CF II mRNA cleavage and polyadenylation factor II complex, subunit CFT1 (CPSF subunit) RNA processing and modification
A01287	chr1	348623	A	G	14	0.467	19	0.633	1		RIM20	BQ9382_C1-0990	pH-response regulator protein palA/RIM20
A01288	chr1	348749	C	A	14	0.467	19	0.633	1		RIM20	BQ9382_C1-0990	pH-response regulator protein palA/RIM20
A01289	chr1	349163	T	C	14	0.467	19	0.633	1		RIM20	BQ9382_C1-0990	pH-response regulator protein palA/RIM20
A01290	chr1	349272	A	G	14	0.467	19	0.633	1		RIM20	BQ9382_C1-0990	pH-response regulator protein palA/RIM20
A01291	chr1	349490	A	G	14	0.467	19	0.633	1		RIM20	BQ9382_C1-0990	pH-response regulator protein palA/RIM20
A01292	chr1	349499	A	C	14	0.467	19	0.633	1		RIM20	BQ9382_C1-0990	pH-response regulator protein palA/RIM20
A01293	chr1	350460	A	G	14	0.467	19	0.633	1		RIM20	BQ9382_C1-0990	pH-response regulator protein palA/RIM20
A01294	chr1	350567	T	C	14	0.467	19	0.633	1		RIM20	BQ9382_C1-0990	pH-response regulator protein palA/RIM20
A01295	chr1	350680	T	A	14	0.467	19	0.633	1		RIM20	BQ9382_C1-0990	pH-response regulator protein palA/RIM20
A01296	chr1	350825	G	A	14	0.467	19	0.633	1		MOD5	BQ9382_C1-0995	tRNA dimethylallyltransferase
A01297	chr1	350923	T	G	14	0.467	19	0.633	1		MOD5	BQ9382_C1-0995	tRNA dimethylallyltransferase
A01298	chr1	351257	G	A	14	0.467	19	0.633	1		MOD5	BQ9382_C1-0995	tRNA dimethylallyltransferase
A01299	chr1	351306	T	C	14	0.467	19	0.633	1		MOD5	BQ9382_C1-0995	tRNA dimethylallyltransferase
A01300	chr1	351495	C	A	14	0.467	19	0.633	1		MOD5	BQ9382_C1-0995	tRNA dimethylallyltransferase
A01301	chr1	351681	C	T	14	0.467	19	0.633	1		MOD5	BQ9382_C1-0995	tRNA dimethylallyltransferase
A01302	chr1	352104	T	G	14	0.467	19	0.633	1		MOD5	BQ9382_C1-0995	tRNA dimethylallyltransferase
A01303	chr1	352299	T	C	14	0.467	19	0.633	1
A01304	chr1	352342	T	A	14	0.467	19	0.633	1		FSF1	BQ9382_C1-1000	Tricarboxylate carrier protein
A01305	chr1	352462	G	A	14	0.467	19	0.633	1		FSF1	BQ9382_C1-1000	Tricarboxylate carrier protein
A01306	chr1	352658	A	G	14	0.467	19	0.633	1		FSF1	BQ9382_C1-1000	Tricarboxylate carrier protein
A01307	chr1	353065	A	C	14	0.467	19	0.633	1		FSF1	BQ9382_C1-1000	Tricarboxylate carrier protein
A01308	chr1	353105	A	G	14	0.467	19	0.633	1		FSF1	BQ9382_C1-1000	Tricarboxylate carrier protein
A01309	chr1	353552	T	A	14	0.467	19	0.633	1		ERG12	BQ9382_C1-1005	Mevalonate kinase, acts in the biosynthesis of isoprenoids and sterols, including ergosterol
A01310	chr1	353579	A	C	14	0.467	19	0.633	1		ERG12	BQ9382_C1-1005	Mevalonate kinase, acts in the biosynthesis of isoprenoids and sterols, including ergosterol
A01311	chr1	353633	A	G	14	0.467	19	0.633	1		ERG12	BQ9382_C1-1005	Mevalonate kinase, acts in the biosynthesis of isoprenoids and sterols, including ergosterol
A01312	chr1	353960	T	G	14	0.467	19	0.633	1		ERG12	BQ9382_C1-1005	Mevalonate kinase, acts in the biosynthesis of isoprenoids and sterols, including ergosterol
A01313	chr1	354140	T	C	14	0.467	19	0.633	1		ERG12	BQ9382_C1-1005	Mevalonate kinase, acts in the biosynthesis of isoprenoids and sterols, including ergosterol
A01314	chr1	354161	A	G	14	0.467	19	0.633	1		ERG12	BQ9382_C1-1005	Mevalonate kinase, acts in the biosynthesis of isoprenoids and sterols, including ergosterol
A01315	chr1	354266	A	G	14	0.467	19	0.633	1		ERG12	BQ9382_C1-1005	Mevalonate kinase, acts in the biosynthesis of isoprenoids and sterols, including ergosterol
A01316	chr1	354272	A	C	14	0.467	19	0.633	1		ERG12	BQ9382_C1-1005	Mevalonate kinase, acts in the biosynthesis of isoprenoids and sterols, including ergosterol
A01317	chr1	354335	G	A	14	0.467	19	0.633	1		ERG12	BQ9382_C1-1005	Mevalonate kinase, acts in the biosynthesis of isoprenoids and sterols, including ergosterol
A01318	chr1	354377	A	G	14	0.467	19	0.633	1		ERG12	BQ9382_C1-1005	Mevalonate kinase, acts in the biosynthesis of isoprenoids and sterols, including ergosterol
A01319	chr1	354684	C	T	14	0.467	19	0.633	1
A01320	chr1	354715	T	G	14	0.467	19	0.633	1
A01321	chr1	354733	C	T	14	0.467	19	0.633	1
A01322	chr1	354756	C	T	14	0.467	19	0.633	1
A01323	chr1	354813	G	T	14	0.467	19	0.633	1
A01324	chr1	354877	A	C	14	0.467	19	0.633	1
A01325	chr1	354918	G	T	14	0.467	19	0.633	1
A01326	chr1	354936	C	T	14	0.467	19	0.633	1
A01327	chr1	354979	A	G	14	0.467	20	0.667	1
A01328	chr1	355341	T	C	14	0.467	19	0.633	1		YTM1	BQ9382_C1-1010	Ribosome biogenesis protein YTM1
A01329	chr1	355443	T	C	14	0.467	19	0.633	1		YTM1	BQ9382_C1-1010	Ribosome biogenesis protein YTM1
A01330	chr1	355652	C	G	14	0.467	19	0.633	1		YTM1	BQ9382_C1-1010	Ribosome biogenesis protein YTM1
A01331	chr1	355761	G	A	14	0.467	19	0.633	1		YTM1	BQ9382_C1-1010	Ribosome biogenesis protein YTM1
A01332	chr1	356160	T	C	14	0.467	19	0.633	1		YTM1	BQ9382_C1-1010	Ribosome biogenesis protein YTM1
A01333	chr1	356528	A	G	14	0.467	19	0.633	1		YMR209C	BQ9382_C1-1015
A01334	chr1	356978	C	T	14	0.467	19	0.633	1		YMR209C	BQ9382_C1-1015
A01335	chr1	357068	T	C	14	0.467	19	0.633	1		YMR209C	BQ9382_C1-1015
A01336	chr1	357715	C	T	14	0.467	19	0.633	1
A01337	chr1	357891	A	G	14	0.467	19	0.633	1		PPT2	BQ9382_C1-1020	Holo-[acyl-carrier-protein] synthase
A01338	chr1	358124	T	G	14	0.467	19	0.633	1		PPT2	BQ9382_C1-1020	Holo-[acyl-carrier-protein] synthase
A01339	chr1	358714	G	A	14	0.467	19	0.633	1		GUA1	BQ9382_C1-1025	GMP synthase, an enzyme that catalyzes the second step in the biosynthesis of GMP from IMP
A01340	chr1	358942	A	G	14	0.467	19	0.633	1		GUA1	BQ9382_C1-1025	GMP synthase, an enzyme that catalyzes the second step in the biosynthesis of GMP from IMP
A01341	chr1	359515	G	A	14	0.467	19	0.633	1		GUA1	BQ9382_C1-1025	GMP synthase, an enzyme that catalyzes the second step in the biosynthesis of GMP from IMP
A01342	chr1	359861	G	A	14	0.467	19	0.633	1
A01343	chr1	359914	A	G	14	0.467	19	0.633	1
A01344	chr1	359967	A	G	14	0.467	19	0.633	1
A01345	chr1	360198	A	G	14	0.467	18	0.600	1		RAM2	BQ9382_C1-1030	Alpha subunit of both the farnesyltransferase and type I geranylgeranyltransferase
A01346	chr1	360239	A	G	14	0.467	18	0.600	1		RAM2	BQ9382_C1-1030	Alpha subunit of both the farnesyltransferase and type I geranylgeranyltransferase
A01347	chr1	360642	T	C	14	0.467	18	0.600	1		RAM2	BQ9382_C1-1030	Alpha subunit of both the farnesyltransferase and type I geranylgeranyltransferase
A01348	chr1	361803	A	C	14	0.467	18	0.600	1		YVH1	BQ9382_C1-1035	Yvh1 dual specificity phosphatase (Phosphoserine/threonine and phosphotyrosine phosphatase)
A01349	chr1	362104	C	T	14	0.467	18	0.600	1		YVH1	BQ9382_C1-1035	Yvh1 dual specificity phosphatase (Phosphoserine/threonine and phosphotyrosine phosphatase)
A01350	chr1	362781	T	C	14	0.467	18	0.600	1		MND2	BQ9382_C1-1040
A01351	chr1	363098	C	T	14	0.467	18	0.600	1
A01352	chr1	364367	T	C	14	0.467	18	0.600	1		COX10	BQ9382_C1-1045	Protoheme IX farnesyltransferase
A01353	chr1	364708	G	A	14	0.467	18	0.600	1
A01354	chr1	364788	C	G	14	0.467	18	0.600	1		RPN8	BQ9382_C1-1050	26S proteasome regulatory subunit RPN8
A01355	chr1	365241	G	A	14	0.467	18	0.600	1		RPN8	BQ9382_C1-1050	26S proteasome regulatory subunit RPN8
A01356	chr1	366375	G	C	14	0.467	17	0.567	1
A01357	chr1	366557	C	T	14	0.467	17	0.567	1
A01358	chr1	366779	A	G	14	0.467	17	0.567	1
A01359	chr1	367074	A	C	14	0.467	17	0.567	1
A01360	chr1	367714	G	A	14	0.467	17	0.567	1		YOR262W	BQ9382_C1-1055	GPN-loop GTPase 2
A01361	chr1	368008	A	G	14	0.467	17	0.567	1		YOR262W	BQ9382_C1-1055	GPN-loop GTPase 2
A01362	chr1	368528	A	G	14	0.467	17	0.567	1
A01363	chr1	369176	G	A	14	0.467	17	0.567	1		BUD27	BQ9382_C1-1060	Midasin
A01364	chr1	369393	C	T	14	0.467	17	0.567	1		BUD27	BQ9382_C1-1060	Midasin
A01365	chr1	369832	A	T	14	0.467	17	0.567	1		BUD27	BQ9382_C1-1060	Midasin
A01366	chr1	371827	G	A	14	0.467	17	0.567	1			BQ9382_C1-1065	Membrane protein
A01367	chr1	372446	G	A	14	0.467	17	0.567	1
A01368	chr1	372496	T	C	14	0.467	17	0.567	1
A01369	chr1	372499	C	T	14	0.467	17	0.567	1
A01370	chr1	372525	T	C	14	0.467	17	0.567	1
A01371	chr1	372631	C	T	14	0.467	17	0.567	1
A01372	chr1	373973	C	G	14	0.467	17	0.567	1
A01373	chr1	374008	A	G	14	0.467	17	0.567	1
A01374	chr1	374059	A	G	14	0.467	17	0.567	1
A01375	chr1	374225	C	T	14	0.467	17	0.567	1
A01376	chr1	374328	A	G	14	0.467	17	0.567	1
A01377	chr1	374427	C	A	14	0.467	17	0.567	1
A01378	chr1	374598	C	T	14	0.467	17	0.567	1
A01379	chr1	374719	A	G	14	0.467	17	0.567	1
A01380	chr1	374850	G	C	14	0.467	17	0.567	1			BQ9382_C1-1075	Regulatory subunit of acetolactate synthase
A01381	chr1	374972	G	C	14	0.467	17	0.567	1			BQ9382_C1-1075	Regulatory subunit of acetolactate synthase
A01382	chr1	375013	A	G	14	0.467	17	0.567	1			BQ9382_C1-1075	Regulatory subunit of acetolactate synthase
A01383	chr1	375067	T	G	14	0.467	17	0.567	1			BQ9382_C1-1075	Regulatory subunit of acetolactate synthase
A01384	chr1	375071	C	T	14	0.467	17	0.567	1			BQ9382_C1-1075	Regulatory subunit of acetolactate synthase
A01385	chr1	375083	C	T	14	0.467	17	0.567	1			BQ9382_C1-1075	Regulatory subunit of acetolactate synthase
A01386	chr1	375330	T	C	14	0.467	17	0.567	1			BQ9382_C1-1075	Regulatory subunit of acetolactate synthase
A01387	chr1	375582	G	A	14	0.467	17	0.567	1			BQ9382_C1-1075	Regulatory subunit of acetolactate synthase
A01388	chr1	375817	C	T	14	0.467	17	0.567	1			BQ9382_C1-1075	Regulatory subunit of acetolactate synthase
A01389	chr1	375826	A	G	14	0.467	17	0.567	1			BQ9382_C1-1075	Regulatory subunit of acetolactate synthase
A01390	chr1	375852	C	T	14	0.467	17	0.567	1			BQ9382_C1-1075	Regulatory subunit of acetolactate synthase
A01391	chr1	376288	A	G	14	0.467	17	0.567	1			BQ9382_C1-1075	Regulatory subunit of acetolactate synthase
A01392	chr1	376503	A	G	14	0.467	17	0.567	1			BQ9382_C1-1075	Regulatory subunit of acetolactate synthase
A01393	chr1	376693	A	G	14	0.467	17	0.567	1
A01394	chr1	376883	T	C	14	0.467	17	0.567	1
A01395	chr1	378375	A	C	14	0.467	17	0.567	1		SEC61	BQ9382_C1-1080	Protein transport protein SEC61 subunit alpha
A01396	chr1	384890	A	G	14	0.467	17	0.567	1			BQ9382_C1-1105	Permease of basic amino acids in the vacuolar membrane
A01397	chr1	384902	C	G	14	0.467	17	0.567	1			BQ9382_C1-1105	Permease of basic amino acids in the vacuolar membrane
A01398	chr1	385753	T	C	13	0.433	17	0.567	1		CIA1	BQ9382_C1-1110	YVTN repeat-like/Quinoprotein amine dehydrogenase
A01399	chr1	385982	C	T	13	0.433	17	0.567	1		CIA1	BQ9382_C1-1110	YVTN repeat-like/Quinoprotein amine dehydrogenase
A01400	chr1	386033	A	G	13	0.433	17	0.567	1		CIA1	BQ9382_C1-1110	YVTN repeat-like/Quinoprotein amine dehydrogenase
A01401	chr1	386238	T	C	13	0.433	17	0.567	1		CIA1	BQ9382_C1-1110	YVTN repeat-like/Quinoprotein amine dehydrogenase
A01402	chr1	386315	A	G	13	0.433	17	0.567	1		CIA1	BQ9382_C1-1110	YVTN repeat-like/Quinoprotein amine dehydrogenase
A01403	chr1	386548	G	T	13	0.433	17	0.567	1		CIA1	BQ9382_C1-1110	YVTN repeat-like/Quinoprotein amine dehydrogenase
A01404	chr1	386570	G	A	13	0.433	17	0.567	1
A01405	chr1	386598	A	T	13	0.433	17	0.567	1
A01406	chr1	386863	C	T	13	0.433	17	0.567	1		CYC2	BQ9382_C1-1115	Mitochondrial peripheral inner membraneprotein
A01407	chr1	387265	G	T	13	0.433	17	0.567	1		CYC2	BQ9382_C1-1115	Mitochondrial peripheral inner membraneprotein
A01408	chr1	387286	A	G	13	0.433	17	0.567	1		CYC2	BQ9382_C1-1115	Mitochondrial peripheral inner membraneprotein
A01409	chr1	387327	C	G	13	0.433	17	0.567	1		CYC2	BQ9382_C1-1115	Mitochondrial peripheral inner membraneprotein
A01410	chr1	387451	T	C	13	0.433	17	0.567	1		CYC2	BQ9382_C1-1115	Mitochondrial peripheral inner membraneprotein
A01411	chr1	388358	A	T	13	0.433	18	0.600	1		PEP12	BQ9382_C1-1120	Target membrane receptor (T-SNARE)
A01412	chr1	390743	T	G	13	0.433	18	0.600	1		DYS1	BQ9382_C1-1130	Deoxyhypusine synthase, catalyzes formation of deoxyhypusine
A01413	chr1	391220	T	G	13	0.433	18	0.600	1
A01414	chr1	391374	C	A	13	0.433	18	0.600	1			BQ9382_C1-1135	Potential cytochrome P450 monooxygenase
A01415	chr1	391375	A	C	13	0.433	18	0.600	1			BQ9382_C1-1135	Potential cytochrome P450 monooxygenase
A01416	chr1	391661	T	C	13	0.433	18	0.600	1			BQ9382_C1-1135	Potential cytochrome P450 monooxygenase
A01417	chr1	391754	G	C	13	0.433	18	0.600	1			BQ9382_C1-1135	Potential cytochrome P450 monooxygenase
A01418	chr1	392528	C	T	13	0.433	18	0.600	1			BQ9382_C1-1135	Potential cytochrome P450 monooxygenase
A01419	chr1	392701	A	G	13	0.433	18	0.600	1			BQ9382_C1-1135	Potential cytochrome P450 monooxygenase
A01420	chr1	392774	T	A	13	0.433	18	0.600	1
A01421	chr1	392821	C	A	13	0.433	18	0.600	1
A01422	chr1	392863	C	T	13	0.433	18	0.600	1
A01423	chr1	392890	G	T	13	0.433	18	0.600	1
A01424	chr1	392892	G	A	13	0.433	18	0.600	1
A01425	chr1	392934	T	C	13	0.433	18	0.600	1			BQ9382_C1-1140	Protein kinase-like (PK-like)
A01426	chr1	393008	C	T	13	0.433	18	0.600	1			BQ9382_C1-1140	Protein kinase-like (PK-like)
A01427	chr1	393071	C	T	13	0.433	18	0.600	1			BQ9382_C1-1140	Protein kinase-like (PK-like)
A01428	chr1	393360	T	C	13	0.433	18	0.600	1			BQ9382_C1-1140	Protein kinase-like (PK-like)
A01429	chr1	393424	G	C	13	0.433	18	0.600	1			BQ9382_C1-1140	Protein kinase-like (PK-like)
A01430	chr1	393434	G	A	13	0.433	18	0.600	1			BQ9382_C1-1140	Protein kinase-like (PK-like)
A01431	chr1	393437	G	T	13	0.433	18	0.600	1			BQ9382_C1-1140	Protein kinase-like (PK-like)
A01432	chr1	393490	G	A	13	0.433	18	0.600	1			BQ9382_C1-1140	Protein kinase-like (PK-like)
A01433	chr1	393506	T	C	13	0.433	18	0.600	1			BQ9382_C1-1140	Protein kinase-like (PK-like)
A01434	chr1	393513	T	C	13	0.433	18	0.600	1			BQ9382_C1-1140	Protein kinase-like (PK-like)
A01435	chr1	393529	C	T	13	0.433	18	0.600	1			BQ9382_C1-1140	Protein kinase-like (PK-like)
A01436	chr1	393542	G	A	13	0.433	18	0.600	1			BQ9382_C1-1140	Protein kinase-like (PK-like)
A01437	chr1	393743	G	A	13	0.433	18	0.600	1			BQ9382_C1-1140	Protein kinase-like (PK-like)
A01438	chr1	393791	C	T	13	0.433	18	0.600	1			BQ9382_C1-1140	Protein kinase-like (PK-like)
A01439	chr1	393806	G	T	13	0.433	18	0.600	1			BQ9382_C1-1140	Protein kinase-like (PK-like)
A01440	chr1	393836	A	G	13	0.433	18	0.600	1			BQ9382_C1-1140	Protein kinase-like (PK-like)
A01441	chr1	393989	A	C	13	0.433	18	0.600	1			BQ9382_C1-1140	Protein kinase-like (PK-like)
A01442	chr1	394020	T	G	13	0.433	18	0.600	1			BQ9382_C1-1140	Protein kinase-like (PK-like)
A01443	chr1	394106	G	A	13	0.433	18	0.600	1			BQ9382_C1-1140	Protein kinase-like (PK-like)
A01444	chr1	394154	C	T	13	0.433	18	0.600	1			BQ9382_C1-1140	Protein kinase-like (PK-like)
A01445	chr1	394223	G	A	14	0.467	18	0.600	1			BQ9382_C1-1140	Protein kinase-like (PK-like)
A01446	chr1	394259	C	A	14	0.467	18	0.600	1			BQ9382_C1-1140	Protein kinase-like (PK-like)
A01447	chr1	394271	G	A	14	0.467	18	0.600	1			BQ9382_C1-1140	Protein kinase-like (PK-like)
A01448	chr1	394389	A	T	14	0.467	18	0.600	1
A01449	chr1	394492	C	T	14	0.467	18	0.600	1
A01450	chr1	394808	G	T	13	0.433	18	0.600	1
A01451	chr1	394819	C	T	13	0.433	18	0.600	1
A01452	chr1	394883	G	A	13	0.433	18	0.600	1
A01453	chr1	394887	A	C	13	0.433	18	0.600	1
A01454	chr1	394903	T	C	13	0.433	18	0.600	1			BQ9382_C1-1145	Potential polyamine transporter
A01455	chr1	394971	T	C	13	0.433	18	0.600	1			BQ9382_C1-1145	Potential polyamine transporter
A01456	chr1	395052	T	C	13	0.433	18	0.600	1			BQ9382_C1-1145	Potential polyamine transporter
A01457	chr1	395054	G	A	13	0.433	18	0.600	1			BQ9382_C1-1145	Potential polyamine transporter
A01458	chr1	395118	C	T	13	0.433	18	0.600	1			BQ9382_C1-1145	Potential polyamine transporter
A01459	chr1	395303	A	T	13	0.433	18	0.600	1			BQ9382_C1-1145	Potential polyamine transporter
A01460	chr1	395344	T	C	13	0.433	18	0.600	1			BQ9382_C1-1145	Potential polyamine transporter
A01461	chr1	395406	T	C	13	0.433	18	0.600	1			BQ9382_C1-1145	Potential polyamine transporter
A01462	chr1	395493	G	A	13	0.433	18	0.600	1			BQ9382_C1-1145	Potential polyamine transporter
A01463	chr1	395865	A	G	13	0.433	18	0.600	1			BQ9382_C1-1145	Potential polyamine transporter
A01464	chr1	395905	C	T	13	0.433	18	0.600	1			BQ9382_C1-1145	Potential polyamine transporter
A01465	chr1	396135	A	G	13	0.433	18	0.600	1			BQ9382_C1-1145	Potential polyamine transporter
A01466	chr1	396698	C	T	13	0.433	18	0.600	1			BQ9382_C1-1145	Potential polyamine transporter
A01467	chr1	396763	A	C	13	0.433	18	0.600	1			BQ9382_C1-1145	Potential polyamine transporter
A01468	chr1	396779	T	A	13	0.433	18	0.600	1			BQ9382_C1-1145	Potential polyamine transporter
A01469	chr1	397130	C	T	13	0.433	18	0.600	1		ECM21|CSR2	BQ9382_C1-1150
A01470	chr1	397598	T	C	13	0.433	18	0.600	1		ECM21|CSR2	BQ9382_C1-1150
A01471	chr1	397700	T	C	13	0.433	18	0.600	1		ECM21|CSR2	BQ9382_C1-1150
A01472	chr1	398240	C	A	13	0.433	18	0.600	1		ECM21|CSR2	BQ9382_C1-1150
A01473	chr1	398624	G	A	13	0.433	18	0.600	1		ECM21|CSR2	BQ9382_C1-1150
A01474	chr1	398723	C	T	13	0.433	18	0.600	1		ECM21|CSR2	BQ9382_C1-1150
A01475	chr1	398789	A	G	13	0.433	18	0.600	1		ECM21|CSR2	BQ9382_C1-1150
A01476	chr1	399059	A	G	13	0.433	18	0.600	1		ECM21|CSR2	BQ9382_C1-1150
A01477	chr1	399332	C	T	13	0.433	18	0.600	1		ECM21|CSR2	BQ9382_C1-1150
A01478	chr1	399611	G	A	13	0.433	18	0.600	1		MBA1	BQ9382_C1-1155	Protein involved in assembly of mitochondrial respiratory complexes
A01479	chr1	399821	G	A	13	0.433	18	0.600	1		MBA1	BQ9382_C1-1155	Protein involved in assembly of mitochondrial respiratory complexes
A01480	chr1	400277	T	G	13	0.433	18	0.600	1		MBA1	BQ9382_C1-1155	Protein involved in assembly of mitochondrial respiratory complexes
A01481	chr1	400316	A	T	13	0.433	18	0.600	1		MBA1	BQ9382_C1-1155	Protein involved in assembly of mitochondrial respiratory complexes
A01482	chr1	400436	G	A	13	0.433	18	0.600	1
A01483	chr1	400461	A	G	13	0.433	18	0.600	1
A01484	chr1	400560	G	A	13	0.433	18	0.600	1
A01485	chr1	401094	T	C	13	0.433	18	0.600	1
A01486	chr1	401401	A	T	13	0.433	18	0.600	1
A01487	chr1	401583	A	G	13	0.433	18	0.600	1		CSH1|SUR1	BQ9382_C1-1160	Mannosyl phosphorylinositol ceramide synthase SUR1
A01488	chr1	401820	T	C	13	0.433	18	0.600	1		CSH1|SUR1	BQ9382_C1-1160	Mannosyl phosphorylinositol ceramide synthase SUR1
A01489	chr1	401829	G	A	13	0.433	18	0.600	1		CSH1|SUR1	BQ9382_C1-1160	Mannosyl phosphorylinositol ceramide synthase SUR1
A01490	chr1	402252	T	C	13	0.433	18	0.600	1		CSH1|SUR1	BQ9382_C1-1160	Mannosyl phosphorylinositol ceramide synthase SUR1
A01491	chr1	402566	T	C	13	0.433	18	0.600	1		GYP1	BQ9382_C1-1165	Rabgap domain of human tbc1 domain family member 14 like domains
A01492	chr1	402947	C	T	13	0.433	18	0.600	1		GYP1	BQ9382_C1-1165	Rabgap domain of human tbc1 domain family member 14 like domains
A01493	chr1	403366	T	A	13	0.433	18	0.600	1		GYP1	BQ9382_C1-1165	Rabgap domain of human tbc1 domain family member 14 like domains
A01494	chr1	403727	A	G	13	0.433	18	0.600	1		GYP1	BQ9382_C1-1165	Rabgap domain of human tbc1 domain family member 14 like domains
A01495	chr1	403732	T	C	13	0.433	18	0.600	1		GYP1	BQ9382_C1-1165	Rabgap domain of human tbc1 domain family member 14 like domains
A01496	chr1	403761	G	C	13	0.433	18	0.600	1		GYP1	BQ9382_C1-1165	Rabgap domain of human tbc1 domain family member 14 like domains
A01497	chr1	404294	C	T	13	0.433	18	0.600	1
A01498	chr1	404311	C	T	13	0.433	18	0.600	1
A01499	chr1	404341	T	C	13	0.433	18	0.600	1
A01500	chr1	404984	A	G	13	0.433	18	0.600	1		MTD1	BQ9382_C1-1170	Methylenetetrahydrofolatedehydrogenase[NAD(+)]
A01501	chr1	405080	T	C	13	0.433	18	0.600	1		MTD1	BQ9382_C1-1170	Methylenetetrahydrofolatedehydrogenase[NAD(+)]
A01502	chr1	405137	G	A	13	0.433	18	0.600	1		MTD1	BQ9382_C1-1170	Methylenetetrahydrofolatedehydrogenase[NAD(+)]
A01503	chr1	405443	C	T	13	0.433	18	0.600	1
A01504	chr1	405494	A	G	13	0.433	18	0.600	1
A01505	chr1	405515	C	T	13	0.433	18	0.600	1
A01506	chr1	405517	T	G	13	0.433	18	0.600	1
A01507	chr1	405518	A	G	13	0.433	18	0.600	1
A01508	chr1	405524	A	G	13	0.433	18	0.600	1
A01509	chr1	405623	G	A	13	0.433	18	0.600	1
A01510	chr1	405835	T	A	13	0.433	18	0.600	1		SAC3	BQ9382_C1-1175	Nuclear pore-associated protein, forms acomplex with Thp1p
A01511	chr1	405865	G	A	13	0.433	18	0.600	1		SAC3	BQ9382_C1-1175	Nuclear pore-associated protein, forms acomplex with Thp1p
A01512	chr1	406000	A	G	13	0.433	18	0.600	1		SAC3	BQ9382_C1-1175	Nuclear pore-associated protein, forms acomplex with Thp1p
A01513	chr1	406121	C	T	13	0.433	18	0.600	1		SAC3	BQ9382_C1-1175	Nuclear pore-associated protein, forms acomplex with Thp1p
A01514	chr1	406129	A	G	13	0.433	18	0.600	1		SAC3	BQ9382_C1-1175	Nuclear pore-associated protein, forms acomplex with Thp1p
A01515	chr1	406457	A	G	13	0.433	18	0.600	1		SAC3	BQ9382_C1-1175	Nuclear pore-associated protein, forms acomplex with Thp1p
A01516	chr1	406459	A	G	13	0.433	18	0.600	1		SAC3	BQ9382_C1-1175	Nuclear pore-associated protein, forms acomplex with Thp1p
A01517	chr1	406540	T	C	13	0.433	18	0.600	1		SAC3	BQ9382_C1-1175	Nuclear pore-associated protein, forms acomplex with Thp1p
A01518	chr1	406845	C	G	13	0.433	18	0.600	1		SAC3	BQ9382_C1-1175	Nuclear pore-associated protein, forms acomplex with Thp1p
A01519	chr1	406989	C	T	13	0.433	18	0.600	1		SAC3	BQ9382_C1-1175	Nuclear pore-associated protein, forms acomplex with Thp1p
A01520	chr1	407034	T	C	13	0.433	18	0.600	1		SAC3	BQ9382_C1-1175	Nuclear pore-associated protein, forms acomplex with Thp1p
A01521	chr1	407081	C	T	13	0.433	18	0.600	1		SAC3	BQ9382_C1-1175	Nuclear pore-associated protein, forms acomplex with Thp1p
A01522	chr1	407124	A	G	13	0.433	18	0.600	1		SAC3	BQ9382_C1-1175	Nuclear pore-associated protein, forms acomplex with Thp1p
A01523	chr1	407278	T	C	13	0.433	18	0.600	1		SAC3	BQ9382_C1-1175	Nuclear pore-associated protein, forms acomplex with Thp1p
A01524	chr1	407962	A	G	13	0.433	18	0.600	1		SAC3	BQ9382_C1-1175	Nuclear pore-associated protein, forms acomplex with Thp1p
A01525	chr1	408010	T	C	13	0.433	18	0.600	1		SAC3	BQ9382_C1-1175	Nuclear pore-associated protein, forms acomplex with Thp1p
A01526	chr1	408118	A	G	13	0.433	18	0.600	1		SAC3	BQ9382_C1-1175	Nuclear pore-associated protein, forms acomplex with Thp1p
A01527	chr1	408719	T	C	13	0.433	18	0.600	1		SAC3	BQ9382_C1-1175	Nuclear pore-associated protein, forms acomplex with Thp1p
A01528	chr1	409204	T	C	13	0.433	18	0.600	1
A01529	chr1	409242	T	C	13	0.433	18	0.600	1		SAC6	BQ9382_C1-1180	YVTN repeat-like/Quinoproteinaminedehydrogenase
A01530	chr1	410358	G	A	13	0.433	18	0.600	1		SAC6	BQ9382_C1-1180	YVTN repeat-like/Quinoproteinaminedehydrogenase
A01531	chr1	410892	C	T	13	0.433	18	0.600	1		SAC6	BQ9382_C1-1180	YVTN repeat-like/Quinoproteinaminedehydrogenase
A01532	chr1	410907	G	A	13	0.433	18	0.600	1		SAC6	BQ9382_C1-1180	YVTN repeat-like/Quinoproteinaminedehydrogenase
A01533	chr1	411337	G	A	13	0.433	18	0.600	1		SAC6	BQ9382_C1-1180	YVTN repeat-like/Quinoproteinaminedehydrogenase
A01534	chr1	412208	A	T	13	0.433	18	0.600	1		SAC6	BQ9382_C1-1180	YVTN repeat-like/Quinoproteinaminedehydrogenase
A01535	chr1	412673	T	C	13	0.433	18	0.600	1		SAC6	BQ9382_C1-1180	YVTN repeat-like/Quinoproteinaminedehydrogenase
A01536	chr1	412710	A	G	13	0.433	18	0.600	1		SAC6	BQ9382_C1-1180	YVTN repeat-like/Quinoproteinaminedehydrogenase
A01537	chr1	413003	G	C	13	0.433	18	0.600	1
A01538	chr1	413244	C	T	13	0.433	18	0.600	1
A01539	chr1	413382	T	G	13	0.433	18	0.600	1
A01540	chr1	413384	G	A	13	0.433	18	0.600	1
A01541	chr1	413594	G	A	13	0.433	18	0.600	1		CDC20	BQ9382_C1-1185	YVTN repeat-like/Quinoproteinaminedehydrogenase
A01542	chr1	413993	T	C	13	0.433	18	0.600	1		CDC20	BQ9382_C1-1185	YVTN repeat-like/Quinoproteinaminedehydrogenase
A01543	chr1	414131	A	G	13	0.433	18	0.600	1		CDC20	BQ9382_C1-1185	YVTN repeat-like/Quinoproteinaminedehydrogenase
A01544	chr1	415373	A	T	13	0.433	18	0.600	1		FKS3	BQ9382_C1-1190	1,3-beta-glucan synthase component FKS1
A01545	chr1	415556	A	T	13	0.433	18	0.600	1		FKS3	BQ9382_C1-1190	1,3-beta-glucan synthase component FKS1
A01546	chr1	415712	T	A	13	0.433	18	0.600	1		FKS3	BQ9382_C1-1190	1,3-beta-glucan synthase component FKS1
A01547	chr1	415871	G	C	13	0.433	18	0.600	1		FKS3	BQ9382_C1-1190	1,3-beta-glucan synthase component FKS1
A01548	chr1	416756	A	G	13	0.433	18	0.600	1		FKS3	BQ9382_C1-1190	1,3-beta-glucan synthase component FKS1
A01549	chr1	417545	T	C	13	0.433	18	0.600	1		FKS3	BQ9382_C1-1190	1,3-beta-glucan synthase component FKS1
A01550	chr1	417756	C	T	13	0.433	18	0.600	1		FKS3	BQ9382_C1-1190	1,3-beta-glucan synthase component FKS1
A01551	chr1	418016	T	C	13	0.433	18	0.600	1		FKS3	BQ9382_C1-1190	1,3-beta-glucan synthase component FKS1
A01552	chr1	418439	A	G	13	0.433	18	0.600	1		FKS3	BQ9382_C1-1190	1,3-beta-glucan synthase component FKS1
A01553	chr1	418742	G	A	13	0.433	18	0.600	1		FKS3	BQ9382_C1-1190	1,3-beta-glucan synthase component FKS1
A01554	chr1	418793	G	A	13	0.433	18	0.600	1		FKS3	BQ9382_C1-1190	1,3-beta-glucan synthase component FKS1
A01555	chr1	418937	G	A	13	0.433	18	0.600	1		FKS3	BQ9382_C1-1190	1,3-beta-glucan synthase component FKS1
A01556	chr1	419846	G	T	13	0.433	18	0.600	1		FKS3	BQ9382_C1-1190	1,3-beta-glucan synthase component FKS1
A01557	chr1	419871	C	T	13	0.433	18	0.600	1		FKS3	BQ9382_C1-1190	1,3-beta-glucan synthase component FKS1
A01558	chr1	420364	G	A	13	0.433	18	0.600	1
A01559	chr1	420681	A	T	13	0.433	18	0.600	1
A01560	chr1	420767	A	C	13	0.433	18	0.600	1
A01561	chr1	420834	A	C	13	0.433	18	0.600	1
A01562	chr1	420899	C	T	13	0.433	18	0.600	1
A01563	chr1	421016	T	A	13	0.433	18	0.600	1
A01564	chr1	421077	G	A	13	0.433	18	0.600	1
A01565	chr1	421085	G	C	13	0.433	18	0.600	1
A01566	chr1	421103	C	T	13	0.433	18	0.600	1
A01567	chr1	422746	G	T	13	0.433	18	0.600	1
A01568	chr1	422791	G	A	13	0.433	18	0.600	1
A01569	chr1	423834	T	C	13	0.433	19	0.633	1		GAS1	BQ9382_C1-1200	Beta-1,3-glucanosyltransferase, required forcell wall assembly
A01570	chr1	424101	C	T	13	0.433	19	0.633	1		GAS1	BQ9382_C1-1200	Beta-1,3-glucanosyltransferase, required forcell wall assembly
A01571	chr1	424254	T	C	13	0.433	19	0.633	1		GAS1	BQ9382_C1-1200	Beta-1,3-glucanosyltransferase, required forcell wall assembly
A01572	chr1	424413	G	A	13	0.433	19	0.633	1		GAS1	BQ9382_C1-1200	Beta-1,3-glucanosyltransferase, required forcell wall assembly
A01573	chr1	424893	C	T	13	0.433	19	0.633	1		GAS1	BQ9382_C1-1200	Beta-1,3-glucanosyltransferase, required forcell wall assembly
A01574	chr1	425067	C	T	13	0.433	19	0.633	1
A01575	chr1	425375	G	T	13	0.433	19	0.633	1		PXR1	BQ9382_C1-1205	Essential protein involved in rRNA and snoRNA maturation
A01576	chr1	425426	G	T	13	0.433	19	0.633	1		PXR1	BQ9382_C1-1205	Essential protein involved in rRNA and snoRNA maturation
A01577	chr1	425650	T	G	13	0.433	19	0.633	1		PXR1	BQ9382_C1-1205	Essential protein involved in rRNA and snoRNA maturation
A01578	chr1	425799	T	C	13	0.433	19	0.633	1		PXR1	BQ9382_C1-1205	Essential protein involved in rRNA and snoRNA maturation
A01579	chr1	426131	T	C	13	0.433	19	0.633	1
A01580	chr1	426301	A	T	13	0.433	19	0.633	1
A01581	chr1	426434	G	A	13	0.433	19	0.633	1
A01582	chr1	426468	T	C	13	0.433	19	0.633	1		SCW4|SCW10	BQ9382_C1-1210	Cell wall protein with similarity to glucanases
A01583	chr1	426565	C	G	13	0.433	19	0.633	1		SCW4|SCW10	BQ9382_C1-1210	Cell wall protein with similarity to glucanases
A01584	chr1	427322	A	T	13	0.433	19	0.633	1		SCW4|SCW10	BQ9382_C1-1210	Cell wall protein with similarity to glucanases
A01585	chr1	428025	A	G	13	0.433	19	0.633	1
A01586	chr1	428222	G	C	13	0.433	19	0.633	1
A01587	chr1	428320	T	C	13	0.433	19	0.633	1
A01588	chr1	428356	T	C	13	0.433	19	0.633	1
A01589	chr1	429240	C	T	13	0.433	19	0.633	1		RTN2|RTN1	BQ9382_C1-1215	Reticulon-like protein
A01590	chr1	429603	G	C	13	0.433	19	0.633	1
A01591	chr1	429759	T	G	13	0.433	19	0.633	1			BQ9382_C1-1220	Conserved predicted protein
A01592	chr1	430176	T	A	13	0.433	19	0.633	1			BQ9382_C1-1220	Conserved predicted protein
A01593	chr1	430179	T	C	13	0.433	19	0.633	1			BQ9382_C1-1220	Conserved predicted protein
A01594	chr1	430203	A	T	13	0.433	19	0.633	1			BQ9382_C1-1220	Conserved predicted protein
A01595	chr1	430346	C	T	13	0.433	19	0.633	1			BQ9382_C1-1220	Conserved predicted protein
A01596	chr1	430470	C	T	13	0.433	19	0.633	1			BQ9382_C1-1220	Conserved predicted protein
A01597	chr1	430620	T	C	13	0.433	19	0.633	1			BQ9382_C1-1220	Conserved predicted protein
A01598	chr1	430836	G	T	13	0.433	19	0.633	1			BQ9382_C1-1220	Conserved predicted protein
A01599	chr1	430983	G	A	13	0.433	19	0.633	1			BQ9382_C1-1220	Conserved predicted protein
A01600	chr1	431019	G	A	13	0.433	19	0.633	1			BQ9382_C1-1220	Conserved predicted protein
A01601	chr1	431336	T	C	13	0.433	19	0.633	1		PEP5	BQ9382_C1-1225	Vacuolar protein sorting-associated protein11
A01602	chr1	431725	G	T	13	0.433	19	0.633	1		PEP5	BQ9382_C1-1225	Vacuolar protein sorting-associated protein11
A01603	chr1	431834	T	G	13	0.433	19	0.633	1		PEP5	BQ9382_C1-1225	Vacuolar protein sorting-associated protein11
A01604	chr1	432691	T	C	13	0.433	19	0.633	1		PEP5	BQ9382_C1-1225	Vacuolar protein sorting-associated protein11
A01605	chr1	432856	C	A	13	0.433	19	0.633	1		PEP5	BQ9382_C1-1225	Vacuolar protein sorting-associated protein11
A01606	chr1	432940	G	A	13	0.433	19	0.633	1		PEP5	BQ9382_C1-1225	Vacuolar protein sorting-associated protein11
A01607	chr1	432958	A	G	13	0.433	19	0.633	1		PEP5	BQ9382_C1-1225	Vacuolar protein sorting-associated protein11
A01608	chr1	433516	A	G	13	0.433	19	0.633	1		PEP5	BQ9382_C1-1225	Vacuolar protein sorting-associated protein11
A01609	chr1	433890	A	G	13	0.433	19	0.633	1		PEP5	BQ9382_C1-1225	Vacuolar protein sorting-associated protein11
A01610	chr1	433969	A	G	13	0.433	19	0.633	1		PEP5	BQ9382_C1-1225	Vacuolar protein sorting-associated protein11
A01611	chr1	434738	C	T	13	0.433	19	0.633	1		HOG1	BQ9382_C1-1235	Phosphorylase Kinase domain 1
A01612	chr1	435385	G	A	13	0.433	19	0.633	1		HOG1	BQ9382_C1-1235	Phosphorylase Kinase domain 1
A01613	chr1	435611	C	T	13	0.433	19	0.633	1		EDS1|RGT1	BQ9382_C1-1240	Acetamidase regulatory protein
A01614	chr1	436210	T	C	13	0.433	19	0.633	1		EDS1|RGT1	BQ9382_C1-1240	Acetamidase regulatory protein
A01615	chr1	437808	C	G	13	0.433	19	0.633	1
A01616	chr1	438020	A	G	13	0.433	19	0.633	1
A01617	chr1	438123	T	C	13	0.433	19	0.633	1
A01618	chr1	438211	G	C	13	0.433	19	0.633	1
A01619	chr1	438462	T	C	13	0.433	19	0.633	1
A01620	chr1	439069	T	C	13	0.433	19	0.633	1		MUK1	BQ9382_C1-1245	Rab5 GDP/GTP exchange factor
A01621	chr1	439219	C	T	13	0.433	19	0.633	1		MUK1	BQ9382_C1-1245	Rab5 GDP/GTP exchange factor
A01622	chr1	439348	C	T	13	0.433	19	0.633	1		MUK1	BQ9382_C1-1245	Rab5 GDP/GTP exchange factor
A01623	chr1	439807	G	A	13	0.433	19	0.633	1		MUK1	BQ9382_C1-1245	Rab5 GDP/GTP exchange factor
A01624	chr1	439902	T	A	13	0.433	19	0.633	1
A01625	chr1	439994	G	A	13	0.433	19	0.633	1
A01626	chr1	440056	A	G	13	0.433	19	0.633	1
A01627	chr1	440075	T	C	13	0.433	19	0.633	1
A01628	chr1	440196	G	A	13	0.433	19	0.633	1
A01629	chr1	440320	T	C	13	0.433	19	0.633	1
A01630	chr1	440384	T	C	13	0.433	19	0.633	1
A01631	chr1	440436	A	G	13	0.433	19	0.633	1
A01632	chr1	440532	A	T	13	0.433	19	0.633	1
A01633	chr1	440724	G	A	13	0.433	19	0.633	1
A01634	chr1	440728	G	C	13	0.433	19	0.633	1
A01635	chr1	440763	T	C	13	0.433	19	0.633	1
A01636	chr1	440855	C	T	13	0.433	19	0.633	1			BQ9382_C1-1250	Conserved predicted protein
A01637	chr1	440864	A	G	13	0.433	19	0.633	1			BQ9382_C1-1250	Conserved predicted protein
A01638	chr1	440867	T	C	13	0.433	19	0.633	1			BQ9382_C1-1250	Conserved predicted protein
A01639	chr1	440901	C	T	13	0.433	19	0.633	1			BQ9382_C1-1250	Conserved predicted protein
A01640	chr1	440908	C	G	13	0.433	19	0.633	1			BQ9382_C1-1250	Conserved predicted protein
A01641	chr1	440915	G	T	13	0.433	19	0.633	1			BQ9382_C1-1250	Conserved predicted protein
A01642	chr1	440917	T	C	13	0.433	19	0.633	1			BQ9382_C1-1250	Conserved predicted protein
A01643	chr1	440951	T	C	13	0.433	19	0.633	1			BQ9382_C1-1250	Conserved predicted protein
A01644	chr1	440952	T	A	13	0.433	19	0.633	1			BQ9382_C1-1250	Conserved predicted protein
A01645	chr1	440990	C	T	13	0.433	19	0.633	1			BQ9382_C1-1250	Conserved predicted protein
A01646	chr1	441005	A	C	13	0.433	19	0.633	1			BQ9382_C1-1250	Conserved predicted protein
A01647	chr1	441082	C	T	13	0.433	19	0.633	1			BQ9382_C1-1250	Conserved predicted protein
A01648	chr1	441130	T	C	13	0.433	19	0.633	1			BQ9382_C1-1250	Conserved predicted protein
A01649	chr1	441134	C	T	13	0.433	19	0.633	1			BQ9382_C1-1250	Conserved predicted protein
A01650	chr1	441266	A	G	13	0.433	19	0.633	1			BQ9382_C1-1250	Conserved predicted protein
A01651	chr1	441336	G	A	13	0.433	19	0.633	1			BQ9382_C1-1250	Conserved predicted protein
A01652	chr1	441394	C	T	13	0.433	19	0.633	1			BQ9382_C1-1250	Conserved predicted protein
A01653	chr1	441395	C	T	13	0.433	19	0.633	1			BQ9382_C1-1250	Conserved predicted protein
A01654	chr1	441601	C	T	13	0.433	19	0.633	1		INP54	BQ9382_C1-1255	Phosphatidylinositol4,5-bisphosphate5-phosph atase with a role in secretion
A01655	chr1	441698	T	G	13	0.433	19	0.633	1		INP54	BQ9382_C1-1255	Phosphatidylinositol4,5-bisphosphate5-phosph atase with a role in secretion
A01656	chr1	441731	G	T	13	0.433	19	0.633	1		INP54	BQ9382_C1-1255	Phosphatidylinositol4,5-bisphosphate5-phosph atase with a role in secretion
A01657	chr1	441732	T	C	13	0.433	19	0.633	1		INP54	BQ9382_C1-1255	Phosphatidylinositol4,5-bisphosphate5-phosph atase with a role in secretion
A01658	chr1	441767	C	T	13	0.433	19	0.633	1		INP54	BQ9382_C1-1255	Phosphatidylinositol4,5-bisphosphate5-phosph atase with a role in secretion
A01659	chr1	442505	G	A	13	0.433	19	0.633	1		INP54	BQ9382_C1-1255	Phosphatidylinositol4,5-bisphosphate5-phosph atase with a role in secretion
A01660	chr1	442548	A	G	13	0.433	19	0.633	1		INP54	BQ9382_C1-1255	Phosphatidylinositol4,5-bisphosphate5-phosph atase with a role in secretion
A01661	chr1	443292	G	A	13	0.433	19	0.633	1
A01662	chr1	443314	A	T	13	0.433	19	0.633	1
A01663	chr1	443364	G	A	13	0.433	19	0.633	1
A01664	chr1	443368	G	A	13	0.433	19	0.633	1
A01665	chr1	443404	C	G	13	0.433	19	0.633	1
A01666	chr1	443628	T	C	13	0.433	19	0.633	1		PSE1	BQ9382_C1-1265	Karyopherin/importin that interacts with the nuclear pore complex
A01667	chr1	443991	T	A	13	0.433	19	0.633	1		PSE1	BQ9382_C1-1265	Karyopherin/importin that interacts with the nuclear pore complex
A01668	chr1	444027	C	T	13	0.433	19	0.633	1		PSE1	BQ9382_C1-1265	Karyopherin/importin that interacts with the nuclear pore complex
A01669	chr1	444246	C	T	13	0.433	19	0.633	1		PSE1	BQ9382_C1-1265	Karyopherin/importin that interacts with the nuclear pore complex
A01670	chr1	444450	G	A	13	0.433	19	0.633	1		PSE1	BQ9382_C1-1265	Karyopherin/importin that interacts with the nuclear pore complex
A01671	chr1	444762	T	C	13	0.433	19	0.633	1		PSE1	BQ9382_C1-1265	Karyopherin/importin that interacts with the nuclear pore complex
A01672	chr1	444867	G	A	13	0.433	19	0.633	1		PSE1	BQ9382_C1-1265	Karyopherin/importin that interacts with the nuclear pore complex
A01673	chr1	444978	T	C	13	0.433	19	0.633	1		PSE1	BQ9382_C1-1265	Karyopherin/importin that interacts with the nuclear pore complex
A01674	chr1	445411	C	T	13	0.433	19	0.633	1		PSE1	BQ9382_C1-1265	Karyopherin/importin that interacts with the nuclear pore complex
A01675	chr1	445719	G	A	13	0.433	19	0.633	1		PSE1	BQ9382_C1-1265	Karyopherin/importin that interacts with the nuclear pore complex
A01676	chr1	446577	C	T	13	0.433	19	0.633	1		PSE1	BQ9382_C1-1265	Karyopherin/importin that interacts with the nuclear pore complex
A01677	chr1	446766	G	A	13	0.433	19	0.633	1		PSE1	BQ9382_C1-1265	Karyopherin/importin that interacts with the nuclear pore complex
A01678	chr1	446799	C	T	13	0.433	19	0.633	1		PSE1	BQ9382_C1-1265	Karyopherin/importin that interacts with the nuclear pore complex
A01679	chr1	446987	C	T	13	0.433	19	0.633	1
A01680	chr1	447215	G	A	13	0.433	19	0.633	1		PGS1	BQ9382_C1-1270	Phosphatidylglycerolphosphatesynthase,cataly zes the synthesis of phosphatidylglycerolphosphate
A01681	chr1	447432	C	T	13	0.433	19	0.633	1		PGS1	BQ9382_C1-1270	Phosphatidylglycerolphosphatesynthase,cataly zes the synthesis of phosphatidylglycerolphosphate
A01682	chr1	447770	A	G	13	0.433	19	0.633	1		PGS1	BQ9382_C1-1270	Phosphatidylglycerolphosphatesynthase,cataly zes the synthesis of phosphatidylglycerolphosphate
A01683	chr1	447869	G	A	13	0.433	19	0.633	1		PGS1	BQ9382_C1-1270	Phosphatidylglycerolphosphatesynthase,cataly zes the synthesis of phosphatidylglycerolphosphate
A01684	chr1	448067	C	T	13	0.433	19	0.633	1		PGS1	BQ9382_C1-1270	Phosphatidylglycerolphosphatesynthase,cataly zes the synthesis of phosphatidylglycerolphosphate
A01685	chr1	448121	C	T	13	0.433	19	0.633	1		PGS1	BQ9382_C1-1270	Phosphatidylglycerolphosphatesynthase,cataly zes the synthesis of phosphatidylglycerolphosphate
A01686	chr1	448325	C	A	13	0.433	19	0.633	1		PGS1	BQ9382_C1-1270	Phosphatidylglycerolphosphatesynthase,cataly zes the synthesis of phosphatidylglycerolphosphate
A01687	chr1	448400	T	C	13	0.433	19	0.633	1		PGS1	BQ9382_C1-1270	Phosphatidylglycerolphosphatesynthase,cataly zes the synthesis of phosphatidylglycerolphosphate
A01688	chr1	448448	G	A	13	0.433	19	0.633	1		PGS1	BQ9382_C1-1270	Phosphatidylglycerolphosphatesynthase,cataly zes the synthesis of phosphatidylglycerolphosphate
A01689	chr1	448591	G	T	13	0.433	19	0.633	1
A01690	chr1	448639	G	A	13	0.433	19	0.633	1
A01691	chr1	448703	A	G	13	0.433	19	0.633	1		PUS9|RIB2	BQ9382_C1-1275	DRAP deaminase, catalyzes the third step of the riboflavin biosynthesis pathway
A01692	chr1	448749	G	A	13	0.433	19	0.633	1		PUS9|RIB2	BQ9382_C1-1275	DRAP deaminase, catalyzes the third step of the riboflavin biosynthesis pathway
A01693	chr1	448803	G	T	13	0.433	19	0.633	1		PUS9|RIB2	BQ9382_C1-1275	DRAP deaminase, catalyzes the third step of the riboflavin biosynthesis pathway
A01694	chr1	449129	C	T	13	0.433	19	0.633	1		PUS9|RIB2	BQ9382_C1-1275	DRAP deaminase, catalyzes the third step of the riboflavin biosynthesis pathway
A01695	chr1	449208	C	T	13	0.433	19	0.633	1		PUS9|RIB2	BQ9382_C1-1275	DRAP deaminase, catalyzes the third step of the riboflavin biosynthesis pathway
A01696	chr1	449254	T	A	13	0.433	19	0.633	1		PUS9|RIB2	BQ9382_C1-1275	DRAP deaminase, catalyzes the third step of the riboflavin biosynthesis pathway
A01697	chr1	449450	A	C	13	0.433	19	0.633	1		PUS9|RIB2	BQ9382_C1-1275	DRAP deaminase, catalyzes the third step of the riboflavin biosynthesis pathway
A01698	chr1	449666	C	A	13	0.433	19	0.633	1		PUS9|RIB2	BQ9382_C1-1275	DRAP deaminase, catalyzes the third step of the riboflavin biosynthesis pathway
A01699	chr1	449942	T	C	13	0.433	19	0.633	1		PUS9|RIB2	BQ9382_C1-1275	DRAP deaminase, catalyzes the third step of the riboflavin biosynthesis pathway
A01700	chr1	450415	T	C	13	0.433	19	0.633	1
A01701	chr1	450453	G	A	13	0.433	19	0.633	1
A01702	chr1	450567	C	A	13	0.433	19	0.633	1		FAD1	BQ9382_C1-1280	Flavin adenine dinucleotide (FAD)synthetase
A01703	chr1	450631	T	C	13	0.433	19	0.633	1		FAD1	BQ9382_C1-1280	Flavin adenine dinucleotide (FAD)synthetase
A01704	chr1	450689	T	C	13	0.433	19	0.633	1		FAD1	BQ9382_C1-1280	Flavin adenine dinucleotide (FAD)synthetase
A01705	chr1	451140	G	C	13	0.433	19	0.633	1		FAD1	BQ9382_C1-1280	Flavin adenine dinucleotide (FAD)synthetase
A01706	chr1	451163	G	A	13	0.433	19	0.633	1		FAD1	BQ9382_C1-1280	Flavin adenine dinucleotide (FAD)synthetase
A01707	chr1	451341	T	C	13	0.433	19	0.633	1		FAD1	BQ9382_C1-1280	Flavin adenine dinucleotide (FAD)synthetase
A01708	chr1	452003	G	A	13	0.433	19	0.633	1		PRP11	BQ9382_C1-1285	Splicing factor 3A subunit 2
A01709	chr1	452264	T	C	13	0.433	19	0.633	1		NUF2	BQ9382_C1-1290	Component of the evolutionarily conserved kinetochore-associated Ndc80 complex
A01710	chr1	452473	C	T	13	0.433	19	0.633	1		NUF2	BQ9382_C1-1290	Component of the evolutionarily conserved kinetochore-associated Ndc80 complex
A01711	chr1	452819	G	A	13	0.433	19	0.633	1		NUF2	BQ9382_C1-1290	Component of the evolutionarily conserved kinetochore-associated Ndc80 complex
A01712	chr1	452989	A	C	13	0.433	19	0.633	1		NUF2	BQ9382_C1-1290	Component of the evolutionarily conserved kinetochore-associated Ndc80 complex
A01713	chr1	453267	C	T	13	0.433	19	0.633	1		NUF2	BQ9382_C1-1290	Component of the evolutionarily conserved kinetochore-associated Ndc80 complex
A01714	chr1	453471	T	C	13	0.433	19	0.633	1
A01715	chr1	453792	C	T	13	0.433	19	0.633	1
A01716	chr1	454082	A	G	13	0.433	19	0.633	1
A01717	chr1	454251	A	G	13	0.433	19	0.633	1
A01718	chr1	454330	C	T	13	0.433	19	0.633	1
A01719	chr1	454753	G	A	13	0.433	19	0.633	1		HTS1	BQ9382_C1-1295	Class II aaRS and biotin synthetases
A01720	chr1	454828	G	A	13	0.433	19	0.633	1		HTS1	BQ9382_C1-1295	Class II aaRS and biotin synthetases
A01721	chr1	454858	G	A	13	0.433	19	0.633	1		HTS1	BQ9382_C1-1295	Class II aaRS and biotin synthetases
A01722	chr1	454900	T	C	13	0.433	19	0.633	1		HTS1	BQ9382_C1-1295	Class II aaRS and biotin synthetases
A01723	chr1	455026	C	T	13	0.433	19	0.633	1		HTS1	BQ9382_C1-1295	Class II aaRS and biotin synthetases
A01724	chr1	455725	G	A	13	0.433	19	0.633	1		HTS1	BQ9382_C1-1295	Class II aaRS and biotin synthetases
A01725	chr1	455797	T	C	13	0.433	19	0.633	1		HTS1	BQ9382_C1-1295	Class II aaRS and biotin synthetases
A01726	chr1	455851	G	A	13	0.433	19	0.633	1
A01727	chr1	455922	G	A	13	0.433	19	0.633	1
A01728	chr1	456087	T	C	13	0.433	19	0.633	1		FAR1	BQ9382_C1-1300	Cyclin-dependent kinase inhibitor FAR1
A01729	chr1	456108	A	C	13	0.433	19	0.633	1		FAR1	BQ9382_C1-1300	Cyclin-dependent kinase inhibitor FAR1
A01730	chr1	456517	A	C	13	0.433	19	0.633	1		FAR1	BQ9382_C1-1300	Cyclin-dependent kinase inhibitor FAR1
A01731	chr1	456639	G	A	13	0.433	19	0.633	1		FAR1	BQ9382_C1-1300	Cyclin-dependent kinase inhibitor FAR1
A01732	chr1	457040	G	A	13	0.433	19	0.633	1		FAR1	BQ9382_C1-1300	Cyclin-dependent kinase inhibitor FAR1
A01733	chr1	457350	C	T	13	0.433	19	0.633	1		FAR1	BQ9382_C1-1300	Cyclin-dependent kinase inhibitor FAR1
A01734	chr1	457635	C	T	13	0.433	19	0.633	1		FAR1	BQ9382_C1-1300	Cyclin-dependent kinase inhibitor FAR1
A01735	chr1	457750	T	C	13	0.433	19	0.633	1		FAR1	BQ9382_C1-1300	Cyclin-dependent kinase inhibitor FAR1
A01736	chr1	457785	A	T	13	0.433	19	0.633	1		FAR1	BQ9382_C1-1300	Cyclin-dependent kinase inhibitor FAR1
A01737	chr1	457803	A	G	13	0.433	19	0.633	1		FAR1	BQ9382_C1-1300	Cyclin-dependent kinase inhibitor FAR1
A01738	chr1	457966	T	C	13	0.433	19	0.633	1		FAR1	BQ9382_C1-1300	Cyclin-dependent kinase inhibitor FAR1
A01739	chr1	457987	C	G	13	0.433	19	0.633	1		FAR1	BQ9382_C1-1300	Cyclin-dependent kinase inhibitor FAR1
A01740	chr1	457989	T	G	13	0.433	19	0.633	1		FAR1	BQ9382_C1-1300	Cyclin-dependent kinase inhibitor FAR1
A01741	chr1	458449	C	T	13	0.433	19	0.633	1		FAR1	BQ9382_C1-1300	Cyclin-dependent kinase inhibitor FAR1
A01742	chr1	458933	A	G	13	0.433	19	0.633	1
A01743	chr1	459075	C	G	13	0.433	19	0.633	1
A01744	chr1	459122	C	T	13	0.433	19	0.633	1
A01745	chr1	459171	G	T	13	0.433	19	0.633	1
A01746	chr1	459236	T	A	13	0.433	19	0.633	1
A01747	chr1	459453	T	G	13	0.433	19	0.633	1
A01748	chr1	459478	C	T	13	0.433	19	0.633	1
A01749	chr1	459783	G	T	13	0.433	19	0.633	1			BQ9382_C1-1310	Conserved predicted protein
A01750	chr1	460143	G	A	13	0.433	19	0.633	1			BQ9382_C1-1310	Conserved predicted protein
A01751	chr1	460253	A	G	13	0.433	19	0.633	1			BQ9382_C1-1310	Conserved predicted protein
A01752	chr1	460298	C	T	13	0.433	19	0.633	1
A01753	chr1	460438	G	A	13	0.433	19	0.633	1		LUC7	BQ9382_C1-1315	Luc7p
A01754	chr1	461312	T	C	13	0.433	19	0.633	1
A01755	chr1	461350	G	A	13	0.433	19	0.633	1
A01756	chr1	461993	T	C	13	0.433	19	0.633	1
A01757	chr1	462240	A	G	13	0.433	19	0.633	1		SWP1	BQ9382_C1-1325	Dolichyl-diphosphooligosaccharide-proteingl ycosyltransferase subunit swp1
A01758	chr1	462328	G	A	13	0.433	19	0.633	1		SWP1	BQ9382_C1-1325	Dolichyl-diphosphooligosaccharide-proteingl ycosyltransferase subunit swp1
A01759	chr1	462457	T	C	13	0.433	19	0.633	1		SWP1	BQ9382_C1-1325	Dolichyl-diphosphooligosaccharide-proteingl ycosyltransferase subunit swp1
A01760	chr1	462636	T	C	13	0.433	19	0.633	1		SWP1	BQ9382_C1-1325	Dolichyl-diphosphooligosaccharide-proteingl ycosyltransferase subunit swp1
A01761	chr1	462814	T	C	13	0.433	19	0.633	1		SWP1	BQ9382_C1-1325	Dolichyl-diphosphooligosaccharide-proteingl ycosyltransferase subunit swp1
A01762	chr1	463049	G	A	13	0.433	19	0.633	1			BQ9382_C1-1330	Conserved predicted protein
A01763	chr1	463883	G	T	13	0.433	19	0.633	1			BQ9382_C1-1330	Conserved predicted protein
A01764	chr1	464060	C	T	13	0.433	19	0.633	1			BQ9382_C1-1330	Conserved predicted protein
A01765	chr1	464144	T	C	13	0.433	19	0.633	1			BQ9382_C1-1330	Conserved predicted protein
A01766	chr1	464280	A	G	13	0.433	19	0.633	1			BQ9382_C1-1330	Conserved predicted protein
A01767	chr1	464363	A	G	13	0.433	19	0.633	1			BQ9382_C1-1330	Conserved predicted protein
A01768	chr1	464909	T	C	13	0.433	19	0.633	1			BQ9382_C1-1335	Mitochondrial carrier protein involved in the accumulation of CoA in the mitochondrial matrix
A01769	chr1	465377	G	A	13	0.433	19	0.633	1			BQ9382_C1-1335	Mitochondrial carrier protein involved in the accumulation of CoA in the mitochondrial matrix
A01770	chr1	465643	G	A	13	0.433	19	0.633	1			BQ9382_C1-1335	Mitochondrial carrier protein involved in the accumulation of CoA in the mitochondrial matrix
A01771	chr1	465783	A	G	13	0.433	19	0.633	1
A01772	chr1	465881	G	A	13	0.433	19	0.633	1
A01773	chr1	466099	G	A	13	0.433	19	0.633	1
A01774	chr1	466168	C	T	13	0.433	19	0.633	1
A01775	chr1	466455	C	T	14	0.467	19	0.633	1		OCH1	BQ9382_C1-1340	Membrane-bound alpha-1,6-mannosyltransferaseI nitiation-specific
A01776	chr1	466565	C	T	14	0.467	19	0.633	1		OCH1	BQ9382_C1-1340	Membrane-bound alpha-1,6-mannosyltransferaseI nitiation-specific
A01777	chr1	466733	G	C	14	0.467	19	0.633	1		OCH1	BQ9382_C1-1340	Membrane-bound alpha-1,6-mannosyltransferaseI nitiation-specific
A01778	chr1	466770	G	A	14	0.467	19	0.633	1		OCH1	BQ9382_C1-1340	Membrane-bound alpha-1,6-mannosyltransferaseI nitiation-specific
A01779	chr1	466788	A	G	14	0.467	19	0.633	1		OCH1	BQ9382_C1-1340	Membrane-bound alpha-1,6-mannosyltransferaseI nitiation-specific
A01780	chr1	467317	G	A	14	0.467	19	0.633	1		OCH1	BQ9382_C1-1340	Membrane-bound alpha-1,6-mannosyltransferaseI nitiation-specific
A01781	chr1	467325	C	T	14	0.467	19	0.633	1		OCH1	BQ9382_C1-1340	Membrane-bound alpha-1,6-mannosyltransferaseI nitiation-specific
A01782	chr1	467686	T	G	14	0.467	19	0.633	1
A01783	chr1	468034	C	T	14	0.467	19	0.633	1		RAP1	BQ9382_C1-1345	DNA-binding protein involved in either activation or repression of transcription
A01784	chr1	468276	A	T	14	0.467	19	0.633	1		RAP1	BQ9382_C1-1345	DNA-binding protein involved in either activation or repression of transcription
A01785	chr1	468810	C	T	14	0.467	19	0.633	1		RAP1	BQ9382_C1-1345	DNA-binding protein involved in either activation or repression of transcription
A01786	chr1	468882	C	A	14	0.467	19	0.633	1		RAP1	BQ9382_C1-1345	DNA-binding protein involved in either activation or repression of transcription
A01787	chr1	468972	C	A	14	0.467	19	0.633	1		RAP1	BQ9382_C1-1345	DNA-binding protein involved in either activation or repression of transcription
A01788	chr1	469047	C	T	14	0.467	19	0.633	1		RAP1	BQ9382_C1-1345	DNA-binding protein involved in either activation or repression of transcription
A01789	chr1	469629	C	T	14	0.467	19	0.633	1		YNL217W	BQ9382_C1-1350	Metallo-dependent phosphatases
A01790	chr1	469765	A	G	14	0.467	19	0.633	1		YNL217W	BQ9382_C1-1350	Metallo-dependent phosphatases
A01791	chr1	469822	G	C	14	0.467	19	0.633	1		YNL217W	BQ9382_C1-1350	Metallo-dependent phosphatases
A01792	chr1	471122	T	C	14	0.467	19	0.633	1		GYP7	BQ9382_C1-1355	GTPase-activating protein for yeast Rab family members
A01793	chr1	471610	A	T	14	0.467	19	0.633	1		GYP7	BQ9382_C1-1355	GTPase-activating protein for yeast Rab family members
A01794	chr1	473286	C	T	14	0.467	19	0.633	1			BQ9382_C1-1360	Acyl-CoA N-acyltransferases (Nat)
A01795	chr1	473465	A	G	14	0.467	19	0.633	1			BQ9382_C1-1360	Acyl-CoA N-acyltransferases (Nat)
A01796	chr1	473481	C	G	14	0.467	19	0.633	1			BQ9382_C1-1360	Acyl-CoA N-acyltransferases (Nat)
A01797	chr1	473733	A	G	14	0.467	19	0.633	1			BQ9382_C1-1360	Acyl-CoA N-acyltransferases (Nat)
A01798	chr1	473927	C	A	14	0.467	19	0.633	1
A01799	chr1	473933	A	G	14	0.467	19	0.633	1
A01800	chr1	474252	T	G	14	0.467	19	0.633	1		MAG1	BQ9382_C1-1370	3-methyl-adenine DNA glycosylase involved in protecting DNA against alkylating agents
A01801	chr1	474397	T	C	14	0.467	19	0.633	1		MAG1	BQ9382_C1-1370	3-methyl-adenine DNA glycosylase involved in protecting DNA against alkylating agents
A01802	chr1	474679	G	A	14	0.467	19	0.633	1		MAG1	BQ9382_C1-1370	3-methyl-adenine DNA glycosylase involved in protecting DNA against alkylating agents
A01803	chr1	474858	C	T	14	0.467	19	0.633	1		MAG1	BQ9382_C1-1370	3-methyl-adenine DNA glycosylase involved in protecting DNA against alkylating agents
A01804	chr1	474909	T	C	14	0.467	19	0.633	1		MAG1	BQ9382_C1-1370	3-methyl-adenine DNA glycosylase involved in protecting DNA against alkylating agents
A01805	chr1	474927	G	T	14	0.467	19	0.633	1		MAG1	BQ9382_C1-1370	3-methyl-adenine DNA glycosylase involved in protecting DNA against alkylating agents
A01806	chr1	475060	G	T	14	0.467	19	0.633	1		MAG1	BQ9382_C1-1370	3-methyl-adenine DNA glycosylase involved in protecting DNA against alkylating agents
A01807	chr1	475148	G	A	14	0.467	19	0.633	1		MAG1	BQ9382_C1-1370	3-methyl-adenine DNA glycosylase involved in protecting DNA against alkylating agents
A01808	chr1	475149	T	C	14	0.467	19	0.633	1		MAG1	BQ9382_C1-1370	3-methyl-adenine DNA glycosylase involved in protecting DNA against alkylating agents
A01809	chr1	475280	G	A	14	0.467	19	0.633	1		DDI1	BQ9382_C1-1375	DNA damage-inducible v-SNARE bindingprotein, contains a ubiquitin-associated (UBA) domain
A01810	chr1	475323	A	G	14	0.467	19	0.633	1		DDI1	BQ9382_C1-1375	DNA damage-inducible v-SNARE bindingprotein, contains a ubiquitin-associated (UBA) domain
A01811	chr1	475334	T	C	14	0.467	19	0.633	1		DDI1	BQ9382_C1-1375	DNA damage-inducible v-SNARE bindingprotein, contains a ubiquitin-associated (UBA) domain
A01812	chr1	475452	T	A	14	0.467	19	0.633	1		DDI1	BQ9382_C1-1375	DNA damage-inducible v-SNARE bindingprotein, contains a ubiquitin-associated (UBA) domain
A01813	chr1	475462	A	G	14	0.467	19	0.633	1		DDI1	BQ9382_C1-1375	DNA damage-inducible v-SNARE bindingprotein, contains a ubiquitin-associated (UBA) domain
A01814	chr1	475549	G	C	14	0.467	19	0.633	1		DDI1	BQ9382_C1-1375	DNA damage-inducible v-SNARE bindingprotein, contains a ubiquitin-associated (UBA) domain
A01815	chr1	475551	C	T	14	0.467	19	0.633	1		DDI1	BQ9382_C1-1375	DNA damage-inducible v-SNARE bindingprotein, contains a ubiquitin-associated (UBA) domain
A01816	chr1	475680	A	G	14	0.467	19	0.633	1		DDI1	BQ9382_C1-1375	DNA damage-inducible v-SNARE bindingprotein, contains a ubiquitin-associated (UBA) domain
A01817	chr1	475773	C	A	14	0.467	19	0.633	1		DDI1	BQ9382_C1-1375	DNA damage-inducible v-SNARE bindingprotein, contains a ubiquitin-associated (UBA) domain
A01818	chr1	475791	A	T	14	0.467	19	0.633	1		DDI1	BQ9382_C1-1375	DNA damage-inducible v-SNARE bindingprotein, contains a ubiquitin-associated (UBA) domain
A01819	chr1	475812	C	T	14	0.467	19	0.633	1		DDI1	BQ9382_C1-1375	DNA damage-inducible v-SNARE bindingprotein, contains a ubiquitin-associated (UBA) domain
A01820	chr1	475813	C	T	14	0.467	19	0.633	1		DDI1	BQ9382_C1-1375	DNA damage-inducible v-SNARE bindingprotein, contains a ubiquitin-associated (UBA) domain
A01821	chr1	476187	T	A	14	0.467	19	0.633	1		DDI1	BQ9382_C1-1375	DNA damage-inducible v-SNARE bindingprotein, contains a ubiquitin-associated (UBA) domain
A01822	chr1	476256	A	G	14	0.467	19	0.633	1		DDI1	BQ9382_C1-1375	DNA damage-inducible v-SNARE bindingprotein, contains a ubiquitin-associated (UBA) domain
A01823	chr1	476280	G	T	14	0.467	19	0.633	1		DDI1	BQ9382_C1-1375	DNA damage-inducible v-SNARE bindingprotein, contains a ubiquitin-associated (UBA) domain
A01824	chr1	476783	C	T	14	0.467	19	0.633	1
A01825	chr1	476955	G	A	14	0.467	19	0.633	1
A01826	chr1	476998	C	T	14	0.467	19	0.633	1
A01827	chr1	477174	T	C	14	0.467	19	0.633	1		DOS2	BQ9382_C1-1380	BSD domain-like
A01828	chr1	477313	T	C	14	0.467	19	0.633	1		DOS2	BQ9382_C1-1380	BSD domain-like
A01829	chr1	477666	G	A	14	0.467	19	0.633	1		DOS2	BQ9382_C1-1380	BSD domain-like
A01830	chr1	477840	T	C	14	0.467	19	0.633	1		DOS2	BQ9382_C1-1380	BSD domain-like
A01831	chr1	477846	G	A	14	0.467	19	0.633	1		DOS2	BQ9382_C1-1380	BSD domain-like
A01832	chr1	477944	G	C	14	0.467	19	0.633	1		DOS2	BQ9382_C1-1380	BSD domain-like
A01833	chr1	478031	T	A	14	0.467	19	0.633	1		DOS2	BQ9382_C1-1380	BSD domain-like
A01834	chr1	478041	T	A	14	0.467	19	0.633	1		DOS2	BQ9382_C1-1380	BSD domain-like
A01835	chr1	478090	C	T	14	0.467	19	0.633	1		DOA4|UBP5	BQ9382_C1-1385	Ubiquitin carboxyl-terminal hydrolase
A01836	chr1	478094	C	T	14	0.467	19	0.633	1		DOA4|UBP5	BQ9382_C1-1385	Ubiquitin carboxyl-terminal hydrolase
A01837	chr1	478154	C	T	14	0.467	19	0.633	1		DOA4|UBP5	BQ9382_C1-1385	Ubiquitin carboxyl-terminal hydrolase
A01838	chr1	478193	C	G	14	0.467	19	0.633	1		DOA4|UBP5	BQ9382_C1-1385	Ubiquitin carboxyl-terminal hydrolase
A01839	chr1	478236	T	C	14	0.467	19	0.633	1		DOA4|UBP5	BQ9382_C1-1385	Ubiquitin carboxyl-terminal hydrolase
A01840	chr1	478246	A	G	14	0.467	19	0.633	1		DOA4|UBP5	BQ9382_C1-1385	Ubiquitin carboxyl-terminal hydrolase
A01841	chr1	478288	A	G	14	0.467	19	0.633	1		DOA4|UBP5	BQ9382_C1-1385	Ubiquitin carboxyl-terminal hydrolase
A01842	chr1	478363	T	C	14	0.467	19	0.633	1		DOA4|UBP5	BQ9382_C1-1385	Ubiquitin carboxyl-terminal hydrolase
A01843	chr1	478425	C	T	14	0.467	19	0.633	1		DOA4|UBP5	BQ9382_C1-1385	Ubiquitin carboxyl-terminal hydrolase
A01844	chr1	478621	T	C	14	0.467	19	0.633	1		DOA4|UBP5	BQ9382_C1-1385	Ubiquitin carboxyl-terminal hydrolase
A01845	chr1	478719	A	G	14	0.467	19	0.633	1		DOA4|UBP5	BQ9382_C1-1385	Ubiquitin carboxyl-terminal hydrolase
A01846	chr1	478843	G	A	14	0.467	19	0.633	1		DOA4|UBP5	BQ9382_C1-1385	Ubiquitin carboxyl-terminal hydrolase
A01847	chr1	478978	G	A	14	0.467	19	0.633	1		DOA4|UBP5	BQ9382_C1-1385	Ubiquitin carboxyl-terminal hydrolase
A01848	chr1	479083	T	C	14	0.467	19	0.633	1		DOA4|UBP5	BQ9382_C1-1385	Ubiquitin carboxyl-terminal hydrolase
A01849	chr1	479176	C	G	14	0.467	19	0.633	1		DOA4|UBP5	BQ9382_C1-1385	Ubiquitin carboxyl-terminal hydrolase
A01850	chr1	479338	T	C	14	0.467	19	0.633	1		DOA4|UBP5	BQ9382_C1-1385	Ubiquitin carboxyl-terminal hydrolase
A01851	chr1	479479	C	T	14	0.467	19	0.633	1		DOA4|UBP5	BQ9382_C1-1385	Ubiquitin carboxyl-terminal hydrolase
A01852	chr1	479698	T	A	14	0.467	19	0.633	1		DOA4|UBP5	BQ9382_C1-1385	Ubiquitin carboxyl-terminal hydrolase
A01853	chr1	479856	C	A	14	0.467	19	0.633	1		DOA4|UBP5	BQ9382_C1-1385	Ubiquitin carboxyl-terminal hydrolase
A01854	chr1	479914	A	G	14	0.467	19	0.633	1		DOA4|UBP5	BQ9382_C1-1385	Ubiquitin carboxyl-terminal hydrolase
A01855	chr1	479920	T	C	14	0.467	19	0.633	1		DOA4|UBP5	BQ9382_C1-1385	Ubiquitin carboxyl-terminal hydrolase
A01856	chr1	480427	T	C	14	0.467	19	0.633	1		SLS1	BQ9382_C1-1390	Mitochondrial membrane protein that coordinates expression of mitochondrially-encodedgenes
A01857	chr1	480432	C	T	14	0.467	19	0.633	1		SLS1	BQ9382_C1-1390	Mitochondrial membrane protein that coordinates expression of mitochondrially-encodedgenes
A01858	chr1	480757	C	T	14	0.467	19	0.633	1		SLS1	BQ9382_C1-1390	Mitochondrial membrane protein that coordinates expression of mitochondrially-encodedgenes
A01859	chr1	480758	C	T	14	0.467	19	0.633	1		SLS1	BQ9382_C1-1390	Mitochondrial membrane protein that coordinates expression of mitochondrially-encodedgenes
A01860	chr1	480949	A	G	14	0.467	19	0.633	1		SLS1	BQ9382_C1-1390	Mitochondrial membrane protein that coordinates expression of mitochondrially-encodedgenes
A01861	chr1	481459	T	A	14	0.467	19	0.633	1		SLS1	BQ9382_C1-1390	Mitochondrial membrane protein that coordinates expression of mitochondrially-encodedgenes
A01862	chr1	481522	C	A	14	0.467	19	0.633	1		SLS1	BQ9382_C1-1390	Mitochondrial membrane protein that coordinates expression of mitochondrially-encodedgenes
A01863	chr1	481600	G	A	14	0.467	19	0.633	1		SLS1	BQ9382_C1-1390	Mitochondrial membrane protein that coordinates expression of mitochondrially-encodedgenes
A01864	chr1	481604	A	G	14	0.467	19	0.633	1		SLS1	BQ9382_C1-1390	Mitochondrial membrane protein that coordinates expression of mitochondrially-encodedgenes
A01865	chr1	481642	C	T	14	0.467	19	0.633	1		SLS1	BQ9382_C1-1390	Mitochondrial membrane protein that coordinates expression of mitochondrially-encodedgenes
A01866	chr1	481713	C	A	14	0.467	19	0.633	1		SLS1	BQ9382_C1-1390	Mitochondrial membrane protein that coordinates expression of mitochondrially-encodedgenes
A01867	chr1	482015	G	A	14	0.467	19	0.633	1		SLS1	BQ9382_C1-1390	Mitochondrial membrane protein that coordinates expression of mitochondrially-encodedgenes
A01868	chr1	482206	A	G	14	0.467	19	0.633	1		SLS1	BQ9382_C1-1390	Mitochondrial membrane protein that coordinates expression of mitochondrially-encodedgenes
A01869	chr1	482281	C	T	14	0.467	19	0.633	1		SLS1	BQ9382_C1-1390	Mitochondrial membrane protein that coordinates expression of mitochondrially-encodedgenes
A01870	chr1	482501	A	G	14	0.467	19	0.633	1		SLS1	BQ9382_C1-1390	Mitochondrial membrane protein that coordinates expression of mitochondrially-encodedgenes
A01871	chr1	482666	A	G	14	0.467	19	0.633	1		SLS1	BQ9382_C1-1390	Mitochondrial membrane protein that coordinates expression of mitochondrially-encodedgenes
A01872	chr1	482799	C	A	14	0.467	19	0.633	1
A01873	chr1	482833	G	A	14	0.467	19	0.633	1
A01874	chr1	483255	C	T	14	0.467	19	0.633	1
A01875	chr1	483367	A	T	14	0.467	19	0.633	1		CPR1	BQ9382_C1-1395	Cyclophilin type peptidyl-prolylcis-transisomerase/CLD
A01876	chr1	483489	T	C	14	0.467	19	0.633	1		CPR1	BQ9382_C1-1395	Cyclophilin type peptidyl-prolylcis-transisomerase/CLD
A01877	chr1	483953	T	C	14	0.467	19	0.633	1
A01878	chr1	484589	A	T	14	0.467	19	0.633	1		ENT5	BQ9382_C1-1400	Epsin-2
A01879	chr1	484756	G	A	14	0.467	19	0.633	1		ENT5	BQ9382_C1-1400	Epsin-2
A01880	chr1	484865	C	T	14	0.467	19	0.633	1		ENT5	BQ9382_C1-1400	Epsin-2
A01881	chr1	484869	G	T	14	0.467	19	0.633	1		ENT5	BQ9382_C1-1400	Epsin-2
A01882	chr1	484879	G	A	14	0.467	19	0.633	1		ENT5	BQ9382_C1-1400	Epsin-2
A01883	chr1	485263	A	G	14	0.467	19	0.633	1		GIR2	BQ9382_C1-1405	Eukaryotic translation initiation factor2-alpha kinase 4
A01884	chr1	485278	A	G	14	0.467	19	0.633	1		GIR2	BQ9382_C1-1405	Eukaryotic translation initiation factor2-alpha kinase 4
A01885	chr1	485318	T	A	14	0.467	19	0.633	1		GIR2	BQ9382_C1-1405	Eukaryotic translation initiation factor2-alpha kinase 4
A01886	chr1	485479	T	C	14	0.467	19	0.633	1		GIR2	BQ9382_C1-1405	Eukaryotic translation initiation factor2-alpha kinase 4
A01887	chr1	485616	G	A	14	0.467	19	0.633	1		GIR2	BQ9382_C1-1405	Eukaryotic translation initiation factor2-alpha kinase 4
A01888	chr1	485753	C	A	14	0.467	19	0.633	1		GIR2	BQ9382_C1-1405	Eukaryotic translation initiation factor2-alpha kinase 4
A01889	chr1	485806	T	C	14	0.467	19	0.633	1		GIR2	BQ9382_C1-1405	Eukaryotic translation initiation factor2-alpha kinase 4
A01890	chr1	485821	C	T	14	0.467	19	0.633	1		GIR2	BQ9382_C1-1405	Eukaryotic translation initiation factor2-alpha kinase 4
A01891	chr1	485893	G	A	14	0.467	19	0.633	1
A01892	chr1	485911	T	A	14	0.467	19	0.633	1
A01893	chr1	485925	A	G	14	0.467	19	0.633	1
A01894	chr1	485953	T	A	14	0.467	19	0.633	1
A01895	chr1	486341	T	C	14	0.467	19	0.633	1		YDR161W	BQ9382_C1-1410	UDP-N-acetylglucosamine-peptideN-acetylgluc osaminyltransferase SPINDLY
A01896	chr1	486620	A	T	14	0.467	19	0.633	1		YDR161W	BQ9382_C1-1410	UDP-N-acetylglucosamine-peptideN-acetylgluc osaminyltransferase SPINDLY
A01897	chr1	486806	C	T	14	0.467	19	0.633	1		YDR161W	BQ9382_C1-1410	UDP-N-acetylglucosamine-peptideN-acetylgluc osaminyltransferase SPINDLY
A01898	chr1	487094	A	C	14	0.467	19	0.633	1		YDR161W	BQ9382_C1-1410	UDP-N-acetylglucosamine-peptideN-acetylgluc osaminyltransferase SPINDLY
A01899	chr1	487405	C	G	14	0.467	19	0.633	1		NBP2	BQ9382_C1-1415	SH3 Domains
A01900	chr1	487437	G	A	14	0.467	19	0.633	1		NBP2	BQ9382_C1-1415	SH3 Domains
A01901	chr1	487756	C	T	14	0.467	19	0.633	1		NBP2	BQ9382_C1-1415	SH3 Domains
A01902	chr1	487786	A	G	14	0.467	19	0.633	1		NBP2	BQ9382_C1-1415	SH3 Domains
A01903	chr1	488280	T	G	14	0.467	19	0.633	1		CWC15	BQ9382_C1-1420	Pre-mRNA-splicing factor CWC15
A01904	chr1	488354	T	A	14	0.467	19	0.633	1		CWC15	BQ9382_C1-1420	Pre-mRNA-splicing factor CWC15
A01905	chr1	488355	T	C	14	0.467	19	0.633	1		CWC15	BQ9382_C1-1420	Pre-mRNA-splicing factor CWC15
A01906	chr1	488367	G	A	14	0.467	19	0.633	1		CWC15	BQ9382_C1-1420	Pre-mRNA-splicing factor CWC15
A01907	chr1	488378	T	A	14	0.467	19	0.633	1		CWC15	BQ9382_C1-1420	Pre-mRNA-splicing factor CWC15
A01908	chr1	488409	G	C	14	0.467	19	0.633	1		CWC15	BQ9382_C1-1420	Pre-mRNA-splicing factor CWC15
A01909	chr1	488486	A	G	14	0.467	19	0.633	1		CWC15	BQ9382_C1-1420	Pre-mRNA-splicing factor CWC15
A01910	chr1	488518	A	T	14	0.467	19	0.633	1		CWC15	BQ9382_C1-1420	Pre-mRNA-splicing factor CWC15
A01911	chr1	488555	G	A	14	0.467	19	0.633	1		CWC15	BQ9382_C1-1420	Pre-mRNA-splicing factor CWC15
A01912	chr1	489243	G	A	14	0.467	19	0.633	1		PUT1	BQ9382_C1-1425	Proline oxidase, nuclear-encoded mitochondrial protein
A01913	chr1	489867	G	A	14	0.467	19	0.633	1		PUT1	BQ9382_C1-1425	Proline oxidase, nuclear-encoded mitochondrial protein
A01914	chr1	490107	G	A	14	0.467	19	0.633	1		PUT1	BQ9382_C1-1425	Proline oxidase, nuclear-encoded mitochondrial protein
A01915	chr1	490219	C	T	14	0.467	19	0.633	1
A01916	chr1	490396	C	T	14	0.467	19	0.633	1
A01917	chr1	490535	A	G	14	0.467	19	0.633	1
A01918	chr1	490705	C	T	14	0.467	19	0.633	1
A01919	chr1	490710	C	T	14	0.467	19	0.633	1
A01920	chr1	490716	A	G	14	0.467	19	0.633	1
A01921	chr1	490737	C	T	14	0.467	19	0.633	1
A01922	chr1	490746	C	T	14	0.467	19	0.633	1
A01923	chr1	490828	A	G	14	0.467	19	0.633	1
A01924	chr1	490859	G	A	14	0.467	19	0.633	1
A01925	chr1	490910	C	A	14	0.467	19	0.633	1
A01926	chr1	490960	T	G	14	0.467	19	0.633	1
A01927	chr1	491084	T	A	14	0.467	19	0.633	1
A01928	chr1	491143	T	C	14	0.467	19	0.633	1
A01929	chr1	491147	A	G	14	0.467	19	0.633	1
A01930	chr1	491203	G	A	14	0.467	19	0.633	1
A01931	chr1	491943	A	G	14	0.467	19	0.633	1		YRB30	BQ9382_C1-1430	Ran-specific GTPase-activating protein30 (Ran binding protein 30) (RANBP30)
A01932	chr1	492641	C	G	14	0.467	19	0.633	1
A01933	chr1	492728	T	C	14	0.467	19	0.633	1		DEG1	BQ9382_C1-1435	tRNA pseudouridine synthase
A01934	chr1	492733	A	G	14	0.467	19	0.633	1		DEG1	BQ9382_C1-1435	tRNA pseudouridine synthase
A01935	chr1	492947	G	T	14	0.467	19	0.633	1		DEG1	BQ9382_C1-1435	tRNA pseudouridine synthase
A01936	chr1	493015	T	C	14	0.467	19	0.633	1		DEG1	BQ9382_C1-1435	tRNA pseudouridine synthase
A01937	chr1	493139	T	C	14	0.467	19	0.633	1		DEG1	BQ9382_C1-1435	tRNA pseudouridine synthase
A01938	chr1	493341	A	C	14	0.467	19	0.633	1		DEG1	BQ9382_C1-1435	tRNA pseudouridine synthase
A01939	chr1	493369	A	G	14	0.467	19	0.633	1		DEG1	BQ9382_C1-1435	tRNA pseudouridine synthase
A01940	chr1	493554	C	T	14	0.467	19	0.633	1		DEG1	BQ9382_C1-1435	tRNA pseudouridine synthase
A01941	chr1	493563	G	A	14	0.467	19	0.633	1		DEG1	BQ9382_C1-1435	tRNA pseudouridine synthase
A01942	chr1	493757	A	G	14	0.467	19	0.633	1		DEG1	BQ9382_C1-1435	tRNA pseudouridine synthase
A01943	chr1	493989	G	A	14	0.467	19	0.633	1		DEG1	BQ9382_C1-1435	tRNA pseudouridine synthase
A01944	chr1	494000	A	G	14	0.467	19	0.633	1		DEG1	BQ9382_C1-1435	tRNA pseudouridine synthase
A01945	chr1	494600	C	A	14	0.467	19	0.633	1			BQ9382_C1-1440	Membrane protein
A01946	chr1	494692	G	T	14	0.467	19	0.633	1			BQ9382_C1-1440	Membrane protein
A01947	chr1	494956	C	T	14	0.467	19	0.633	1
A01948	chr1	495824	T	C	14	0.467	19	0.633	1		SPB4	BQ9382_C1-1445	P-loop containing nucleosidetriphosphate hydrolases
A01949	chr1	495849	T	C	14	0.467	19	0.633	1		SPB4	BQ9382_C1-1445	P-loop containing nucleosidetriphosphate hydrolases
A01950	chr1	495916	T	C	14	0.467	19	0.633	1		SPB4	BQ9382_C1-1445	P-loop containing nucleosidetriphosphate hydrolases
A01951	chr1	496285	A	G	14	0.467	19	0.633	1		SPB4	BQ9382_C1-1445	P-loop containing nucleosidetriphosphate hydrolases
A01952	chr1	496581	A	G	14	0.467	19	0.633	1		SPB4	BQ9382_C1-1445	P-loop containing nucleosidetriphosphate hydrolases
A01953	chr1	496927	T	C	14	0.467	19	0.633	1		YGR012W	BQ9382_C1-1450	Tryptophan synthase betasubunit-likePLP-dependent enzymes
A01954	chr1	497047	T	C	14	0.467	19	0.633	1		YGR012W	BQ9382_C1-1450	Tryptophan synthase betasubunit-likePLP-dependent enzymes
A01955	chr1	497069	G	A	14	0.467	19	0.633	1		YGR012W	BQ9382_C1-1450	Tryptophan synthase betasubunit-likePLP-dependent enzymes
A01956	chr1	497120	T	C	14	0.467	19	0.633	1		YGR012W	BQ9382_C1-1450	Tryptophan synthase betasubunit-likePLP-dependent enzymes
A01957	chr1	497494	T	C	14	0.467	19	0.633	1		YGR012W	BQ9382_C1-1450	Tryptophan synthase betasubunit-likePLP-dependent enzymes
A01958	chr1	497737	C	T	14	0.467	19	0.633	1		YGR012W	BQ9382_C1-1450	Tryptophan synthase betasubunit-likePLP-dependent enzymes
A01959	chr1	497942	C	T	14	0.467	19	0.633	1		YGR012W	BQ9382_C1-1450	Tryptophan synthase betasubunit-likePLP-dependent enzymes
A01960	chr1	497960	G	A	14	0.467	19	0.633	1		YGR012W	BQ9382_C1-1450	Tryptophan synthase betasubunit-likePLP-dependent enzymes
A01961	chr1	498777	C	A	14	0.467	19	0.633	1			BQ9382_C1-1455	Cutinase transcription factor 1 alpha
A01962	chr1	498804	T	C	14	0.467	19	0.633	1			BQ9382_C1-1455	Cutinase transcription factor 1 alpha
A01963	chr1	499326	T	A	14	0.467	19	0.633	1			BQ9382_C1-1455	Cutinase transcription factor 1 alpha
A01964	chr1	499537	A	G	14	0.467	19	0.633	1			BQ9382_C1-1455	Cutinase transcription factor 1 alpha
A01965	chr1	499662	A	G	14	0.467	19	0.633	1			BQ9382_C1-1455	Cutinase transcription factor 1 alpha
A01966	chr1	499998	C	T	14	0.467	19	0.633	1			BQ9382_C1-1455	Cutinase transcription factor 1 alpha
A01967	chr1	500103	A	G	14	0.467	19	0.633	1			BQ9382_C1-1455	Cutinase transcription factor 1 alpha
A01968	chr1	500121	A	G	14	0.467	19	0.633	1			BQ9382_C1-1455	Cutinase transcription factor 1 alpha
A01969	chr1	500229	G	A	14	0.467	19	0.633	1			BQ9382_C1-1455	Cutinase transcription factor 1 alpha
A01970	chr1	500286	T	C	14	0.467	19	0.633	1			BQ9382_C1-1455	Cutinase transcription factor 1 alpha
A01971	chr1	500455	A	C	14	0.467	19	0.633	1			BQ9382_C1-1455	Cutinase transcription factor 1 alpha
A01972	chr1	500656	A	C	14	0.467	19	0.633	1			BQ9382_C1-1455	Cutinase transcription factor 1 alpha
A01973	chr1	500669	G	A	14	0.467	19	0.633	1			BQ9382_C1-1455	Cutinase transcription factor 1 alpha
A01974	chr1	500789	A	G	14	0.467	19	0.633	1			BQ9382_C1-1455	Cutinase transcription factor 1 alpha
A01975	chr1	500797	G	C	14	0.467	19	0.633	1			BQ9382_C1-1455	Cutinase transcription factor 1 alpha
A01976	chr1	500964	C	T	14	0.467	19	0.633	1			BQ9382_C1-1455	Cutinase transcription factor 1 alpha
A01977	chr1	501012	C	T	14	0.467	19	0.633	1			BQ9382_C1-1455	Cutinase transcription factor 1 alpha
A01978	chr1	501045	C	T	14	0.467	19	0.633	1
A01979	chr1	501110	G	A	14	0.467	19	0.633	1
A01980	chr1	501111	G	A	14	0.467	19	0.633	1
A01981	chr1	501117	T	A	14	0.467	19	0.633	1
A01982	chr1	501355	G	T	14	0.467	19	0.633	1			BQ9382_C1-1460	U1 small nuclear ribonucleoprotein component SNU71
A01983	chr1	501490	G	C	14	0.467	19	0.633	1			BQ9382_C1-1460	U1 small nuclear ribonucleoprotein component SNU71
A01984	chr1	501801	T	C	14	0.467	19	0.633	1			BQ9382_C1-1460	U1 small nuclear ribonucleoprotein component SNU71
A01985	chr1	501911	G	A	14	0.467	19	0.633	1			BQ9382_C1-1460	U1 small nuclear ribonucleoprotein component SNU71
A01986	chr1	502064	G	A	14	0.467	19	0.633	1			BQ9382_C1-1460	U1 small nuclear ribonucleoprotein component SNU71
A01987	chr1	502104	C	A	14	0.467	19	0.633	1			BQ9382_C1-1460	U1 small nuclear ribonucleoprotein component SNU71
A01988	chr1	502484	C	T	14	0.467	19	0.633	1			BQ9382_C1-1460	U1 small nuclear ribonucleoprotein component SNU71
A01989	chr1	502607	A	G	14	0.467	19	0.633	1			BQ9382_C1-1460	U1 small nuclear ribonucleoprotein component SNU71
A01990	chr1	503173	C	T	14	0.467	18	0.600	1
A01991	chr1	503340	C	T	14	0.467	18	0.600	1
A01992	chr1	503341	C	T	14	0.467	18	0.600	1
A01993	chr1	503823	G	A	14	0.467	18	0.600	1			BQ9382_C1-1465	Mucin family member
A01994	chr1	503903	T	C	14	0.467	18	0.600	1			BQ9382_C1-1465	Mucin family member
A01995	chr1	503930	T	A	14	0.467	18	0.600	1			BQ9382_C1-1465	Mucin family member
A01996	chr1	504194	C	A	14	0.467	18	0.600	1			BQ9382_C1-1465	Mucin family member
A01997	chr1	504257	G	A	14	0.467	18	0.600	1			BQ9382_C1-1465	Mucin family member
A01998	chr1	504669	A	G	14	0.467	18	0.600	1			BQ9382_C1-1465	Mucin family member
A01999	chr1	505009	A	T	14	0.467	18	0.600	1			BQ9382_C1-1465	Mucin family member
[truncated: 39,553 more rows]
