# Supplementary material for: Identification of genetic variants of the industrial yeast Komagataella phaffii (Pichia pastoris) that contribute to increased yields of secreted heterologous proteins
Source: PLoS Biol. 2022 Dec 15;20(12):e3001877. doi: 10.1371/journal.pbio.3001877 (PMC9754263; doi:10.1371/journal.pbio.3001877)
Supplement: S3 Data — (TSV) [file pbio.3001877.s015.tsv]

#S3 Data. Genotypes of individual sequenced segregants from Cross 1.
SNP#	CHR	POS	REF	ALT	s467	s737	s406	s685	s323	s610	s731	s669	s683	s743	s202	s729	s563	s205	s795	s348	s927	s330	s725	s716	s695	s692	s921	s834	s549	s344	s693	s372	s417	s29	i313	i728	i607	i768	i780	i760	i619	i47	i581	i265	i637	i346	i702	i750	i345
4NP absorbance (normalized)					2.9435	2.6989	2.6249	2.5899	2.4994	2.4798	2.4560	2.4327	2.2580	2.2212	2.1544	2.0881	2.0829	2.0729	2.0100	1.9519	1.8194	1.8121	1.7805	1.7086	1.6745	1.6308	1.5931	1.4999	1.4425	1.3855	1.3292	1.3245	1.2942	1.2809	0.5882	0.5822	0.5781	0.5735	0.5723	0.5705	0.5513	0.5426	0.5412	0.5398	0.5375	0.5285	0.5242	0.5126	0.5092
a00001	chr1	2168	T	A	1	1	0	1	1	1	0	0	0	0	1	0	0	1	0	1	0	1	1	1	0	1	1	0	1	0	0	0	0	0	1	1	1	1	0	1	1	0	0	0	0	0	1	0	1
a00002	chr1	2369	C	T	1	1	0	1	1	1	0	0	0	0	1	0	0	1	0	1	0	1	1	1	0	1	1	0	1	0	0	0	0	0	1	1	1	1	0	1	1	0	0	0	0	0	1	0	1
a00003	chr1	2374	A	G	1	1	0	1	1	1	0	0	0	0	1	0	0	1	0	1	0	1	1	1	0	1	1	0	1	0	0	0	0	0	1	1	1	1	0	1	1	0	0	0	0	0	1	0	1
a00004	chr1	2438	C	A	1	1	0	1	1	1	0	0	0	0	1	0	0	1	0	1	0	1	1	1	0	1	1	0	1	0	0	0	0	0	1	1	1	1	0	1	1	0	0	0	0	0	1	0	1
a00005	chr1	2442	G	A	1	1	0	1	1	1	0	0	0	0	1	0	0	1	0	1	0	1	1	1	0	1	1	0	1	0	0	0	0	0	1	1	1	1	0	1	1	0	0	0	0	0	1	0	1
a00006	chr1	2476	A	G	1	1	0	1	1	1	0	0	0	0	1	0	0	1	0	1	0	1	1	1	0	1	1	0	1	0	0	0	0	0	1	1	1	1	0	1	1	0	0	0	0	0	1	0	1
a00007	chr1	2479	G	A	1	1	0	1	1	1	0	0	0	0	1	0	0	1	0	1	0	1	1	1	0	1	1	0	1	0	0	0	0	0	1	1	1	1	0	1	1	0	0	0	0	0	1	0	1
a00008	chr1	2509	A	G	1	1	0	1	1	1	0	0	0	0	1	0	0	1	0	1	0	1	1	1	0	1	1	0	1	0	0	0	0	0	1	1	1	1	0	1	1	0	0	0	0	0	1	0	1
a00009	chr1	2511	A	G	1	1	0	1	1	1	0	0	0	0	1	0	0	1	0	1	0	1	1	1	0	1	1	0	1	0	0	0	0	0	1	1	1	1	0	1	1	0	0	0	0	0	1	0	1
a00010	chr1	2513	T	C	1	1	0	1	1	1	0	0	0	0	1	0	0	1	0	1	0	1	1	1	0	1	1	0	1	0	0	0	0	0	1	1	1	1	0	1	1	0	0	0	0	0	1	0	1
a00011	chr1	2518	T	A	1	1	0	1	1	1	0	0	0	0	1	0	0	1	0	1	0	1	1	1	0	1	1	0	1	0	0	0	0	0	1	1	1	1	0	1	1	0	0	0	0	0	1	0	1
a00012	chr1	2521	C	T	1	1	0	1	1	1	0	0	0	0	1	0	0	1	0	1	0	1	1	1	0	1	1	0	1	0	0	0	0	0	1	1	1	1	0	1	1	0	0	0	0	0	1	0	1
a00013	chr1	2529	A	G	1	1	0	1	1	1	0	0	0	0	1	0	0	1	0	1	0	1	1	1	0	1	1	0	1	0	0	0	0	0	1	1	1	1	0	1	1	0	0	0	0	0	1	0	1
a00014	chr1	2556	G	C	1	1	0	1	1	1	0	0	0	0	1	0	0	1	0	1	0	1	1	1	0	1	1	0	1	0	0	0	0	0	1	1	1	1	0	1	1	0	0	0	0	0	1	0	1
a00015	chr1	2572	G	A	1	1	0	1	1	1	0	0	0	0	1	0	0	1	0	1	0	1	1	1	0	1	1	0	1	0	0	0	0	0	1	1	1	1	0	1	1	0	0	0	0	0	1	0	1
a00016	chr1	2575	T	C	1	1	0	1	1	1	0	0	0	0	1	0	0	1	0	1	0	1	1	1	0	1	1	0	1	0	0	0	0	0	1	1	1	1	0	1	1	0	0	0	0	0	1	0	1
a00017	chr1	2588	G	A	1	1	0	1	1	1	0	0	0	0	1	0	0	1	0	1	0	1	1	1	0	1	1	0	1	0	0	0	0	0	1	1	1	1	0	1	1	0	0	0	0	0	1	0	1
a00018	chr1	2631	T	G	1	1	0	1	1	1	0	0	0	0	1	0	0	1	0	1	0	1	1	1	0	1	1	0	1	0	0	0	0	0	1	1	1	1	0	1	1	0	0	0	0	0	1	0	1
a00019	chr1	2666	G	A	1	1	0	1	1	1	0	0	0	0	1	0	0	1	0	1	0	1	1	1	0	1	1	0	1	0	0	0	0	0	1	1	1	1	0	1	1	0	0	0	0	0	1	0	1
a00020	chr1	2801	G	A	1	1	0	1	1	1	0	0	0	0	1	0	0	1	0	1	0	1	1	1	0	1	1	0	1	0	0	0	0	0	1	1	1	1	0	1	1	0	0	0	0	0	1	0	1
a00021	chr1	2810	A	G	1	1	0	1	1	1	0	0	0	0	1	0	0	1	0	1	0	1	1	1	0	1	1	0	1	0	0	0	0	0	1	1	1	1	0	1	1	0	0	0	0	0	1	0	1
a00022	chr1	2816	C	G	1	1	0	1	1	1	0	0	0	0	1	0	0	1	0	1	0	1	1	1	0	1	1	0	1	0	0	0	0	0	1	1	1	1	0	1	1	0	0	0	0	0	1	0	1
a00023	chr1	2839	A	C	1	1	0	1	1	1	0	0	0	0	1	0	0	1	0	1	0	1	1	1	0	1	1	0	1	0	0	0	0	0	1	1	1	1	0	1	1	0	0	0	0	0	1	0	1
a00024	chr1	2848	T	C	1	1	0	1	1	1	0	0	0	0	1	0	0	1	0	1	0	1	1	1	0	1	1	0	1	0	0	0	0	0	1	1	1	1	0	1	1	0	0	0	0	0	1	0	1
a00025	chr1	2886	C	T	1	1	0	1	1	1	0	0	0	0	1	0	0	1	0	1	0	1	1	1	0	1	1	0	1	0	0	0	0	0	1	1	1	1	0	1	1	0	0	0	0	0	1	0	1
a00026	chr1	2922	A	G	1	1	0	1	1	1	0	0	0	0	1	0	0	1	0	1	0	1	1	1	0	1	1	0	1	0	0	0	0	0	1	1	1	1	0	1	1	0	0	0	0	0	1	0	1
a00027	chr1	2923	C	G	1	1	0	1	1	1	0	0	0	0	1	0	0	1	0	1	0	1	1	1	0	1	1	0	1	0	0	0	0	0	1	1	1	1	0	1	1	0	0	0	0	0	1	0	1
a00028	chr1	2945	A	G	1	1	0	1	1	1	0	0	0	0	1	0	0	1	0	1	0	1	1	1	0	1	1	0	1	0	0	0	0	0	1	1	1	1	0	1	1	0	0	0	0	0	1	0	1
a00029	chr1	2950	T	C	1	1	0	1	1	1	0	0	0	0	1	0	0	1	0	1	0	1	1	1	0	1	1	0	1	0	0	0	0	0	1	1	1	1	0	1	1	0	0	0	0	0	1	0	1
a00030	chr1	2963	C	G	1	1	0	1	1	1	0	0	0	0	1	0	0	1	0	1	0	1	1	1	0	1	1	0	1	0	0	0	0	0	1	1	1	1	0	1	1	0	0	0	0	0	1	0	1
a00031	chr1	2969	C	G	1	1	0	1	1	1	0	0	0	0	1	0	0	1	0	1	0	1	1	1	0	1	1	0	1	0	0	0	0	0	1	1	1	1	0	1	1	0	0	0	0	0	1	0	1
a00032	chr1	2973	T	A	1	1	0	1	1	1	0	0	0	0	1	0	0	1	0	1	0	1	1	1	0	1	1	0	1	0	0	0	0	0	1	1	1	1	0	1	1	0	0	0	0	0	1	0	1
a00033	chr1	2983	A	G	1	1	0	1	1	1	0	0	0	0	1	0	0	1	0	1	0	1	1	1	0	1	1	0	1	0	0	0	0	0	1	1	1	1	0	1	1	0	0	0	0	0	1	0	1
a00034	chr1	2991	G	A	1	1	0	1	1	1	0	0	0	0	1	0	0	1	0	1	0	1	1	1	0	1	1	0	1	0	0	0	0	0	1	1	1	1	0	1	1	0	0	0	0	0	1	0	1
a00035	chr1	3005	A	C	1	1	0	1	1	1	0	0	0	0	1	0	0	1	0	1	0	1	1	1	0	1	1	0	1	0	0	0	0	0	1	1	1	1	0	1	1	0	0	0	0	0	1	0	1
a00036	chr1	3019	C	T	1	1	0	1	1	1	0	0	0	0	1	0	0	1	0	1	0	1	1	1	0	1	1	0	1	0	0	0	0	0	1	1	1	1	0	1	1	0	0	0	0	0	1	0	1
a00037	chr1	3036	T	C	1	1	0	1	1	1	0	0	0	0	1	0	0	1	0	1	0	1	1	1	0	1	1	0	1	0	0	0	0	0	1	1	1	1	0	1	1	0	0	0	0	0	1	0	1
a00038	chr1	3045	G	A	1	1	0	1	1	1	0	0	0	0	1	0	0	1	0	1	0	1	1	1	0	1	1	0	1	0	0	0	0	0	1	1	1	1	0	1	1	0	0	0	0	0	1	0	1
a00039	chr1	3050	A	G	1	1	0	1	1	1	0	0	0	0	1	0	0	1	0	1	0	1	1	1	0	1	1	0	1	0	0	0	0	0	1	1	1	1	0	1	1	0	0	0	0	0	1	0	1
a00040	chr1	3057	A	G	1	1	0	1	1	1	0	0	0	0	1	0	0	1	0	1	0	1	1	1	0	1	1	0	1	0	0	0	0	0	1	1	1	1	0	1	1	0	0	0	0	0	1	0	1
a00041	chr1	3074	T	C	1	1	0	1	1	1	0	0	0	0	1	0	0	1	0	1	0	1	1	1	0	1	1	0	1	0	0	0	0	0	1	1	1	1	0	1	1	0	0	0	0	0	1	0	1
a00042	chr1	3075	C	T	1	1	0	1	1	1	0	0	0	0	1	0	0	1	0	1	0	1	1	1	0	1	1	0	1	0	0	0	0	0	1	1	1	1	0	1	1	0	0	0	0	0	1	0	1
a00043	chr1	3092	A	G	1	1	0	1	1	1	0	0	0	0	1	0	0	1	0	1	0	1	1	1	0	1	1	0	1	0	0	0	0	0	1	1	1	1	0	1	1	0	0	0	0	0	1	0	1
a00044	chr1	10514	G	A	1	1	0	1	1	1	0	0	0	0	1	0	0	1	0	1	0	1	1	1	0	1	1	0	1	0	0	0	0	0	1	1	1	1	0	1	1	0	0	0	0	0	1	0	1
a00045	chr1	10586	T	G	1	1	0	1	1	1	0	0	0	0	1	0	0	1	0	1	0	1	1	1	0	1	1	0	1	0	0	0	0	0	1	1	1	1	0	1	1	0	0	0	0	0	1	0	1
a00046	chr1	10601	A	C	1	1	0	1	1	1	0	0	0	0	1	0	0	1	0	1	0	1	1	1	0	1	1	0	1	0	0	0	0	0	1	1	1	1	0	1	1	0	0	0	0	0	1	0	1
a00047	chr1	10646	T	C	1	1	0	1	1	1	0	0	0	0	1	0	0	1	0	1	0	1	1	1	0	1	1	0	1	0	0	0	0	0	1	1	1	1	0	1	1	0	0	0	0	0	1	0	1
a00048	chr1	10748	C	T	1	1	0	1	1	1	0	0	0	0	1	0	0	1	0	1	0	1	1	1	0	1	1	0	1	0	0	0	0	0	1	1	1	1	0	1	1	0	0	0	0	0	1	0	1
a00049	chr1	10823	G	A	1	1	0	1	1	1	0	0	0	0	1	0	0	1	0	1	0	1	1	1	0	1	1	0	1	0	0	0	0	0	1	1	1	1	0	1	1	0	0	0	0	0	1	0	1
a00050	chr1	10856	C	T	1	1	0	1	1	1	0	0	0	0	1	0	0	1	0	1	0	1	1	1	0	1	1	0	1	0	0	0	0	0	1	1	1	1	0	1	1	0	0	0	0	0	1	0	1
a00051	chr1	10913	A	G	1	1	0	1	1	1	0	0	0	0	1	0	0	1	0	1	0	1	1	1	0	1	1	0	1	0	0	0	0	0	1	1	1	1	0	1	1	0	0	0	0	0	1	0	1
a00052	chr1	11012	G	T	1	1	0	1	1	1	0	0	0	0	1	0	0	1	0	1	0	1	1	1	0	1	1	0	1	0	0	0	0	0	1	1	1	1	0	1	1	0	0	0	0	0	1	0	1
a00053	chr1	11030	C	T	1	1	0	1	1	1	0	0	0	0	1	0	0	1	0	1	0	1	1	1	0	1	1	0	1	0	0	0	0	0	1	1	1	1	0	1	1	0	0	0	0	0	1	0	1
a00054	chr1	11060	T	C	1	1	0	1	1	1	0	0	0	0	1	0	0	1	0	1	0	1	1	1	0	1	1	0	1	0	0	0	0	0	1	1	1	1	0	1	1	0	0	0	0	0	1	0	1
a00055	chr1	11103	C	T	1	1	0	1	1	1	0	0	0	0	1	0	0	1	0	1	0	1	1	1	0	1	1	0	1	0	0	0	0	0	1	1	1	1	0	1	1	0	0	0	0	0	1	0	1
a00056	chr1	11176	T	A	1	1	0	1	1	1	0	0	0	0	1	0	0	1	0	1	0	1	1	1	0	1	1	0	1	0	0	0	0	0	1	1	1	1	0	1	1	0	0	0	0	0	1	0	1
a00057	chr1	11189	G	A	1	1	0	1	1	1	0	0	0	0	1	0	0	1	0	1	0	1	1	1	0	1	1	0	1	0	0	0	0	0	1	1	1	1	0	1	1	0	0	0	0	0	1	0	1
a00058	chr1	11243	G	A	1	1	0	1	1	1	0	0	0	0	1	0	0	1	0	1	0	1	1	1	0	1	1	0	1	0	0	0	0	0	1	1	1	1	0	1	1	0	0	0	0	0	1	0	1
a00059	chr1	11420	C	A	1	1	0	1	1	1	0	0	0	0	1	0	0	1	0	1	0	1	1	1	0	1	1	0	1	0	0	0	0	0	1	1	1	1	0	1	1	0	0	0	0	0	1	0	1
a00060	chr1	11522	C	G	1	1	0	1	1	1	0	0	0	0	1	0	0	1	0	1	0	1	1	1	0	1	1	0	1	0	0	0	0	0	1	1	1	1	0	1	1	0	0	0	0	0	1	0	1
a00061	chr1	11558	C	T	1	1	0	1	1	1	0	0	0	0	1	0	0	1	0	1	0	1	1	1	0	1	1	0	1	0	0	0	0	0	1	1	1	1	0	1	1	0	0	0	0	0	1	0	1
a00062	chr1	11597	A	C	1	1	0	1	1	1	0	0	0	0	1	0	0	1	0	1	0	1	1	1	0	1	1	0	1	0	0	0	0	0	1	1	1	1	0	1	1	0	0	0	0	0	1	0	1
a00063	chr1	11627	T	A	1	1	0	1	1	1	0	0	0	0	1	0	0	1	0	1	0	1	1	1	0	1	1	0	1	0	0	0	0	0	1	1	1	1	0	1	1	0	0	0	0	0	1	0	1
a00064	chr1	11886	G	A	1	1	0	1	1	1	0	0	0	0	1	0	0	1	0	1	0	1	1	1	0	1	1	0	1	0	0	0	0	0	1	1	1	1	0	1	1	0	0	0	0	0	1	0	1
a00065	chr1	11906	C	T	1	1	0	1	1	1	0	0	0	0	1	0	0	1	0	1	0	1	1	1	0	1	1	0	1	0	0	0	0	0	1	1	1	1	0	1	1	0	0	0	0	0	1	0	1
a00066	chr1	11932	T	C	1	1	0	1	1	1	0	0	0	0	1	0	0	1	0	1	0	1	1	1	0	1	1	0	1	0	0	0	0	0	1	1	1	1	0	1	1	0	0	0	0	0	1	0	1
a00067	chr1	12031	T	C	1	1	0	1	1	1	0	0	0	0	1	0	0	1	0	1	0	1	1	1	0	1	1	0	1	0	0	0	0	0	1	1	1	1	0	1	1	0	0	0	0	0	1	0	1
a00068	chr1	12034	T	C	1	1	0	1	1	1	0	0	0	0	1	0	0	1	0	1	0	1	1	1	0	1	1	0	1	0	0	0	0	0	1	1	1	1	0	1	1	0	0	0	0	0	1	0	1
a00069	chr1	12091	A	G	1	1	0	1	1	1	0	0	0	0	1	0	0	1	0	1	0	1	1	1	0	1	1	0	1	0	0	0	0	0	1	1	1	1	0	1	1	0	0	0	0	0	1	0	1
a00070	chr1	12097	T	C	1	1	0	1	1	1	0	0	0	0	1	0	0	1	0	1	0	1	1	1	0	1	1	0	1	0	0	0	0	0	1	1	1	1	0	1	1	0	0	0	0	0	1	0	1
a00071	chr1	12105	G	A	1	1	0	1	1	1	0	0	0	0	1	0	0	1	0	1	0	1	1	1	0	1	1	0	1	0	0	0	0	0	1	1	1	1	0	1	1	0	0	0	0	0	1	0	1
a00072	chr1	12116	C	A	1	1	0	1	1	1	0	0	0	0	1	0	0	1	0	1	0	1	1	1	0	1	1	0	1	0	0	0	0	0	1	1	1	1	0	1	1	0	0	0	0	0	1	0	1
a00073	chr1	12209	A	G	1	1	0	1	1	1	0	0	0	0	1	0	0	1	0	1	0	1	1	1	0	1	1	0	1	0	0	0	0	0	1	1	1	1	0	1	1	0	0	0	0	0	1	0	1
a00074	chr1	12298	G	A	1	1	0	1	1	1	0	0	0	0	1	0	0	1	0	1	0	1	1	1	0	1	1	0	1	0	0	0	0	0	1	1	1	1	0	1	1	0	0	0	0	0	1	0	1
a00075	chr1	12313	G	T	1	1	0	1	1	1	0	0	0	0	1	0	0	1	0	1	0	1	1	1	0	1	1	0	1	0	0	0	0	0	1	1	1	1	0	1	1	0	0	0	0	0	1	0	1
a00076	chr1	12442	G	A	1	1	0	1	1	1	0	0	0	0	1	0	0	1	0	1	0	1	1	1	0	1	1	0	1	0	0	0	0	0	1	1	1	1	0	1	1	0	0	0	0	0	1	0	1
a00077	chr1	12455	G	A	1	1	0	1	1	1	0	0	0	0	1	0	0	1	0	1	0	1	1	1	0	1	1	0	1	0	0	0	0	0	1	1	1	1	0	1	1	0	0	0	0	0	1	0	1
a00078	chr1	12499	A	T	1	1	0	1	1	1	0	0	0	0	1	0	0	1	0	1	0	1	1	1	0	1	1	0	1	0	0	0	0	0	1	1	1	1	0	1	1	0	0	0	0	0	1	0	1
a00079	chr1	12781	C	T	1	1	0	1	1	1	0	0	0	0	1	0	0	1	0	1	0	1	1	1	0	1	1	0	1	0	0	0	0	0	1	1	1	1	0	1	1	0	0	0	0	0	1	0	1
a00080	chr1	12988	T	C	1	1	0	1	1	1	0	0	0	0	1	0	0	1	0	1	0	1	1	1	0	1	1	0	1	0	0	0	0	0	1	1	1	1	0	1	1	0	0	0	0	0	1	0	1
a00081	chr1	13001	G	A	1	1	0	1	1	1	0	0	0	0	1	0	0	1	0	1	0	1	1	1	0	1	1	0	1	0	0	0	0	0	1	1	1	1	0	1	1	0	0	0	0	0	1	0	1
a00082	chr1	13079	G	A	1	1	0	1	1	1	0	0	0	0	1	0	0	1	0	1	0	1	1	1	0	1	1	0	1	0	0	0	0	0	1	1	1	1	0	1	1	0	0	0	0	0	1	0	1
a00083	chr1	13096	G	A	1	1	0	1	1	1	0	0	0	0	1	0	0	1	0	1	0	1	1	1	0	1	1	0	1	0	0	0	0	0	1	1	1	1	0	1	1	0	0	0	0	0	1	0	1
a00084	chr1	13246	C	T	1	1	0	1	1	1	0	0	0	0	1	0	0	1	0	1	0	1	1	1	0	1	1	0	1	0	0	0	0	0	1	1	1	1	0	1	1	0	0	0	0	0	1	0	1
a00085	chr1	13276	A	T	1	1	0	1	1	1	0	0	0	0	1	0	0	1	0	1	0	1	1	1	0	1	1	0	1	0	0	0	0	0	1	1	1	1	0	1	1	0	0	0	0	0	1	0	1
a00086	chr1	13505	C	A	1	1	0	1	1	1	0	0	0	0	1	0	0	1	0	1	0	1	1	1	0	1	1	0	1	0	0	0	0	0	1	1	1	1	0	1	1	0	0	0	0	0	1	0	1
a00087	chr1	13519	G	A	1	1	0	1	1	1	0	0	0	0	1	0	0	1	0	1	0	1	1	1	0	1	1	0	1	0	0	0	0	0	1	1	1	1	0	1	1	0	0	0	0	0	1	0	1
a00088	chr1	13544	G	A	1	1	0	1	1	1	0	0	0	0	1	0	0	1	0	1	0	1	1	1	0	1	1	0	1	0	0	0	0	0	1	1	1	1	0	1	1	0	0	0	0	0	1	0	1
a00089	chr1	13555	A	T	1	1	0	1	1	1	0	0	0	0	1	0	0	1	0	1	0	1	1	1	0	1	1	0	1	0	0	0	0	0	1	1	1	1	0	1	1	0	0	0	0	0	1	0	1
a00090	chr1	13563	A	T	1	1	0	1	1	1	0	0	0	0	1	0	0	1	0	1	0	1	1	1	0	1	1	0	1	0	0	0	0	0	1	1	1	1	0	1	1	0	0	0	0	0	1	0	1
a00091	chr1	13602	A	T	1	1	0	1	1	1	0	0	0	0	1	0	0	1	0	1	0	1	1	1	0	1	1	0	1	0	0	0	0	0	1	1	1	1	0	1	1	0	0	0	0	0	1	0	1
a00092	chr1	13616	C	T	1	1	0	1	1	1	0	0	0	0	1	0	0	1	0	1	0	1	1	1	0	1	1	0	1	0	0	0	0	0	1	1	1	1	0	1	1	0	0	0	0	0	1	0	1
a00093	chr1	13621	G	A	1	1	0	1	1	1	0	0	0	0	1	0	0	1	0	1	0	1	1	1	0	1	1	0	1	0	0	0	0	0	1	1	1	1	0	1	1	0	0	0	0	0	1	0	1
a00094	chr1	13630	G	A	1	1	0	1	1	1	0	0	0	0	1	0	0	1	0	1	0	1	1	1	0	1	1	0	1	0	0	0	0	0	1	1	1	1	0	1	1	0	0	0	0	0	1	0	1
a00095	chr1	13714	C	T	1	1	0	1	1	1	0	0	0	0	1	0	0	1	0	1	0	1	1	1	0	1	1	0	1	0	0	0	0	0	1	1	1	1	0	1	1	0	0	0	0	0	1	0	1
a00096	chr1	13772	G	A	1	1	0	1	1	1	0	0	0	0	1	0	0	1	0	1	0	1	1	1	0	1	1	0	1	0	0	0	0	0	1	1	1	1	0	1	1	0	0	0	0	0	1	0	1
a00097	chr1	13783	T	A	1	1	0	1	1	1	0	0	0	0	1	0	0	1	0	1	0	1	1	1	0	1	1	0	1	0	0	0	0	0	1	1	1	1	0	1	1	0	0	0	0	0	1	0	1
a00098	chr1	13818	C	A	1	1	0	1	1	1	0	0	0	0	1	0	0	1	0	1	0	1	1	1	0	1	1	0	1	0	0	0	0	0	1	1	1	1	0	1	1	0	0	0	0	0	1	0	1
a00099	chr1	13866	C	T	1	1	0	1	1	1	0	0	0	0	1	0	0	1	0	1	0	1	1	1	0	1	1	0	1	0	0	0	0	0	1	1	1	1	0	1	1	0	0	0	0	0	1	0	1
a00100	chr1	13958	T	C	1	1	0	1	1	1	0	0	0	0	1	0	0	1	0	1	0	1	1	1	0	1	1	0	1	0	0	0	0	0	1	1	1	1	0	1	1	0	0	0	0	0	1	0	1
a00101	chr1	14004	A	G	1	1	0	1	1	1	0	0	0	0	1	0	0	1	0	1	0	1	1	1	0	1	1	0	1	0	0	0	0	0	1	1	1	1	0	1	1	0	0	0	0	0	1	0	1
a00102	chr1	14007	T	C	1	1	0	1	1	1	0	0	0	0	1	0	0	1	0	1	0	1	1	1	0	1	1	0	1	0	0	0	0	0	1	1	1	1	0	1	1	0	0	0	0	0	1	0	1
a00103	chr1	14062	A	G	1	1	0	1	1	1	0	0	0	0	1	0	0	1	0	1	0	1	1	1	0	1	1	0	1	0	0	0	0	0	1	1	1	1	0	1	1	0	0	0	0	0	1	0	1
a00104	chr1	14172	C	A	1	1	0	1	1	1	0	0	0	0	1	0	0	1	0	1	0	1	1	1	0	1	1	0	1	0	0	0	0	0	1	1	1	1	0	1	1	0	0	0	0	0	1	0	1
a00105	chr1	14189	A	T	1	1	0	1	1	1	0	0	0	0	1	0	0	1	0	1	0	1	1	1	0	1	1	0	1	0	0	0	0	0	1	1	1	1	0	1	1	0	0	0	0	0	1	0	1
a00106	chr1	14202	G	A	1	1	0	1	1	1	0	0	0	0	1	0	0	1	0	1	0	1	1	1	0	1	1	0	1	0	0	0	0	0	1	1	1	1	0	1	1	0	0	0	0	0	1	0	1
a00107	chr1	14237	G	A	1	1	0	1	1	1	0	0	0	0	1	0	0	1	0	1	0	1	1	1	0	1	1	0	1	0	0	0	0	0	1	1	1	1	0	1	1	0	0	0	0	0	1	0	1
a00108	chr1	14275	T	C	1	1	0	1	1	1	0	0	0	0	1	0	0	1	0	1	0	1	1	1	0	1	1	0	1	0	0	0	0	0	1	1	1	1	0	1	1	0	0	0	0	0	1	0	1
a00109	chr1	14299	A	G	1	1	0	1	1	1	0	0	0	0	1	0	0	1	0	1	0	1	1	1	0	1	1	0	1	0	0	0	0	0	1	1	1	1	0	1	1	0	0	0	0	0	1	0	1
a00110	chr1	14404	T	A	1	1	0	1	1	1	0	0	0	0	1	0	0	1	0	1	0	1	1	1	0	1	1	0	1	0	0	0	0	0	1	1	1	1	0	1	1	0	0	0	0	0	1	0	1
a00111	chr1	14460	G	A	1	1	0	1	1	1	0	0	0	0	1	0	0	1	0	1	0	1	1	1	0	1	1	0	1	0	0	0	0	0	1	1	1	1	0	1	1	0	0	0	0	0	1	0	1
a00112	chr1	14506	A	T	1	1	0	1	1	1	0	0	0	0	1	0	0	1	0	1	0	1	1	1	0	1	1	0	1	0	0	0	0	0	1	1	1	1	0	1	1	0	0	0	0	0	1	0	1
a00113	chr1	14528	G	A	1	1	0	1	1	1	0	0	0	0	1	0	0	1	0	1	0	1	1	1	0	1	1	0	1	0	0	0	0	0	1	1	1	1	0	1	1	0	0	0	0	0	1	0	1
a00114	chr1	14531	A	G	1	1	0	1	1	1	0	0	0	0	1	0	0	1	0	1	0	1	1	1	0	1	1	0	1	0	0	0	0	0	1	1	1	1	0	1	1	0	0	0	0	0	1	0	1
a00115	chr1	14537	A	G	1	1	0	1	1	1	0	0	0	0	1	0	0	1	0	1	0	1	1	1	0	1	1	0	1	0	0	0	0	0	1	1	1	1	0	1	1	0	0	0	0	0	1	0	1
a00116	chr1	14550	A	G	1	1	0	1	1	1	0	0	0	0	1	0	0	1	0	1	0	1	1	1	0	1	1	0	1	0	0	0	0	0	1	1	1	1	0	1	1	0	0	0	0	0	1	0	1
a00117	chr1	14560	G	A	1	1	0	1	1	1	0	0	0	0	1	0	0	1	0	1	0	1	1	1	0	1	1	0	1	0	0	0	0	0	1	1	1	1	0	1	1	0	0	0	0	0	1	0	1
a00118	chr1	14612	C	G	1	1	0	1	1	1	0	0	0	0	1	0	0	1	0	1	0	1	1	1	0	1	1	0	1	0	0	0	0	0	1	1	1	1	0	1	1	0	0	0	0	0	1	0	1
a00119	chr1	14644	G	A	1	1	0	1	1	1	0	0	0	0	1	0	0	1	0	1	0	1	1	1	0	1	1	0	1	0	0	0	0	0	1	1	1	1	0	1	1	0	0	0	0	0	1	0	1
a00120	chr1	14662	T	C	1	1	0	1	1	1	0	0	0	0	1	0	0	1	0	1	0	1	1	1	0	1	1	0	1	0	0	0	0	0	1	1	1	1	0	1	1	0	0	0	0	0	1	0	1
a00121	chr1	14730	A	G	1	1	0	1	1	1	0	0	0	0	1	0	0	1	0	1	0	1	1	1	0	1	1	0	1	0	0	0	0	0	1	1	1	1	0	1	1	0	0	0	0	0	1	0	1
a00122	chr1	14732	A	T	1	1	0	1	1	1	0	0	0	0	1	0	0	1	0	1	0	1	1	1	0	1	1	0	1	0	0	0	0	0	1	1	1	1	0	1	1	0	0	0	0	0	1	0	1
a00123	chr1	14740	C	T	1	1	0	1	1	1	0	0	0	0	1	0	0	1	0	1	0	1	1	1	0	1	1	0	1	0	0	0	0	0	1	1	1	1	0	1	1	0	0	0	0	0	1	0	1
a00124	chr1	14742	G	T	1	1	0	1	1	1	0	0	0	0	1	0	0	1	0	1	0	1	1	1	0	1	1	0	1	0	0	0	0	0	1	1	1	1	0	1	1	0	0	0	0	0	1	0	1
a00125	chr1	14754	T	C	1	1	0	1	1	1	0	0	0	0	1	0	0	1	0	1	0	1	1	1	0	1	1	0	1	0	0	0	0	0	1	1	1	1	0	1	1	0	0	0	0	0	1	0	1
a00126	chr1	14755	T	A	1	1	0	1	1	1	0	0	0	0	1	0	0	1	0	1	0	1	1	1	0	1	1	0	1	0	0	0	0	0	1	1	1	1	0	1	1	0	0	0	0	0	1	0	1
a00127	chr1	14771	C	T	1	1	0	1	1	1	0	0	0	0	1	0	0	1	0	1	0	1	1	1	0	1	1	0	1	0	0	0	0	0	1	1	1	1	0	1	1	0	0	0	0	0	1	0	1
a00128	chr1	14774	C	T	1	1	0	1	1	1	0	0	0	0	1	0	0	1	0	1	0	1	1	1	0	1	1	0	1	0	0	0	0	0	1	1	1	1	0	1	1	0	0	0	0	0	1	0	1
a00129	chr1	14786	A	G	1	1	0	1	1	1	0	0	0	0	1	0	0	1	0	1	0	1	1	1	0	1	1	0	1	0	0	0	0	0	1	1	1	1	0	1	1	0	0	0	0	0	1	0	1
a00130	chr1	14796	A	T	1	1	0	1	1	1	0	0	0	0	1	0	0	1	0	1	0	1	1	1	0	1	1	0	1	0	0	0	0	0	1	1	1	1	0	1	1	0	0	0	0	0	1	0	1
a00131	chr1	14799	C	T	1	1	0	1	1	1	0	0	0	0	1	0	0	1	0	1	0	1	1	1	0	1	1	0	1	0	0	0	0	0	1	1	1	1	0	1	1	0	0	0	0	0	1	0	1
a00132	chr1	14822	T	G	1	1	0	1	1	1	0	0	0	0	1	0	0	1	0	1	0	1	1	1	0	1	1	0	1	0	0	0	0	0	1	1	1	1	0	1	1	0	0	0	0	0	1	0	1
a00133	chr1	14856	A	G	1	1	0	1	1	1	0	0	0	0	1	0	0	1	0	1	0	1	1	1	0	1	1	0	1	0	0	0	0	0	1	1	1	1	0	1	1	0	0	0	0	0	1	0	1
a00134	chr1	14869	G	T	1	1	0	1	1	1	0	0	0	0	1	0	0	1	0	1	0	1	1	1	0	1	1	0	1	0	0	0	0	0	1	1	1	1	0	1	1	0	0	0	0	0	1	0	1
a00135	chr1	14887	T	C	1	1	0	1	1	1	0	0	0	0	1	0	0	1	0	1	0	1	1	1	0	1	1	0	1	0	0	0	0	0	1	1	1	1	0	1	1	0	0	0	0	0	1	0	1
a00136	chr1	14893	T	C	1	1	0	1	1	1	0	0	0	0	1	0	0	1	0	1	0	1	1	1	0	1	1	0	1	0	0	0	0	0	1	1	1	1	0	1	1	0	0	0	0	0	1	0	1
a00137	chr1	14903	T	A	1	1	0	1	1	1	0	0	0	0	1	0	0	1	0	1	0	1	1	1	0	1	1	0	1	0	0	0	0	0	1	1	1	1	0	1	1	0	0	0	0	0	1	0	1
a00138	chr1	14904	G	C	1	1	0	1	1	1	0	0	0	0	1	0	0	1	0	1	0	1	1	1	0	1	1	0	1	0	0	0	0	0	1	1	1	1	0	1	1	0	0	0	0	0	1	0	1
a00139	chr1	14944	T	C	1	1	0	1	1	1	0	0	0	0	1	0	0	1	0	1	0	1	1	1	0	1	1	0	1	0	0	0	0	0	1	1	1	1	0	1	1	0	0	0	0	0	1	0	1
a00140	chr1	14975	A	G	1	1	0	1	1	1	0	0	0	0	1	0	0	1	0	1	0	1	1	1	0	1	1	0	1	0	0	0	0	0	1	1	1	1	0	1	1	0	0	0	0	0	1	0	1
a00141	chr1	15014	A	C	1	1	0	1	1	1	0	0	0	0	1	0	0	1	0	1	0	1	1	1	0	1	1	0	1	0	0	0	0	0	1	1	1	1	0	1	1	0	0	0	0	0	1	0	1
a00142	chr1	15060	G	A	1	1	0	1	1	1	0	0	0	0	1	0	0	1	0	1	0	1	1	1	0	1	1	0	1	0	0	0	0	0	1	1	1	1	0	1	1	0	0	0	0	0	1	0	1
a00143	chr1	15132	C	A	1	1	0	1	1	1	0	0	0	0	1	0	0	1	0	1	0	1	1	1	0	1	1	0	1	0	0	0	0	0	1	1	1	1	0	1	1	0	0	0	0	0	1	0	1
a00144	chr1	15139	G	A	1	1	0	1	1	1	0	0	0	0	1	0	0	1	0	1	0	1	1	1	0	1	1	0	1	0	0	0	0	0	1	1	1	1	0	1	1	0	0	0	0	0	1	0	1
a00145	chr1	15142	A	G	1	1	0	1	1	1	0	0	0	0	1	0	0	1	0	1	0	1	1	1	0	1	1	0	1	0	0	0	0	0	1	1	1	1	0	1	1	0	0	0	0	0	1	0	1
a00146	chr1	15146	G	T	1	1	0	1	1	1	0	0	0	0	1	0	0	1	0	1	0	1	1	1	0	1	1	0	1	0	0	0	0	0	1	1	1	1	0	1	1	0	0	0	0	0	1	0	1
a00147	chr1	15147	C	T	1	1	0	1	1	1	0	0	0	0	1	0	0	1	0	1	0	1	1	1	0	1	1	0	1	0	0	0	0	0	1	1	1	1	0	1	1	0	0	0	0	0	1	0	1
a00148	chr1	15151	G	A	1	1	0	1	1	1	0	0	0	0	1	0	0	1	0	1	0	1	1	1	0	1	1	0	1	0	0	0	0	0	1	1	1	1	0	1	1	0	0	0	0	0	1	0	1
a00149	chr1	15174	G	A	1	1	0	1	1	1	0	0	0	0	1	0	0	1	0	1	0	1	1	1	0	1	1	0	1	0	0	0	0	0	1	1	1	1	0	1	1	0	0	0	0	0	1	0	1
a00150	chr1	15175	G	A	1	1	0	1	1	1	0	0	0	0	1	0	0	1	0	1	0	1	1	1	0	1	1	0	1	0	0	0	0	0	1	1	1	1	0	1	1	0	0	0	0	0	1	0	1
a00151	chr1	15176	G	C	1	1	0	1	1	1	0	0	0	0	1	0	0	1	0	1	0	1	1	1	0	1	1	0	1	0	0	0	0	0	1	1	1	1	0	1	1	0	0	0	0	0	1	0	1
a00152	chr1	15208	T	C	1	1	0	1	1	1	0	0	0	0	1	0	0	1	0	1	0	1	1	1	0	1	1	0	1	0	0	0	0	0	1	1	1	1	0	1	1	0	0	0	0	0	1	0	1
a00153	chr1	15229	C	A	1	1	0	1	1	1	0	0	0	0	1	0	0	1	0	1	0	1	1	1	0	1	1	0	1	0	0	0	0	0	1	1	1	1	0	1	1	0	0	0	0	0	1	0	1
a00154	chr1	15241	C	A	1	1	0	1	1	1	0	0	0	0	1	0	0	1	0	1	0	1	1	1	0	1	1	0	1	0	0	0	0	0	1	1	1	1	0	1	1	0	0	0	0	0	1	0	1
a00155	chr1	15247	G	A	1	1	0	1	1	1	0	0	0	0	1	0	0	1	0	1	0	1	1	1	0	1	1	0	1	0	0	0	0	0	1	1	1	1	0	1	1	0	0	0	0	0	1	0	1
a00156	chr1	15442	A	C	1	1	0	1	1	1	0	0	0	0	1	0	0	1	0	1	0	1	1	1	0	1	1	0	1	0	0	0	0	0	1	1	1	1	0	1	1	0	0	0	0	0	1	0	1
a00157	chr1	15502	A	G	1	1	0	1	1	1	0	0	0	0	1	0	0	1	0	1	0	1	1	1	0	1	1	0	1	0	0	0	0	0	1	1	1	1	0	1	1	0	0	0	0	0	1	0	1
a00158	chr1	15539	A	G	1	1	0	1	1	1	0	0	0	0	1	0	0	1	0	1	0	1	1	1	0	1	1	0	1	0	0	0	0	0	1	1	1	1	0	1	1	0	0	0	0	0	1	0	1
a00159	chr1	15558	A	G	1	1	0	1	1	1	0	0	0	0	1	0	0	1	0	1	0	1	1	1	0	1	1	0	1	0	0	0	0	0	1	1	1	1	0	1	1	0	0	0	0	0	1	0	1
a00160	chr1	15610	T	C	1	1	0	1	1	1	0	0	0	0	1	0	0	1	0	1	0	1	1	1	0	1	1	0	1	0	0	0	0	0	1	1	1	1	0	1	1	0	0	0	0	0	1	0	1
a00161	chr1	15748	T	C	1	1	0	1	1	1	0	0	0	0	1	0	0	1	0	1	0	1	1	1	0	1	1	0	1	0	0	0	0	0	1	1	1	1	0	1	1	0	0	0	0	0	1	0	1
a00162	chr1	15759	C	T	1	1	0	1	1	1	0	0	0	0	1	0	0	1	0	1	0	1	1	1	0	1	1	0	1	0	0	0	0	0	1	1	1	1	0	1	1	0	0	0	0	0	1	0	1
a00163	chr1	15767	T	C	1	1	0	1	1	1	0	0	0	0	1	0	0	1	0	1	0	1	1	1	0	1	1	0	1	0	0	0	0	0	1	1	1	1	0	1	1	0	0	0	0	0	1	0	1
a00164	chr1	15769	G	A	1	1	0	1	1	1	0	0	0	0	1	0	0	1	0	1	0	1	1	1	0	1	1	0	1	0	0	0	0	0	1	1	1	1	0	1	1	0	0	0	0	0	1	0	1
a00165	chr1	15791	T	A	1	1	0	1	1	1	0	0	0	0	1	0	0	1	0	1	0	1	1	1	0	1	1	0	1	0	0	0	0	0	1	1	1	1	0	1	1	0	0	0	0	0	1	0	1
a00166	chr1	15802	C	A	1	1	0	1	1	1	0	0	0	0	1	0	0	1	0	1	0	1	1	1	0	1	1	0	1	0	0	0	0	0	1	1	1	1	0	1	1	0	0	0	0	0	1	0	1
a00167	chr1	15844	T	C	1	1	0	1	1	1	0	0	0	0	1	0	0	1	0	1	0	1	1	1	0	1	1	0	1	0	0	0	0	0	1	1	1	1	0	1	1	0	0	0	0	0	1	0	1
a00168	chr1	15863	A	G	1	1	0	1	1	1	0	0	0	0	1	0	0	1	0	1	0	1	1	1	0	1	1	0	1	0	0	0	0	0	1	1	1	1	0	1	1	0	0	0	0	0	1	0	1
a00169	chr1	15875	C	T	1	1	0	1	1	1	0	0	0	0	1	0	0	1	0	1	0	1	1	1	0	1	1	0	1	0	0	0	0	0	1	1	1	1	0	1	1	0	0	0	0	0	1	0	1
a00170	chr1	15904	T	C	1	1	0	1	1	1	0	0	0	0	1	0	0	1	0	1	0	1	1	1	0	1	1	0	1	0	0	0	0	0	1	1	1	1	0	1	1	0	0	0	0	0	1	0	1
a00171	chr1	15910	C	T	1	1	0	1	1	1	0	0	0	0	1	0	0	1	0	1	0	1	1	1	0	1	1	0	1	0	0	0	0	0	1	1	1	1	0	1	1	0	0	0	0	0	1	0	1
a00172	chr1	15927	T	C	1	1	0	1	1	1	0	0	0	0	1	0	0	1	0	1	0	1	1	1	0	1	1	0	1	0	0	0	0	0	1	1	1	1	0	1	1	0	0	0	0	0	1	0	1
a00173	chr1	15932	C	G	1	1	0	1	1	1	0	0	0	0	1	0	0	1	0	1	0	1	1	1	0	1	1	0	1	0	0	0	0	0	1	1	1	1	0	1	1	0	0	0	0	0	1	0	1
a00174	chr1	15933	C	T	1	1	0	1	1	1	0	0	0	0	1	0	0	1	0	1	0	1	1	1	0	1	1	0	1	0	0	0	0	0	1	1	1	1	0	1	1	0	0	0	0	0	1	0	1
a00175	chr1	15963	C	T	1	1	0	1	1	1	0	0	0	0	1	0	0	1	0	1	0	1	1	1	0	1	1	0	1	0	0	0	0	0	1	1	1	1	0	1	1	0	0	0	0	0	1	0	1
a00176	chr1	16019	A	T	1	1	0	1	1	1	0	0	0	0	1	0	0	1	0	1	0	1	1	1	0	1	1	0	1	0	0	0	0	0	1	1	1	1	0	1	1	0	0	0	0	0	1	0	1
a00177	chr1	16043	T	A	1	1	0	1	1	1	0	0	0	0	1	0	0	1	0	1	0	1	1	1	0	1	1	0	1	0	0	0	0	0	1	1	1	1	0	1	1	0	0	0	0	0	1	0	1
a00178	chr1	16050	T	C	1	1	0	1	1	1	0	0	0	0	1	0	0	1	0	1	0	1	1	1	0	1	1	0	1	0	0	0	0	0	1	1	1	1	0	1	1	0	0	0	0	0	1	0	1
a00179	chr1	16074	T	C	1	1	0	1	1	1	0	0	0	0	1	0	0	1	0	1	0	1	1	1	0	1	1	0	1	0	0	0	0	0	1	1	1	1	0	1	1	0	0	0	0	0	1	0	1
a00180	chr1	16140	T	C	1	1	0	1	1	1	0	0	0	0	1	0	0	1	0	1	0	1	1	1	0	1	1	0	1	0	0	0	0	0	1	1	1	1	0	1	1	0	0	0	0	0	1	0	1
a00181	chr1	16166	T	C	1	1	0	1	1	1	0	0	0	0	1	0	0	1	0	1	0	1	1	1	0	1	1	0	1	0	0	0	0	0	1	1	1	1	0	1	1	0	0	0	0	0	1	0	1
a00182	chr1	16173	A	G	1	1	0	1	1	1	0	0	0	0	1	0	0	1	0	1	0	1	1	1	0	1	1	0	1	0	0	0	0	0	1	1	1	1	0	1	1	0	0	0	0	0	1	0	1
a00183	chr1	16191	A	G	1	1	0	1	1	1	0	0	0	0	1	0	0	1	0	1	0	1	1	1	0	1	1	0	1	0	0	0	0	0	1	1	1	1	0	1	1	0	0	0	0	0	1	0	1
a00184	chr1	16236	A	G	1	1	0	1	1	1	0	0	0	0	1	0	0	1	0	1	0	1	1	1	0	1	1	0	1	0	0	0	0	0	1	1	1	1	0	1	1	0	0	0	0	0	1	0	1
a00185	chr1	16280	G	C	1	1	0	1	1	1	0	0	0	0	1	0	0	1	0	1	0	1	1	1	0	1	1	0	1	0	0	0	0	0	1	1	1	1	0	1	1	0	0	0	0	0	1	0	1
a00186	chr1	16451	G	A	1	1	0	1	1	1	0	0	0	0	1	0	0	1	0	1	0	1	1	1	0	1	1	0	1	0	0	0	0	0	1	1	1	1	0	1	1	0	0	0	0	0	1	0	1
a00187	chr1	16457	C	T	1	1	0	1	1	1	0	0	0	0	1	0	0	1	0	1	0	1	1	1	0	1	1	0	1	0	0	0	0	0	1	1	1	1	0	1	1	0	0	0	0	0	1	0	1
a00188	chr1	16463	C	T	1	1	0	1	1	1	0	0	0	0	1	0	0	1	0	1	0	1	1	1	0	1	1	0	1	0	0	0	0	0	1	1	1	1	0	1	1	0	0	0	0	0	1	0	1
a00189	chr1	16467	G	A	1	1	0	1	1	1	0	0	0	0	1	0	0	1	0	1	0	1	1	1	0	1	1	0	1	0	0	0	0	0	1	1	1	1	0	1	1	0	0	0	0	0	1	0	1
a00190	chr1	16479	C	T	1	1	0	1	1	1	0	0	0	0	1	0	0	1	0	1	0	1	1	1	0	1	1	0	1	0	0	0	0	0	1	1	1	1	0	1	1	0	0	0	0	0	1	0	1
a00191	chr1	16481	G	A	1	1	0	1	1	1	0	0	0	0	1	0	0	1	0	1	0	1	1	1	0	1	1	0	1	0	0	0	0	0	1	1	1	1	0	1	1	0	0	0	0	0	1	0	1
a00192	chr1	16493	G	A	1	1	0	1	1	1	0	0	0	0	1	0	0	1	0	1	0	1	1	1	0	1	1	0	1	0	0	0	0	0	1	1	1	1	0	1	1	0	0	0	0	0	1	0	1
a00193	chr1	16597	T	G	1	1	0	1	1	1	0	0	0	0	1	0	0	1	0	1	0	1	1	1	0	1	1	0	1	0	0	0	0	0	1	1	1	1	0	1	1	0	0	0	0	0	1	0	1
a00194	chr1	16630	C	G	1	1	0	1	1	1	0	0	0	0	1	0	0	1	0	1	0	1	1	1	0	1	1	0	1	0	0	0	0	0	1	1	1	1	0	1	1	0	0	0	0	0	1	0	1
a00195	chr1	16645	T	A	1	1	0	1	1	1	0	0	0	0	1	0	0	1	0	1	0	1	1	1	0	1	1	0	1	0	0	0	0	0	1	1	1	1	0	1	1	0	0	0	0	0	1	0	1
a00196	chr1	16703	G	A	1	1	0	1	1	1	0	0	0	0	1	0	0	1	0	1	0	1	1	1	0	1	1	0	1	0	0	0	0	0	1	1	1	1	0	1	1	0	0	0	0	0	1	0	1
a00197	chr1	16743	A	G	1	1	0	1	1	1	0	0	0	0	1	0	0	1	0	1	0	1	1	1	0	1	1	0	1	0	0	0	0	0	1	1	1	1	0	1	1	0	0	0	0	0	1	0	1
a00198	chr1	16771	A	G	1	1	0	1	1	1	0	0	0	0	1	0	0	1	0	1	0	1	1	1	0	1	1	0	1	0	0	0	0	0	1	1	1	1	0	1	1	0	0	0	0	0	1	0	1
a00199	chr1	16773	C	A	1	1	0	1	1	1	0	0	0	0	1	0	0	1	0	1	0	1	1	1	0	1	1	0	1	0	0	0	0	0	1	1	1	1	0	1	1	0	0	0	0	0	1	0	1
a00200	chr1	16868	A	G	1	1	0	1	1	1	0	0	0	0	1	0	0	1	0	1	0	1	1	1	0	1	1	0	1	0	0	0	0	0	1	1	1	1	0	1	1	0	0	0	0	0	1	0	1
a00201	chr1	16907	T	A	1	1	0	1	1	1	0	0	0	0	1	0	0	1	0	1	0	1	1	1	0	1	1	0	1	0	0	0	0	0	1	1	1	1	0	1	1	0	0	0	0	0	1	0	1
a00202	chr1	16975	C	T	1	1	0	1	1	1	0	0	0	0	1	0	0	1	0	1	0	1	1	1	0	1	1	0	1	0	0	0	0	0	1	1	1	1	0	1	1	0	0	0	0	0	1	0	1
a00203	chr1	17001	A	C	1	1	0	1	1	1	0	0	0	0	1	0	0	1	0	1	0	1	1	1	0	1	1	0	1	0	0	0	0	0	1	1	1	1	0	1	1	0	0	0	0	0	1	0	1
a00204	chr1	17012	A	G	1	1	0	1	1	1	0	0	0	0	1	0	0	1	0	1	0	1	1	1	0	1	1	0	1	0	0	0	0	0	1	1	1	1	0	1	1	0	0	0	0	0	1	0	1
a00205	chr1	17030	C	T	1	1	0	1	1	1	0	0	0	0	1	0	0	1	0	1	0	1	1	1	0	1	1	0	1	0	0	0	0	0	1	1	1	1	0	1	1	0	0	0	0	0	1	0	1
a00206	chr1	17036	A	T	1	1	0	1	1	1	0	0	0	0	1	0	0	1	0	1	0	1	1	1	0	1	1	0	1	0	0	0	0	0	1	1	1	1	0	1	1	0	0	0	0	0	1	0	1
a00207	chr1	17056	G	A	1	1	0	1	1	1	0	0	0	0	1	0	0	1	0	1	0	1	1	1	0	1	1	0	1	0	0	0	0	0	1	1	1	1	0	1	1	0	0	0	0	0	1	0	1
a00208	chr1	17090	G	A	1	1	0	1	1	1	0	0	0	0	1	0	0	1	0	1	0	1	1	1	0	1	1	0	1	0	0	0	0	0	1	1	1	1	0	1	1	0	0	0	0	0	1	0	1
a00209	chr1	17098	G	A	1	1	0	1	1	1	0	0	0	0	1	0	0	1	0	1	0	1	1	1	0	1	1	0	1	0	0	0	0	0	1	1	1	1	0	1	1	0	0	0	0	0	1	0	1
a00210	chr1	17107	T	C	1	1	0	1	1	1	0	0	0	0	1	0	0	1	0	1	0	1	1	1	0	1	1	0	1	0	0	0	0	0	1	1	1	1	0	1	1	0	0	0	0	0	1	0	1
a00211	chr1	17118	A	G	1	1	0	1	1	1	0	0	0	0	1	0	0	1	0	1	0	1	1	1	0	1	1	0	1	0	0	0	0	0	1	1	1	1	0	1	1	0	0	0	0	0	1	0	1
a00212	chr1	17119	A	T	1	1	0	1	1	1	0	0	0	0	1	0	0	1	0	1	0	1	1	1	0	1	1	0	1	0	0	0	0	0	1	1	1	1	0	1	1	0	0	0	0	0	1	0	1
a00213	chr1	17126	T	G	1	1	0	1	1	1	0	0	0	0	1	0	0	1	0	1	0	1	1	1	0	1	1	0	1	0	0	0	0	0	1	1	1	1	0	1	1	0	0	0	0	0	1	0	1
a00214	chr1	17132	C	T	1	1	0	1	1	1	0	0	0	0	1	0	0	1	0	1	0	1	1	1	0	1	1	0	1	0	0	0	0	0	1	1	1	1	0	1	1	0	0	0	0	0	1	0	1
a00215	chr1	17140	T	C	1	1	0	1	1	1	0	0	0	0	1	0	0	1	0	1	0	1	1	1	0	1	1	0	1	0	0	0	0	0	1	1	1	1	0	1	1	0	0	0	0	0	1	0	1
a00216	chr1	17212	C	T	1	1	0	1	1	1	0	0	0	0	1	0	0	1	0	1	0	1	1	1	0	1	1	0	1	0	0	0	0	0	1	1	1	1	0	1	1	0	0	0	0	0	1	0	1
a00217	chr1	17237	T	C	1	1	0	1	1	1	0	0	0	0	1	0	0	1	0	1	0	1	1	1	0	1	1	0	1	0	0	0	0	0	1	1	1	1	0	1	1	0	0	0	0	0	1	0	1
a00218	chr1	17255	A	G	1	1	0	1	1	1	0	0	0	0	1	0	0	1	0	1	0	1	1	1	0	1	1	0	1	0	0	0	0	0	1	1	1	1	0	1	1	0	0	0	0	0	1	0	1
a00219	chr1	17322	T	A	1	1	0	1	1	1	0	0	0	0	1	0	0	1	0	1	0	1	1	1	0	1	1	0	1	0	0	0	0	0	1	1	1	1	0	1	1	0	0	0	0	0	1	0	1
a00220	chr1	17325	T	A	1	1	0	1	1	1	0	0	0	0	1	0	0	1	0	1	0	1	1	1	0	1	1	0	1	0	0	0	0	0	1	1	1	1	0	1	1	0	0	0	0	0	1	0	1
a00221	chr1	17376	G	A	1	1	0	1	1	1	0	0	0	0	1	0	0	1	0	1	0	1	1	1	0	1	1	0	1	0	0	0	0	0	1	1	1	1	0	1	1	0	0	0	0	0	1	0	1
a00222	chr1	17384	A	T	1	1	0	1	1	1	0	0	0	0	1	0	0	1	0	1	0	1	1	1	0	1	1	0	1	0	0	0	0	0	1	1	1	1	0	1	1	0	0	0	0	0	1	0	1
a00223	chr1	17513	G	A	1	1	0	1	1	1	0	0	0	0	1	0	0	1	0	1	0	1	1	1	0	1	1	0	1	0	0	0	0	0	1	1	1	1	0	1	1	0	0	0	0	0	1	0	1
a00224	chr1	17527	A	G	1	1	0	1	1	1	0	0	0	0	1	0	0	1	0	1	0	1	1	1	0	1	1	0	1	0	0	0	0	0	1	1	1	1	0	1	1	0	0	0	0	0	1	0	1
a00225	chr1	17549	A	G	1	1	0	1	1	1	0	0	0	0	1	0	0	1	0	1	0	1	1	1	0	1	1	0	1	0	0	0	0	0	1	1	1	1	0	1	1	0	0	0	0	0	1	0	1
a00226	chr1	17611	C	T	1	1	0	1	1	1	0	0	0	0	1	0	0	1	0	1	0	1	1	1	0	1	1	0	1	0	0	0	0	0	1	1	1	1	0	1	1	0	0	0	0	0	1	0	1
a00227	chr1	17634	T	A	1	1	0	1	1	1	0	0	0	0	1	0	0	1	0	1	0	1	1	1	0	1	1	0	1	0	0	0	0	0	1	1	1	1	0	1	1	0	0	0	0	0	1	0	1
a00228	chr1	17727	A	G	1	1	0	1	1	1	0	0	0	0	1	0	0	1	0	1	0	1	1	1	0	1	1	0	1	0	0	0	0	0	1	1	1	1	0	1	1	0	0	0	0	0	1	0	1
a00229	chr1	17816	C	T	1	1	0	1	1	1	0	0	0	0	1	0	0	1	0	1	0	1	1	1	0	1	1	0	1	0	0	0	0	0	1	1	1	1	0	1	1	0	0	0	0	0	1	0	1
a00230	chr1	17885	G	T	1	1	0	1	1	1	0	0	0	0	1	0	0	1	0	1	0	1	1	1	0	1	1	0	1	0	0	0	0	0	1	1	1	1	0	1	1	0	0	0	0	0	1	0	1
a00231	chr1	18461	G	A	1	1	0	1	1	1	0	0	0	0	1	0	0	1	0	1	0	1	1	1	0	1	1	0	1	0	0	0	0	0	1	1	1	1	0	1	1	0	0	0	0	0	1	0	1
a00232	chr1	18539	C	G	1	1	0	1	1	1	0	0	0	0	1	0	0	1	0	1	0	1	1	1	0	1	1	0	1	0	0	0	0	0	1	1	1	1	0	1	1	0	0	0	0	0	1	0	1
a00233	chr1	18556	C	G	1	1	0	1	1	1	0	0	0	0	1	0	0	1	0	1	0	1	1	1	0	1	1	0	1	0	0	0	0	0	1	1	1	1	0	1	1	0	0	0	0	0	1	0	1
a00234	chr1	18609	G	A	1	1	0	1	1	1	0	0	0	0	1	0	0	1	0	1	0	1	1	1	0	1	1	0	1	0	0	0	0	0	1	1	1	1	0	1	1	0	0	0	0	0	1	0	1
a00235	chr1	18834	C	A	1	1	0	1	1	1	0	0	0	0	1	0	0	1	0	1	0	1	1	1	0	1	1	0	1	0	0	0	0	0	1	1	1	1	0	1	1	0	0	0	0	0	1	0	1
a00236	chr1	18987	C	T	1	1	0	1	1	1	0	0	0	0	1	0	0	1	0	1	0	1	1	1	0	1	1	0	1	0	0	0	0	0	1	1	1	1	0	1	1	0	0	0	0	0	1	0	1
a00237	chr1	19014	T	C	1	1	0	1	1	1	0	0	0	0	1	0	0	1	0	1	0	1	1	1	0	1	1	0	1	0	0	0	0	0	1	1	1	1	0	1	1	0	0	0	0	0	1	0	1
a00238	chr1	19084	G	A	1	1	0	1	1	1	0	0	0	0	1	0	0	1	0	1	0	1	1	1	0	1	1	0	1	0	0	0	0	0	1	1	1	1	0	1	1	0	0	0	0	0	1	0	1
a00239	chr1	19100	C	A	1	1	0	1	1	1	0	0	0	0	1	0	0	1	0	1	0	1	1	1	0	1	1	0	1	0	0	0	0	0	1	1	1	1	0	1	1	0	0	0	0	0	1	0	1
a00240	chr1	19227	T	A	1	1	0	1	1	1	0	0	0	0	1	0	0	1	0	1	0	1	1	1	0	1	1	0	1	0	0	0	0	0	1	1	1	1	0	1	1	0	0	0	0	0	1	0	1
a00241	chr1	19251	G	A	1	1	0	1	1	1	0	0	0	0	1	0	0	1	0	1	0	1	1	1	0	1	1	0	1	0	0	0	0	0	1	1	1	1	0	1	1	0	0	0	0	0	1	0	1
a00242	chr1	19278	A	G	1	1	0	1	1	1	0	0	0	0	1	0	0	1	0	1	0	1	1	1	0	1	1	0	1	0	0	0	0	0	1	1	1	1	0	1	1	0	0	0	0	0	1	0	1
a00243	chr1	19294	G	T	1	1	0	1	1	1	0	0	0	0	1	0	0	1	0	1	0	1	1	1	0	1	1	0	1	0	0	0	0	0	1	1	1	1	0	1	1	0	0	0	0	0	1	0	1
a00244	chr1	19343	G	A	1	1	0	1	1	1	0	0	0	0	1	0	0	1	0	1	0	1	1	1	0	1	1	0	1	0	0	0	0	0	1	1	1	1	0	1	1	0	0	0	0	0	1	0	1
a00245	chr1	19384	T	C	1	1	0	1	1	1	0	0	0	0	1	0	0	1	0	1	0	1	1	1	0	1	1	0	1	0	0	0	0	0	1	1	1	1	0	1	1	0	0	0	0	0	1	0	1
a00246	chr1	19436	C	T	1	1	0	1	1	1	0	0	0	0	1	0	0	1	0	1	0	1	1	1	0	1	1	0	1	0	0	0	0	0	1	1	1	1	0	1	1	0	0	0	0	0	1	0	1
a00247	chr1	19689	G	A	1	1	0	1	1	1	0	0	0	0	1	0	0	1	0	1	0	1	1	1	0	1	1	0	1	0	0	0	0	0	1	1	1	1	0	1	1	0	0	0	0	0	1	0	1
a00248	chr1	19923	G	A	1	1	0	1	1	1	0	0	0	0	1	0	0	1	0	1	0	1	1	1	0	1	1	0	1	0	0	0	0	0	1	1	1	1	0	1	1	0	0	0	0	0	1	0	1
a00249	chr1	20112	A	C	1	1	0	1	1	1	0	0	0	0	1	0	0	1	0	1	0	1	1	1	0	1	1	0	1	0	0	0	0	0	1	1	1	1	0	1	1	0	0	0	0	0	1	0	1
a00250	chr1	20169	A	G	1	1	0	1	1	1	0	0	0	0	1	0	0	1	0	1	0	1	1	1	0	1	1	0	1	0	0	0	0	0	1	1	1	1	0	1	1	0	0	0	0	0	1	0	1
a00251	chr1	20286	C	T	1	1	0	1	1	1	0	0	0	0	1	0	0	1	0	1	0	1	1	1	0	1	1	0	1	0	0	0	0	0	1	1	1	1	0	1	1	0	0	0	0	0	1	0	1
a00252	chr1	20316	G	A	1	1	0	1	1	1	0	0	0	0	1	0	0	1	0	1	0	1	1	1	0	1	1	0	1	0	0	0	0	0	1	1	1	1	0	1	1	0	0	0	0	0	1	0	1
a00253	chr1	20417	A	G	1	1	0	1	1	1	0	0	0	0	1	0	0	1	0	1	0	1	1	1	0	1	1	0	1	0	0	0	0	0	1	1	1	1	0	1	1	0	0	0	0	0	1	0	1
a00254	chr1	20796	G	A	1	1	0	1	1	1	0	0	0	0	1	0	0	1	0	1	0	1	1	1	0	1	1	0	1	0	0	0	0	0	1	1	1	1	0	1	1	0	0	0	0	0	1	0	1
a00255	chr1	20856	G	A	1	1	0	1	1	1	0	0	0	0	1	0	0	1	0	1	0	1	1	1	0	1	1	0	1	0	0	0	0	0	1	1	1	1	0	1	1	0	0	0	0	0	1	0	1
a00256	chr1	20979	T	C	1	1	0	1	1	1	0	0	0	0	1	0	0	1	0	1	0	1	1	1	0	1	1	0	1	0	0	0	0	0	1	1	1	1	0	1	1	0	0	0	0	0	1	0	1
a00257	chr1	21059	G	A	1	1	0	1	1	1	0	0	0	0	1	0	0	1	0	1	0	1	1	1	0	1	1	0	1	0	0	0	0	0	1	1	1	1	0	1	1	0	0	0	0	0	1	0	1
a00258	chr1	21078	G	T	1	1	0	1	1	1	0	0	0	0	1	0	0	1	0	1	0	1	1	1	0	1	1	0	1	0	0	0	0	0	1	1	1	1	0	1	1	0	0	0	0	0	1	0	1
a00259	chr1	21198	A	G	1	1	0	1	1	1	0	0	0	0	1	0	0	1	0	1	0	1	1	1	0	1	1	0	1	0	0	0	0	0	1	1	1	1	0	1	1	0	0	0	0	0	1	0	1
a00260	chr1	21223	A	G	1	1	0	1	1	1	0	0	0	0	1	0	0	1	0	1	0	1	1	1	0	1	1	0	1	0	0	0	0	0	1	1	1	1	0	1	1	0	0	0	0	0	1	0	1
a00261	chr1	21632	G	T	1	1	0	1	1	1	0	0	0	0	1	0	0	1	0	1	0	1	1	1	0	1	1	0	1	0	0	0	0	0	1	1	1	1	0	1	1	0	0	0	0	0	1	0	1
a00262	chr1	21647	C	G	1	1	0	1	1	1	0	0	0	0	1	0	0	1	0	1	0	1	1	1	0	1	1	0	1	0	0	0	0	0	1	1	1	1	0	1	1	0	0	0	0	0	1	0	1
a00263	chr1	21665	C	G	1	1	0	1	1	1	0	0	0	0	1	0	0	1	0	1	0	1	1	1	0	1	1	0	1	0	0	0	0	0	1	1	1	1	0	1	1	0	0	0	0	0	1	0	1
a00264	chr1	21699	C	G	1	1	0	1	1	1	0	0	0	0	1	0	0	1	0	1	0	1	1	1	0	1	1	0	1	0	0	0	0	0	1	1	1	1	0	1	1	0	0	0	0	0	1	0	1
a00265	chr1	21761	G	A	1	1	0	1	1	1	0	0	0	0	1	0	0	1	0	1	0	1	1	1	0	1	1	0	1	0	0	0	0	0	1	1	1	1	0	1	1	0	0	0	0	0	1	0	1
a00266	chr1	21896	C	G	1	1	0	1	1	1	0	0	0	0	1	0	0	1	0	1	0	1	1	1	0	1	1	0	1	0	0	0	0	0	1	1	1	1	0	1	1	0	0	0	0	0	1	0	1
a00267	chr1	21961	C	T	1	1	0	1	1	1	0	0	0	0	1	0	0	1	0	1	0	1	1	1	0	1	1	0	1	0	0	0	0	0	1	1	1	1	0	1	1	0	0	0	0	0	1	0	1
a00268	chr1	21994	G	A	1	1	0	1	1	1	0	0	0	0	1	0	0	1	0	1	0	1	1	1	0	1	1	0	1	0	0	0	0	0	1	1	1	1	0	1	1	0	0	0	0	0	1	0	1
a00269	chr1	22432	G	A	1	1	0	1	1	1	0	0	0	0	1	0	0	1	0	1	0	1	1	1	0	1	1	0	1	0	0	0	0	0	1	1	1	1	0	1	1	0	0	0	0	0	1	0	1
a00270	chr1	22480	G	A	1	1	0	1	1	1	0	0	0	0	1	0	0	1	0	1	0	1	1	1	0	1	1	0	1	0	0	0	0	0	1	1	1	1	0	1	1	0	0	0	0	0	1	0	1
a00271	chr1	22756	C	T	1	1	0	1	1	1	0	0	0	0	1	0	0	1	0	1	0	1	1	1	0	1	1	0	1	0	0	0	0	0	1	1	1	1	0	1	1	0	0	0	0	0	1	0	1
a00272	chr1	22822	C	T	1	1	0	1	1	1	0	0	0	0	1	0	0	1	0	1	0	1	1	1	0	1	1	0	1	0	0	0	0	0	1	1	1	1	0	1	1	0	0	0	0	0	1	0	1
a00273	chr1	22935	G	A	1	1	0	1	1	1	0	0	0	0	1	0	0	1	0	1	0	1	1	1	0	1	1	0	1	0	0	0	0	0	1	1	1	1	0	1	1	0	0	0	0	0	1	0	1
a00274	chr1	22945	A	G	1	1	0	1	1	1	0	0	0	0	1	0	0	1	0	1	0	1	1	1	0	1	1	0	1	0	0	0	0	0	1	1	1	1	0	1	1	0	0	0	0	0	1	0	1
a00275	chr1	23078	G	T	1	1	0	1	1	1	0	0	0	0	1	0	0	1	0	1	0	1	1	1	0	1	1	0	1	0	0	0	0	0	1	1	1	1	0	1	1	0	0	0	0	0	1	0	1
a00276	chr1	23323	C	A	1	1	0	1	1	1	0	0	0	0	1	0	0	1	0	1	0	1	1	1	0	1	1	0	1	0	0	0	0	0	1	1	1	1	0	1	1	0	0	0	0	0	1	0	1
a00277	chr1	23346	C	G	1	1	0	1	1	1	0	0	0	0	1	0	0	1	0	1	0	1	1	1	0	1	1	0	1	0	0	0	0	0	1	1	1	1	0	1	1	0	0	0	0	0	1	0	1
a00278	chr1	23719	T	C	1	1	0	1	1	1	0	0	0	0	1	0	0	1	0	1	0	1	1	1	0	1	1	0	1	0	0	0	0	0	1	1	1	1	0	1	1	0	0	0	0	0	1	0	1
a00279	chr1	23822	T	C	1	1	0	1	1	1	0	0	0	0	1	0	0	1	0	1	0	1	1	1	0	1	1	0	1	0	0	0	0	0	1	1	1	1	0	1	1	0	0	0	0	0	1	0	1
a00280	chr1	23933	G	T	1	1	0	1	1	1	0	0	0	0	1	0	0	1	0	1	0	1	1	1	0	1	1	0	1	0	0	0	0	0	1	1	1	1	0	1	1	0	0	0	0	0	1	0	1
a00281	chr1	24176	C	G	1	1	0	1	1	1	0	0	0	0	1	0	0	1	0	1	0	1	1	1	0	1	1	0	1	0	0	0	0	0	1	1	1	1	0	1	1	0	0	0	0	0	1	0	1
a00282	chr1	24197	G	A	1	1	0	1	1	1	0	0	0	0	1	0	0	1	0	1	0	1	1	1	0	1	1	0	1	0	0	0	0	0	1	1	1	1	0	1	1	0	0	0	0	0	1	0	1
a00283	chr1	24243	T	C	1	1	0	1	1	1	0	0	0	0	1	0	0	1	0	1	0	1	1	1	0	1	1	0	1	0	0	0	0	0	1	1	1	1	0	1	1	0	0	0	0	0	1	0	1
a00284	chr1	24315	T	C	1	1	0	1	1	1	0	0	0	0	1	0	0	1	0	1	0	1	1	1	0	1	1	0	1	0	0	0	0	0	1	1	1	1	0	1	1	0	0	0	0	0	1	0	1
a00285	chr1	24353	A	G	1	1	0	1	1	1	0	0	0	0	1	0	0	1	0	1	0	1	1	1	0	1	1	0	1	0	0	0	0	0	1	1	1	1	0	1	1	0	0	0	0	0	1	0	1
a00286	chr1	24396	C	T	1	1	0	1	1	1	0	0	0	0	1	0	0	1	0	1	0	1	1	1	0	1	1	0	1	0	0	0	0	0	1	1	1	1	0	1	1	0	0	0	0	0	1	0	1
a00287	chr1	24499	G	T	1	1	0	1	1	1	0	0	0	0	1	0	0	1	0	1	0	1	1	1	0	1	1	0	1	0	0	0	0	0	1	1	1	1	0	1	1	0	0	0	0	0	1	0	1
a00288	chr1	24660	T	G	1	1	0	1	1	1	0	0	0	0	1	0	0	1	0	1	0	1	1	1	0	1	1	0	1	0	0	0	0	0	1	1	1	1	0	1	1	0	0	0	0	0	1	0	1
a00289	chr1	24705	C	T	1	1	0	1	1	1	0	0	0	0	1	0	0	1	0	1	0	1	1	1	0	1	1	0	1	0	0	0	0	0	1	1	1	1	0	1	1	0	0	0	0	0	1	0	1
a00290	chr1	24971	G	A	1	1	0	1	1	1	0	0	0	0	1	0	0	1	0	1	0	1	1	1	0	1	1	0	1	0	0	0	0	0	1	1	1	1	0	1	1	0	0	0	0	0	1	0	1
a00291	chr1	25056	C	G	1	1	0	1	1	1	0	0	0	0	1	0	0	1	0	1	0	1	1	1	0	1	1	0	1	0	0	0	0	0	1	1	1	1	0	1	1	0	0	0	0	0	1	0	1
a00292	chr1	25141	A	G	1	1	0	1	1	1	0	0	0	0	1	0	0	1	0	1	0	1	1	1	0	1	1	0	1	0	0	0	0	0	1	1	1	1	0	1	1	0	0	0	0	0	1	0	1
a00293	chr1	25309	T	C	1	1	0	1	1	1	0	0	0	0	1	0	0	1	0	1	0	1	1	1	0	1	1	0	1	0	0	0	0	0	1	1	1	1	0	1	1	0	0	0	0	0	1	0	1
a00294	chr1	25334	G	T	1	1	0	1	1	1	0	0	0	0	1	0	0	1	0	1	0	1	1	1	0	1	1	0	1	0	0	0	0	0	1	1	1	1	0	1	1	0	0	0	0	0	1	0	1
a00295	chr1	25450	G	A	1	1	0	1	1	1	0	0	0	0	1	0	0	1	0	1	0	1	1	1	0	1	1	0	1	0	0	0	0	0	1	1	1	1	0	1	1	0	0	0	0	0	1	0	1
a00296	chr1	25526	G	A	1	1	0	1	1	1	0	0	0	0	1	0	0	1	0	1	0	1	1	1	0	1	1	0	1	0	0	0	0	0	1	1	1	1	0	1	1	0	0	0	0	0	1	0	1
a00297	chr1	25544	G	T	1	1	0	1	1	1	0	0	0	0	1	0	0	1	0	1	0	1	1	1	0	1	1	0	1	0	0	0	0	0	1	1	1	1	0	1	1	0	0	0	0	0	1	0	1
a00298	chr1	25548	A	C	1	1	0	1	1	1	0	0	0	0	1	0	0	1	0	1	0	1	1	1	0	1	1	0	1	0	0	0	0	0	1	1	1	1	0	1	1	0	0	0	0	0	1	0	1
a00299	chr1	25558	C	T	1	1	0	1	1	1	0	0	0	0	1	0	0	1	0	1	0	1	1	1	0	1	1	0	1	0	0	0	0	0	1	1	1	1	0	1	1	0	0	0	0	0	1	0	1
a00300	chr1	25598	G	T	1	1	0	1	1	1	0	0	0	0	1	0	0	1	0	1	0	1	1	1	0	1	1	0	1	0	0	0	0	0	1	1	1	1	0	1	1	0	0	0	0	0	1	0	1
a00301	chr1	25614	A	G	1	1	0	1	1	1	0	0	0	0	1	0	0	1	0	1	0	1	1	1	0	1	1	0	1	0	0	0	0	0	1	1	1	1	0	1	1	0	0	0	0	0	1	0	1
a00302	chr1	25623	G	A	1	1	0	1	1	1	0	0	0	0	1	0	0	1	0	1	0	1	1	1	0	1	1	0	1	0	0	0	0	0	1	1	1	1	0	1	1	0	0	0	0	0	1	0	1
a00303	chr1	25669	T	C	1	1	0	1	1	1	0	0	0	0	1	0	0	1	0	1	0	1	1	1	0	1	1	0	1	0	0	0	0	0	1	1	1	1	0	1	1	0	0	0	0	0	1	0	1
a00304	chr1	26050	A	G	1	1	0	1	1	1	0	0	0	0	1	0	0	1	0	1	0	1	1	1	0	1	1	0	1	0	0	0	0	0	1	1	1	1	0	1	1	0	0	0	0	0	1	0	1
a00305	chr1	26404	T	C	1	1	0	1	1	1	0	0	0	0	1	0	0	1	0	1	0	1	1	1	0	1	1	0	1	0	0	0	0	0	1	1	1	1	0	1	1	0	0	0	0	0	1	0	1
a00306	chr1	26638	C	T	1	1	0	1	1	1	0	0	0	0	1	0	0	1	0	1	0	1	1	1	0	1	1	0	1	0	0	0	0	0	1	1	1	1	0	1	1	0	0	0	0	0	1	0	1
a00307	chr1	26652	T	C	1	1	0	1	1	1	0	0	0	0	1	0	0	1	0	1	0	1	1	1	0	1	1	0	1	0	0	0	0	0	1	1	1	1	0	1	1	0	0	0	0	0	1	0	1
a00308	chr1	26679	C	T	1	1	0	1	1	1	0	0	0	0	1	0	0	1	0	1	0	1	1	1	0	1	1	0	1	0	0	0	0	0	1	1	1	1	0	1	1	0	0	0	0	0	1	0	1
a00309	chr1	26735	G	A	1	1	0	1	1	1	0	0	0	0	1	0	0	1	0	1	0	1	1	1	0	1	1	0	1	0	0	0	0	0	1	1	1	1	0	1	1	0	0	0	0	0	1	0	1
a00310	chr1	26752	G	A	1	1	0	1	1	1	0	0	0	0	1	0	0	1	0	1	0	1	1	1	0	1	1	0	1	0	0	0	0	0	1	1	1	1	0	1	1	0	0	0	0	0	1	0	1
a00311	chr1	26776	C	T	1	1	0	1	1	1	0	0	0	0	1	0	0	1	0	1	0	1	1	1	0	1	1	0	1	0	0	0	0	0	1	1	1	1	0	1	1	0	0	0	0	0	1	0	1
a00312	chr1	27604	T	C	1	1	0	1	1	1	0	0	0	0	1	0	0	1	0	1	0	1	1	1	0	1	1	0	1	0	0	0	0	0	1	1	1	1	0	1	1	0	0	0	0	0	1	0	1
a00313	chr1	27614	C	T	1	1	0	1	1	1	0	0	0	0	1	0	0	1	0	1	0	1	1	1	0	1	1	0	1	0	0	0	0	0	1	1	1	1	0	1	1	0	0	0	0	0	1	0	1
a00314	chr1	27723	A	G	1	1	0	1	1	1	0	0	0	0	1	0	0	1	0	1	0	1	1	1	0	1	1	0	1	0	0	0	0	0	1	1	1	1	0	1	1	0	0	0	0	0	1	0	1
a00315	chr1	28022	T	C	1	1	0	1	1	1	0	0	0	0	1	0	0	1	0	1	0	1	1	1	0	1	1	0	1	0	0	0	0	0	1	1	1	1	0	1	1	0	0	0	0	0	1	0	1
a00316	chr1	28402	A	C	1	1	0	1	1	1	0	0	0	0	1	0	0	1	0	1	0	1	1	1	0	1	1	0	1	0	0	0	0	0	1	1	1	1	0	1	1	0	0	0	0	0	1	0	1
a00317	chr1	28838	G	A	1	1	0	1	1	1	0	0	0	0	1	0	0	1	0	1	0	1	1	1	0	1	1	0	1	0	0	0	0	0	1	1	1	1	0	1	1	0	0	0	0	0	1	0	1
a00318	chr1	29067	G	A	1	1	0	1	1	1	0	0	0	0	1	0	0	1	0	1	0	1	1	1	0	1	1	0	1	0	0	0	0	0	1	1	1	1	0	1	1	0	0	0	0	0	1	0	1
a00319	chr1	29678	C	T	1	1	0	1	1	1	0	0	0	0	1	0	0	1	0	1	0	1	1	1	0	1	1	0	1	0	0	0	0	0	1	1	1	1	0	1	1	0	0	0	0	0	1	0	1
a00320	chr1	29682	T	C	1	1	0	1	1	1	0	0	0	0	1	0	0	1	0	1	0	1	1	1	0	1	1	0	1	0	0	0	0	0	1	1	1	1	0	1	1	0	0	0	0	0	1	0	1
a00321	chr1	30128	A	G	1	1	0	1	1	1	0	0	0	0	1	0	0	1	0	1	0	1	1	1	0	1	1	0	1	0	0	0	0	0	1	1	1	1	0	1	1	0	0	0	0	0	1	0	1
a00322	chr1	30221	A	G	1	1	0	1	1	1	0	0	0	0	1	0	0	1	0	1	0	1	1	1	0	1	1	0	1	0	0	0	0	0	1	1	1	1	0	1	1	0	0	0	0	0	1	0	1
a00323	chr1	30311	T	C	1	1	0	1	1	1	0	0	0	0	1	0	0	1	0	1	0	1	1	1	0	1	1	0	1	0	0	0	0	0	1	1	1	1	0	1	1	0	0	0	0	0	1	0	1
a00324	chr1	30539	T	C	1	1	0	1	1	1	0	0	0	0	1	0	0	1	0	1	0	1	1	1	0	1	1	0	1	0	0	0	0	0	1	1	1	1	0	1	1	0	0	0	0	0	1	0	1
a00325	chr1	30608	C	G	1	1	0	1	1	1	0	0	0	0	1	0	0	1	0	1	0	1	1	1	0	1	1	0	1	0	0	0	0	0	1	1	1	1	0	1	1	0	0	0	0	0	1	0	1
a00326	chr1	30751	A	G	1	1	0	1	1	1	0	0	0	0	1	0	0	1	0	1	0	1	1	1	0	1	1	0	1	0	0	0	0	0	1	1	1	1	0	1	1	0	0	0	0	0	1	0	1
a00327	chr1	30865	C	G	1	1	0	1	1	1	0	0	0	0	1	0	0	1	0	1	0	1	1	1	0	1	1	0	1	0	0	0	0	0	1	1	1	1	0	1	1	0	0	0	0	0	1	0	1
a00328	chr1	30944	A	G	1	1	0	1	1	1	0	0	0	0	1	0	0	1	0	1	0	1	1	1	0	1	1	0	1	0	0	0	0	0	1	1	1	1	0	1	1	0	0	0	0	0	1	0	1
a00329	chr1	30977	C	G	1	1	0	1	1	1	0	0	0	0	1	0	0	1	0	1	0	1	1	1	0	1	1	0	1	0	0	0	0	0	1	1	1	1	0	1	1	0	0	0	0	0	1	0	1
a00330	chr1	31403	T	G	1	1	0	1	1	1	0	0	0	0	1	0	0	1	0	1	0	1	1	1	0	1	1	0	1	0	0	0	0	0	1	1	1	1	0	1	1	0	0	0	0	0	1	0	1
a00331	chr1	32034	G	A	1	1	0	1	1	1	0	0	0	0	1	0	0	1	0	1	0	1	1	1	0	1	1	0	1	0	0	0	0	0	1	1	1	1	0	1	1	0	0	0	0	0	1	0	1
a00332	chr1	32262	T	A	1	1	0	1	1	1	0	0	0	0	1	0	0	1	0	1	0	1	1	1	0	1	1	0	1	0	0	0	0	0	1	1	1	1	0	1	1	0	0	0	0	0	1	0	1
a00333	chr1	32517	G	A	1	1	0	1	1	1	0	0	0	0	1	0	0	1	0	1	0	1	1	1	0	1	1	0	1	0	0	0	0	0	1	1	1	1	0	1	1	0	0	0	0	0	1	0	1
a00334	chr1	32518	G	A	1	1	0	1	1	1	0	0	0	0	1	0	0	1	0	1	0	1	1	1	0	1	1	0	1	0	0	0	0	0	1	1	1	1	0	1	1	0	0	0	0	0	1	0	1
a00335	chr1	32544	G	A	1	1	0	1	1	1	0	0	0	0	1	0	0	1	0	1	0	1	1	1	0	1	1	0	1	0	0	0	0	0	1	1	1	1	0	1	1	0	0	0	0	0	1	0	1
a00336	chr1	32658	A	G	1	1	0	1	1	1	0	0	0	0	1	0	0	1	0	1	0	1	1	1	0	1	1	0	1	0	0	0	0	0	1	1	1	1	0	1	1	0	0	0	0	0	1	0	1
a00337	chr1	32727	C	T	1	1	0	1	1	1	0	0	0	0	1	0	0	1	0	1	0	1	1	1	0	1	1	0	1	0	0	0	0	0	1	1	1	1	0	1	1	0	0	0	0	0	1	0	1
a00338	chr1	32901	C	G	1	1	0	1	1	1	0	0	0	0	1	0	0	1	0	1	0	1	1	1	0	1	1	0	1	0	0	0	0	0	1	1	1	1	0	1	1	0	0	0	0	0	1	0	1
a00339	chr1	33060	G	A	1	1	0	1	1	1	0	0	0	0	1	0	0	1	0	1	0	1	1	1	0	1	1	0	1	0	0	0	0	0	1	1	1	1	0	1	1	0	0	0	0	0	1	0	1
a00340	chr1	33111	G	C	1	1	0	1	1	1	0	0	0	0	1	0	0	1	0	1	0	1	1	1	0	1	1	0	1	0	0	0	0	0	1	1	1	1	0	1	1	0	0	0	0	0	1	0	1
a00341	chr1	33271	A	G	1	1	0	1	1	1	0	0	0	0	1	0	0	1	0	1	0	1	1	1	0	1	1	0	1	0	0	0	0	0	1	1	1	1	0	1	1	0	0	0	0	0	1	0	1
a00342	chr1	34150	G	A	1	1	0	1	1	1	0	0	0	0	1	0	0	1	0	1	0	1	1	1	0	1	1	0	1	0	0	0	0	0	1	1	1	1	0	1	1	0	0	0	0	0	1	0	1
a00343	chr1	34200	A	G	1	1	0	1	1	1	0	0	0	0	1	0	0	1	0	1	0	1	1	1	0	1	1	0	1	0	0	0	0	0	1	1	1	1	0	1	1	0	0	0	0	0	1	0	1
a00344	chr1	34222	G	A	1	1	0	1	1	1	0	0	0	0	1	0	0	1	0	1	0	1	1	1	0	1	1	0	1	0	0	0	0	0	1	1	1	1	0	1	1	0	0	0	0	0	1	0	1
a00345	chr1	34255	G	T	1	1	0	1	1	1	0	0	0	0	1	0	0	1	0	1	0	1	1	1	0	1	1	0	1	0	0	0	0	0	1	1	1	1	0	1	1	0	0	0	0	0	1	0	1
a00346	chr1	34264	C	G	1	1	0	1	1	1	0	0	0	0	1	0	0	1	0	1	0	1	1	1	0	1	1	0	1	0	0	0	0	0	1	1	1	1	0	1	1	0	0	0	0	0	1	0	1
a00347	chr1	34270	A	C	1	1	0	1	1	1	0	0	0	0	1	0	0	1	0	1	0	1	1	1	0	1	1	0	1	0	0	0	0	0	1	1	1	1	0	1	1	0	0	0	0	0	1	0	1
a00348	chr1	34319	G	T	1	1	0	1	1	1	0	0	0	0	1	0	0	1	0	1	0	1	1	1	0	1	1	0	1	0	0	0	0	0	1	1	1	1	0	1	1	0	0	0	0	0	1	0	1
a00349	chr1	34351	T	C	1	1	0	1	1	1	0	0	0	0	1	0	0	1	0	1	0	1	1	1	0	1	1	0	1	0	0	0	0	0	1	1	1	1	0	1	1	0	0	0	0	0	1	0	1
a00350	chr1	34387	A	G	1	1	0	1	1	1	0	0	0	0	1	0	0	1	0	1	0	1	1	1	0	1	1	0	1	0	0	0	0	0	1	1	1	1	0	1	1	0	0	0	0	0	1	0	1
a00351	chr1	34401	C	T	1	1	0	1	1	1	0	0	0	0	1	0	0	1	0	1	0	1	1	1	0	1	1	0	1	0	0	0	0	0	1	1	1	1	0	1	1	0	0	0	0	0	1	0	1
a00352	chr1	34575	A	C	1	1	0	1	1	1	0	0	0	0	1	0	0	1	0	1	0	1	1	1	0	1	1	0	1	0	0	0	0	0	1	1	1	1	0	1	1	0	0	0	0	0	1	0	1
a00353	chr1	34969	A	G	1	1	0	1	1	1	0	0	0	0	1	0	0	1	0	1	0	1	1	1	0	1	1	0	1	0	0	0	0	0	1	1	1	1	0	1	1	0	0	0	0	0	1	0	1
a00354	chr1	35100	G	C	1	1	0	1	1	1	0	0	0	0	1	0	0	1	0	1	0	1	1	1	0	1	1	0	1	0	0	0	0	0	1	1	1	1	0	1	1	0	0	0	0	0	1	0	1
a00355	chr1	35265	T	C	1	1	0	1	1	1	0	0	0	0	1	0	0	1	0	1	0	1	1	1	0	1	1	0	1	0	0	0	0	0	1	1	1	1	0	1	1	0	0	0	0	0	1	0	1
a00356	chr1	35639	A	G	1	1	0	1	1	1	0	0	0	0	1	0	0	1	0	1	0	1	1	1	0	1	1	0	1	0	0	0	0	0	1	1	1	1	0	1	1	0	0	0	0	0	1	0	1
a00357	chr1	35722	G	A	1	1	0	1	1	1	0	0	0	0	1	0	0	1	0	1	0	1	1	1	0	1	1	0	1	0	0	0	0	0	1	1	1	1	0	1	1	0	0	0	0	0	1	0	1
a00358	chr1	35729	C	T	1	1	0	1	1	1	0	0	0	0	1	0	0	1	0	1	0	1	1	1	0	1	1	0	1	0	0	0	0	0	1	1	1	1	0	1	1	0	0	0	0	0	1	0	1
a00359	chr1	35800	G	A	1	1	0	1	1	1	0	0	0	0	1	0	0	1	0	1	0	1	1	1	0	1	1	0	1	0	0	0	0	0	1	1	1	1	0	1	1	0	0	0	0	0	1	0	1
a00360	chr1	35810	C	A	1	1	0	1	1	1	0	0	0	0	1	0	0	1	0	1	0	1	1	1	0	1	1	0	1	0	0	0	0	0	1	1	1	1	0	1	1	0	0	0	0	0	1	0	1
a00361	chr1	35921	G	A	1	1	0	1	1	1	0	0	0	0	1	0	0	1	0	1	0	1	1	1	0	1	1	0	1	0	0	0	0	0	1	1	1	1	0	1	1	0	0	0	0	0	1	0	1
a00362	chr1	35946	C	A	1	1	0	1	1	1	0	0	0	0	1	0	0	1	0	1	0	1	1	1	0	1	1	0	1	0	0	0	0	0	1	1	1	1	0	1	1	0	0	0	0	0	1	0	1
a00363	chr1	35977	C	A	1	1	0	1	1	1	0	0	0	0	1	0	0	1	0	1	0	1	1	1	0	1	1	0	1	0	0	0	0	0	1	1	1	1	0	1	1	0	0	0	0	0	1	0	1
a00364	chr1	35985	A	G	1	1	0	1	1	1	0	0	0	0	1	0	0	1	0	1	0	1	1	1	0	1	1	0	1	0	0	0	0	0	1	1	1	1	0	1	1	0	0	0	0	0	1	0	1
a00365	chr1	36157	G	A	1	1	0	1	1	1	0	0	0	0	1	0	0	1	0	1	0	1	1	1	0	1	1	0	1	0	0	0	0	0	1	1	1	1	0	1	1	0	0	0	0	0	1	0	1
a00366	chr1	36178	C	T	1	1	0	1	1	1	0	0	0	0	1	0	0	1	0	1	0	1	1	1	0	1	1	0	1	0	0	0	0	0	1	1	1	1	0	1	1	0	0	0	0	0	1	0	1
a00367	chr1	36191	G	A	1	1	0	1	1	1	0	0	0	0	1	0	0	1	0	1	0	1	1	1	0	1	1	0	1	0	0	0	0	0	1	1	1	1	0	1	1	0	0	0	0	0	1	0	1
a00368	chr1	36196	T	C	1	1	0	1	1	1	0	0	0	0	1	0	0	1	0	1	0	1	1	1	0	1	1	0	1	0	0	0	0	0	1	1	1	1	0	1	1	0	0	0	0	0	1	0	1
a00369	chr1	36201	A	G	1	1	0	1	1	1	0	0	0	0	1	0	0	1	0	1	0	1	1	1	0	1	1	0	1	0	0	0	0	0	1	1	1	1	0	1	1	0	0	0	0	0	1	0	1
a00370	chr1	36284	T	C	1	1	0	1	1	1	0	0	0	0	1	0	0	1	0	1	0	1	1	1	0	1	1	0	1	0	0	0	0	0	1	1	1	1	0	1	1	0	0	0	0	0	1	0	1
a00371	chr1	36313	A	T	1	1	0	1	1	1	0	0	0	0	1	0	0	1	0	1	0	1	1	1	0	1	1	0	1	0	0	0	0	0	1	1	1	1	0	1	1	0	0	0	0	0	1	0	1
a00372	chr1	36325	G	C	1	1	0	1	1	1	0	0	0	0	1	0	0	1	0	1	0	1	1	1	0	1	1	0	1	0	0	0	0	0	1	1	1	1	0	1	1	0	0	0	0	0	1	0	1
a00373	chr1	36351	C	T	1	1	0	1	1	1	0	0	0	0	1	0	0	1	0	1	0	1	1	1	0	1	1	0	1	0	0	0	0	0	1	1	1	1	0	1	1	0	0	0	0	0	1	0	1
a00374	chr1	36378	G	A	1	1	0	1	1	1	0	0	0	0	1	0	0	1	0	1	0	1	1	1	0	1	1	0	1	0	0	0	0	0	1	1	1	1	0	1	1	0	0	0	0	0	1	0	1
a00375	chr1	36382	A	G	1	1	0	1	1	1	0	0	0	0	1	0	0	1	0	1	0	1	1	1	0	1	1	0	1	0	0	0	0	0	1	1	1	1	0	1	1	0	0	0	0	0	1	0	1
a00376	chr1	37199	A	G	1	1	0	1	1	1	0	0	0	0	1	0	0	1	0	1	0	1	1	1	0	1	1	0	1	0	0	0	0	0	1	1	1	1	0	1	1	0	0	0	0	0	1	0	1
a00377	chr1	37784	G	A	1	1	0	1	1	1	0	0	0	0	1	0	0	1	0	1	0	1	1	1	0	1	1	0	1	0	0	0	0	0	1	1	1	1	0	1	1	0	0	0	0	0	1	0	1
a00378	chr1	38139	A	G	1	1	0	1	1	1	0	0	0	0	1	0	0	1	0	1	0	1	1	1	0	1	1	0	1	0	0	0	0	0	1	1	1	1	0	1	1	0	0	0	0	0	1	0	1
a00379	chr1	38508	T	C	1	1	0	1	1	1	0	0	0	0	1	0	0	1	0	1	0	1	1	1	0	1	1	0	1	0	0	0	0	0	1	1	1	1	0	1	1	0	0	0	0	0	1	0	1
a00380	chr1	38577	G	A	1	1	0	1	1	1	0	0	0	0	1	0	0	1	0	1	0	1	1	1	0	1	1	0	1	0	0	0	0	0	1	1	1	1	0	1	1	0	0	0	0	0	1	0	1
a00381	chr1	38628	A	G	1	1	0	1	1	1	0	0	0	0	1	0	0	1	0	1	0	1	1	1	0	1	1	0	1	0	0	0	0	0	1	1	1	1	0	1	1	0	0	0	0	0	1	0	1
a00382	chr1	38638	A	G	1	1	0	1	1	1	0	0	0	0	1	0	0	1	0	1	0	1	1	1	0	1	1	0	1	0	0	0	0	0	1	1	1	1	0	1	1	0	0	0	0	0	1	0	1
a00383	chr1	38667	C	G	1	1	0	1	1	1	0	0	0	0	1	0	0	1	0	1	0	1	1	1	0	1	1	0	1	0	0	0	0	0	1	1	1	1	0	1	1	0	0	0	0	0	1	0	1
a00384	chr1	38675	A	G	1	1	0	1	1	1	0	0	0	0	1	0	0	1	0	1	0	1	1	1	0	1	1	0	1	0	0	0	0	0	1	1	1	1	0	1	1	0	0	0	0	0	1	0	1
a00385	chr1	38731	C	G	1	1	0	1	1	1	0	0	0	0	1	0	0	1	0	1	0	1	1	1	0	1	1	0	1	0	0	0	0	0	1	1	1	1	0	1	1	0	0	0	0	0	1	0	1
a00386	chr1	38751	C	T	1	1	0	1	1	1	0	0	0	0	1	0	0	1	0	1	0	1	1	1	0	1	1	0	1	0	0	0	0	0	1	1	1	1	0	1	1	0	0	0	0	0	1	0	1
a00387	chr1	38793	C	A	1	1	0	1	1	1	0	0	0	0	1	0	0	1	0	1	0	1	1	1	0	1	1	0	1	0	0	0	0	0	1	1	1	1	0	1	1	0	0	0	0	0	1	0	1
a00388	chr1	38799	G	C	1	1	0	1	1	1	0	0	0	0	1	0	0	1	0	1	0	1	1	1	0	1	1	0	1	0	0	0	0	0	1	1	1	1	0	1	1	0	0	0	0	0	1	0	1
a00389	chr1	39131	C	T	1	1	0	1	1	1	0	0	0	0	1	0	0	1	0	1	0	1	1	1	0	1	1	0	1	0	0	0	0	0	1	1	1	1	0	1	1	0	0	0	0	0	1	0	1
a00390	chr1	39133	T	C	1	1	0	1	1	1	0	0	0	0	1	0	0	1	0	1	0	1	1	1	0	1	1	0	1	0	0	0	0	0	1	1	1	1	0	1	1	0	0	0	0	0	1	0	1
a00391	chr1	39144	T	A	1	1	0	1	1	1	0	0	0	0	1	0	0	1	0	1	0	1	1	1	0	1	1	0	1	0	0	0	0	0	1	1	1	1	0	1	1	0	0	0	0	0	1	0	1
a00392	chr1	39225	T	G	1	1	0	1	1	1	0	0	0	0	1	0	0	1	0	1	0	1	1	1	0	1	1	0	1	0	0	0	0	0	1	1	1	1	0	1	1	0	0	0	0	0	1	0	1
a00393	chr1	39229	A	G	1	1	0	1	1	1	0	0	0	0	1	0	0	1	0	1	0	1	1	1	0	1	1	0	1	0	0	0	0	0	1	1	1	1	0	1	1	0	0	0	0	0	1	0	1
a00394	chr1	39251	A	G	1	1	0	1	1	1	0	0	0	0	1	0	0	1	0	1	0	1	1	1	0	1	1	0	1	0	0	0	0	0	1	1	1	1	0	1	1	0	0	0	0	0	1	0	1
a00395	chr1	39345	G	A	1	1	0	1	1	1	0	0	0	0	1	0	0	1	0	1	0	1	1	1	0	1	1	0	1	0	0	0	0	0	1	1	1	1	0	1	1	0	0	0	0	0	1	0	1
a00396	chr1	39413	A	G	1	1	0	1	1	1	0	0	0	0	1	0	0	1	0	1	0	1	1	1	0	1	1	0	1	0	0	0	0	0	1	1	1	1	0	1	1	0	0	0	0	0	1	0	1
a00397	chr1	39414	C	G	1	1	0	1	1	1	0	0	0	0	1	0	0	1	0	1	0	1	1	1	0	1	1	0	1	0	0	0	0	0	1	1	1	1	0	1	1	0	0	0	0	0	1	0	1
a00398	chr1	39956	G	A	1	1	0	1	1	1	0	0	0	0	1	0	0	1	0	1	0	1	1	1	0	1	1	0	1	0	0	0	0	0	1	1	1	1	0	1	1	0	0	0	0	0	1	0	1
a00399	chr1	40324	G	A	1	1	0	1	1	1	0	0	0	0	1	0	0	1	0	1	0	1	1	1	0	1	1	0	1	0	0	0	0	0	1	1	1	1	0	1	1	0	0	0	0	0	1	0	1
a00400	chr1	40558	A	G	1	1	0	1	1	1	0	0	0	0	1	0	0	1	0	1	0	1	1	1	0	1	1	0	1	0	0	0	0	0	1	1	1	1	0	1	1	0	0	0	0	0	1	0	1
a00401	chr1	40591	A	G	1	1	0	1	1	1	0	0	0	0	1	0	0	1	0	1	0	1	1	1	0	1	1	0	1	0	0	0	0	0	1	1	1	1	0	1	1	0	0	0	0	0	1	0	1
a00402	chr1	40657	T	C	1	1	0	1	1	1	0	0	0	0	1	0	0	1	0	1	0	1	1	1	0	1	1	0	1	0	0	0	0	0	1	1	1	1	0	1	1	0	0	0	0	0	1	0	1
a00403	chr1	40807	G	A	1	1	0	1	1	1	0	0	0	0	1	0	0	1	0	1	0	1	1	1	0	1	1	0	1	0	0	0	0	0	1	1	1	1	0	1	1	0	0	0	0	0	1	0	1
a00404	chr1	40927	T	A	1	1	0	1	1	1	0	0	0	0	1	0	0	1	0	1	0	1	1	1	0	1	1	0	1	0	0	0	0	0	1	1	1	1	0	1	1	0	0	0	0	0	1	0	1
a00405	chr1	41239	A	T	1	1	0	1	1	1	0	0	0	0	1	0	0	1	0	1	0	1	1	1	0	1	1	0	1	0	0	0	0	0	1	1	1	1	0	1	1	0	0	0	0	0	1	0	1
a00406	chr1	41741	C	T	1	1	0	1	1	1	0	0	0	0	1	0	0	1	0	1	0	1	1	1	0	1	1	0	1	0	0	0	0	0	1	1	1	1	0	1	1	0	0	0	0	0	1	0	1
a00407	chr1	42025	T	G	1	1	0	1	1	1	0	0	0	0	1	0	0	1	0	1	0	1	1	1	0	1	1	0	1	0	0	0	0	0	1	1	1	1	0	1	1	0	0	0	0	0	1	0	1
a00408	chr1	42241	G	A	1	1	0	1	1	1	0	0	0	0	1	0	0	1	0	1	0	1	1	1	0	1	1	0	1	0	0	0	0	0	1	1	1	1	0	1	1	0	0	0	0	0	1	0	1
a00409	chr1	42274	C	T	1	1	0	1	1	1	0	0	0	0	1	0	0	1	0	1	0	1	1	1	0	1	1	0	1	0	0	0	0	0	1	1	1	1	0	1	1	0	0	0	0	0	1	0	1
a00410	chr1	42492	A	T	1	1	0	1	1	1	0	0	0	0	1	0	0	1	0	1	0	1	1	1	0	1	1	0	1	0	0	0	0	0	1	1	1	1	0	1	1	0	0	0	0	0	1	0	1
a00411	chr1	42572	C	G	1	1	0	1	1	1	0	0	0	0	1	0	0	1	0	1	0	1	1	1	0	1	1	0	1	0	0	0	0	0	1	1	1	1	0	1	1	0	0	0	0	0	1	0	1
a00412	chr1	42605	G	T	1	1	0	1	1	1	0	0	0	0	1	0	0	1	0	1	0	1	1	1	0	1	1	0	1	0	0	0	0	0	1	1	1	1	0	1	1	0	0	0	0	0	1	0	1
a00413	chr1	42758	C	T	1	1	0	1	1	1	0	0	0	0	1	0	0	1	0	1	0	1	1	1	0	1	1	0	1	0	0	0	0	0	1	1	1	1	0	1	1	0	0	0	0	0	1	0	1
a00414	chr1	43394	T	C	1	1	0	1	1	1	0	0	0	0	1	0	0	1	0	1	0	1	1	1	0	1	1	0	1	0	0	0	0	0	1	1	1	1	0	1	1	0	0	0	0	0	1	0	1
a00415	chr1	43454	G	A	1	1	0	1	1	1	0	0	0	0	1	0	0	1	0	1	0	1	1	1	0	1	1	0	1	0	0	0	0	0	1	1	1	1	0	1	1	0	0	0	0	0	1	0	1
a00416	chr1	43505	C	A	1	1	0	1	1	1	0	0	0	0	1	0	0	1	0	1	0	1	1	1	0	1	1	0	1	0	0	0	0	0	1	1	1	1	0	1	1	0	0	0	0	0	1	0	1
a00417	chr1	44117	C	T	1	1	0	1	1	1	0	0	0	0	1	0	0	1	0	1	0	1	1	1	0	1	1	0	1	0	0	0	0	0	1	1	1	1	0	1	1	0	0	0	0	0	1	0	1
a00418	chr1	44246	C	T	1	1	0	1	1	1	0	0	0	0	1	0	0	1	0	1	0	1	1	1	0	1	1	0	1	0	0	0	0	0	1	1	1	1	0	1	1	0	0	0	0	0	1	0	1
a00419	chr1	44426	C	T	1	1	0	1	1	1	0	0	0	0	1	0	0	1	0	1	0	1	1	1	0	1	1	0	1	0	0	0	0	0	1	1	0	1	0	1	1	0	0	0	0	0	1	0	1
a00420	chr1	44456	C	T	1	1	0	1	1	1	0	0	0	0	1	0	0	1	0	1	0	1	1	1	0	1	1	0	1	0	0	0	0	0	1	1	1	1	0	1	1	0	0	0	0	0	1	0	1
a00421	chr1	44665	T	C	1	1	0	1	1	1	0	0	0	0	1	0	0	1	0	1	0	1	1	1	0	1	1	0	1	0	0	0	0	0	1	1	1	1	0	1	1	0	0	0	0	0	1	0	1
a00422	chr1	44719	G	A	1	1	0	1	1	1	0	0	0	0	1	0	0	1	0	1	0	1	1	1	0	1	1	0	1	0	0	0	0	0	1	1	1	1	0	1	1	0	0	0	0	0	1	0	1
a00423	chr1	44735	A	C	1	1	0	1	1	1	0	0	0	0	1	0	0	1	0	1	0	1	1	1	0	1	1	0	1	0	0	0	0	0	1	1	1	1	0	1	1	0	0	0	0	0	1	0	1
a00424	chr1	44880	G	C	1	1	0	1	1	1	0	0	0	0	1	0	0	1	0	1	0	1	1	1	0	1	1	0	1	0	0	0	0	0	1	1	1	1	0	1	1	0	0	0	0	0	1	0	1
a00425	chr1	44911	A	T	1	1	0	1	1	1	0	0	0	0	1	0	0	1	0	1	0	1	1	1	0	1	1	0	1	0	0	0	0	0	1	1	1	1	0	1	1	0	0	0	0	0	1	0	1
a00426	chr1	44948	A	T	1	1	0	1	1	1	0	0	0	0	1	0	0	1	0	1	0	1	1	1	0	1	1	0	1	0	0	0	0	0	1	1	1	1	0	1	1	0	0	0	0	0	1	0	1
a00427	chr1	44977	A	C	1	1	0	1	1	1	0	0	0	0	1	0	0	1	0	1	0	1	1	1	0	1	1	0	1	0	0	0	0	0	1	1	1	1	0	1	1	0	0	0	0	0	1	0	1
a00428	chr1	44990	A	G	1	1	0	1	1	1	0	0	0	0	1	0	0	1	0	1	0	1	1	1	0	1	1	0	1	0	0	0	0	0	1	1	1	1	0	1	1	0	0	0	0	0	1	0	1
a00429	chr1	45010	G	A	1	1	0	1	1	1	0	0	0	0	1	0	0	1	0	1	0	1	1	1	0	1	1	0	1	0	0	0	0	0	1	1	1	1	0	1	1	0	0	0	0	0	1	0	1
a00430	chr1	45023	G	A	1	1	0	1	1	1	0	0	0	0	1	0	0	1	0	1	0	1	1	1	0	1	1	0	1	0	0	0	0	0	1	1	1	1	0	1	1	0	0	0	0	0	1	0	1
a00431	chr1	45029	G	A	1	1	0	1	1	1	0	0	0	0	1	0	0	1	0	1	0	1	1	1	0	1	1	0	1	0	0	0	0	0	1	1	1	1	0	1	1	0	0	0	0	0	1	0	1
a00432	chr1	45038	T	C	1	1	0	1	1	1	0	0	0	0	1	0	0	1	0	1	0	1	1	1	0	1	1	0	1	0	0	0	0	0	1	1	1	1	0	1	1	0	0	0	0	0	1	0	1
a00433	chr1	45041	G	A	1	1	0	1	1	1	0	0	0	0	1	0	0	1	0	1	0	1	1	1	0	1	1	0	1	0	0	0	0	0	1	1	1	1	0	1	1	0	0	0	0	0	1	0	1
a00434	chr1	45056	C	T	1	1	0	1	1	1	0	0	0	0	1	0	0	1	0	1	0	1	1	1	0	1	1	0	1	0	0	0	0	0	1	1	1	1	0	1	1	0	0	0	0	0	1	0	1
a00435	chr1	45058	G	C	1	1	0	1	1	1	0	0	0	0	1	0	0	1	0	1	0	1	1	1	0	1	1	0	1	0	0	0	0	0	1	1	1	1	0	1	1	0	0	0	0	0	1	0	1
a00436	chr1	45060	A	T	1	1	0	1	1	1	0	0	0	0	1	0	0	1	0	1	0	1	1	1	0	1	1	0	1	0	0	0	0	0	1	1	1	1	0	1	1	0	0	0	0	0	1	0	1
a00437	chr1	45092	C	G	1	1	0	1	1	1	0	0	0	0	1	0	0	1	0	1	0	1	1	1	0	1	1	0	1	0	0	0	0	0	1	1	1	1	0	1	1	0	0	0	0	0	1	0	1
a00438	chr1	45100	C	T	1	1	0	1	1	1	0	0	0	0	1	0	0	1	0	1	0	1	1	1	0	1	1	0	1	0	0	0	0	0	1	1	1	1	0	1	1	0	0	0	0	0	1	0	1
a00439	chr1	45101	T	G	1	1	0	1	1	1	0	0	0	0	1	0	0	1	0	1	0	1	1	1	0	1	1	0	1	0	0	0	0	0	1	1	1	1	0	1	1	0	0	0	0	0	1	0	1
a00440	chr1	45123	T	A	1	1	0	1	1	1	0	0	0	0	1	0	0	1	0	1	0	1	1	1	0	1	1	0	1	0	0	0	0	0	1	1	1	1	0	1	1	0	0	0	0	0	1	0	1
a00441	chr1	45128	C	A	1	1	0	1	1	1	0	0	0	0	1	0	0	1	0	1	0	1	1	1	0	1	1	0	1	0	0	0	0	0	1	1	1	1	0	1	1	0	0	0	0	0	1	0	1
a00442	chr1	45138	A	G	1	1	0	1	1	1	0	0	0	0	1	0	0	1	0	1	0	1	1	1	0	1	1	0	1	0	0	0	0	0	1	1	1	1	0	1	1	0	0	0	0	0	1	0	1
a00443	chr1	45171	C	T	1	1	0	1	1	1	0	0	0	0	1	0	0	1	0	1	0	1	1	1	0	1	1	0	1	0	0	0	0	0	1	1	0	1	0	1	1	0	0	0	0	0	1	0	1
a00444	chr1	45183	C	A	1	1	0	1	1	1	0	0	0	0	1	0	0	1	0	1	0	1	1	1	0	1	1	0	1	0	0	0	0	0	1	1	0	1	0	1	1	0	0	0	0	0	1	0	1
a00445	chr1	45184	T	C	1	1	0	1	1	1	0	0	0	0	1	0	0	1	0	1	0	1	1	1	0	1	1	0	1	0	0	0	0	0	1	1	0	1	0	1	1	0	0	0	0	0	1	0	1
a00446	chr1	45187	G	A	1	1	0	1	1	1	0	0	0	0	1	0	0	1	0	1	0	1	1	1	0	1	1	0	1	0	0	0	0	0	1	1	0	1	0	1	1	0	0	0	0	0	1	0	1
a00447	chr1	45192	T	C	1	1	0	1	1	1	0	0	0	0	1	0	0	1	0	1	0	1	1	1	0	1	1	0	1	0	0	0	0	0	1	1	0	1	0	1	1	0	0	0	0	0	1	0	1
a00448	chr1	45198	A	G	1	1	0	1	1	1	0	0	0	0	1	0	0	1	0	1	0	1	1	1	0	1	1	0	1	0	0	0	0	0	1	1	0	1	0	1	1	0	0	0	0	0	1	0	1
a00449	chr1	45204	G	C	1	1	0	1	1	1	0	0	0	0	1	0	0	1	0	1	0	1	1	1	0	1	1	0	1	0	0	0	0	0	1	1	0	1	0	1	1	0	0	0	0	0	1	0	1
a00450	chr1	45210	C	A	1	1	0	1	1	1	0	0	0	0	1	0	0	1	0	1	0	1	1	1	0	1	1	0	1	0	0	0	0	0	1	1	0	1	0	1	1	0	0	0	0	0	1	0	1
a00451	chr1	45269	A	G	1	1	0	1	1	1	0	0	0	0	1	0	0	1	0	1	0	1	1	1	0	1	1	0	1	0	0	0	0	0	1	1	0	1	0	1	1	0	0	0	0	0	1	0	1
a00452	chr1	45326	G	T	1	1	0	1	1	1	0	0	0	0	1	0	0	1	0	1	0	1	1	1	0	1	1	0	1	0	0	0	0	0	1	1	0	1	0	1	1	0	0	0	0	0	1	0	1
a00453	chr1	45359	T	C	1	1	0	1	1	1	0	0	0	0	1	0	0	1	0	1	0	1	1	1	0	1	1	0	1	0	0	0	0	0	1	1	0	1	0	1	1	0	0	0	0	0	1	0	1
a00454	chr1	45378	T	C	1	1	0	1	1	1	0	0	0	0	1	0	0	1	0	1	0	1	1	1	0	1	1	0	1	0	0	0	0	0	1	1	0	1	0	1	1	0	0	0	0	0	1	0	1
a00455	chr1	46207	T	C	1	1	0	1	1	1	0	0	0	0	1	0	0	1	0	1	0	1	1	1	0	1	1	0	1	0	0	0	0	0	1	1	0	1	0	1	1	0	0	0	0	0	1	0	1
a00456	chr1	46906	C	T	1	1	0	1	1	1	0	0	0	0	1	0	0	1	0	1	0	1	1	1	0	1	1	0	1	0	0	0	0	0	1	1	0	1	0	1	1	0	0	0	0	0	1	0	1
a00457	chr1	46965	C	T	1	1	0	1	1	1	0	0	0	0	1	0	0	1	0	1	0	1	1	1	0	1	1	0	1	0	0	0	0	0	1	1	0	1	0	1	1	0	0	0	0	0	1	0	1
a00458	chr1	46967	C	T	1	1	0	1	1	1	0	0	0	0	1	0	0	1	0	1	0	1	1	1	0	1	1	0	1	0	0	0	0	0	1	1	0	1	0	1	1	0	0	0	0	0	1	0	1
a00459	chr1	47168	T	G	1	1	0	1	1	1	0	0	0	0	1	0	0	1	0	1	0	1	1	1	0	1	1	0	1	0	0	0	0	0	1	1	0	1	0	1	1	0	0	0	0	0	1	0	1
a00460	chr1	47263	G	A	1	1	0	1	1	1	0	0	0	0	1	0	0	1	0	1	0	1	1	1	0	1	1	0	1	0	0	0	0	0	1	1	0	1	0	1	1	0	0	0	0	0	1	0	1
a00461	chr1	47357	A	G	1	1	0	1	1	1	0	0	0	0	1	0	0	1	0	1	0	1	1	1	0	1	1	0	1	0	0	0	0	0	1	1	0	1	0	1	1	0	0	0	0	0	1	0	1
a00462	chr1	47416	A	G	1	1	0	1	1	1	0	0	0	0	1	0	0	1	0	1	0	1	1	1	0	1	1	0	1	0	0	0	0	0	1	1	0	1	0	1	1	0	0	0	0	0	1	0	1
a00463	chr1	47438	T	A	1	1	0	1	1	1	0	0	0	0	1	0	0	1	0	1	0	1	1	1	0	1	1	0	1	0	0	0	0	0	1	1	0	1	0	1	1	0	0	0	0	0	1	0	1
a00464	chr1	47476	G	A	1	1	0	1	1	1	0	0	0	0	1	0	0	1	0	1	0	1	1	1	0	1	1	0	1	0	0	0	0	0	1	1	0	1	0	1	1	0	0	0	0	0	1	0	1
a00465	chr1	47488	T	G	1	1	0	1	1	1	0	0	0	0	1	0	0	1	0	1	0	1	1	1	0	1	1	0	1	0	0	0	0	0	1	1	0	1	0	1	1	0	0	0	0	0	1	0	1
a00466	chr1	47839	C	T	1	1	0	1	1	1	0	0	0	0	1	0	0	1	0	1	0	1	1	1	0	1	1	0	1	0	0	0	0	0	1	1	0	1	0	1	1	0	0	0	0	0	1	0	1
a00467	chr1	47906	C	T	1	1	0	1	1	1	0	0	0	0	1	0	0	1	0	1	0	1	1	1	0	1	1	0	1	0	0	0	0	0	1	1	0	1	0	1	1	0	0	0	0	0	1	0	1
a00468	chr1	48409	T	C	1	1	0	1	1	1	0	0	0	0	1	0	0	1	0	1	0	1	1	1	0	1	1	0	1	0	0	0	0	0	1	1	0	1	0	1	1	0	0	0	0	0	1	0	1
a00469	chr1	49685	G	A	1	1	0	1	1	1	0	0	0	0	1	0	0	1	0	1	0	1	1	1	0	1	1	0	1	0	0	0	0	0	1	1	0	1	0	1	1	0	0	0	0	0	1	0	1
a00470	chr1	49836	G	C	1	1	0	1	1	1	0	0	0	0	1	0	0	1	0	1	0	1	1	1	0	1	1	0	1	0	0	0	0	0	1	1	0	1	0	1	1	0	0	0	0	0	1	0	1
a00471	chr1	50001	A	G	1	1	0	1	1	1	0	0	0	0	1	0	0	1	0	1	0	1	1	1	0	1	1	0	1	0	0	0	0	0	1	1	0	1	0	1	1	0	0	0	0	0	1	0	1
a00472	chr1	50129	A	G	1	1	0	1	1	1	0	0	0	0	1	0	0	1	0	1	0	1	1	1	0	1	1	0	1	0	0	0	0	0	1	1	0	1	0	1	1	0	0	0	0	0	1	0	1
a00473	chr1	50155	T	G	1	1	0	1	1	1	0	0	0	0	1	0	0	1	0	1	0	1	1	1	0	1	1	0	1	0	0	0	0	0	1	1	0	1	0	1	1	0	0	0	0	0	1	0	1
a00474	chr1	50196	C	G	1	1	0	1	1	1	0	0	0	0	1	0	0	1	0	1	0	1	1	1	0	1	1	0	1	0	0	0	0	0	1	1	0	1	0	1	1	0	0	0	0	0	1	0	1
a00475	chr1	50378	T	A	1	1	0	1	1	1	0	0	0	0	1	0	0	1	0	1	0	1	1	1	0	1	1	0	1	0	0	0	0	0	1	1	0	1	0	1	1	0	0	0	0	0	1	0	1
a00476	chr1	50434	C	A	1	1	0	1	1	1	0	0	0	0	1	0	0	1	0	1	0	1	1	1	0	1	1	0	1	0	0	0	0	0	1	1	0	1	0	1	1	0	0	0	0	0	1	0	1
a00477	chr1	50464	C	A	1	1	0	1	1	1	0	0	0	0	1	0	0	1	0	1	0	1	1	1	0	1	1	0	1	0	0	0	0	0	1	1	0	1	0	1	1	0	0	0	0	0	1	0	1
a00478	chr1	50616	A	G	1	1	0	1	1	1	0	0	0	0	1	0	0	1	0	1	0	1	1	1	0	1	1	0	1	0	0	0	0	0	1	1	0	1	0	1	1	0	0	0	0	0	1	0	1
a00479	chr1	50703	G	C	1	1	0	1	1	1	0	0	0	0	1	0	0	1	0	1	0	1	1	1	0	1	1	0	1	0	0	0	0	0	1	1	0	1	0	1	1	0	0	0	0	0	1	0	1
a00480	chr1	50760	C	T	1	1	0	1	1	1	0	0	0	0	1	0	0	1	0	1	0	1	1	1	0	1	1	0	1	0	0	0	0	0	1	1	0	1	0	1	1	0	0	0	0	0	1	0	1
a00481	chr1	50766	C	T	1	1	0	1	1	1	0	0	0	0	1	0	0	1	0	1	0	1	1	1	0	1	1	0	1	0	0	0	0	0	1	1	0	1	0	1	1	0	0	0	0	0	1	0	1
a00482	chr1	50886	C	G	1	1	0	1	1	1	0	0	0	0	1	0	0	1	0	1	0	1	1	1	0	1	1	0	1	0	0	0	0	0	1	1	0	1	0	1	1	0	0	0	0	0	1	0	1
a00483	chr1	51061	C	T	1	1	0	1	1	1	0	0	0	0	1	0	0	1	0	1	0	1	1	1	0	1	1	0	1	0	0	0	0	0	1	1	0	1	0	1	1	0	0	0	0	0	1	0	1
a00484	chr1	51111	A	G	1	1	0	1	1	1	0	0	0	0	1	0	0	1	0	1	0	1	1	1	0	1	1	0	1	0	0	0	0	0	1	1	0	1	0	1	1	0	0	0	0	0	1	0	1
a00485	chr1	51114	T	C	1	1	0	1	1	1	0	0	0	0	1	0	0	1	0	1	0	1	1	1	0	1	1	0	1	0	0	0	0	0	1	1	0	1	0	1	1	0	0	0	0	0	1	0	1
a00486	chr1	51132	T	C	1	1	0	1	1	1	0	0	0	0	1	0	0	1	0	1	0	1	1	1	0	1	1	0	1	0	0	0	0	0	1	1	0	1	0	1	1	0	0	0	0	0	1	0	1
a00487	chr1	51159	C	T	1	1	0	1	1	1	0	0	0	0	1	0	0	1	0	1	0	1	1	1	0	1	1	0	1	0	0	0	0	0	1	1	0	1	0	1	1	0	0	0	0	0	1	0	1
a00488	chr1	51282	A	G	1	1	0	1	1	1	0	0	0	0	1	0	0	1	0	1	0	1	1	1	0	1	1	0	1	0	0	0	0	0	1	1	0	1	0	1	1	0	0	0	0	0	1	0	1
a00489	chr1	51336	T	A	1	1	0	1	1	1	0	0	0	0	1	0	0	1	0	1	0	1	1	1	0	1	1	0	1	0	0	0	0	0	1	1	0	1	0	1	1	0	0	0	0	0	1	0	1
a00490	chr1	51411	G	A	1	1	0	1	1	1	0	0	0	0	1	0	0	1	0	1	0	1	1	1	0	1	1	0	1	0	0	0	0	0	1	1	0	1	0	1	1	0	0	0	0	0	1	0	1
a00491	chr1	51711	T	G	1	1	0	1	1	1	0	0	0	0	1	0	0	1	0	1	0	1	1	1	0	1	1	0	1	0	0	0	0	0	1	1	0	1	0	1	1	0	0	0	0	0	1	0	1
a00492	chr1	51969	A	T	1	1	0	1	1	1	0	0	0	0	1	0	0	1	0	1	0	1	1	1	0	1	1	0	1	0	0	0	0	0	1	1	0	1	0	1	1	0	0	0	0	0	1	0	1
a00493	chr1	51993	T	C	1	1	0	1	1	1	0	0	0	0	1	0	0	1	0	1	0	1	1	1	0	1	1	0	1	0	0	0	0	0	1	1	0	1	0	1	1	0	0	0	0	0	1	0	1
a00494	chr1	52497	G	T	1	1	0	1	1	1	0	0	0	0	1	0	0	1	0	1	0	1	1	1	0	1	1	0	1	0	0	0	0	0	1	1	0	1	0	1	1	0	0	0	0	0	1	0	1
a00495	chr1	52539	T	C	1	1	0	1	1	1	0	0	0	0	1	0	0	1	0	1	0	1	1	1	0	1	1	0	1	0	0	0	0	0	1	1	0	1	0	1	1	0	0	0	0	0	1	0	1
a00496	chr1	52572	C	T	1	1	0	1	1	1	0	0	0	0	1	0	0	1	0	1	0	1	1	1	0	1	1	0	1	0	0	0	0	0	1	1	0	1	0	1	1	0	0	0	0	0	1	0	1
a00497	chr1	52761	A	G	1	1	0	1	1	1	0	0	0	0	1	0	0	1	0	1	0	1	1	1	0	1	1	0	1	0	0	0	0	0	1	1	0	1	0	1	1	0	0	0	0	0	1	0	1
a00498	chr1	52947	A	G	1	1	0	1	1	1	0	0	0	0	1	0	0	1	0	1	0	1	1	1	0	1	1	0	1	0	0	0	0	0	1	1	0	1	0	1	1	0	0	0	0	0	1	0	1
a00499	chr1	52981	G	A	1	1	0	1	1	1	0	0	0	0	1	0	0	1	0	1	0	1	1	1	0	1	1	0	1	0	0	0	0	0	1	1	0	1	0	1	1	0	0	0	0	0	1	0	1
a00500	chr1	53064	T	C	1	1	0	1	1	1	0	0	0	0	1	0	0	1	0	1	0	1	1	1	0	1	1	0	1	0	0	0	0	0	1	1	0	1	0	1	1	0	0	0	0	0	1	0	1
a00501	chr1	53226	A	T	1	1	0	1	1	1	0	0	0	0	1	0	0	1	0	1	0	1	1	1	0	1	1	0	1	0	0	0	0	0	1	1	0	1	0	1	1	0	0	0	0	0	1	0	1
a00502	chr1	53362	G	A	1	1	0	1	1	1	0	0	0	0	1	0	0	1	0	1	0	1	1	1	0	1	1	0	1	0	0	0	0	0	1	1	0	1	0	1	1	0	0	0	0	0	1	0	1
a00503	chr1	53850	T	C	1	1	0	1	1	1	0	0	0	0	1	0	0	1	0	1	0	1	1	1	0	1	1	0	1	0	0	0	0	0	1	1	0	1	0	1	1	0	0	0	0	0	1	0	1
a00504	chr1	54138	T	C	1	1	0	1	1	1	0	0	0	0	1	0	0	1	0	1	0	1	1	1	0	1	1	0	1	0	0	0	0	0	1	1	0	1	0	1	1	0	0	0	0	0	1	0	1
a00505	chr1	55179	T	C	1	1	0	1	1	1	0	0	0	0	1	0	0	1	0	1	0	1	1	1	0	1	1	0	1	0	0	0	0	0	1	1	0	1	0	1	1	0	0	0	0	0	1	0	1
a00506	chr1	55458	T	G	1	1	0	1	1	1	0	0	0	0	1	0	0	1	0	1	0	1	1	1	0	1	1	0	1	0	0	0	0	0	1	1	0	1	0	1	1	0	0	0	0	0	1	0	1
a00507	chr1	56384	T	C	1	1	0	1	1	1	0	0	0	0	1	0	0	1	0	1	0	0	1	1	0	1	1	0	1	0	0	0	0	0	1	1	0	1	0	1	1	0	0	0	0	0	1	0	1
a00508	chr1	56509	G	A	1	1	0	1	1	1	0	0	0	0	1	0	0	1	0	1	0	0	1	1	0	1	1	0	1	0	0	0	0	0	1	1	0	1	0	1	1	0	0	0	0	0	1	0	1
a00509	chr1	56711	A	G	1	1	0	1	1	1	0	0	0	0	1	0	0	1	0	1	0	0	1	1	0	1	1	0	1	0	0	0	0	0	1	1	0	1	0	1	1	0	0	0	0	0	1	0	1
a00510	chr1	56776	A	G	1	1	0	1	1	1	0	0	0	0	1	0	0	1	0	1	0	0	1	1	0	1	1	0	1	0	0	0	0	0	1	1	0	1	0	1	1	0	0	0	0	0	1	0	1
a00511	chr1	56859	C	A	1	1	0	1	1	1	0	0	0	0	1	0	0	1	0	1	0	0	1	1	0	1	1	0	1	0	0	0	0	0	1	1	0	1	0	1	1	0	0	0	0	0	1	0	1
a00512	chr1	58342	A	G	1	1	0	1	1	1	0	0	1	0	1	0	0	1	0	1	0	0	1	1	0	1	1	0	1	0	0	0	0	0	1	1	0	1	0	1	1	0	0	0	0	0	1	0	1
a00513	chr1	58961	C	T	1	1	0	1	1	1	0	0	1	0	1	0	0	1	0	1	0	0	1	1	0	1	1	0	1	0	0	0	0	0	1	1	0	1	0	1	1	0	0	0	0	0	1	0	1
a00514	chr1	59477	C	G	1	1	0	1	1	1	0	0	1	0	1	0	0	1	0	1	0	0	1	1	0	1	1	0	1	0	0	0	0	0	1	1	0	1	0	1	1	0	0	0	0	0	1	0	1
a00515	chr1	59524	G	A	1	1	0	1	1	1	0	0	1	0	1	0	0	1	0	1	0	0	1	1	0	1	1	0	1	0	0	0	0	0	1	1	0	1	0	1	1	0	0	0	0	0	1	0	1
a00516	chr1	59795	G	A	1	1	0	1	1	1	0	0	1	0	1	0	0	1	0	1	0	0	1	1	0	1	1	0	1	0	0	0	0	0	1	1	0	1	0	1	1	0	0	0	0	0	1	0	1
a00517	chr1	60026	C	T	1	1	0	1	1	1	0	0	1	0	1	0	0	1	0	1	0	0	1	1	0	1	1	0	1	0	0	0	0	0	1	1	0	1	0	1	1	0	0	0	0	0	1	0	1
a00518	chr1	60491	T	C	1	1	0	1	1	1	0	0	1	0	1	0	0	1	0	1	0	0	1	1	0	1	1	0	1	0	0	0	0	0	1	1	0	1	0	1	1	0	0	0	0	0	1	0	1
a00519	chr1	60532	T	C	1	1	0	1	1	1	0	0	1	0	1	0	0	1	0	1	0	0	1	1	0	1	1	0	1	0	0	0	0	0	1	1	0	1	0	1	1	0	0	0	0	0	1	0	1
a00520	chr1	60718	C	A	1	1	0	1	1	1	0	0	1	0	1	0	0	1	0	1	0	0	1	1	0	1	1	0	1	0	0	0	0	0	1	1	0	1	0	1	1	0	0	0	0	0	1	0	1
a00521	chr1	61126	A	G	1	1	0	1	1	1	0	0	1	0	1	0	0	1	0	1	0	0	1	1	0	1	1	0	1	0	0	0	0	0	1	1	0	1	0	1	1	0	0	0	0	0	1	0	1
a00522	chr1	61145	C	T	1	1	0	1	1	1	0	0	1	0	1	0	0	1	0	1	0	0	1	1	0	1	1	0	1	0	0	0	0	0	1	1	0	1	0	1	1	0	0	0	0	0	1	0	1
a00523	chr1	61172	A	G	1	1	0	1	1	1	0	0	1	0	1	0	0	1	0	1	0	0	1	1	0	1	1	0	1	0	0	0	0	0	1	1	0	1	0	1	1	0	0	0	0	0	1	0	1
a00524	chr1	61629	G	A	1	1	0	1	1	1	0	0	1	0	1	0	0	1	0	1	0	0	1	1	0	1	1	0	1	0	0	0	0	0	1	1	0	1	0	1	1	0	0	0	0	0	1	0	1
a00525	chr1	62251	T	C	1	1	0	1	1	1	0	0	1	0	1	0	0	1	0	1	0	0	1	1	0	1	1	0	1	0	0	0	0	0	1	1	0	1	0	1	1	0	0	0	0	0	1	0	1
a00526	chr1	62322	A	T	1	1	0	1	1	1	0	0	1	0	1	0	0	1	0	1	0	0	1	1	0	1	1	0	1	0	0	0	0	0	1	1	0	1	0	1	1	0	0	0	0	0	1	0	1
a00527	chr1	62460	T	A	1	1	0	1	1	1	0	0	1	0	1	0	0	1	0	1	0	0	1	1	0	1	1	0	1	0	0	0	0	0	1	1	0	1	0	1	1	0	0	0	0	0	1	0	1
a00528	chr1	63112	A	G	1	1	0	1	1	1	0	0	1	0	1	0	0	1	0	1	0	0	1	1	0	1	1	0	1	0	0	0	0	0	1	1	0	1	0	1	1	0	0	0	0	0	1	0	1
a00529	chr1	63214	C	G	1	1	0	1	1	1	0	0	1	0	1	0	0	1	0	1	0	0	1	1	0	1	1	0	1	0	0	0	0	0	1	1	0	1	0	1	1	0	0	0	0	0	1	0	1
a00530	chr1	64309	A	G	1	1	0	1	1	1	0	0	1	0	1	0	0	1	0	1	0	0	1	1	0	1	1	0	1	0	0	0	0	0	1	1	0	1	0	1	1	0	0	0	0	0	1	0	1
a00531	chr1	64337	A	G	1	1	0	1	1	1	0	0	1	0	1	0	0	1	0	1	0	0	1	1	0	1	1	0	1	0	0	0	0	0	1	1	0	1	0	1	1	0	0	0	0	0	1	0	1
a00532	chr1	64648	G	A	1	1	0	1	1	1	0	0	1	0	1	0	0	1	0	1	0	0	1	1	0	1	1	0	1	0	0	0	0	0	1	1	0	1	0	1	1	0	0	0	0	0	1	0	1
a00533	chr1	64779	T	C	1	1	0	1	1	1	0	0	1	0	1	0	0	1	0	1	0	0	1	1	0	1	1	0	1	0	0	0	0	0	1	1	0	1	0	1	1	0	0	0	0	0	1	0	1
a00534	chr1	65496	C	T	1	1	0	1	1	1	0	0	1	0	1	0	0	1	0	1	0	0	1	1	0	1	1	0	1	0	0	0	0	0	1	1	0	1	0	1	1	0	0	0	0	0	1	0	1
a00535	chr1	66359	T	C	1	1	0	1	1	1	0	0	1	0	1	0	0	1	0	1	0	0	1	1	0	1	1	0	1	0	0	0	0	0	1	1	0	1	0	1	1	0	0	0	0	0	1	0	1
a00536	chr1	66728	T	C	1	1	0	1	1	1	0	0	1	0	1	0	0	1	0	1	0	0	1	1	0	1	1	0	1	0	0	0	0	0	1	1	0	1	0	1	1	0	0	0	0	0	1	0	1
a00537	chr1	66764	A	G	1	1	0	1	1	1	0	0	1	0	1	0	0	1	0	1	0	0	1	1	0	1	1	0	1	0	0	0	0	0	1	1	0	1	0	1	1	0	0	0	0	0	1	0	1
a00538	chr1	66862	C	G	1	1	0	1	1	1	0	0	1	0	1	0	0	1	0	1	0	0	1	1	0	1	1	0	1	0	0	0	0	0	1	1	0	1	0	1	1	0	0	0	0	0	1	0	1
a00539	chr1	66932	T	C	1	1	0	1	1	1	0	0	1	0	1	0	0	1	0	1	0	0	1	1	0	1	1	0	1	0	0	0	0	0	1	1	0	1	0	1	1	0	0	0	0	0	1	0	1
a00540	chr1	67699	T	C	1	1	0	1	1	1	0	0	1	0	1	0	0	1	0	1	0	0	1	1	0	1	1	0	1	0	0	0	0	0	1	1	0	1	0	1	1	0	0	0	0	0	1	0	1
a00541	chr1	68113	C	T	1	1	0	1	1	1	0	0	1	0	1	0	0	1	0	1	0	0	1	1	0	1	1	0	1	0	0	0	0	0	1	1	0	1	0	1	1	0	0	0	0	0	1	0	1
a00542	chr1	68209	A	G	1	1	0	1	1	1	0	0	1	0	1	0	0	1	0	1	0	0	1	1	0	1	1	0	1	0	0	0	0	0	1	1	0	1	0	1	1	0	0	0	0	0	1	0	1
a00543	chr1	68588	T	A	1	1	0	1	1	1	0	0	1	0	1	0	0	1	0	1	0	0	1	1	0	1	1	0	1	0	0	0	0	0	1	1	0	1	0	1	0	0	0	0	0	0	1	0	1
a00544	chr1	68592	T	C	1	1	0	1	1	1	0	0	1	0	1	0	0	1	0	1	0	0	1	1	0	1	1	0	1	0	0	0	0	0	1	1	0	1	0	1	0	0	0	0	0	0	1	0	1
a00545	chr1	69094	A	G	1	1	0	1	1	1	0	0	1	0	1	0	0	1	0	1	0	0	1	1	0	1	1	0	1	0	0	0	0	0	1	1	0	1	0	1	0	0	0	0	0	0	1	0	1
a00546	chr1	69243	C	T	1	1	0	1	1	1	0	0	1	0	1	0	0	1	0	1	0	0	1	1	0	1	1	0	1	0	0	0	0	0	1	1	0	1	0	1	0	0	0	0	0	0	1	0	1
a00547	chr1	69262	T	G	1	1	0	1	1	1	0	0	1	0	1	0	0	1	0	1	0	0	1	1	0	1	1	0	1	0	0	0	0	0	1	1	0	1	0	1	0	0	0	0	0	0	1	0	1
a00548	chr1	69758	C	T	1	1	0	1	1	1	0	0	1	0	1	0	0	1	0	1	0	0	1	1	0	1	1	0	1	0	0	0	0	0	1	1	0	1	0	1	0	0	0	0	0	0	1	0	1
a00549	chr1	70684	G	A	1	1	0	1	1	1	0	0	1	0	1	0	0	1	0	1	0	0	1	1	0	1	1	0	1	0	0	0	0	0	1	1	0	1	0	1	0	0	0	0	0	0	1	0	1
a00550	chr1	70739	G	A	1	1	0	1	1	1	0	0	1	0	1	0	0	1	0	1	0	0	1	1	0	1	1	0	1	0	0	0	0	0	1	1	0	1	0	1	0	0	0	0	0	0	1	0	1
a00551	chr1	70865	C	T	1	1	0	1	1	1	0	0	1	0	1	0	0	1	0	1	0	0	1	1	0	1	1	0	1	0	0	0	0	0	1	1	0	1	0	1	0	0	0	0	0	0	1	0	1
a00552	chr1	71159	T	C	1	1	0	1	1	1	0	0	1	0	1	0	0	1	0	1	0	0	1	1	0	1	1	0	1	0	0	0	0	0	1	1	0	1	0	1	0	0	0	0	0	0	1	0	1
a00553	chr1	71339	T	C	1	1	0	1	1	1	0	0	1	0	1	0	0	1	0	1	0	0	1	1	0	1	1	0	1	0	0	0	0	0	1	1	0	1	0	1	0	0	0	0	0	0	1	0	1
a00554	chr1	71444	C	T	1	1	0	1	1	1	0	0	1	0	1	0	0	1	0	1	0	0	1	1	0	1	1	0	1	0	0	0	0	0	1	1	0	1	0	1	0	0	0	0	0	0	1	0	1
a00555	chr1	71500	G	T	1	1	0	1	1	1	0	0	1	0	1	0	0	1	0	1	0	0	1	1	0	1	1	0	1	0	0	0	0	0	1	1	0	1	0	1	0	0	0	0	0	0	1	0	1
a00556	chr1	71511	C	G	1	1	0	1	1	1	0	0	1	0	1	0	0	1	0	1	0	0	1	1	0	1	1	0	1	0	0	0	0	0	1	1	0	1	0	1	0	0	0	0	0	0	1	0	1
a00557	chr1	71549	C	T	1	1	0	1	1	1	0	0	1	0	1	0	0	1	0	1	0	0	1	1	0	1	1	0	1	0	0	0	0	0	1	1	0	1	0	1	0	0	0	0	0	0	1	0	1
a00558	chr1	71940	G	A	1	1	0	1	1	1	0	0	1	0	1	0	0	1	0	1	0	0	1	1	0	1	1	0	1	0	0	0	0	0	1	1	0	1	0	1	0	0	0	0	0	0	1	0	1
a00559	chr1	71941	A	G	1	1	0	1	1	1	0	0	1	0	1	0	0	1	0	1	0	0	1	1	0	1	1	0	1	0	0	0	0	0	1	1	0	1	0	1	0	0	0	0	0	0	1	0	1
a00560	chr1	72107	G	A	1	1	0	1	1	1	0	0	1	0	1	0	0	1	0	1	0	0	1	1	0	1	1	0	1	0	0	0	0	0	1	1	0	1	0	1	0	0	0	0	0	0	1	0	1
a00561	chr1	72841	T	C	1	1	0	1	1	1	0	0	1	0	1	0	0	1	0	1	0	0	1	1	0	1	1	0	1	0	0	0	0	0	1	1	0	1	0	1	0	0	0	0	0	0	1	0	1
a00562	chr1	74277	C	T	1	1	0	1	1	1	0	0	1	0	1	0	0	1	0	1	0	0	1	1	0	1	1	0	1	0	0	0	0	0	1	1	0	1	0	1	1	0	0	0	0	0	1	0	1
a00563	chr1	74434	C	T	1	1	0	1	1	1	0	0	1	0	1	0	0	1	0	1	0	0	1	1	0	1	1	0	1	0	0	0	0	0	1	1	0	1	0	1	1	0	0	0	0	0	1	0	1
a00564	chr1	74645	A	G	1	1	0	1	1	1	0	0	1	0	1	0	0	1	0	1	0	0	1	1	0	1	1	0	1	0	0	0	0	0	1	1	0	1	0	1	1	0	0	0	0	0	1	0	1
a00565	chr1	75165	G	A	1	1	0	1	1	1	0	0	1	0	1	0	0	1	0	1	0	0	1	1	0	1	1	0	1	0	0	0	0	0	1	1	0	1	0	1	1	0	0	0	0	0	1	0	1
a00566	chr1	75384	T	A	1	1	0	1	1	1	0	0	1	0	1	0	0	1	0	1	0	0	1	1	0	1	1	0	1	0	0	0	0	0	1	1	0	1	0	1	1	0	0	0	0	0	1	0	1
a00567	chr1	75408	A	G	1	1	0	1	1	1	0	0	1	0	1	0	0	1	0	1	0	0	1	1	0	1	1	0	1	0	0	0	0	0	1	1	0	1	0	1	1	0	0	0	0	0	1	0	1
a00568	chr1	75630	A	G	1	1	0	1	1	1	0	0	1	0	1	0	0	1	0	1	0	0	1	1	0	1	1	0	1	0	0	0	0	0	1	1	0	1	0	1	1	0	0	0	0	0	1	0	1
a00569	chr1	75678	G	A	1	1	0	1	1	1	0	0	1	0	1	0	0	1	0	1	0	0	1	1	0	1	1	0	1	0	0	0	0	0	1	1	0	1	0	1	1	0	0	0	0	0	1	0	1
a00570	chr1	75684	A	G	1	1	0	1	1	1	0	0	1	0	1	0	0	1	0	1	0	0	1	1	0	1	1	0	1	0	0	0	0	0	1	1	0	1	0	1	1	0	0	0	0	0	1	0	1
a00571	chr1	75701	G	A	1	1	0	1	1	1	0	0	1	0	1	0	0	1	0	1	0	0	1	1	0	1	1	0	1	0	0	0	0	0	1	1	0	1	0	1	1	0	0	0	0	0	1	0	1
a00572	chr1	76308	G	A	1	1	0	1	1	1	0	0	1	0	1	0	0	1	0	1	0	0	1	1	0	1	1	0	1	0	0	0	0	0	1	1	0	1	0	1	1	0	0	0	0	0	1	0	1
a00573	chr1	76519	A	G	1	1	0	1	1	1	0	0	1	0	1	0	0	1	0	1	0	0	1	1	0	1	1	0	1	0	0	0	0	0	1	1	0	1	0	1	1	0	0	0	0	0	1	0	1
a00574	chr1	76558	T	A	1	1	0	1	1	1	0	0	1	0	1	0	0	1	0	1	0	0	1	1	0	1	1	0	1	0	0	0	0	0	1	1	0	1	0	1	1	0	0	0	0	0	1	0	1
a00575	chr1	76725	G	A	1	1	0	1	1	1	0	0	1	0	1	0	0	1	0	1	0	0	1	1	0	1	1	0	1	0	0	0	0	0	1	1	0	1	0	1	1	0	0	0	0	0	1	0	1
a00576	chr1	76833	C	G	1	1	0	1	1	1	0	0	1	0	1	0	0	1	0	1	0	0	1	1	0	1	1	0	1	0	0	0	0	0	1	1	0	1	0	1	1	0	0	0	0	0	1	0	1
a00577	chr1	76872	C	T	1	1	0	1	1	1	0	0	1	0	1	0	0	1	0	1	0	0	1	1	0	1	1	0	1	0	0	0	0	0	1	1	0	1	0	1	1	0	0	0	0	0	1	0	1
a00578	chr1	76940	T	C	1	1	0	1	1	1	0	0	1	0	1	0	0	1	0	1	0	0	1	1	0	1	1	0	1	0	0	0	0	0	1	1	0	1	0	1	1	0	0	0	0	0	1	0	1
a00579	chr1	77089	T	A	1	1	0	1	1	1	0	0	1	0	1	0	0	1	0	1	0	0	1	1	0	1	1	0	1	0	0	0	0	0	1	1	0	1	0	1	1	0	0	0	0	0	1	0	1
a00580	chr1	77344	C	G	1	1	0	1	1	1	0	0	1	0	1	0	0	1	0	1	0	0	1	1	0	1	1	0	1	0	0	0	0	0	1	1	0	1	0	1	1	0	0	0	0	0	1	0	1
a00581	chr1	77395	A	C	1	1	0	1	1	1	0	0	1	0	1	0	0	1	0	1	0	0	1	1	0	1	1	0	1	0	0	0	0	0	1	1	0	1	0	1	1	0	0	0	0	0	1	0	1
a00582	chr1	77568	C	T	1	1	0	1	1	1	0	0	1	0	1	0	0	1	0	1	0	0	1	1	0	1	1	0	1	0	0	0	0	0	1	1	0	1	0	1	1	0	0	0	0	0	1	0	1
a00583	chr1	77606	A	T	1	1	0	1	1	1	0	0	1	0	1	0	0	1	0	1	0	0	1	1	0	1	1	0	1	0	0	0	0	0	1	1	0	1	0	1	1	0	0	0	0	0	1	0	1
a00584	chr1	78122	G	A	1	1	0	1	1	1	0	0	1	0	1	0	0	1	0	1	0	0	1	1	0	1	1	0	1	0	0	0	0	0	1	1	0	1	0	1	1	0	0	0	0	0	1	0	1
a00585	chr1	78148	A	G	1	1	0	1	1	1	0	0	1	0	1	0	0	1	0	1	0	0	1	1	0	1	1	0	1	0	0	0	0	0	1	1	0	1	0	1	1	0	0	0	0	0	1	0	1
a00586	chr1	78238	A	C	1	1	0	1	1	1	0	0	1	0	1	0	0	1	0	1	0	0	1	1	0	1	1	0	1	0	0	0	0	0	1	1	0	1	0	1	1	0	0	0	0	0	1	0	1
a00587	chr1	78281	A	T	1	1	0	1	1	1	0	0	1	0	1	0	0	1	0	1	0	0	1	1	0	1	1	0	1	0	0	0	0	0	1	1	0	1	0	1	1	0	0	0	0	0	1	0	1
a00588	chr1	78296	C	T	1	1	0	1	1	1	0	0	1	0	1	0	0	1	0	1	0	0	1	1	0	1	1	0	1	0	0	0	0	0	1	1	0	1	0	1	1	0	0	0	0	0	1	0	1
a00589	chr1	78416	A	G	1	1	0	1	1	1	0	0	1	0	1	0	0	1	0	1	0	0	1	1	0	1	1	0	1	0	0	0	0	0	1	1	0	1	0	1	1	0	0	0	0	0	1	0	1
a00590	chr1	78429	G	T	1	1	0	1	1	1	0	0	1	0	1	0	0	1	0	1	0	0	1	1	0	1	1	0	1	0	0	0	0	0	1	1	0	1	0	1	1	0	0	0	0	0	1	0	1
a00591	chr1	78582	C	G	1	1	0	1	1	1	0	0	1	0	1	0	0	1	0	1	0	0	1	1	0	1	1	0	1	0	0	0	0	0	1	1	0	1	0	1	1	0	0	0	0	0	1	0	1
a00592	chr1	78833	G	A	1	1	0	1	1	1	0	0	1	0	1	0	0	1	0	1	0	0	1	1	0	1	1	0	1	0	0	0	0	0	1	1	0	1	0	1	1	0	0	0	0	0	1	0	1
a00593	chr1	79669	G	A	1	1	0	1	1	1	0	0	1	0	1	0	0	1	0	1	0	0	1	1	0	1	1	0	1	0	0	0	0	0	1	1	0	1	0	1	1	0	0	0	0	0	1	0	1
a00594	chr1	80314	G	C	1	1	0	1	1	1	0	0	1	0	1	0	0	1	0	1	0	0	1	1	0	1	1	0	1	0	0	0	0	0	1	1	0	1	0	1	1	0	0	0	0	0	1	0	1
a00595	chr1	80418	G	A	1	1	0	1	1	1	0	0	1	0	1	0	0	1	0	1	0	0	1	1	0	1	1	0	1	0	0	0	0	0	1	1	0	1	0	1	1	0	0	0	0	0	1	0	1
a00596	chr1	81556	G	A	1	1	0	1	1	1	0	0	1	0	1	0	0	1	0	1	0	0	1	1	0	1	1	0	1	0	0	0	0	0	1	1	0	1	0	1	1	0	0	0	0	0	1	0	1
a00597	chr1	81988	T	A	1	1	0	1	1	1	0	0	1	0	1	0	0	1	0	1	0	0	1	1	0	1	1	0	1	0	0	0	0	0	1	1	0	1	0	1	1	0	0	0	0	0	1	0	1
a00598	chr1	82180	A	G	1	1	0	1	1	1	0	0	1	0	1	0	0	1	0	1	0	0	1	1	0	1	1	0	1	0	0	0	0	0	1	1	0	1	0	1	1	0	0	0	0	0	1	0	1
a00599	chr1	82285	T	C	1	1	0	1	1	1	0	0	1	0	1	0	0	1	0	1	0	0	1	1	0	1	1	0	1	0	0	0	0	0	1	1	0	1	0	1	1	0	0	0	0	0	1	0	1
a00600	chr1	82495	G	C	1	1	0	1	1	1	0	0	1	0	1	0	0	1	0	1	0	0	1	1	0	1	1	0	1	0	0	0	0	0	1	1	0	1	0	1	1	0	0	0	0	0	1	0	1
a00601	chr1	82564	A	T	1	1	0	1	1	1	0	0	1	0	1	0	0	1	0	1	0	0	1	1	0	1	1	0	1	0	0	0	0	0	1	1	0	1	0	1	1	0	0	0	0	0	1	0	1
a00602	chr1	82753	C	T	1	1	0	1	1	1	0	0	1	0	1	0	0	1	0	1	0	0	1	1	0	1	1	0	1	0	0	0	0	0	1	1	0	1	0	1	1	0	0	0	0	0	1	0	1
a00603	chr1	82762	G	A	1	1	0	1	1	1	0	0	1	0	1	0	0	1	0	1	0	0	1	1	0	1	1	0	1	0	0	0	0	0	1	1	0	1	0	1	1	0	0	0	0	0	1	0	1
a00604	chr1	82936	A	C	1	1	0	1	1	1	0	0	1	0	1	0	0	1	0	1	0	0	1	1	0	1	1	0	1	0	0	0	0	0	1	1	0	1	0	1	1	0	0	0	0	0	1	0	1
a00605	chr1	82957	G	A	1	1	0	1	1	1	0	0	1	0	1	0	0	1	0	1	0	0	1	1	0	1	1	0	1	0	0	0	0	0	1	1	0	1	0	1	1	0	0	0	0	0	1	0	1
a00606	chr1	83263	C	T	1	1	0	1	1	1	0	0	1	0	1	0	0	1	0	1	0	0	1	1	0	1	1	0	1	0	0	0	0	0	1	1	0	1	0	1	1	0	0	0	0	0	1	0	1
a00607	chr1	83449	A	G	1	1	0	1	1	1	0	0	1	0	1	0	0	1	0	1	0	0	1	1	0	1	1	0	1	0	0	0	0	0	1	1	0	1	0	1	1	0	0	0	0	0	1	0	1
a00608	chr1	83642	T	C	1	1	0	1	1	1	0	0	1	0	1	0	0	1	0	1	0	0	1	1	0	1	1	0	1	0	0	0	0	0	1	1	0	1	0	1	1	0	0	0	0	0	1	0	1
a00609	chr1	84650	T	C	1	1	0	1	1	1	0	0	1	0	1	0	0	1	0	1	0	0	1	1	0	1	1	0	1	0	0	0	0	0	1	1	0	1	0	1	1	0	0	0	0	0	1	0	1
a00610	chr1	84876	C	A	1	1	0	1	1	1	0	0	1	0	1	0	0	1	0	1	0	0	1	1	0	1	1	0	1	0	0	0	0	0	1	1	0	1	0	1	1	0	0	0	0	0	1	0	1
a00611	chr1	85187	T	C	1	1	0	1	1	1	0	0	1	0	1	0	0	1	0	1	0	0	1	1	0	1	1	0	1	0	0	0	0	0	1	1	0	1	0	1	1	0	0	0	0	0	1	0	1
a00612	chr1	86312	A	G	1	1	0	1	1	1	0	0	1	0	1	0	0	1	0	1	0	0	1	1	0	1	1	0	1	0	0	0	0	0	1	1	0	1	0	1	1	0	0	0	0	0	1	0	1
a00613	chr1	86786	T	A	1	1	0	1	1	1	0	0	1	0	1	0	0	1	0	1	0	0	1	1	0	1	1	0	1	0	0	0	0	0	1	1	0	1	0	1	1	0	0	0	0	0	1	0	1
a00614	chr1	88070	G	A	1	1	0	1	1	1	0	0	1	0	1	0	0	1	0	1	0	0	1	1	0	1	1	0	1	0	0	0	0	0	1	1	0	1	0	1	1	0	0	0	0	0	1	0	1
a00615	chr1	88096	A	T	1	1	0	1	1	1	0	0	1	0	1	0	0	1	0	1	0	0	1	1	0	1	1	0	1	0	0	0	0	0	1	1	0	1	0	1	1	0	0	0	0	0	1	0	1
a00616	chr1	88208	T	C	1	1	0	1	1	1	0	0	1	0	1	0	0	1	0	1	0	0	1	1	0	1	1	0	1	0	0	0	0	0	1	1	0	1	0	1	1	0	0	0	0	0	1	0	1
a00617	chr1	88392	T	C	1	1	0	1	1	1	0	0	1	0	1	0	0	1	0	1	0	0	1	1	0	1	1	0	1	0	0	0	0	0	1	1	0	1	0	1	1	0	0	0	0	0	1	0	1
a00618	chr1	88394	T	G	1	1	0	1	1	1	0	0	1	0	1	0	0	1	0	1	0	0	1	1	0	1	1	0	1	0	0	0	0	0	1	1	0	1	0	1	1	0	0	0	0	0	1	0	1
a00619	chr1	88398	A	C	1	1	0	1	1	1	0	0	1	0	1	0	0	1	0	1	0	0	1	1	0	1	1	0	1	0	0	0	0	0	1	1	0	1	0	1	1	0	0	0	0	0	1	0	1
a00620	chr1	88409	C	T	1	1	0	1	1	1	0	0	1	0	1	0	0	1	0	1	0	0	1	1	0	1	1	0	1	0	0	0	0	0	1	1	0	1	0	1	1	0	0	0	0	0	1	0	1
a00621	chr1	88841	A	C	1	1	0	1	1	1	0	0	1	0	1	0	0	1	0	1	0	0	1	1	0	1	1	0	1	0	0	0	0	0	1	1	0	1	0	1	1	0	0	0	0	0	1	0	1
a00622	chr1	88957	G	A	1	1	0	1	1	1	0	0	1	0	1	0	0	1	0	1	0	0	1	1	0	1	1	0	1	0	0	0	0	0	1	1	0	1	0	1	1	0	0	0	0	0	1	0	1
a00623	chr1	89560	T	C	1	1	0	1	1	1	0	0	1	0	1	0	0	1	0	1	0	0	1	1	0	1	1	0	1	0	0	0	0	0	1	1	0	1	0	1	1	0	0	0	0	0	1	0	1
a00624	chr1	89985	A	T	1	1	0	1	1	1	0	0	1	0	1	0	0	1	0	1	0	0	1	1	0	1	1	0	1	0	0	0	0	0	1	1	0	1	0	1	1	0	0	0	0	0	1	0	1
a00625	chr1	90221	A	C	1	1	0	1	1	1	0	0	1	0	1	0	0	1	0	1	0	0	1	1	0	1	1	0	1	0	0	0	0	0	1	1	0	1	0	1	1	0	0	0	0	0	1	0	1
a00626	chr1	90261	G	C	1	1	0	1	1	1	0	0	1	0	1	0	0	1	0	1	0	0	1	1	0	1	1	0	1	0	0	0	0	0	1	1	0	1	0	1	1	0	0	0	0	0	1	0	1
a00627	chr1	90512	A	G	1	1	0	1	1	1	0	0	1	0	1	0	0	1	0	1	0	0	1	1	0	1	1	0	1	0	0	0	0	0	1	1	0	1	0	1	1	0	0	0	0	0	1	0	1
a00628	chr1	90610	C	A	1	1	0	1	1	1	0	0	1	0	1	0	0	1	0	1	0	0	1	1	0	1	1	0	1	0	0	0	0	0	1	1	0	1	0	1	1	0	0	0	0	0	1	0	1
a00629	chr1	90625	A	G	1	1	0	1	1	1	0	0	1	0	1	0	0	1	0	1	0	0	1	1	0	1	1	0	1	0	0	0	0	0	1	1	0	1	0	1	1	0	0	0	0	0	1	0	1
a00630	chr1	90661	A	G	1	1	0	1	1	1	0	0	1	0	1	0	0	1	0	1	0	0	1	1	0	1	1	0	1	0	0	0	0	0	1	1	0	1	0	1	1	0	0	0	0	0	1	0	1
a00631	chr1	90800	A	C	1	1	0	1	1	1	0	0	1	0	1	0	0	1	0	1	0	0	1	1	0	1	1	0	1	0	0	0	0	0	1	1	0	1	0	1	1	0	0	0	0	0	1	0	1
a00632	chr1	91981	C	T	1	1	0	1	1	1	0	0	1	0	1	0	0	1	0	1	0	0	1	1	0	1	1	0	1	0	0	0	0	0	1	1	0	1	0	1	1	0	0	0	0	0	1	0	1
a00633	chr1	92656	G	A	1	1	0	1	1	1	0	0	1	0	1	0	0	1	0	1	0	0	1	1	0	1	1	0	1	0	0	0	0	0	1	1	0	1	0	1	1	0	0	0	0	0	1	0	1
a00634	chr1	92812	T	G	1	1	0	1	1	1	0	0	1	0	1	0	0	1	0	1	0	0	1	1	0	1	1	0	1	0	0	0	0	0	1	1	0	1	0	1	1	0	0	0	0	0	1	0	1
a00635	chr1	93071	A	G	1	1	0	1	1	1	0	0	1	0	1	0	0	1	0	1	0	0	1	1	0	1	1	0	1	0	0	0	0	0	1	1	0	1	0	1	1	0	0	0	0	0	1	0	1
a00636	chr1	93461	A	G	1	1	0	1	1	1	0	0	1	0	1	0	0	1	0	1	0	0	1	1	0	1	1	0	1	0	0	0	0	0	1	1	0	1	0	1	1	0	0	0	0	0	1	0	1
a00637	chr1	93746	T	G	1	1	0	1	1	1	0	0	1	0	1	0	0	1	0	1	0	0	1	1	0	1	1	0	1	0	0	0	0	0	1	1	0	1	0	1	1	0	0	0	0	0	1	0	1
a00638	chr1	93760	T	C	1	1	0	1	1	1	0	0	1	0	1	0	0	1	0	1	0	0	1	1	0	1	1	0	1	0	0	0	0	0	1	1	0	1	0	1	1	0	0	0	0	0	1	0	1
a00639	chr1	93863	G	A	1	1	0	1	1	1	0	0	1	0	1	0	0	1	0	1	0	0	1	1	0	1	1	0	1	0	0	0	0	0	1	1	0	1	0	1	1	0	0	0	0	0	1	0	1
a00640	chr1	94241	C	T	1	1	0	1	1	1	0	0	1	0	1	0	0	1	0	1	0	0	1	1	0	1	1	0	1	0	0	0	0	0	1	1	0	1	0	1	1	0	0	0	0	0	1	0	1
a00641	chr1	94316	C	T	1	1	0	1	1	1	0	0	1	0	1	0	0	1	0	1	0	0	1	1	0	1	1	0	1	0	0	0	0	0	1	1	0	1	0	1	1	0	0	0	0	0	1	0	1
a00642	chr1	94350	T	C	1	1	0	1	1	1	0	0	1	0	1	0	0	1	0	1	0	0	1	1	0	1	1	0	1	0	0	0	0	0	1	1	0	1	0	1	1	0	0	0	0	0	1	0	1
a00643	chr1	94658	G	C	1	1	0	1	1	1	0	0	1	0	1	0	0	1	0	1	0	0	1	1	0	1	1	0	1	0	0	0	0	0	1	1	0	1	0	1	1	0	0	0	0	0	1	0	1
a00644	chr1	95008	T	C	1	1	0	1	1	1	0	0	1	0	1	0	0	1	0	1	0	0	1	1	0	1	1	0	1	0	0	0	0	0	1	1	0	1	0	1	1	0	0	0	0	0	1	0	1
a00645	chr1	95042	G	A	1	1	0	1	1	1	0	0	1	0	1	0	0	1	0	1	0	0	1	1	0	1	1	0	1	0	0	0	0	0	1	1	0	1	0	1	1	0	0	0	0	0	1	0	1
a00646	chr1	95143	A	C	1	1	0	1	1	1	0	0	1	0	1	0	0	1	0	1	0	0	1	1	0	1	1	0	1	0	0	0	0	0	1	1	0	1	0	1	1	0	0	0	0	1	1	0	1
a00647	chr1	95165	T	C	1	1	0	1	1	1	0	0	1	0	1	0	0	1	0	1	0	0	1	1	0	1	1	0	1	0	0	0	0	0	1	1	0	1	0	1	1	0	0	0	0	1	1	0	1
a00648	chr1	95452	T	C	1	1	0	1	1	1	0	0	1	0	1	0	0	1	0	1	0	0	1	1	0	1	1	0	1	0	0	0	0	0	1	1	0	1	0	1	1	0	0	0	0	0	1	0	1
a00649	chr1	95467	C	T	1	1	0	1	1	1	0	0	1	0	1	0	0	1	0	1	0	0	1	1	0	1	1	0	1	0	0	0	0	0	1	1	0	1	0	1	1	0	0	0	0	0	1	0	1
a00650	chr1	95806	A	C	1	1	0	1	1	1	0	0	1	0	1	0	0	1	0	1	0	0	1	1	0	1	1	0	1	0	0	0	0	0	1	1	0	1	0	1	1	0	0	0	0	0	1	0	1
a00651	chr1	96506	C	A	1	1	0	1	1	1	0	0	1	0	1	0	0	1	0	1	0	0	1	1	0	1	1	0	1	0	0	0	0	0	1	1	0	1	0	1	1	0	0	0	0	0	1	0	1
a00652	chr1	96565	T	C	1	1	0	1	1	1	0	0	1	0	1	0	0	1	0	1	0	0	1	1	0	1	1	0	1	0	0	0	0	0	1	1	0	1	0	1	1	0	0	0	0	0	1	0	1
a00653	chr1	96750	T	A	1	1	0	1	1	1	0	0	1	0	1	0	0	1	0	1	0	0	1	1	0	1	1	0	1	0	0	0	0	0	1	1	0	1	0	1	1	0	0	0	0	0	1	0	1
a00654	chr1	96929	A	T	1	1	0	1	1	1	0	0	1	0	1	0	0	1	0	1	0	0	1	1	0	1	1	0	1	0	0	0	0	0	1	1	0	1	0	1	1	0	0	0	0	0	1	0	1
a00655	chr1	97010	T	C	1	1	0	1	1	1	0	0	1	0	1	0	0	1	0	1	0	0	1	1	0	1	1	0	1	0	0	0	0	0	1	1	0	1	0	1	1	0	0	0	0	0	1	0	1
a00656	chr1	97026	C	T	1	1	0	1	1	1	0	0	1	0	1	0	0	1	0	1	0	0	1	1	0	1	1	0	1	0	0	0	0	0	1	1	0	1	0	1	1	0	0	0	0	0	1	0	1
a00657	chr1	97054	A	G	1	1	0	1	1	1	0	0	1	0	1	0	0	1	0	1	0	0	1	1	0	1	1	0	1	0	0	0	0	0	1	1	0	1	0	1	1	0	0	0	0	0	1	0	1
a00658	chr1	97299	A	C	1	1	0	1	1	1	0	0	1	0	1	0	0	1	0	1	0	0	1	1	0	1	1	0	1	0	0	0	0	0	1	1	0	1	0	1	1	0	0	0	0	0	1	0	1
a00659	chr1	97399	G	C	1	1	0	1	1	1	0	0	1	0	1	0	0	1	0	1	0	0	1	1	0	1	1	0	1	0	0	0	0	0	1	1	0	1	0	1	1	0	0	0	0	0	1	0	1
a00660	chr1	97434	A	G	1	1	0	1	1	1	0	0	1	0	1	0	0	1	0	1	0	0	1	1	0	1	1	0	1	0	0	0	0	0	1	1	0	1	0	1	1	0	0	0	0	0	1	0	1
a00661	chr1	97439	T	C	1	1	0	1	1	1	0	0	1	0	1	0	0	1	0	1	0	0	1	1	0	1	1	0	1	0	0	0	0	0	1	1	0	1	0	1	1	0	0	0	0	0	1	0	1
a00662	chr1	97647	G	T	1	1	0	1	1	1	0	0	1	0	1	0	0	1	0	1	0	0	1	1	0	1	1	0	1	0	0	0	0	0	1	1	0	1	0	1	1	0	0	0	0	0	1	0	1
a00663	chr1	97810	C	T	1	1	0	1	1	1	0	0	1	0	1	0	0	1	0	1	0	0	1	1	0	1	1	0	1	0	0	0	0	0	1	1	0	1	0	1	1	0	0	0	0	0	1	0	1
a00664	chr1	97987	T	C	1	1	0	1	1	1	0	0	1	0	1	0	0	1	0	1	0	0	1	1	0	1	1	0	1	0	0	0	0	0	1	1	0	1	0	1	1	0	0	0	0	0	1	0	1
a00665	chr1	98059	G	A	1	1	0	1	1	1	0	0	1	0	1	0	0	1	0	1	0	0	1	1	0	1	1	0	1	0	0	0	0	0	1	1	0	1	0	1	1	0	0	0	0	0	1	0	1
a00666	chr1	98077	A	G	1	1	0	1	1	1	0	0	1	0	1	0	0	1	0	1	0	0	1	1	0	1	1	0	1	0	0	0	0	0	1	1	0	1	0	1	1	0	0	0	0	0	1	0	1
a00667	chr1	98116	A	G	1	1	0	1	1	1	0	0	1	0	1	0	0	1	0	1	0	0	1	1	0	1	1	0	1	0	0	0	0	0	1	1	0	1	0	1	1	0	0	0	0	0	1	0	1
a00668	chr1	98134	T	C	1	1	0	1	1	1	0	0	1	0	1	0	0	1	0	1	0	0	1	1	0	1	1	0	1	0	0	0	0	0	1	1	0	1	0	1	1	0	0	0	0	0	1	0	1
a00669	chr1	98168	T	C	1	1	0	1	1	1	0	0	1	0	1	0	0	1	0	1	0	0	1	1	0	1	1	0	1	0	0	0	0	0	1	1	0	1	0	1	1	0	0	0	0	0	1	0	1
a00670	chr1	98547	T	C	1	1	0	1	1	1	0	0	1	0	1	0	0	1	0	1	0	0	1	1	0	1	1	0	1	0	0	0	0	0	1	1	0	1	0	1	1	0	0	0	0	0	1	0	1
a00671	chr1	98687	T	G	1	1	0	1	1	1	0	0	1	0	1	0	0	1	0	1	0	0	1	1	0	1	1	0	1	0	0	0	0	0	1	1	0	1	0	1	1	0	0	0	0	0	1	0	1
a00672	chr1	98692	C	T	1	1	0	1	1	1	0	0	1	0	1	0	0	1	0	1	0	0	1	1	0	1	1	0	1	0	0	0	0	0	1	1	0	1	0	1	1	0	0	0	0	0	1	0	1
a00673	chr1	99016	C	A	1	1	0	1	1	1	0	0	1	0	1	0	0	1	0	1	0	0	1	1	0	1	1	0	1	0	0	0	0	0	1	1	0	1	0	1	1	0	0	0	0	0	1	0	1
a00674	chr1	99102	A	G	1	1	0	1	1	1	0	0	1	0	1	0	0	1	0	1	0	0	1	1	0	1	1	0	1	0	0	0	0	0	1	1	0	1	0	1	1	0	0	0	0	0	1	0	1
a00675	chr1	99369	A	G	1	1	0	1	1	1	0	0	1	0	1	0	0	1	0	1	0	0	1	1	0	1	1	0	1	0	0	0	0	0	1	1	0	1	0	1	1	0	0	0	0	0	1	0	1
a00676	chr1	99474	A	G	1	1	0	1	1	1	0	0	1	0	1	0	0	1	0	1	0	0	1	1	0	1	1	0	1	0	0	0	0	0	1	1	0	1	0	1	1	0	0	0	0	0	1	0	1
a00677	chr1	99714	T	C	1	1	0	1	1	1	0	0	1	0	1	0	0	1	0	1	0	0	1	1	0	1	1	0	1	0	0	0	0	0	1	1	0	1	0	1	1	0	0	0	0	0	1	0	1
a00678	chr1	99747	A	G	1	1	0	1	1	1	0	0	1	0	1	0	0	1	0	1	0	0	1	1	0	1	1	0	1	0	0	0	0	0	1	1	0	1	0	1	1	0	0	0	0	0	1	0	1
a00679	chr1	99843	A	G	1	1	0	1	1	1	0	0	1	0	1	0	0	1	0	1	0	0	1	1	0	1	1	0	1	0	0	0	0	0	1	1	0	1	0	1	1	0	0	0	0	0	1	0	1
a00680	chr1	99917	A	G	1	1	0	1	1	1	0	0	1	0	1	0	0	1	0	1	0	0	1	1	0	1	1	0	1	0	0	0	0	0	1	1	0	1	0	1	1	0	0	0	0	0	1	0	1
a00681	chr1	99945	A	G	1	1	0	1	1	1	0	0	1	0	1	0	0	1	0	1	0	0	1	1	0	1	1	0	1	0	0	0	0	0	1	1	0	1	0	1	1	0	0	0	0	0	1	0	1
a00682	chr1	100068	G	A	1	1	0	1	1	1	0	0	1	0	1	0	0	1	0	1	0	0	1	1	0	1	1	0	1	0	0	0	0	0	1	1	0	1	0	1	1	0	0	0	0	0	1	0	1
a00683	chr1	100187	T	G	1	1	0	1	1	1	0	0	1	0	1	0	0	1	0	1	0	0	1	1	0	1	1	0	1	0	0	0	0	0	1	1	0	1	0	1	1	0	0	0	0	0	1	0	1
a00684	chr1	100235	C	T	1	1	0	1	1	1	0	0	1	0	1	0	0	1	0	1	0	0	1	1	0	1	1	0	1	0	0	0	0	0	1	1	0	1	0	1	1	0	0	0	0	0	1	0	1
a00685	chr1	100379	C	T	1	1	0	1	1	1	0	0	1	0	1	0	0	1	0	1	0	0	1	1	0	1	1	0	1	0	0	0	0	0	1	1	0	1	0	1	1	0	0	0	0	0	1	0	1
a00686	chr1	100430	G	A	1	1	0	1	1	1	0	0	1	0	1	0	0	1	0	1	0	0	1	1	0	1	1	0	1	0	0	0	0	0	1	1	0	1	0	1	1	0	0	0	0	0	1	0	1
a00687	chr1	100451	A	G	1	1	0	1	1	1	0	0	1	0	1	0	0	1	0	1	0	0	1	1	0	1	1	0	1	0	0	0	0	0	1	1	0	1	0	1	1	0	0	0	0	0	1	0	1
a00688	chr1	100649	A	G	1	1	0	1	1	1	0	0	1	0	1	0	0	1	0	1	0	0	1	1	0	1	1	0	1	0	0	0	0	0	1	1	0	1	0	1	1	0	0	0	0	0	1	0	1
a00689	chr1	100703	A	T	1	1	0	1	1	1	0	0	1	0	1	0	0	1	0	1	0	0	1	1	0	1	1	0	1	0	0	0	0	0	1	1	0	1	0	1	1	0	0	0	0	0	1	0	1
a00690	chr1	100707	T	G	1	1	0	1	1	1	0	0	1	0	1	0	0	1	0	1	0	0	1	1	0	1	1	0	1	0	0	0	0	0	1	1	0	1	0	1	1	0	0	0	0	0	1	0	1
a00691	chr1	100993	A	G	1	1	0	1	1	1	0	0	1	0	1	0	0	1	0	1	0	0	1	1	0	1	1	0	1	0	0	0	0	0	1	1	0	1	0	1	1	0	0	0	0	0	1	0	1
a00692	chr1	101270	T	C	1	1	0	1	1	1	0	0	1	0	1	0	0	1	0	1	0	0	1	1	0	1	1	0	1	0	0	0	0	0	1	1	0	1	0	1	1	0	0	0	0	0	1	0	1
a00693	chr1	101599	A	G	1	1	0	1	1	1	0	0	1	0	1	0	0	1	0	1	0	0	1	1	0	1	1	0	1	0	0	0	0	0	1	1	0	1	0	1	1	0	0	0	0	0	1	0	1
a00694	chr1	101626	C	T	1	1	0	1	1	1	0	0	1	0	1	0	0	1	0	1	0	0	1	1	0	1	1	0	1	0	0	0	0	0	1	1	0	1	0	1	1	0	0	0	0	0	1	0	1
a00695	chr1	101668	G	A	1	1	0	1	1	1	0	0	1	0	1	0	0	1	0	1	0	0	1	1	0	1	1	0	1	0	0	0	0	0	1	1	0	1	0	1	1	0	0	0	0	0	1	0	1
a00696	chr1	101844	T	C	1	1	0	1	1	1	0	0	1	0	1	0	0	1	0	1	0	0	1	1	0	1	1	0	1	0	0	0	0	0	1	1	0	1	0	1	1	0	0	0	0	0	1	0	1
a00697	chr1	102373	C	T	1	1	0	1	1	1	0	0	1	0	1	0	0	1	0	1	0	0	1	1	0	1	1	0	1	0	0	0	0	0	1	1	0	1	0	1	1	0	0	0	0	0	1	0	1
a00698	chr1	102457	G	A	1	1	0	1	1	1	0	0	1	0	1	0	0	1	0	1	0	0	1	1	0	1	1	0	1	0	0	0	0	0	1	1	0	1	0	1	1	0	0	0	0	0	1	0	1
a00699	chr1	102506	C	G	1	1	0	1	1	1	0	0	1	0	1	0	0	1	0	1	0	0	1	1	0	1	1	0	1	0	0	0	0	0	1	1	0	1	0	1	1	0	0	0	0	0	1	0	1
a00700	chr1	102845	C	T	1	1	0	1	1	1	0	0	1	0	1	0	0	1	0	1	0	0	1	1	0	1	1	0	1	0	0	0	0	0	1	1	0	1	0	1	1	0	0	0	0	0	1	0	1
a00701	chr1	103316	G	C	1	1	0	1	1	1	0	0	1	0	1	0	0	1	0	1	0	0	1	1	0	1	1	0	1	0	0	0	0	0	1	1	0	1	0	1	1	0	0	0	0	0	1	0	1
a00702	chr1	103532	A	C	1	1	0	1	1	1	0	0	1	0	1	0	0	1	0	1	0	0	1	1	0	1	1	0	1	0	0	0	0	0	1	1	0	1	0	1	1	0	0	0	0	0	1	0	1
a00703	chr1	103999	T	G	1	1	0	1	1	1	0	0	1	0	1	0	0	1	0	1	0	0	1	1	0	1	1	0	1	0	0	0	0	0	1	1	0	1	0	1	1	0	0	0	0	0	1	0	1
a00704	chr1	104005	G	A	1	1	0	1	1	1	0	0	1	0	1	0	0	1	0	1	0	0	1	1	0	1	1	0	1	0	0	0	0	0	1	1	0	1	0	1	1	0	0	0	0	0	1	0	1
a00705	chr1	104740	T	C	1	1	0	1	1	1	0	0	1	0	1	0	0	1	0	1	0	0	1	1	0	1	1	0	1	0	0	0	0	0	1	1	0	1	0	1	1	0	0	0	0	0	1	0	1
a00706	chr1	105661	A	G	1	1	0	1	1	1	0	0	1	0	1	0	0	1	0	1	0	0	1	1	0	1	1	0	1	0	0	0	0	0	1	1	0	1	0	1	1	0	0	0	0	0	1	0	1
a00707	chr1	106281	G	C	1	1	0	1	1	1	0	0	1	0	1	0	0	1	0	1	0	0	1	1	0	1	1	0	1	0	0	0	0	0	1	1	0	1	0	1	1	0	0	0	0	0	1	0	1
a00708	chr1	106302	C	T	1	1	0	1	1	1	0	0	1	0	1	0	0	1	0	1	0	0	1	1	0	1	1	0	1	0	0	0	0	0	1	1	0	1	0	1	1	0	0	0	0	0	1	0	1
a00709	chr1	107049	A	G	1	1	0	1	1	1	0	0	1	0	1	0	0	1	0	1	0	0	1	1	0	1	1	0	1	0	0	0	0	0	1	1	0	1	0	1	1	0	0	0	0	0	1	0	1
a00710	chr1	107123	C	A	1	1	0	1	1	1	0	0	1	0	1	0	0	1	0	1	0	0	1	1	0	1	1	0	1	0	0	0	0	0	1	1	0	1	0	1	1	0	0	0	0	0	1	0	1
a00711	chr1	107324	C	T	1	1	0	1	1	1	0	0	1	0	1	0	0	1	0	1	0	0	1	1	0	1	1	0	1	0	0	0	0	0	1	1	0	1	0	1	1	0	0	0	0	0	1	0	1
a00712	chr1	107529	G	T	1	1	0	1	1	1	0	0	1	0	1	0	0	1	0	1	0	0	1	1	0	1	1	0	1	0	0	0	0	0	1	1	0	1	0	1	1	0	0	0	0	0	1	0	1
a00713	chr1	107549	T	C	1	1	0	1	1	1	0	0	1	0	1	0	0	1	0	1	0	0	1	1	0	1	1	0	1	0	0	0	0	0	1	1	0	1	0	1	1	0	0	0	0	0	1	0	1
a00714	chr1	107712	A	G	1	1	0	1	1	1	0	0	1	0	1	0	0	1	0	1	0	0	1	1	0	1	1	0	1	0	0	0	0	0	1	1	0	1	0	1	1	0	0	0	0	0	1	0	1
a00715	chr1	107723	T	C	1	1	0	1	1	1	0	0	1	0	1	0	0	1	0	1	0	0	1	1	0	1	1	0	1	0	0	0	0	0	1	1	0	1	0	1	1	0	0	0	0	0	1	0	1
a00716	chr1	107766	A	G	1	1	0	1	1	1	0	0	1	0	1	0	0	1	0	1	0	0	1	1	0	1	1	0	1	0	0	0	0	0	1	1	0	1	0	1	1	0	0	0	0	0	1	0	1
a00717	chr1	107962	T	G	1	1	0	1	1	1	0	0	1	0	1	0	0	1	0	1	0	0	1	1	0	1	1	0	1	0	0	0	0	0	1	1	0	1	0	1	1	0	0	0	0	0	1	0	1
a00718	chr1	108017	A	G	1	1	0	1	1	1	0	0	1	0	1	0	0	1	0	1	0	0	1	1	0	1	1	0	1	0	0	0	0	0	1	1	0	1	0	1	1	0	0	0	0	0	1	0	1
a00719	chr1	108152	A	G	1	1	0	1	1	1	0	0	1	0	1	0	0	1	0	1	0	0	1	1	0	1	1	0	1	0	0	0	0	0	1	1	0	1	0	1	1	0	0	0	0	0	1	0	1
a00720	chr1	108370	C	T	1	1	0	1	1	1	0	0	1	0	1	0	0	1	0	1	0	0	1	1	0	1	1	0	1	0	0	0	0	0	1	1	0	1	0	1	1	0	0	0	0	0	1	0	1
a00721	chr1	108610	T	C	1	1	0	1	1	1	0	0	1	0	1	0	0	1	0	1	0	0	1	1	0	1	1	0	1	0	0	0	0	0	1	1	0	1	0	1	1	0	0	0	0	0	1	0	1
a00722	chr1	108934	C	T	1	1	0	1	1	1	0	0	1	0	1	0	0	1	0	1	0	0	1	1	0	1	1	0	1	0	0	0	0	0	1	1	0	1	0	1	1	0	0	0	0	0	1	0	1
a00723	chr1	109744	T	C	1	1	0	1	1	1	0	0	1	0	1	0	0	1	0	1	0	0	1	1	0	1	1	0	1	0	0	0	0	0	1	1	0	1	0	1	1	0	0	0	0	0	1	0	1
a00724	chr1	109897	C	T	1	1	0	1	1	1	0	0	1	0	1	0	0	1	0	1	0	0	1	1	0	1	1	0	1	0	0	0	0	0	1	1	0	1	0	1	1	0	0	0	0	0	1	0	1
a00725	chr1	110364	C	G	1	1	0	1	1	1	0	0	1	0	1	0	0	1	0	1	0	0	1	1	0	1	1	0	1	0	0	0	0	0	1	1	0	1	0	1	1	0	0	0	0	0	1	0	1
a00726	chr1	110426	A	G	1	1	0	1	1	1	0	0	1	0	1	0	0	1	0	1	0	0	1	1	0	1	1	0	1	0	0	0	0	0	1	1	0	1	0	1	1	0	0	0	0	0	1	0	1
a00727	chr1	110452	A	T	1	1	0	1	1	1	0	0	1	0	1	0	0	1	0	1	0	0	1	1	0	1	1	0	1	0	0	0	0	0	1	1	0	1	0	1	1	0	0	0	0	0	1	0	1
a00728	chr1	110875	C	T	1	1	0	1	1	1	0	0	1	0	1	0	0	1	0	1	0	0	1	1	0	1	1	0	1	0	0	0	0	0	1	1	0	1	0	1	1	0	0	0	0	0	1	0	1
a00729	chr1	110891	G	A	1	1	0	1	1	1	0	0	1	0	1	0	0	1	0	1	0	0	1	1	0	1	1	0	1	0	0	0	0	0	1	1	0	1	0	1	1	0	0	0	0	0	1	0	1
a00730	chr1	111022	T	C	1	1	0	1	1	1	0	0	1	0	1	0	0	1	0	1	0	0	1	1	0	1	1	0	1	0	0	0	0	0	1	1	0	1	0	1	1	0	0	0	0	0	1	0	1
a00731	chr1	111034	A	C	1	1	0	1	1	1	0	0	1	0	1	0	0	1	0	1	0	0	1	1	0	1	1	0	1	0	0	0	0	0	1	1	0	1	0	1	1	0	0	0	0	0	1	0	1
a00732	chr1	111448	C	T	1	1	0	1	1	1	0	0	1	0	1	0	0	1	0	1	0	0	1	1	0	1	1	0	1	0	0	0	0	0	1	1	0	1	0	1	1	0	0	0	0	0	1	0	1
a00733	chr1	111638	C	T	1	1	0	1	1	1	0	0	1	0	1	0	0	1	0	1	0	0	1	1	0	1	1	0	1	0	0	0	0	0	1	1	0	1	0	1	1	0	0	0	0	0	1	0	1
a00734	chr1	111670	A	G	1	1	0	1	1	1	0	0	1	0	1	0	0	1	0	1	0	0	1	1	0	1	1	0	1	0	0	0	0	0	1	1	0	1	0	1	1	0	0	0	0	0	1	0	1
a00735	chr1	111824	T	C	1	1	0	1	1	1	0	0	1	0	1	0	0	1	0	1	0	0	1	1	0	1	1	0	1	0	0	0	0	0	1	1	0	1	0	1	1	0	0	0	0	0	1	0	1
a00736	chr1	112044	C	G	1	1	0	1	1	1	0	0	1	0	1	0	0	1	0	1	0	0	1	1	0	1	1	0	1	0	0	0	0	0	1	1	0	1	0	1	1	0	0	0	0	0	1	0	1
a00737	chr1	112111	G	A	1	1	0	1	1	1	0	0	1	0	1	0	0	1	0	1	0	0	1	1	0	1	1	0	1	0	0	0	0	0	1	1	0	1	0	1	1	0	0	0	0	0	1	0	1
a00738	chr1	112162	G	A	1	1	0	1	1	1	0	0	1	0	1	0	0	1	0	1	0	0	1	1	0	1	1	0	1	0	0	0	0	0	1	1	0	1	0	1	1	0	0	0	0	0	1	0	1
a00739	chr1	112354	G	A	1	1	0	1	1	1	0	0	1	0	1	0	0	1	0	1	0	0	1	1	0	1	1	0	1	0	0	0	0	0	1	1	0	1	0	1	1	0	0	0	0	0	1	0	1
a00740	chr1	112381	C	A	1	1	0	1	1	1	0	0	1	0	1	0	0	1	0	1	0	0	1	1	0	1	1	0	1	0	0	0	0	0	1	1	0	1	0	1	1	0	0	0	0	0	1	0	1
a00741	chr1	112392	A	C	1	1	0	1	1	1	0	0	1	0	1	0	0	1	0	1	0	0	1	1	0	1	1	0	1	0	0	0	0	0	1	1	0	1	0	1	1	0	0	0	0	0	1	0	1
a00742	chr1	112426	G	A	1	1	0	1	1	1	0	0	1	0	1	0	0	1	0	1	0	0	1	1	0	1	1	0	1	0	0	0	0	0	1	1	0	1	0	1	1	0	0	0	0	0	1	0	1
a00743	chr1	112462	C	A	1	1	0	1	1	1	0	0	1	0	1	0	0	1	0	1	0	0	1	1	0	1	1	0	1	0	0	0	0	0	1	1	0	1	0	1	1	0	0	0	0	0	1	0	1
a00744	chr1	112502	A	T	1	1	0	1	1	1	0	0	1	0	1	0	0	1	0	1	0	0	1	1	0	1	1	0	1	0	0	0	0	0	1	1	0	1	0	1	1	0	0	0	0	0	1	0	1
a00745	chr1	112680	G	A	1	1	0	1	1	1	0	0	1	0	1	0	0	1	0	1	0	0	1	1	0	1	1	0	1	0	0	0	0	0	1	1	0	1	0	1	1	0	0	0	0	0	1	0	1
a00746	chr1	112783	G	A	1	1	0	1	1	1	0	0	1	0	1	0	0	1	0	1	0	0	1	1	0	1	1	0	1	0	0	0	0	0	1	1	0	1	0	1	1	0	0	0	0	0	1	0	1
a00747	chr1	112815	T	A	1	1	0	1	1	1	0	0	1	0	1	0	0	1	0	1	0	0	1	1	0	1	1	0	1	0	0	0	0	0	1	1	0	1	0	1	1	0	0	0	0	0	1	0	1
a00748	chr1	112980	T	C	1	1	0	1	1	1	0	0	1	0	1	0	0	1	0	1	0	0	1	1	0	1	1	0	1	0	0	0	0	0	1	1	0	1	0	1	1	0	0	0	0	0	1	0	1
a00749	chr1	112987	G	C	1	1	0	1	1	1	0	0	1	0	1	0	0	1	0	1	0	0	1	1	0	1	1	0	1	0	0	0	0	0	1	1	0	1	0	1	1	0	0	0	0	0	1	0	1
a00750	chr1	112988	C	T	1	1	0	1	1	1	0	0	1	0	1	0	0	1	0	1	0	0	1	1	0	1	1	0	1	0	0	0	0	0	1	1	0	1	0	1	1	0	0	0	0	0	1	0	1
a00751	chr1	112995	C	T	1	1	0	1	1	1	0	0	1	0	1	0	0	1	0	1	0	0	1	1	0	1	1	0	1	0	0	0	0	0	1	1	0	1	0	1	1	0	0	0	0	0	1	0	1
a00752	chr1	113041	C	G	1	1	0	1	1	1	0	0	1	0	1	0	0	1	0	1	0	0	1	1	0	1	1	0	1	0	0	0	0	0	1	1	0	1	0	1	1	0	0	0	0	0	1	0	1
a00753	chr1	113047	G	C	1	1	0	1	1	1	0	0	1	0	1	0	0	1	0	1	0	0	1	1	0	1	1	0	1	0	0	0	0	0	1	1	0	1	0	1	1	0	0	0	0	0	1	0	1
a00754	chr1	113048	A	C	1	1	0	1	1	1	0	0	1	0	1	0	0	1	0	1	0	0	1	1	0	1	1	0	1	0	0	0	0	0	1	1	0	1	0	1	1	0	0	0	0	0	1	0	1
a00755	chr1	113319	C	T	1	1	0	1	1	1	0	0	1	0	1	0	0	1	0	1	0	0	1	1	0	1	1	0	1	0	0	0	0	0	1	1	0	1	0	1	1	0	0	0	0	0	1	0	1
a00756	chr1	113343	T	C	1	1	0	1	1	1	0	0	1	0	1	0	0	1	0	1	0	0	1	1	0	1	1	0	1	0	0	0	0	0	1	1	0	1	0	1	1	0	0	0	0	0	1	0	1
a00757	chr1	113361	C	A	1	1	0	1	1	1	0	0	1	0	1	0	0	1	0	1	0	0	1	1	0	1	1	0	1	0	0	0	0	0	1	1	0	1	0	1	1	0	0	0	0	0	1	0	1
a00758	chr1	113388	A	C	1	1	0	1	1	1	0	0	1	0	1	0	0	1	0	1	0	0	1	1	0	1	1	0	1	0	0	0	0	0	1	1	0	1	0	1	1	0	0	0	0	0	1	0	1
a00759	chr1	113418	G	A	1	1	0	1	1	1	0	0	1	0	1	0	0	1	0	1	0	0	1	1	0	1	1	0	1	0	0	0	0	0	1	1	0	1	0	1	1	0	0	0	0	0	1	0	1
a00760	chr1	113427	G	A	1	1	0	1	1	1	0	0	1	0	1	0	0	1	0	1	0	0	1	1	0	1	1	0	1	0	0	0	0	0	1	1	0	1	0	1	1	0	0	0	0	0	1	0	1
a00761	chr1	113526	A	G	1	1	0	1	1	1	0	0	1	0	1	0	0	1	0	1	0	0	1	1	0	1	1	0	1	0	0	0	0	0	1	1	0	1	0	1	1	0	0	0	0	0	1	0	1
a00762	chr1	113805	T	C	1	1	0	1	1	1	0	0	1	0	1	0	0	1	0	1	0	0	1	1	0	1	1	0	1	0	0	0	0	0	1	1	0	1	0	1	1	0	0	0	0	0	1	0	1
a00763	chr1	113900	G	A	1	1	0	1	1	1	0	0	1	0	1	0	0	1	0	1	0	0	1	1	0	1	1	0	1	0	0	0	0	0	1	1	0	1	0	1	1	0	0	0	0	0	1	0	1
a00764	chr1	113928	G	A	1	1	0	1	1	1	0	0	1	0	1	0	0	1	0	1	0	0	1	1	0	1	1	0	1	0	0	0	0	0	1	1	0	1	0	1	1	0	0	0	0	0	1	0	1
a00765	chr1	113934	T	C	1	1	0	1	1	1	0	0	1	0	1	0	0	1	0	1	0	0	1	1	0	1	1	0	1	0	0	0	0	0	1	1	0	1	0	1	1	0	0	0	0	0	1	0	1
a00766	chr1	114105	T	G	1	1	0	1	1	1	0	0	1	0	1	0	0	1	0	1	0	0	1	1	0	1	1	0	1	0	0	0	0	0	1	1	0	1	0	1	1	0	0	0	0	0	1	0	1
a00767	chr1	114114	T	C	1	1	0	1	1	1	0	0	1	0	1	0	0	1	0	1	0	0	1	1	0	1	1	0	1	0	0	0	0	0	1	1	0	1	0	1	1	0	0	0	0	0	1	0	1
a00768	chr1	114124	C	A	1	1	0	1	1	1	0	0	1	0	1	0	0	1	0	1	0	0	1	1	0	1	1	0	1	0	0	0	0	0	1	1	0	1	0	1	1	0	0	0	0	0	1	0	1
a00769	chr1	114162	C	T	1	1	0	1	1	1	0	0	1	0	1	0	0	1	0	1	0	0	1	1	0	1	1	0	1	0	0	0	0	0	1	1	0	1	0	1	1	0	0	0	0	0	1	0	1
a00770	chr1	114234	C	T	1	1	0	1	1	1	0	0	1	0	1	0	0	1	0	1	0	0	1	1	0	1	1	0	1	0	0	0	0	0	1	1	0	1	0	1	1	0	0	0	0	0	1	0	1
a00771	chr1	114246	C	T	1	1	0	1	1	1	0	0	1	0	1	0	0	1	0	1	0	0	1	1	0	1	1	0	1	0	0	0	0	0	1	1	0	1	0	1	1	0	0	0	0	0	1	0	1
a00772	chr1	114319	A	G	1	1	0	1	1	1	0	0	1	0	1	0	0	1	0	1	0	0	1	1	0	1	1	0	1	0	0	0	0	0	1	1	0	1	0	1	1	0	0	0	0	0	1	0	1
a00773	chr1	114328	C	T	1	1	0	1	1	1	0	0	1	0	1	0	0	1	0	1	0	0	1	1	0	1	1	0	1	0	0	0	0	0	1	1	0	1	0	1	1	0	0	0	0	0	1	0	1
a00774	chr1	114456	A	G	1	1	0	1	1	1	0	0	1	0	1	0	0	1	0	1	0	0	1	1	0	1	1	0	1	0	0	0	0	0	1	1	0	1	0	1	1	0	0	0	0	0	1	0	1
a00775	chr1	114471	C	T	1	1	0	1	1	1	0	0	1	0	1	0	0	1	0	1	0	0	1	1	0	1	1	0	1	0	0	0	0	0	1	1	0	1	0	1	1	0	0	0	0	0	1	0	1
a00776	chr1	114492	A	G	1	1	0	1	1	1	0	0	1	0	1	0	0	1	0	1	0	0	1	1	0	1	1	0	1	0	0	0	0	0	1	1	0	1	0	1	1	0	0	0	0	0	1	0	1
a00777	chr1	114845	A	G	1	1	0	1	1	1	0	0	1	0	1	0	0	1	0	1	0	0	1	1	0	1	1	0	1	0	0	0	0	0	1	1	0	1	0	1	1	0	0	0	0	0	1	0	1
a00778	chr1	115279	C	T	1	1	0	1	1	1	0	0	1	0	1	0	0	1	0	1	0	0	1	1	0	1	1	0	1	0	0	0	0	0	1	1	0	1	0	1	1	0	0	0	0	0	1	0	1
a00779	chr1	115796	G	A	1	1	0	1	1	1	0	0	1	0	1	0	0	1	0	1	0	0	1	1	0	1	1	0	1	0	0	0	0	0	1	1	0	1	0	1	1	0	0	0	0	0	1	0	1
a00780	chr1	116068	A	G	1	1	0	1	1	1	0	0	1	0	1	0	0	1	0	1	0	0	1	1	0	1	1	0	1	0	0	0	0	0	1	1	0	1	0	1	1	0	0	0	0	0	1	0	1
a00781	chr1	116304	G	A	1	1	0	1	1	1	0	0	1	0	1	0	0	1	0	1	0	0	1	1	0	1	1	0	1	0	0	0	0	0	1	1	0	1	0	1	1	0	0	0	0	0	1	0	1
a00782	chr1	116428	G	A	1	1	0	1	1	1	0	0	1	0	1	0	0	1	0	1	0	0	1	1	0	1	1	0	1	0	0	0	0	0	1	1	0	1	0	1	1	0	0	0	0	0	1	0	1
a00783	chr1	116451	T	C	1	1	0	1	1	1	0	0	1	0	1	0	0	1	0	1	0	0	1	1	0	1	1	0	1	0	0	0	0	0	1	1	0	1	0	1	1	0	0	0	0	0	1	0	1
a00784	chr1	116470	A	C	1	1	0	1	1	1	0	0	1	0	1	0	0	1	0	1	0	0	1	1	0	1	1	0	1	0	0	0	0	0	1	1	0	1	0	1	1	0	0	0	0	0	1	0	1
a00785	chr1	116539	T	A	1	1	0	1	1	1	0	0	1	0	1	0	0	1	0	1	0	0	1	1	0	1	1	0	1	0	0	0	0	0	1	1	0	1	0	1	1	0	0	0	0	0	1	0	1
a00786	chr1	117040	A	G	1	1	0	1	1	1	0	0	1	0	1	0	0	1	0	1	0	0	1	1	0	1	1	0	1	0	0	0	0	0	1	1	0	1	0	1	1	0	0	0	0	0	1	0	1
a00787	chr1	117103	T	A	1	1	0	1	1	1	0	0	1	0	1	0	0	1	0	1	0	0	1	1	0	1	1	0	1	0	0	0	0	0	1	1	0	1	0	1	1	0	0	0	0	0	1	0	1
a00788	chr1	117244	T	G	1	1	0	1	1	1	0	0	1	0	1	0	0	1	0	1	0	0	1	1	0	1	1	0	1	0	0	0	0	0	1	1	0	1	0	1	1	0	0	0	0	0	1	0	1
a00789	chr1	117784	C	A	1	1	0	1	1	1	0	0	1	0	1	0	0	1	0	1	0	0	1	1	0	1	1	0	1	0	0	0	0	0	1	1	0	1	0	1	1	0	0	0	0	0	1	0	1
a00790	chr1	117836	C	T	1	1	0	1	1	1	0	0	1	0	1	0	0	1	0	1	0	0	1	1	0	1	1	0	1	0	0	0	0	0	1	1	0	1	0	1	1	0	0	0	0	0	1	0	1
a00791	chr1	118221	T	G	1	1	0	1	1	1	0	0	1	0	1	0	0	1	0	1	0	0	1	1	0	1	1	0	1	0	0	0	0	0	1	1	0	1	0	1	1	0	0	0	0	0	1	0	1
a00792	chr1	118375	G	A	1	1	0	1	1	1	0	0	1	0	1	0	0	1	0	1	0	0	1	1	0	1	1	0	1	0	0	0	0	0	1	1	0	1	0	1	1	0	0	0	0	0	1	0	1
a00793	chr1	118835	A	G	1	1	0	1	1	1	0	0	1	0	1	0	0	1	0	1	0	0	1	1	0	1	1	0	1	0	0	0	0	0	1	1	0	1	0	1	1	0	0	0	0	0	1	0	1
a00794	chr1	118878	G	A	1	1	0	1	1	1	0	0	1	0	1	0	0	1	0	1	0	0	1	1	0	1	1	0	1	0	0	0	0	0	1	1	0	1	0	1	1	0	0	0	0	0	1	0	1
a00795	chr1	119115	T	G	1	1	0	1	1	1	0	0	1	0	1	0	0	1	0	1	0	0	1	1	0	1	1	0	1	0	0	0	0	0	1	1	0	1	0	1	1	0	0	0	0	0	1	0	1
a00796	chr1	119188	G	T	1	1	0	1	1	1	0	0	1	0	1	0	0	1	0	1	0	0	1	1	0	1	1	0	1	0	0	0	0	0	1	1	0	1	0	1	1	0	0	0	0	0	1	0	1
a00797	chr1	119450	T	C	1	1	0	1	1	1	0	0	1	0	1	0	0	1	0	1	0	0	1	1	0	1	1	0	1	0	0	0	0	0	1	1	0	1	0	1	1	0	0	0	0	0	1	0	1
a00798	chr1	119784	A	C	1	1	0	1	1	1	0	0	1	0	1	0	0	1	0	1	0	0	1	1	0	1	1	0	1	0	0	0	0	0	1	1	0	1	0	1	1	0	0	0	0	0	1	0	1
a00799	chr1	120146	A	G	1	1	0	1	1	1	0	0	1	0	1	0	0	1	0	1	0	0	1	1	0	1	1	0	1	0	0	0	0	0	1	1	0	1	0	1	1	0	0	0	0	0	1	0	1
a00800	chr1	120742	T	C	1	1	0	1	1	1	0	0	1	0	1	0	0	1	0	1	0	0	1	1	0	1	1	0	1	0	0	0	0	0	1	1	0	1	0	1	1	0	0	0	0	0	1	0	1
a00801	chr1	121492	T	C	1	1	0	1	1	1	0	0	1	0	1	0	0	1	0	1	0	0	1	1	0	1	1	0	1	0	0	0	0	0	1	1	0	1	0	1	1	0	0	0	0	0	1	0	1
a00802	chr1	121865	C	T	1	1	0	1	1	1	0	0	1	0	1	0	0	1	0	1	0	0	1	1	0	1	1	0	1	0	0	0	0	0	1	1	0	1	0	1	1	0	0	0	0	0	1	0	1
a00803	chr1	121951	G	A	1	1	0	1	1	1	0	0	1	0	1	0	0	1	0	1	0	0	1	1	0	1	1	0	1	0	0	0	0	0	1	1	0	1	0	1	1	0	0	0	0	0	1	0	1
a00804	chr1	122021	G	A	1	1	0	1	1	1	0	0	1	0	1	0	0	1	0	1	0	0	1	1	0	1	1	0	1	0	0	0	0	0	1	1	0	1	0	1	1	0	0	0	0	0	1	0	1
a00805	chr1	123031	G	A	1	1	0	1	1	1	0	0	1	0	1	0	0	1	0	1	0	0	1	1	0	1	1	0	1	0	0	0	0	0	1	1	0	1	0	1	1	0	0	0	0	0	1	0	1
a00806	chr1	124506	G	A	1	1	0	1	1	1	0	0	1	0	1	0	0	1	0	1	0	0	1	1	0	1	1	0	1	0	0	0	0	0	1	1	0	1	0	1	1	0	0	0	0	0	1	0	1
a00807	chr1	124635	T	G	1	1	0	1	1	1	0	0	1	0	1	0	0	1	0	1	0	0	1	1	0	1	1	0	1	0	0	0	0	0	1	1	0	1	0	1	1	0	0	0	0	0	1	0	1
a00808	chr1	125103	G	A	1	1	0	1	1	1	0	0	1	0	1	0	0	1	0	1	0	0	1	1	0	1	1	0	1	0	0	0	0	0	1	1	0	1	0	1	1	0	0	0	0	0	1	0	1
a00809	chr1	125973	T	C	1	1	0	1	1	1	0	0	1	0	1	0	0	1	0	1	0	0	1	1	0	1	1	0	1	0	0	0	0	0	1	1	0	1	0	1	1	0	0	0	0	0	1	0	1
a00810	chr1	127547	G	A	1	1	0	1	1	1	0	0	1	0	1	0	0	1	0	1	0	0	1	1	0	1	1	0	0	0	0	0	0	0	1	1	0	1	0	1	1	0	0	0	0	0	1	0	1
a00811	chr1	127576	A	G	1	1	0	1	1	1	0	0	1	0	1	0	0	1	0	1	0	0	1	1	0	1	1	0	0	0	0	0	0	0	1	1	0	1	0	1	1	0	0	0	0	0	1	0	1
a00812	chr1	127623	C	G	1	1	0	1	1	1	0	0	1	0	1	0	0	1	0	1	0	0	1	1	0	1	1	0	0	0	0	0	0	0	1	1	0	1	0	1	1	0	0	0	0	0	1	0	1
a00813	chr1	127963	T	C	1	1	0	1	1	1	0	0	1	0	1	0	0	1	0	1	0	0	1	1	0	1	1	0	0	0	0	0	0	0	1	1	0	1	0	1	1	0	0	0	0	0	1	0	1
a00814	chr1	127982	C	T	1	1	0	1	1	1	0	0	1	0	1	0	0	1	0	1	0	0	1	1	0	1	1	0	0	0	0	0	0	0	1	1	0	1	0	1	1	0	0	0	0	0	1	0	1
a00815	chr1	127989	C	T	1	1	0	1	1	1	0	0	1	0	1	0	0	1	0	1	0	0	1	1	0	1	1	0	0	0	0	0	0	0	1	1	0	1	0	1	1	0	0	0	0	0	1	0	1
a00816	chr1	128217	A	G	1	1	0	1	1	1	0	0	1	0	1	0	0	1	0	1	0	0	1	1	0	1	1	0	0	0	0	0	0	0	1	1	0	1	0	1	1	0	0	0	0	0	1	0	1
a00817	chr1	128373	C	T	1	1	0	1	1	1	0	0	1	0	1	0	0	1	0	1	0	0	1	1	0	1	1	0	0	0	0	0	0	0	1	1	0	1	0	1	1	0	0	0	0	0	1	0	1
a00818	chr1	128739	T	G	1	1	0	1	1	1	0	0	1	0	1	0	0	1	0	1	0	0	1	1	0	1	1	0	0	0	0	0	0	0	1	1	0	1	0	1	1	0	0	0	0	0	1	0	1
a00819	chr1	129429	T	C	1	1	0	1	1	1	0	0	1	0	1	0	0	1	0	1	0	0	1	1	0	1	1	0	0	0	0	0	0	0	1	1	0	1	0	1	1	0	0	0	0	0	1	0	1
a00820	chr1	129496	C	T	1	1	0	1	1	1	0	0	1	0	1	0	0	1	0	1	0	0	1	1	0	1	1	0	0	0	0	0	0	0	1	1	0	1	0	1	1	0	0	0	0	0	1	0	1
a00821	chr1	130386	G	T	1	1	0	1	1	1	0	0	1	0	1	0	0	1	0	1	0	0	1	1	0	1	1	0	0	0	0	0	0	0	1	1	0	1	0	1	1	0	0	0	0	0	1	0	1
a00822	chr1	130741	G	T	1	1	0	1	1	1	0	0	1	0	1	0	0	1	0	1	0	0	1	1	0	1	1	0	0	0	0	0	0	0	1	1	0	1	0	1	1	0	0	0	0	0	1	0	1
a00823	chr1	130782	C	G	1	1	0	1	1	1	0	0	1	0	1	0	0	1	0	1	0	0	1	1	0	1	1	0	0	0	0	0	0	0	1	1	0	1	0	1	1	0	0	0	0	0	1	0	1
a00824	chr1	131570	G	A	1	1	0	1	1	1	0	0	1	0	1	0	0	1	0	1	0	0	1	1	0	1	1	0	0	0	0	0	0	0	1	1	0	1	0	1	1	0	0	0	0	0	0	0	1
a00825	chr1	131582	C	T	1	1	0	1	1	1	0	0	1	0	1	0	0	1	0	1	0	0	1	1	0	1	1	0	0	0	0	0	0	0	1	1	0	1	0	1	1	0	0	0	0	0	0	0	1
a00826	chr1	131741	G	T	1	1	0	1	1	1	0	0	1	0	1	0	0	1	0	1	0	0	1	1	0	1	1	0	0	0	0	0	0	0	1	1	0	1	0	1	1	0	0	0	0	0	0	0	1
a00827	chr1	132308	T	C	1	1	0	1	1	1	0	0	1	0	1	0	0	1	0	1	0	0	1	1	0	1	1	0	0	0	0	0	0	0	1	1	0	1	0	1	1	0	0	0	0	0	0	0	1
a00828	chr1	132323	C	T	1	1	0	1	1	1	0	0	1	0	1	0	0	1	0	1	0	0	1	1	0	1	1	0	0	0	0	0	0	0	1	1	0	1	0	1	1	0	0	0	0	0	0	0	1
a00829	chr1	132408	C	A	1	1	0	1	1	1	0	0	1	0	1	0	0	1	0	1	0	0	1	1	0	1	1	0	0	0	0	0	0	0	1	1	0	1	0	1	1	0	0	0	0	0	0	0	1
a00830	chr1	132622	C	T	1	1	0	1	1	1	0	0	1	0	1	0	0	1	0	1	0	0	1	1	0	1	1	0	0	0	0	0	0	0	1	1	0	1	0	1	1	0	0	0	0	0	0	0	1
a00831	chr1	133021	G	T	1	1	0	1	1	1	0	0	1	0	1	0	0	1	0	1	0	0	1	1	0	1	1	0	0	0	0	0	0	0	1	1	0	1	0	1	1	0	0	0	0	0	0	0	1
a00832	chr1	133325	A	G	1	1	0	1	1	1	0	0	1	0	1	0	0	1	0	1	0	0	1	1	0	1	1	0	0	0	0	0	0	0	1	1	0	1	0	1	1	0	0	0	0	0	0	0	1
a00833	chr1	133344	C	T	1	1	0	1	1	1	0	0	1	0	1	0	0	1	0	1	0	0	1	1	0	1	1	0	0	0	0	0	0	0	1	1	0	1	0	1	1	0	0	0	0	0	0	0	1
a00834	chr1	133391	T	C	1	1	0	1	1	1	0	0	1	0	1	0	0	1	0	1	0	0	1	1	0	1	1	0	0	0	0	0	0	0	1	1	0	1	0	1	1	0	0	0	0	0	0	0	1
a00835	chr1	133402	C	T	1	1	0	1	1	1	0	0	1	0	1	0	0	1	0	1	0	0	1	1	0	1	1	0	0	0	0	0	0	0	1	1	0	1	0	1	1	0	0	0	0	0	0	0	1
a00836	chr1	133417	C	G	1	1	0	1	1	1	0	0	1	0	1	0	0	1	0	1	0	0	1	1	0	1	1	0	0	0	0	0	0	0	1	1	0	1	0	1	1	0	0	0	0	0	0	0	1
a00837	chr1	133535	G	C	1	1	0	1	1	1	0	0	1	0	1	0	0	1	0	1	0	0	1	1	0	1	1	0	0	0	0	0	0	0	1	1	0	1	0	1	1	0	0	0	0	0	0	0	1
a00838	chr1	133740	T	C	1	1	0	1	1	1	0	0	1	0	1	0	0	1	0	1	0	0	1	1	0	1	1	0	0	0	0	0	0	0	1	1	0	1	0	1	1	0	0	0	0	0	0	0	1
a00839	chr1	133871	C	T	1	1	0	1	1	1	0	0	1	0	1	0	0	1	0	1	0	0	1	1	0	1	1	0	0	0	0	0	0	0	1	1	0	1	0	1	1	0	0	0	0	0	0	0	1
a00840	chr1	133935	A	G	1	1	0	1	1	1	0	0	1	0	1	0	0	1	0	1	0	0	1	1	0	1	1	0	0	0	0	0	0	0	1	1	0	1	0	1	1	0	0	0	0	0	0	0	1
a00841	chr1	134031	G	A	1	1	0	1	1	1	0	0	1	0	1	0	0	1	0	1	0	0	1	1	0	1	1	0	0	0	0	0	0	0	1	1	0	1	0	1	1	0	0	0	0	0	0	0	1
a00842	chr1	134058	T	G	1	1	0	1	1	1	0	0	1	0	1	0	0	1	0	1	0	0	1	1	0	1	1	0	0	0	0	0	0	0	1	1	0	1	0	1	1	0	0	0	0	0	0	0	1
a00843	chr1	134109	G	A	1	1	0	1	1	1	0	0	1	0	1	0	0	1	0	1	0	0	1	1	0	1	1	0	0	0	0	0	0	0	1	1	0	1	0	1	1	0	0	0	0	0	0	0	1
a00844	chr1	134148	C	A	1	1	0	1	1	1	0	0	1	0	1	0	0	1	0	1	0	0	1	1	0	1	1	0	0	0	0	0	0	0	1	1	0	1	0	1	1	0	0	0	0	0	0	0	1
a00845	chr1	134175	A	C	1	1	0	1	1	1	0	0	1	0	1	0	0	1	0	1	0	0	1	1	0	1	1	0	0	0	0	0	0	0	1	1	0	1	0	1	1	0	0	0	0	0	0	0	1
a00846	chr1	134268	C	T	1	1	0	1	1	1	0	0	1	0	1	0	0	1	0	1	0	0	1	1	0	1	1	0	0	0	0	0	0	0	1	1	0	1	0	1	1	0	0	0	0	0	0	0	1
a00847	chr1	134391	G	A	1	1	0	1	1	1	0	0	1	0	1	0	0	1	0	1	0	0	1	1	0	1	1	0	0	0	0	0	0	0	1	1	0	1	0	1	1	0	0	0	0	0	0	0	1
a00848	chr1	134766	A	G	1	1	0	1	1	1	0	0	1	0	1	0	0	1	0	1	0	0	1	1	0	1	1	0	0	0	0	0	0	0	1	1	0	1	0	1	1	0	0	0	0	0	0	0	1
a00849	chr1	134901	T	C	1	1	0	1	1	1	0	0	1	0	1	0	0	1	0	1	0	0	1	1	0	1	1	0	0	0	0	0	0	0	1	1	0	1	0	1	1	0	0	0	0	0	0	0	1
a00850	chr1	134925	C	T	1	1	0	1	1	1	0	0	1	0	1	0	0	1	0	1	0	0	1	1	0	1	1	0	0	0	0	0	0	0	1	1	0	1	0	1	1	0	0	0	0	0	0	0	1
a00851	chr1	135144	T	C	1	1	0	1	1	1	0	0	1	0	1	0	0	1	0	1	0	0	1	1	0	1	1	0	0	0	0	0	0	0	1	1	0	1	0	1	1	0	0	0	0	0	0	0	1
a00852	chr1	135435	G	A	1	1	0	1	1	1	0	0	1	0	1	0	0	1	0	1	0	0	1	1	0	1	1	0	0	0	0	0	0	0	1	1	0	1	0	1	1	0	0	0	0	0	0	0	1
a00853	chr1	135810	G	A	1	1	0	1	1	1	0	0	1	0	1	0	0	1	0	1	0	0	1	1	0	1	1	0	0	0	0	0	0	0	1	1	0	1	0	1	1	0	0	0	0	0	0	0	1
a00854	chr1	135925	A	C	1	1	0	1	1	1	0	0	1	0	1	0	0	1	0	1	0	0	1	1	0	1	1	0	0	0	0	0	0	0	1	1	0	1	0	1	1	0	0	0	0	0	0	0	1
a00855	chr1	137081	G	A	1	1	0	1	1	1	0	0	1	0	1	0	0	1	0	1	0	0	1	1	0	1	1	0	0	0	0	0	0	0	1	1	0	1	0	1	1	0	0	0	0	0	0	0	1
a00856	chr1	137552	T	C	1	1	0	1	1	1	0	0	1	0	1	0	0	1	0	1	0	0	1	1	0	1	1	0	0	0	0	0	0	0	1	1	0	1	0	1	1	0	0	0	0	0	0	0	1
a00857	chr1	137791	T	C	1	1	0	1	1	1	0	0	1	0	1	0	0	1	0	1	0	0	1	1	0	1	1	0	0	0	0	0	0	0	1	1	0	1	0	1	1	0	0	0	0	0	0	0	1
a00858	chr1	138013	A	G	1	1	0	1	1	1	0	0	1	0	1	0	0	1	0	1	0	0	1	1	0	1	1	0	0	0	0	0	0	0	1	1	0	1	0	1	1	0	0	0	0	0	0	0	1
a00859	chr1	138042	G	A	1	1	0	1	1	1	0	0	1	0	1	0	0	1	0	1	0	0	1	1	0	1	1	0	0	0	0	0	0	0	1	1	0	1	0	1	1	0	0	0	0	0	0	0	1
a00860	chr1	138575	G	A	1	1	0	1	1	1	0	0	1	0	1	0	0	1	0	1	0	0	1	1	0	1	1	0	0	0	0	0	0	0	1	1	0	1	0	1	1	0	0	0	0	0	0	0	1
a00861	chr1	138674	C	T	1	1	0	1	1	1	0	0	1	0	1	0	0	1	0	1	0	0	1	1	0	1	1	0	0	0	0	0	0	0	1	1	0	1	0	1	1	0	0	0	0	0	0	0	1
a00862	chr1	139090	T	C	1	1	0	1	1	1	0	0	1	0	1	0	0	1	0	1	0	0	1	1	0	1	1	0	0	0	0	0	0	0	1	1	0	1	0	1	1	0	0	0	0	0	0	0	1
a00863	chr1	139505	T	C	1	1	0	1	1	1	0	0	1	0	1	0	0	1	0	1	0	0	1	1	0	1	1	0	0	0	0	0	0	0	1	1	0	1	0	1	1	0	0	0	0	0	0	0	1
a00864	chr1	139566	T	G	1	1	0	1	1	1	0	0	1	0	1	0	0	1	0	1	0	0	1	1	0	1	1	0	0	0	0	0	0	0	1	1	0	1	0	1	1	0	0	0	0	0	0	0	1
a00865	chr1	139671	G	A	1	1	0	1	1	1	0	0	1	0	1	0	0	1	0	1	0	0	1	1	0	1	1	0	0	0	0	0	0	0	1	1	0	1	0	1	1	0	0	0	0	0	0	0	1
a00866	chr1	140145	A	C	1	1	0	1	1	1	0	0	1	0	1	0	0	1	0	1	0	0	1	1	0	1	1	0	0	0	0	0	0	0	1	1	0	1	0	1	1	0	0	0	0	0	0	0	1
a00867	chr1	140231	A	G	1	1	0	1	1	1	0	0	1	0	1	0	0	1	0	1	0	0	1	1	0	1	1	0	0	0	0	0	0	0	1	1	0	1	0	1	1	0	0	0	0	0	0	0	1
a00868	chr1	140385	G	A	1	1	0	1	1	1	0	0	1	0	1	0	0	1	0	1	0	0	1	1	0	1	1	0	0	0	0	0	0	0	1	1	0	1	0	1	1	0	0	0	0	0	0	0	1
a00869	chr1	140472	C	A	1	1	0	1	1	1	0	0	1	0	1	0	0	1	0	1	0	0	1	1	0	1	1	0	0	0	0	0	0	0	1	1	0	1	0	1	1	0	0	0	0	0	0	0	1
a00870	chr1	140535	G	A	1	1	0	1	1	1	0	0	1	0	1	0	0	1	0	1	0	0	1	1	0	1	1	0	0	0	0	0	0	0	1	1	0	1	0	1	1	0	0	0	0	0	0	0	1
a00871	chr1	140542	C	T	1	1	0	1	1	1	0	0	1	0	1	0	0	1	0	1	0	0	1	1	0	1	1	0	0	0	0	0	0	0	1	1	0	1	0	1	1	0	0	0	0	0	0	0	1
a00872	chr1	140824	G	A	1	1	0	1	1	1	0	0	1	0	1	0	0	1	0	1	0	0	1	1	0	1	1	0	0	0	0	0	0	0	1	1	0	1	0	1	1	0	0	0	0	0	0	0	1
a00873	chr1	141079	T	C	1	1	0	1	1	1	0	0	1	0	1	0	0	1	0	1	0	0	1	1	0	1	1	0	0	0	0	0	0	0	1	1	0	1	0	1	1	0	0	0	0	0	0	0	1
a00874	chr1	142745	A	C	1	1	0	1	1	1	0	0	1	0	1	0	0	1	0	1	0	0	1	1	0	1	1	0	0	0	0	0	0	0	1	1	0	1	0	1	1	0	0	0	0	0	0	0	1
a00875	chr1	142999	A	G	1	1	0	1	1	1	0	0	1	0	1	0	0	1	0	1	0	0	1	1	0	1	1	0	0	0	0	0	0	0	1	1	0	1	0	1	1	0	0	0	0	0	0	0	1
a00876	chr1	143036	T	G	1	1	0	1	1	1	0	0	1	0	1	0	0	1	0	1	0	0	1	1	0	1	1	0	0	0	0	0	0	0	1	1	0	1	0	1	1	0	0	0	0	0	0	0	1
a00877	chr1	143386	C	A	1	1	0	1	1	1	0	0	1	0	1	0	0	1	0	1	0	0	1	1	0	1	1	0	0	0	0	0	0	0	1	1	0	1	0	1	1	0	0	0	0	0	0	0	1
a00878	chr1	143656	T	A	1	1	0	1	1	1	0	0	1	0	1	0	0	1	0	1	0	0	1	1	0	1	1	0	0	0	0	0	0	0	1	1	0	1	0	1	1	0	0	0	0	0	0	0	1
a00879	chr1	144420	A	G	1	1	0	1	1	1	0	0	1	0	1	0	0	1	0	1	0	0	1	1	0	1	1	0	0	0	0	0	0	0	1	1	0	1	0	1	1	0	0	0	0	0	0	0	1
a00880	chr1	145585	G	C	1	1	0	1	1	1	0	0	1	0	1	0	0	1	0	1	0	0	1	1	0	1	1	0	0	0	0	0	0	0	1	1	0	1	0	1	1	0	0	0	0	0	0	0	1
a00881	chr1	145723	A	G	1	1	0	1	1	1	0	0	1	0	1	0	0	1	0	1	0	0	1	1	0	1	1	0	0	0	0	0	0	0	1	1	0	1	0	1	1	0	0	0	0	0	0	0	1
a00882	chr1	147696	G	A	1	1	0	1	1	1	0	0	1	0	1	0	0	1	0	1	0	0	1	1	0	1	1	0	0	0	0	0	0	0	1	1	0	1	0	1	1	0	0	0	0	0	0	0	1
a00883	chr1	148443	A	G	1	1	0	1	1	1	0	0	1	0	1	0	0	1	0	1	0	0	1	1	0	1	1	0	0	0	0	0	0	0	1	1	0	1	0	1	1	0	0	0	0	0	0	0	1
a00884	chr1	148755	G	A	1	1	0	1	1	1	0	0	1	0	1	0	0	1	0	1	0	0	1	1	0	1	1	0	0	0	0	0	0	0	1	1	0	1	0	1	1	0	0	0	0	0	0	0	1
a00885	chr1	148905	A	G	1	1	0	1	1	1	0	0	1	0	1	0	0	1	0	1	0	0	1	1	0	1	1	0	0	0	0	0	0	0	1	1	0	1	0	1	1	0	0	0	0	0	0	0	1
a00886	chr1	149427	T	C	1	1	0	1	1	1	0	0	1	0	1	0	0	1	0	1	0	0	1	1	0	1	1	0	0	0	0	0	0	0	1	1	0	1	0	1	1	0	0	0	0	0	0	0	1
a00887	chr1	150223	C	T	1	1	0	1	1	1	0	0	1	0	1	0	0	1	0	1	0	0	1	1	0	1	1	0	0	0	0	0	0	0	1	1	0	1	0	1	1	0	0	0	0	0	0	0	1
a00888	chr1	150544	A	T	1	1	0	1	1	1	0	0	1	0	1	0	0	1	0	1	0	0	1	1	0	1	1	0	0	0	0	0	0	0	1	1	0	1	0	1	1	0	0	0	0	0	0	0	1
a00889	chr1	151351	C	T	1	1	0	1	1	1	0	0	1	0	1	0	0	1	0	1	0	0	1	1	0	1	1	0	0	0	0	0	0	0	1	1	0	1	0	1	1	0	0	0	0	0	0	0	1
a00890	chr1	151751	G	A	1	1	0	1	1	1	0	0	1	0	1	0	0	1	0	1	0	0	1	1	0	1	1	0	0	0	0	0	0	0	1	1	0	1	0	1	1	0	0	0	0	0	0	0	1
a00891	chr1	152698	G	A	1	1	0	1	1	1	0	0	1	0	1	0	0	1	0	1	0	0	1	1	0	1	1	0	0	0	0	0	0	0	1	1	0	1	0	1	1	0	0	0	0	0	0	0	1
a00892	chr1	152750	T	C	1	1	0	1	1	1	0	0	1	0	1	0	0	1	0	1	0	0	1	1	0	1	1	0	0	0	0	0	0	0	1	1	0	1	0	1	1	0	0	0	0	0	0	0	1
a00893	chr1	152829	T	C	1	1	0	1	1	1	0	0	1	0	1	0	0	1	0	1	0	0	1	1	0	1	1	0	0	0	0	0	0	0	1	1	0	1	0	1	1	0	0	0	0	0	0	0	1
a00894	chr1	152863	G	T	1	1	0	1	1	1	0	0	1	0	1	0	0	1	0	1	0	0	1	1	0	1	1	0	0	0	0	0	0	0	1	1	0	1	0	1	1	0	0	0	0	0	0	0	1
a00895	chr1	152942	T	C	1	1	0	1	1	1	0	0	1	0	1	0	0	1	0	1	0	0	1	1	0	1	1	0	0	0	0	0	0	0	1	1	0	1	0	1	1	0	0	0	0	0	0	0	1
a00896	chr1	153077	A	G	1	1	0	1	1	1	0	0	1	0	1	0	0	1	0	1	0	0	1	1	0	1	1	0	0	0	0	0	0	0	1	1	0	1	0	1	1	0	0	0	0	0	0	0	1
a00897	chr1	153509	A	G	1	1	0	1	1	1	0	0	1	0	1	0	0	1	0	1	0	0	1	1	0	1	1	0	0	0	0	0	0	0	1	1	0	1	0	1	1	0	0	0	0	0	0	0	1
a00898	chr1	153673	G	A	1	1	0	1	1	1	0	0	1	0	1	0	0	1	0	1	0	0	1	1	0	1	1	0	0	0	0	0	0	0	1	1	0	1	0	1	1	0	0	0	0	0	0	0	1
a00899	chr1	153925	T	A	1	1	0	1	1	1	0	0	1	0	1	0	0	1	0	1	0	0	1	1	0	1	1	0	0	0	0	0	0	0	1	1	0	1	0	1	1	0	0	0	0	0	0	0	1
a00900	chr1	154274	C	T	1	1	0	1	1	1	0	0	1	0	1	0	0	1	0	1	0	0	1	1	0	1	1	0	0	0	0	0	0	0	1	1	0	1	0	1	1	0	0	0	0	0	0	0	1
a00901	chr1	154619	T	G	1	1	0	1	1	1	0	0	1	0	1	0	0	1	0	1	0	0	1	1	0	1	1	0	0	0	0	0	0	0	1	1	0	1	0	1	1	0	0	0	0	0	0	0	1
a00902	chr1	154847	G	A	1	1	0	1	1	1	0	0	1	0	1	0	0	1	0	1	0	0	1	1	0	1	1	0	0	0	0	0	0	0	1	1	0	1	0	1	1	0	0	0	0	0	0	0	1
a00903	chr1	154985	A	G	1	1	0	1	1	1	0	0	1	0	1	0	0	1	0	1	0	0	1	1	0	1	1	0	0	0	0	0	0	0	1	1	0	1	0	1	1	0	0	0	0	0	0	0	1
a00904	chr1	155343	C	T	1	1	0	1	1	1	0	0	1	0	1	0	0	1	0	1	0	0	1	1	0	1	1	0	0	0	0	0	0	0	1	1	0	1	0	1	1	0	0	0	0	0	0	0	1
a00905	chr1	155819	T	C	1	1	0	1	1	1	0	0	1	0	1	0	0	1	0	1	0	0	1	1	0	1	1	0	0	0	0	0	0	0	1	1	0	1	0	1	1	0	0	0	0	0	0	0	1
a00906	chr1	155858	G	A	1	1	0	1	1	1	0	0	1	0	1	0	0	1	0	1	0	0	1	1	0	1	1	0	0	0	0	0	0	0	1	1	0	1	0	1	1	0	0	0	0	0	0	0	1
a00907	chr1	156342	A	G	1	1	0	1	1	1	0	0	1	0	1	0	0	1	0	1	0	0	1	1	0	1	1	0	0	0	0	0	0	0	1	1	0	1	0	1	1	0	0	0	0	0	0	0	1
a00908	chr1	156722	C	T	1	1	0	1	1	1	0	0	1	0	1	0	0	1	0	1	0	0	1	1	0	1	1	0	0	0	0	0	0	0	1	1	0	1	0	1	1	0	0	0	0	0	0	0	1
a00909	chr1	157088	A	C	1	1	0	1	1	1	0	0	1	0	1	0	0	1	0	1	0	0	1	1	0	1	1	0	0	0	0	0	0	0	1	1	0	1	0	1	1	0	0	0	0	0	0	0	1
a00910	chr1	157610	C	G	1	1	0	1	1	1	0	0	1	0	1	0	0	1	0	1	0	0	1	1	0	1	1	0	0	0	0	0	0	0	1	1	0	1	0	1	1	0	0	0	0	0	0	0	1
a00911	chr1	157738	G	C	1	1	0	1	1	1	0	0	1	0	1	0	0	1	0	1	0	0	1	1	0	1	1	0	0	0	0	0	0	0	1	1	0	1	0	1	1	0	0	0	0	0	0	0	1
a00912	chr1	158338	A	G	1	1	0	1	1	1	0	0	1	0	1	0	0	1	0	1	0	0	1	1	0	1	1	0	0	0	0	0	0	0	1	1	0	1	0	1	1	0	0	0	0	0	0	0	1
a00913	chr1	158570	A	G	1	1	0	1	1	1	0	0	1	0	1	0	0	1	0	1	0	0	1	1	0	1	1	0	0	0	0	0	0	0	1	1	0	1	0	1	1	0	0	0	0	0	0	0	1
a00914	chr1	159422	A	G	1	1	0	1	1	1	0	0	1	0	1	0	0	1	0	1	0	0	1	1	0	1	1	0	0	0	0	0	0	0	1	1	0	1	0	1	1	0	0	0	0	0	0	0	1
a00915	chr1	159470	T	A	1	1	0	1	1	1	0	0	1	0	1	0	0	1	0	1	0	0	1	1	0	1	1	0	0	0	0	0	0	0	1	1	0	1	0	1	1	0	0	0	0	0	0	0	1
a00916	chr1	159719	G	T	1	1	0	1	1	1	0	0	1	0	1	0	0	1	0	1	0	0	1	1	0	1	1	0	0	0	0	0	0	0	1	1	0	1	0	1	1	0	0	0	0	0	0	0	1
a00917	chr1	160880	A	T	1	1	0	1	1	1	0	0	1	0	1	0	0	1	0	1	0	0	1	0	0	1	1	0	0	0	0	0	0	0	1	1	0	1	0	1	1	0	0	0	0	0	0	0	1
a00918	chr1	160915	T	C	1	1	0	1	1	1	0	0	1	0	1	0	0	1	0	1	0	0	1	0	0	1	1	0	0	0	0	0	0	0	1	1	0	1	0	1	1	0	0	0	0	0	0	0	1
a00919	chr1	162270	C	T	1	1	0	1	1	1	0	0	1	0	1	0	0	1	0	1	0	0	1	1	0	1	1	0	0	0	0	0	0	0	1	1	0	1	0	1	1	0	0	0	0	0	0	0	1
a00920	chr1	162530	A	G	1	1	0	1	1	1	0	0	1	0	1	0	0	1	0	1	0	0	1	1	0	1	1	0	0	0	0	0	0	0	1	1	0	1	0	1	1	0	0	0	0	0	0	0	1
a00921	chr1	163169	C	T	1	1	0	1	1	1	0	0	1	0	1	0	0	1	0	1	0	0	1	1	0	1	1	0	0	0	0	0	0	0	1	1	0	1	0	1	1	0	0	0	0	0	0	0	1
a00922	chr1	163476	G	A	1	1	0	1	1	1	0	0	1	0	1	0	0	1	0	1	0	0	1	1	0	1	1	0	0	0	0	0	0	0	1	1	0	1	0	1	1	0	0	0	0	0	0	0	1
a00923	chr1	163760	A	T	1	1	0	1	1	1	0	0	1	0	1	0	0	1	0	1	0	0	1	1	0	1	1	0	0	0	0	0	0	0	1	1	0	1	0	1	1	0	0	0	0	0	0	0	1
a00924	chr1	164464	T	C	1	1	0	1	1	1	0	0	1	0	1	0	0	1	0	1	0	0	1	1	0	1	1	0	0	0	0	0	0	0	1	1	0	1	0	1	1	0	0	0	0	0	0	0	1
a00925	chr1	164468	T	C	1	1	0	1	1	1	0	0	1	0	1	0	0	1	0	1	0	0	1	1	0	1	1	0	0	0	0	0	0	0	1	1	0	1	0	1	1	0	0	0	0	0	0	0	1
a00926	chr1	165292	G	A	1	1	0	1	1	1	0	0	1	0	1	0	0	1	0	1	0	0	1	1	0	1	1	0	0	0	0	0	0	0	1	1	0	1	0	1	1	0	0	0	0	0	0	0	1
a00927	chr1	165361	A	T	1	1	0	1	1	1	0	0	1	0	1	0	0	1	0	1	0	0	1	1	0	1	1	0	0	0	0	0	0	0	1	1	0	1	0	1	1	0	0	0	0	0	0	0	1
a00928	chr1	165373	C	G	1	1	0	1	1	1	0	0	1	0	1	0	0	1	0	1	0	0	1	1	0	1	1	0	0	0	0	0	0	0	1	1	0	1	0	1	1	0	0	0	0	0	0	0	1
a00929	chr1	165734	T	C	1	1	0	1	1	1	0	0	1	0	1	0	0	1	0	1	0	0	1	1	0	1	1	0	0	0	0	0	0	0	1	1	0	1	0	1	1	0	0	0	0	0	0	0	1
a00930	chr1	166063	A	G	1	1	0	1	1	1	0	0	1	0	1	0	0	1	0	1	0	0	1	1	0	1	1	0	0	0	0	0	0	0	1	1	0	1	0	1	1	0	0	0	0	0	0	0	1
a00931	chr1	166073	C	A	1	1	0	1	1	1	0	0	1	0	1	0	0	1	0	1	0	0	1	1	0	1	1	0	0	0	0	0	0	0	1	1	0	1	0	1	1	0	0	0	0	0	0	0	1
a00932	chr1	166522	C	T	1	1	0	1	1	1	0	0	1	0	1	0	0	1	0	1	0	0	1	1	0	1	1	0	0	0	0	0	0	0	1	1	0	1	0	1	1	0	0	0	0	0	0	0	1
a00933	chr1	166925	C	A	1	1	0	1	1	1	0	0	1	0	1	0	0	1	0	1	0	0	1	1	0	1	1	0	0	0	0	0	0	0	1	1	0	1	0	1	1	0	0	0	0	0	0	0	1
a00934	chr1	166945	G	A	1	1	0	1	1	1	0	0	1	0	1	0	0	1	0	1	0	0	1	1	0	1	1	0	0	0	0	0	0	0	1	1	0	1	0	1	1	0	0	0	0	0	0	0	1
a00935	chr1	166959	G	C	1	1	0	1	1	1	0	0	1	0	1	0	0	1	0	1	0	0	1	1	0	1	1	0	0	0	0	0	0	0	1	1	0	1	0	1	1	0	0	0	0	0	0	0	1
a00936	chr1	166982	A	G	1	1	0	1	1	1	0	0	1	0	1	0	0	1	0	1	0	0	1	1	0	1	1	0	0	0	0	0	0	0	1	1	0	1	0	1	1	0	0	0	0	0	0	0	1
a00937	chr1	167657	A	C	1	1	0	1	1	1	0	0	1	0	1	0	0	1	0	1	0	0	1	1	0	1	1	0	0	0	0	0	0	0	1	1	0	1	0	1	1	0	0	0	0	0	0	0	1
a00938	chr1	167833	C	G	1	1	0	1	1	1	0	0	1	0	1	0	0	1	0	1	0	0	1	1	0	1	1	0	0	0	0	0	0	0	1	1	0	1	0	1	1	0	0	0	0	0	0	0	1
a00939	chr1	167840	A	G	1	1	0	1	1	1	0	0	1	0	1	0	0	1	0	1	0	0	1	1	0	1	1	0	0	0	0	0	0	0	1	1	0	1	0	1	1	0	0	0	0	0	0	0	1
a00940	chr1	167842	C	T	1	1	0	1	1	1	0	0	1	0	1	0	0	1	0	1	0	0	1	1	0	1	1	0	0	0	0	0	0	0	1	1	0	1	0	1	1	0	0	0	0	0	0	0	1
a00941	chr1	168060	G	A	1	1	0	1	1	1	0	0	1	0	1	0	0	1	0	1	0	0	1	1	0	1	1	0	0	0	0	0	0	0	1	1	0	1	0	1	1	0	0	0	0	0	0	0	1
a00942	chr1	168097	T	C	1	1	0	1	1	1	0	0	1	0	1	0	0	1	0	1	0	0	1	1	0	1	1	0	0	0	0	0	0	0	1	1	0	1	0	1	1	0	0	0	0	0	0	0	1
a00943	chr1	168424	C	T	1	1	0	1	1	1	0	0	1	0	1	0	0	1	0	1	0	0	1	1	0	1	1	0	0	0	0	0	0	0	1	1	0	1	0	1	1	0	0	0	0	0	0	0	1
a00944	chr1	168678	C	G	1	1	0	1	1	1	0	0	1	0	1	0	0	1	0	1	0	0	1	1	0	1	1	0	0	0	0	0	0	0	1	1	0	1	0	1	1	0	0	0	0	0	0	0	1
a00945	chr1	168717	G	A	1	1	0	1	1	1	0	0	1	0	1	0	0	1	0	1	0	0	1	1	0	1	1	0	0	0	0	0	0	0	1	1	0	1	0	1	1	0	0	0	0	0	0	0	1
a00946	chr1	168814	A	T	1	1	0	1	1	1	0	0	1	0	1	0	0	1	0	1	0	0	1	1	0	1	1	0	0	0	0	0	0	0	1	1	0	1	0	1	1	0	0	0	0	0	0	0	1
a00947	chr1	168937	C	T	1	1	0	1	1	1	0	0	1	0	1	0	0	1	0	1	0	0	1	1	0	1	1	0	0	0	0	0	0	0	1	1	0	1	0	1	1	0	0	0	0	0	0	0	1
a00948	chr1	168971	A	G	1	1	0	1	1	1	0	0	1	0	1	0	0	1	0	1	0	0	1	1	0	1	1	0	0	0	0	0	0	0	1	1	0	1	0	1	1	0	0	0	0	0	0	0	1
a00949	chr1	169045	G	A	1	1	0	1	1	1	0	0	1	0	1	0	0	1	0	1	0	0	1	1	0	1	1	0	0	0	0	0	0	0	1	1	0	1	0	1	1	0	0	0	0	0	0	0	1
a00950	chr1	169155	C	A	1	1	0	1	1	1	0	0	1	0	1	0	0	1	0	1	0	0	1	1	0	1	1	0	0	0	0	0	0	0	1	1	0	1	0	1	1	0	0	0	0	0	0	0	1
a00951	chr1	169282	G	A	1	1	0	1	1	1	0	0	1	0	1	0	0	1	0	1	0	0	1	1	0	1	1	0	0	0	0	0	0	0	1	1	0	1	0	1	1	0	0	0	0	0	0	0	1
a00952	chr1	169468	A	G	1	1	0	1	1	1	0	0	1	0	1	0	0	1	0	1	0	0	1	1	0	1	1	0	0	0	0	0	0	0	1	1	0	1	0	1	1	0	0	0	0	0	0	0	1
a00953	chr1	169482	C	T	1	1	0	1	1	1	0	0	1	0	1	0	0	1	0	1	0	0	1	1	0	1	1	0	0	0	0	0	0	0	1	1	0	1	0	1	1	0	0	0	0	0	0	0	1
a00954	chr1	169557	T	C	1	1	0	1	1	1	0	0	1	0	1	0	0	1	0	1	0	0	1	1	0	1	1	0	0	0	0	0	0	0	1	1	0	1	0	1	1	0	0	0	0	0	0	0	1
a00955	chr1	169581	T	C	1	1	0	1	1	1	0	0	1	0	1	0	0	1	0	1	0	0	1	1	0	1	1	0	0	0	0	0	0	0	1	1	0	1	0	1	1	0	0	0	0	0	0	0	1
a00956	chr1	169677	T	G	1	1	0	1	1	1	0	0	1	0	1	0	0	1	0	1	0	0	1	1	0	1	1	0	0	0	0	0	0	0	1	1	0	1	0	1	1	0	0	0	0	0	0	0	1
a00957	chr1	169794	G	A	1	1	0	1	1	1	0	0	1	0	1	0	0	1	0	1	0	0	1	1	0	1	1	0	0	0	0	0	0	0	1	1	0	1	0	1	1	0	0	0	0	0	0	0	1
a00958	chr1	169906	C	T	1	1	0	1	1	1	0	0	1	0	1	0	0	1	0	1	0	0	1	1	0	1	1	0	0	0	0	0	0	0	1	1	0	1	0	1	1	0	0	0	0	0	0	0	1
a00959	chr1	169962	G	T	1	1	0	1	1	1	0	0	1	0	1	0	0	1	0	1	0	0	1	1	0	1	1	0	0	0	0	0	0	0	1	1	0	1	0	1	1	0	0	0	0	0	0	0	1
a00960	chr1	170199	C	T	1	1	0	1	1	1	0	0	1	0	1	0	0	1	0	1	0	0	1	1	0	1	1	0	0	0	0	0	0	0	1	1	0	1	0	1	1	0	0	0	0	0	0	0	1
a00961	chr1	170202	A	G	1	1	0	1	1	1	0	0	1	0	1	0	0	1	0	1	0	0	1	1	0	1	1	0	0	0	0	0	0	0	1	1	0	1	0	1	1	0	0	0	0	0	0	0	1
a00962	chr1	170432	A	G	1	1	0	1	1	1	0	0	1	0	1	0	0	1	0	1	0	0	1	1	0	1	1	0	0	0	0	0	0	0	1	1	0	1	0	1	1	0	0	0	0	0	0	0	1
a00963	chr1	170493	G	A	1	1	0	1	1	1	0	0	1	0	1	0	0	1	0	1	0	0	1	1	0	1	1	0	0	0	0	0	0	0	1	1	0	1	0	1	1	0	0	0	0	0	0	0	1
a00964	chr1	170998	A	T	1	1	0	1	1	1	0	0	1	0	1	0	0	1	0	1	0	0	1	1	0	1	1	0	0	0	0	0	0	0	1	1	0	1	0	1	1	0	0	0	0	0	0	0	1
a00965	chr1	171013	T	A	1	1	0	1	1	1	0	0	1	0	1	0	0	1	0	1	0	0	1	1	0	1	1	0	0	0	0	0	0	0	1	1	0	1	0	1	1	0	0	0	0	0	0	0	1
a00966	chr1	171253	T	C	1	1	0	1	1	1	0	0	1	0	1	0	0	1	0	1	0	0	1	1	0	1	1	0	0	0	0	0	0	0	1	1	0	1	0	1	1	0	0	0	0	0	0	0	1
a00967	chr1	171463	C	T	1	1	0	1	1	1	0	0	1	0	1	0	0	1	0	1	0	0	1	1	0	1	1	0	0	0	0	0	0	0	1	1	0	1	0	1	1	0	0	0	0	0	0	0	1
a00968	chr1	171487	C	T	1	1	0	1	1	1	0	0	1	0	1	0	0	1	0	1	0	0	1	1	0	1	1	0	0	0	0	0	0	0	1	1	0	1	0	1	1	0	0	0	0	0	0	0	1
a00969	chr1	171496	G	A	1	1	0	1	1	1	0	0	1	0	1	0	0	1	0	1	0	0	1	1	0	1	1	0	0	0	0	0	0	0	1	1	0	1	0	1	1	0	0	0	0	0	0	0	1
a00970	chr1	171743	G	A	1	1	0	1	1	1	0	0	1	0	1	0	0	1	0	1	0	0	1	1	0	1	1	0	0	0	0	0	0	0	1	1	0	1	0	1	1	0	0	0	0	0	0	0	1
a00971	chr1	171770	G	A	1	1	0	1	1	1	0	0	1	0	1	0	0	1	0	1	0	0	1	1	0	1	1	0	0	0	0	0	0	0	1	1	0	1	0	1	1	0	0	0	0	0	0	0	1
a00972	chr1	171777	A	G	1	1	0	1	1	1	0	0	1	0	1	0	0	1	0	1	0	0	1	1	0	1	1	0	0	0	0	0	0	0	1	1	0	1	0	1	1	0	0	0	0	0	0	0	1
a00973	chr1	171790	C	T	1	1	0	1	1	1	0	0	1	0	1	0	0	1	0	1	0	0	1	1	0	1	1	0	0	0	0	0	0	0	1	1	0	1	0	1	1	0	0	0	0	0	0	0	1
a00974	chr1	171791	C	T	1	1	0	1	1	1	0	0	1	0	1	0	0	1	0	1	0	0	1	1	0	1	1	0	0	0	0	0	0	0	1	1	0	1	0	1	1	0	0	0	0	0	0	0	1
a00975	chr1	172109	G	A	1	1	0	1	1	1	0	0	1	0	1	0	0	1	0	1	0	0	1	1	0	1	1	0	0	0	0	0	0	0	1	1	0	1	0	1	1	0	0	0	0	0	0	0	1
a00976	chr1	172153	C	A	1	1	0	1	1	1	0	0	1	0	1	0	0	1	0	1	0	0	1	1	0	1	1	0	0	0	0	0	0	0	1	1	0	1	0	1	1	0	0	0	0	0	0	0	1
a00977	chr1	172313	G	T	1	1	0	1	1	1	0	0	1	0	1	0	0	1	0	1	0	0	1	1	0	1	1	0	0	0	0	0	0	0	1	1	0	1	0	1	1	0	0	0	0	0	0	0	1
a00978	chr1	172322	A	T	1	1	0	1	1	1	0	0	1	0	1	0	0	1	0	1	0	0	1	1	0	1	1	0	0	0	0	0	0	0	1	1	0	1	0	1	1	0	0	0	0	0	0	0	1
a00979	chr1	172436	C	T	1	1	0	1	1	1	0	0	1	0	1	0	0	1	0	1	0	0	1	1	0	1	1	0	0	0	0	0	0	0	1	1	0	1	0	1	1	0	0	0	0	0	0	0	1
a00980	chr1	172693	T	C	1	1	0	1	1	1	0	0	1	0	1	0	0	1	0	1	0	0	1	1	0	1	1	0	0	0	0	0	0	0	1	1	0	1	0	1	1	0	0	0	0	0	0	0	1
a00981	chr1	172792	G	A	1	1	0	1	1	1	0	0	1	0	1	0	0	1	0	1	0	0	1	1	0	1	1	0	0	0	0	0	0	0	1	1	0	1	0	1	1	0	0	0	0	0	0	0	1
a00982	chr1	172828	T	C	1	1	0	1	1	1	0	0	1	0	1	0	0	1	0	1	0	0	1	1	0	1	1	0	0	0	0	0	0	0	1	1	0	1	0	1	1	0	0	0	0	0	0	0	1
a00983	chr1	172855	T	C	1	1	0	1	1	1	0	0	1	0	1	0	0	1	0	1	0	0	1	1	0	1	1	0	0	0	0	0	0	0	1	1	0	1	0	1	1	0	0	0	0	0	0	0	1
a00984	chr1	172936	A	G	1	1	0	1	1	1	0	0	1	0	1	0	0	1	0	1	0	0	1	1	0	1	1	0	0	0	0	0	0	0	1	1	0	1	0	1	1	0	0	0	0	0	0	0	1
a00985	chr1	173215	A	G	1	1	0	1	1	1	0	0	1	0	1	0	0	1	0	1	0	0	1	1	0	1	1	0	0	0	0	0	0	0	1	1	0	1	0	1	1	0	0	0	0	0	0	0	1
a00986	chr1	173473	T	C	1	1	0	1	1	1	0	0	1	0	1	0	0	1	0	1	0	0	1	1	0	1	1	0	0	0	0	0	0	0	1	1	0	1	0	1	1	0	0	0	0	0	0	0	1
a00987	chr1	173568	A	T	1	1	0	1	1	1	0	0	1	0	1	0	0	1	0	1	0	0	1	1	0	1	1	0	0	0	0	0	0	0	1	1	0	1	0	1	1	0	0	0	0	0	0	0	1
a00988	chr1	173796	C	A	1	1	0	1	1	1	0	0	1	0	1	0	0	1	0	1	0	0	1	1	0	1	1	0	0	0	0	0	0	0	1	1	0	1	0	1	1	0	0	0	0	0	0	0	1
a00989	chr1	173817	T	A	1	1	0	1	1	1	0	0	1	0	1	0	0	1	0	1	0	0	1	1	0	1	1	0	0	0	0	0	0	0	1	1	0	1	0	1	1	0	0	0	0	0	0	0	1
a00990	chr1	173870	C	A	1	1	0	1	1	1	0	0	1	0	1	0	0	1	0	1	0	0	1	1	0	1	1	0	0	0	0	0	0	0	1	1	0	1	0	1	1	0	0	0	0	0	0	0	1
a00991	chr1	174018	G	A	1	1	0	1	1	1	0	0	1	0	1	0	0	1	0	1	0	0	1	1	0	1	1	0	0	0	0	0	0	0	1	1	0	1	0	1	1	0	0	0	0	0	0	0	1
a00992	chr1	174054	T	C	1	1	0	1	1	1	0	0	1	0	1	0	0	1	0	1	0	0	1	1	0	1	1	0	0	0	0	0	0	0	1	1	0	1	0	1	1	0	0	0	0	0	0	0	1
a00993	chr1	174456	C	T	1	1	0	1	1	1	0	0	1	0	1	0	0	1	0	1	0	0	1	1	0	1	1	0	0	0	0	0	0	0	1	1	0	1	0	1	1	0	0	0	0	0	0	0	1
a00994	chr1	174592	A	C	1	1	0	1	1	1	0	0	1	0	1	0	0	1	0	1	0	0	1	1	0	1	1	0	0	0	0	0	0	0	1	1	0	1	0	1	1	0	0	0	0	0	0	0	1
a00995	chr1	174814	A	G	1	1	0	1	1	1	0	0	1	0	1	0	0	1	0	1	0	0	1	1	0	1	1	0	0	0	0	0	0	0	1	1	0	1	0	1	1	0	0	0	0	0	0	0	1
a00996	chr1	174912	C	T	1	1	0	1	1	1	0	0	1	0	1	0	0	1	0	1	0	0	1	1	0	1	1	0	0	0	0	0	0	0	1	1	0	1	0	1	1	0	0	0	0	0	0	0	1
a00997	chr1	175222	A	G	1	1	0	1	1	1	0	0	1	0	1	0	0	1	0	1	0	0	1	1	0	1	1	0	0	0	0	0	0	0	1	1	0	1	0	1	1	0	0	0	0	0	0	0	1
a00998	chr1	175445	G	A	1	1	0	1	1	1	0	0	1	0	1	0	0	1	0	1	0	0	1	1	0	1	1	0	0	0	0	0	0	0	1	1	0	1	0	1	1	0	0	0	0	0	0	0	1
a00999	chr1	176384	C	A	1	1	0	1	1	1	0	0	1	0	1	0	0	1	0	1	0	0	1	1	0	1	1	0	0	0	0	0	0	0	1	1	0	1	0	1	1	0	0	0	0	0	0	0	1
a01000	chr1	176666	G	A	1	1	0	1	1	1	0	0	1	0	1	0	0	1	0	1	0	0	1	1	0	1	1	0	0	0	0	0	0	0	1	1	0	1	0	1	1	0	0	0	0	0	0	0	1
a01001	chr1	176732	G	A	1	1	0	1	1	1	0	0	1	0	1	0	0	1	0	1	0	0	1	1	0	1	1	0	0	0	0	0	0	0	1	1	0	1	0	1	1	0	0	0	0	0	0	0	1
a01002	chr1	176733	A	G	1	1	0	1	1	1	0	0	1	0	1	0	0	1	0	1	0	0	1	1	0	1	1	0	0	0	0	0	0	0	1	1	0	1	0	1	1	0	0	0	0	0	0	0	1
a01003	chr1	176794	C	G	1	1	0	1	1	1	0	0	1	0	1	0	0	1	0	1	0	0	1	1	0	1	1	0	0	0	0	0	0	0	1	1	0	1	0	1	1	0	0	0	0	0	0	0	1
a01004	chr1	176879	A	G	1	1	0	1	1	1	0	0	1	0	1	0	0	1	0	1	0	0	1	1	0	1	1	0	0	0	0	0	0	0	1	1	0	1	0	1	1	0	0	0	0	0	0	0	1
a01005	chr1	178018	C	T	1	1	0	1	1	1	0	0	1	0	1	0	0	1	0	1	0	0	1	1	0	1	1	0	0	0	0	0	0	0	1	1	0	1	0	1	1	0	0	0	0	0	0	0	1
a01006	chr1	178320	A	G	1	1	0	1	1	1	0	0	1	0	1	0	0	1	0	1	0	0	1	1	0	1	1	0	0	0	0	0	0	0	1	1	0	1	0	1	1	0	0	0	0	0	0	0	1
a01007	chr1	178585	T	C	1	1	0	1	1	1	0	0	1	0	1	0	0	1	0	1	0	0	1	1	0	1	1	0	0	0	0	0	0	0	1	1	0	1	0	1	1	0	0	0	0	0	0	0	1
a01008	chr1	179056	T	C	1	1	0	1	1	1	0	0	1	0	1	0	0	1	0	1	0	0	1	1	0	1	1	0	0	0	0	0	0	0	1	1	0	1	0	1	1	0	0	0	0	0	0	0	1
a01009	chr1	179270	G	A	1	1	0	1	1	1	0	0	1	0	1	0	0	1	0	1	0	0	1	1	0	1	1	0	0	0	0	0	0	0	1	1	0	1	0	1	1	0	0	0	0	0	0	0	1
a01010	chr1	179546	C	T	1	1	0	1	1	1	0	0	1	0	1	0	0	1	0	1	0	0	1	1	0	1	1	0	0	0	0	0	0	0	1	1	0	1	0	1	1	0	0	0	0	0	0	0	1
a01011	chr1	179716	A	G	1	1	0	1	1	1	0	0	1	0	1	0	0	1	0	1	0	0	1	1	0	1	1	0	0	0	0	0	0	0	1	1	0	1	0	1	1	0	0	0	0	0	0	0	1
a01012	chr1	179836	A	G	1	1	0	1	1	1	0	0	1	0	1	0	0	1	0	1	0	0	1	1	0	1	1	0	0	0	0	0	0	0	1	1	0	1	0	1	1	0	0	0	0	0	0	0	1
a01013	chr1	180595	A	G	1	1	0	1	1	1	0	0	1	0	1	0	0	1	0	1	0	0	1	1	0	1	1	0	0	0	0	0	0	0	1	1	0	1	0	1	1	0	0	0	0	0	0	0	1
a01014	chr1	180991	C	T	1	1	0	1	1	1	0	0	1	0	1	0	0	1	0	1	0	0	1	1	0	1	1	0	0	0	0	0	0	0	1	1	0	1	0	1	1	0	0	0	0	0	0	0	1
a01015	chr1	181042	C	A	1	1	0	1	1	1	0	0	1	0	1	0	0	1	0	1	0	0	1	1	0	1	1	0	0	0	0	0	0	0	1	1	0	1	0	1	1	0	0	0	0	0	0	0	1
a01016	chr1	181460	T	C	1	1	0	1	1	1	0	0	1	0	1	0	0	1	0	1	0	0	1	1	0	1	1	0	0	0	0	0	0	0	1	1	0	1	0	1	1	0	0	0	0	0	0	0	1
a01017	chr1	181505	T	C	1	1	0	1	1	1	0	0	1	0	1	0	0	1	0	1	0	0	1	1	0	1	1	0	0	0	0	0	0	0	1	1	0	1	0	1	1	0	0	0	0	0	0	0	1
a01018	chr1	181809	A	G	1	1	0	1	1	1	0	0	1	0	1	0	0	1	0	1	0	0	1	1	0	1	1	0	0	0	0	0	0	0	1	1	0	1	0	1	1	0	0	0	0	0	0	0	1
a01019	chr1	181935	T	C	1	1	0	1	1	1	0	0	1	0	1	0	0	1	0	1	0	0	1	1	0	1	1	0	0	0	0	0	0	0	1	1	0	1	0	1	1	0	0	0	0	0	0	0	1
a01020	chr1	182367	G	T	1	1	0	1	1	1	0	0	1	0	1	0	0	1	0	1	0	0	1	1	0	1	1	0	0	0	0	0	0	0	1	1	0	1	0	1	1	0	0	0	0	0	0	0	1
a01021	chr1	183443	A	G	1	1	0	1	1	1	0	0	1	0	1	0	0	1	0	1	0	0	1	1	0	1	1	0	0	0	0	0	0	0	1	1	0	1	0	1	1	0	0	0	0	0	0	0	1
a01022	chr1	183874	C	T	1	1	0	1	1	1	0	0	1	0	1	0	0	1	0	1	0	0	1	1	0	1	1	0	0	0	0	0	0	0	1	1	0	1	0	1	1	0	0	0	0	0	0	0	1
a01023	chr1	184228	T	C	1	1	0	1	1	1	0	0	1	0	1	0	0	1	0	1	0	0	1	1	0	1	1	0	0	0	0	0	0	0	1	1	0	1	0	1	1	0	0	0	0	0	0	0	1
a01024	chr1	184566	A	C	1	1	0	1	1	1	0	0	1	0	1	0	0	1	0	1	0	0	1	1	0	1	1	0	0	0	0	0	0	0	1	1	0	1	0	1	1	0	0	0	0	0	0	0	1
a01025	chr1	184844	A	G	1	1	0	1	1	1	0	0	1	0	1	0	0	1	0	1	0	0	1	1	0	1	1	0	0	0	0	0	0	0	1	1	0	1	0	1	1	0	0	0	0	0	0	0	1
a01026	chr1	184977	C	A	1	1	0	1	1	1	0	0	1	0	1	0	0	1	0	1	0	0	1	1	0	1	1	0	0	0	0	0	0	0	1	1	0	1	0	1	1	0	0	0	0	0	0	0	1
a01027	chr1	185229	C	T	1	1	0	1	1	1	0	0	1	0	1	0	0	1	0	1	0	0	1	1	0	1	1	0	0	0	0	0	0	0	1	1	0	1	0	1	1	0	0	0	0	0	0	0	1
a01028	chr1	185896	A	G	1	1	0	1	1	1	0	0	1	0	1	0	0	1	0	1	0	0	1	1	0	1	1	0	0	0	0	0	0	0	1	1	0	1	0	1	1	0	0	0	0	0	0	0	1
a01029	chr1	186183	C	T	1	1	0	1	1	1	0	0	1	0	1	0	0	1	0	1	0	0	1	1	0	1	1	0	0	0	0	0	0	0	1	1	0	1	0	1	1	0	0	0	0	0	0	0	1
a01030	chr1	187371	C	A	1	0	0	1	1	1	0	0	1	0	1	0	0	1	0	1	0	0	1	1	0	1	1	0	0	0	0	0	0	0	1	1	0	1	0	1	1	0	0	0	0	0	0	0	1
a01031	chr1	187396	G	A	1	0	0	1	1	1	0	0	1	0	1	0	0	1	0	1	0	0	1	1	0	1	1	0	0	0	0	0	0	0	1	1	0	1	0	1	1	0	0	0	0	0	0	0	1
a01032	chr1	187464	T	A	1	0	0	1	1	1	0	0	1	0	1	0	0	1	0	1	0	0	1	1	0	1	1	0	0	0	0	0	0	0	1	1	0	1	0	1	1	0	0	0	0	0	0	0	1
a01033	chr1	187553	G	C	1	0	0	1	1	1	0	0	1	0	1	0	0	1	0	1	0	0	1	1	0	1	1	0	0	0	0	0	0	0	1	1	0	1	0	1	1	0	0	0	0	0	0	0	1
a01034	chr1	187958	G	A	1	0	0	1	1	1	0	0	1	0	1	0	0	1	0	1	0	0	1	1	0	1	1	0	0	0	0	0	0	0	1	1	0	1	0	1	1	0	0	0	0	0	0	0	1
a01035	chr1	188045	A	G	1	0	0	1	1	1	0	0	1	0	1	0	0	1	0	1	0	0	1	1	0	1	1	0	0	0	0	0	0	0	1	1	0	1	0	1	1	0	0	0	0	0	0	0	1
a01036	chr1	189505	G	T	1	0	0	1	1	1	0	0	1	0	1	0	0	1	0	1	0	0	1	1	0	1	1	0	0	0	0	0	0	0	1	1	0	1	0	1	1	0	0	0	0	0	0	0	1
a01037	chr1	189713	G	C	1	0	0	1	1	1	0	0	1	0	1	0	0	1	0	1	0	0	1	1	0	1	1	0	0	0	0	0	0	0	1	1	0	1	0	1	1	0	0	0	0	0	0	0	1
a01038	chr1	189824	T	C	1	0	0	1	1	1	0	0	1	0	1	0	0	1	0	1	0	0	1	1	0	1	1	0	0	0	0	0	0	0	1	1	0	1	0	1	1	0	0	0	0	0	0	0	1
a01039	chr1	189996	C	T	1	0	0	1	1	1	0	0	1	0	1	0	0	1	0	1	0	0	1	1	0	1	1	0	0	0	0	0	0	0	1	1	0	1	0	1	1	0	0	0	0	0	0	0	1
a01040	chr1	190283	T	C	1	0	0	1	1	1	0	0	1	0	1	0	0	1	0	1	0	0	1	1	0	1	1	0	0	0	0	0	0	0	1	1	0	1	0	1	1	0	0	0	0	0	0	0	1
a01041	chr1	190288	C	T	1	0	0	1	1	1	0	0	1	0	1	0	0	1	0	1	0	0	1	1	0	1	1	0	0	0	0	0	0	0	1	1	0	1	0	1	1	0	0	0	0	0	0	0	1
a01042	chr1	190343	A	G	1	0	0	1	1	1	0	0	1	0	1	0	0	1	0	1	0	0	1	1	0	1	1	0	0	0	0	0	0	0	1	1	0	1	0	1	1	0	0	0	0	0	0	0	1
a01043	chr1	190925	A	G	1	0	0	1	1	1	0	0	1	0	1	0	0	1	0	1	0	0	1	1	0	1	1	0	0	0	0	0	0	0	1	1	0	1	0	1	1	0	0	0	0	0	0	0	1
a01044	chr1	191272	T	A	1	0	0	1	1	1	0	0	1	0	1	0	0	1	0	1	0	0	1	1	0	1	1	0	0	0	0	0	0	0	1	1	0	1	0	1	1	0	0	0	0	0	0	0	1
a01045	chr1	193464	C	G	1	0	0	1	1	1	0	0	1	0	1	0	0	1	0	1	0	0	1	1	0	1	1	0	0	0	0	0	0	0	1	1	0	1	0	1	1	0	0	0	0	0	0	0	1
a01046	chr1	194305	T	C	1	0	0	1	1	1	0	0	1	0	1	0	0	1	0	1	0	0	1	1	0	1	1	0	0	0	0	0	0	0	1	1	0	1	0	1	1	0	0	0	0	0	0	0	1
a01047	chr1	194483	C	T	1	0	0	1	1	1	0	0	1	0	1	0	0	1	0	1	0	0	1	1	0	1	1	0	0	0	0	0	0	0	1	1	0	1	0	1	1	0	0	0	0	0	0	0	1
a01048	chr1	194665	A	G	1	0	0	1	1	1	0	0	1	0	1	0	0	1	0	1	0	0	1	1	0	1	1	0	0	0	0	0	0	0	1	1	0	1	0	1	1	0	0	0	0	0	0	0	1
a01049	chr1	194960	A	G	1	0	0	1	1	1	0	0	1	0	1	0	0	1	0	1	0	0	1	1	0	1	1	0	0	0	0	0	0	0	1	1	0	1	0	1	1	0	0	0	0	0	0	0	1
a01050	chr1	195197	T	C	1	0	0	1	1	1	0	0	1	0	1	0	0	1	0	1	0	0	1	1	0	1	1	0	0	0	0	0	0	0	1	1	0	1	0	1	1	0	0	0	0	0	0	0	1
a01051	chr1	195478	G	A	1	0	0	1	1	1	0	0	1	0	1	0	0	1	0	1	0	0	1	1	0	1	1	0	0	0	0	0	0	0	1	1	0	1	0	1	1	0	0	0	0	0	0	0	1
a01052	chr1	196132	A	G	1	0	0	1	1	1	0	0	1	0	1	0	0	1	0	1	0	0	1	1	0	1	1	0	0	0	0	0	0	0	1	1	0	1	0	1	1	0	0	0	0	0	0	0	1
a01053	chr1	197063	C	T	1	0	0	1	1	1	0	0	1	0	1	0	0	1	0	1	0	0	1	1	0	1	1	0	0	0	0	0	0	0	1	1	0	1	0	1	1	0	0	0	0	0	0	0	1
a01054	chr1	197252	T	C	1	0	0	1	1	1	0	0	1	0	1	0	0	1	0	1	0	0	1	1	0	1	1	0	0	0	0	0	0	0	1	1	0	1	0	1	1	0	0	0	0	0	0	0	1
a01055	chr1	197665	A	G	1	0	0	1	1	1	0	0	1	0	1	0	0	1	0	1	0	0	1	1	0	1	1	0	0	0	0	0	0	0	1	1	0	1	0	1	1	0	0	0	0	0	0	0	1
a01056	chr1	197685	T	A	1	0	0	1	1	1	0	0	1	0	1	0	0	1	0	1	0	0	1	1	0	1	1	0	0	0	0	0	0	0	1	1	0	1	0	1	1	0	0	0	0	0	0	0	1
a01057	chr1	197770	A	G	1	0	0	1	1	1	0	0	1	0	1	0	0	1	0	1	0	0	1	1	0	1	1	0	0	0	0	0	0	0	1	1	0	1	0	1	1	0	0	0	0	0	0	0	1
a01058	chr1	197811	G	C	1	0	0	1	1	1	0	0	1	0	1	0	0	1	0	1	0	0	1	1	0	1	1	0	0	0	0	0	0	0	1	1	0	1	0	1	1	0	0	0	0	0	0	0	1
a01059	chr1	197973	T	C	1	0	0	1	1	1	0	0	1	0	1	0	0	1	0	1	0	0	1	1	0	1	1	0	0	0	0	0	0	0	1	1	0	1	0	1	1	0	0	0	0	0	0	0	1
a01060	chr1	198367	A	T	1	0	0	1	1	1	0	0	1	0	1	0	0	1	0	1	0	0	1	1	0	1	1	0	0	0	0	0	0	0	1	1	0	1	0	1	1	0	0	0	0	0	0	0	1
a01061	chr1	198385	A	G	1	0	0	1	1	1	0	0	1	0	1	0	0	1	0	1	0	0	1	1	0	1	1	0	0	0	0	0	0	0	1	1	0	1	0	1	1	0	0	0	0	0	0	0	1
a01062	chr1	198397	G	A	1	0	0	1	1	1	0	0	1	0	1	0	0	1	0	1	0	0	1	1	0	1	1	0	0	0	0	0	0	0	1	1	0	1	0	1	1	0	0	0	0	0	0	0	1
a01063	chr1	198575	C	T	1	0	0	1	1	1	0	0	1	0	1	0	0	1	0	1	0	0	1	1	0	1	1	0	0	0	0	0	0	0	1	1	0	1	0	1	1	0	0	0	0	0	0	0	1
a01064	chr1	198782	A	G	1	0	0	1	1	1	0	0	1	0	1	0	0	1	0	1	0	0	1	1	0	1	1	0	0	0	0	0	0	0	1	1	0	1	0	1	1	0	0	0	0	0	0	0	1
a01065	chr1	199636	T	C	1	0	0	1	1	1	0	0	1	0	1	0	0	1	0	1	0	0	1	1	0	1	1	0	0	0	0	0	0	0	1	1	0	1	0	1	1	0	0	0	0	0	0	0	1
a01066	chr1	200560	T	C	1	0	0	1	1	1	0	0	1	0	1	0	0	1	0	1	0	0	1	1	0	1	1	0	0	0	0	0	0	0	1	1	0	1	0	1	1	0	0	0	0	0	0	0	1
a01067	chr1	200704	C	T	1	0	0	1	1	1	0	0	1	0	1	0	0	1	0	1	0	0	1	1	0	1	1	0	0	0	0	0	0	0	1	1	0	1	0	1	1	0	0	0	0	0	0	0	1
a01068	chr1	200869	G	T	1	0	0	1	1	1	0	0	1	0	1	0	0	1	0	1	0	0	1	1	0	1	1	0	0	0	0	0	0	0	1	1	0	1	0	1	1	0	0	0	0	0	0	0	1
a01069	chr1	203000	C	T	1	0	0	1	1	1	0	0	1	0	1	0	0	1	0	1	0	0	1	1	0	1	1	0	0	0	0	0	0	0	1	1	0	1	0	1	1	0	0	0	0	0	0	0	1
a01070	chr1	203405	T	C	1	0	0	1	1	1	0	0	1	0	1	0	0	1	0	1	0	0	1	1	0	1	1	0	0	0	0	0	0	0	1	1	0	1	0	1	1	0	0	0	0	0	0	0	1
a01071	chr1	204122	T	C	1	0	0	1	1	1	0	0	1	0	1	0	0	1	0	1	0	0	1	1	0	1	1	0	0	0	0	0	0	0	1	1	0	1	0	1	1	0	0	0	0	0	0	0	1
a01072	chr1	204148	T	C	1	0	0	1	1	1	0	0	1	0	1	0	0	1	0	1	0	0	1	1	0	1	1	0	0	0	0	0	0	0	1	1	0	1	0	1	1	0	0	0	0	0	0	0	1
a01073	chr1	204196	G	A	1	0	0	1	1	1	0	0	1	0	1	0	0	1	0	1	0	0	1	1	0	1	1	0	0	0	0	0	0	0	1	1	0	1	0	1	1	0	0	0	0	0	0	0	1
a01074	chr1	204343	T	C	1	0	0	1	1	1	0	0	1	0	1	0	0	1	0	1	0	0	1	1	0	1	1	0	0	0	0	0	0	0	1	1	0	1	0	1	1	0	0	0	0	0	0	0	1
a01075	chr1	204826	A	G	1	0	0	1	1	1	0	0	1	0	1	0	0	1	0	1	0	0	1	1	0	1	1	0	0	0	0	0	0	0	1	1	0	1	0	1	1	0	0	0	0	0	0	0	1
a01076	chr1	205016	A	G	1	0	0	1	1	1	0	0	1	0	1	0	0	1	0	1	0	0	1	1	0	1	1	0	0	0	0	0	0	0	1	1	0	1	0	1	1	0	0	0	0	0	0	0	1
a01077	chr1	205028	G	A	1	0	0	1	1	1	0	0	1	0	1	0	0	1	0	1	0	0	1	1	0	1	1	0	0	0	0	0	0	0	1	1	0	1	0	1	1	0	0	0	0	0	0	0	1
a01078	chr1	205345	A	G	1	0	0	1	1	1	0	0	1	0	1	0	0	1	0	1	0	0	1	1	0	1	1	0	0	0	0	0	0	0	1	1	0	1	0	1	1	0	0	0	0	0	0	0	1
a01079	chr1	205371	C	T	1	0	0	1	1	1	0	0	1	0	1	0	0	1	0	1	0	0	1	1	0	1	1	0	0	0	0	0	0	0	1	1	0	1	0	1	1	0	0	0	0	0	0	0	1
a01080	chr1	205379	A	T	1	0	0	1	1	1	0	0	1	0	1	0	0	1	0	1	0	0	1	1	0	1	1	0	0	0	0	0	0	0	1	1	0	1	0	1	1	0	0	0	0	0	0	0	1
a01081	chr1	205851	T	C	1	0	0	1	1	1	0	0	1	0	1	0	0	1	0	1	0	0	1	1	0	1	1	0	0	0	0	0	0	0	1	1	0	1	0	1	1	0	0	0	0	0	0	0	1
a01082	chr1	206102	A	G	1	0	0	1	1	1	0	0	1	0	1	0	0	1	0	1	0	0	1	1	0	1	1	0	0	0	0	0	0	0	1	1	0	1	0	1	1	0	0	0	0	0	0	0	1
a01083	chr1	206203	C	A	1	0	0	1	1	1	0	0	1	0	1	0	0	1	0	1	0	0	1	1	0	1	1	0	0	0	0	0	0	0	1	1	0	1	0	1	1	0	0	0	0	0	0	0	1
a01084	chr1	206335	G	T	1	0	0	1	1	1	0	0	1	0	1	0	0	1	0	1	0	0	1	1	0	1	1	0	0	0	0	0	0	0	1	1	0	1	0	1	1	0	0	0	0	0	0	0	1
a01085	chr1	206477	T	C	1	0	0	1	1	1	0	0	1	0	1	0	0	1	0	1	0	0	1	1	0	1	1	0	0	0	0	0	0	0	1	1	0	1	0	1	1	0	0	0	0	0	0	0	1
a01086	chr1	207091	G	A	1	0	0	1	1	1	0	0	1	0	1	0	0	1	0	1	0	0	1	1	0	1	1	0	0	0	0	0	0	0	1	1	0	1	0	1	1	0	0	0	0	0	0	0	1
a01087	chr1	208198	C	G	1	0	0	1	1	1	0	0	1	0	1	0	0	1	0	1	0	0	1	1	0	1	1	0	0	0	0	0	0	0	1	1	0	1	0	1	1	0	0	0	0	0	0	0	1
a01088	chr1	208498	G	A	1	0	0	1	1	1	0	0	1	0	1	0	0	1	0	1	0	0	1	1	0	1	1	0	0	0	0	0	0	0	1	1	0	1	0	1	1	0	0	0	0	0	0	0	1
a01089	chr1	209200	G	A	1	0	0	1	1	1	0	0	1	0	1	0	0	1	0	1	0	0	1	1	0	1	1	0	0	0	0	0	0	0	1	1	0	1	0	1	1	0	0	0	0	0	0	0	1
a01090	chr1	209399	C	T	1	0	0	1	1	1	0	0	1	0	1	0	0	1	0	1	0	0	1	1	0	1	1	0	0	0	0	0	0	0	1	1	0	1	0	1	1	0	0	0	0	0	0	0	1
a01091	chr1	209518	A	G	1	0	0	1	1	1	0	0	1	0	1	0	0	1	0	1	0	0	1	1	0	1	1	0	0	0	0	0	0	0	1	1	0	1	0	1	1	0	0	0	0	0	0	0	1
a01092	chr1	209671	C	T	1	0	0	1	1	1	0	0	1	0	1	0	0	1	0	1	0	0	1	1	0	1	1	0	0	0	0	0	0	0	1	1	0	1	0	1	1	0	0	0	0	0	0	0	1
a01093	chr1	209903	G	A	0	0	0	1	1	1	0	0	1	0	1	0	0	1	0	1	0	0	1	1	0	1	1	0	0	0	0	0	0	0	1	1	0	1	0	1	1	0	0	0	0	0	0	0	1
a01094	chr1	209930	C	T	0	0	0	1	1	1	0	0	1	0	1	0	0	1	0	1	0	0	1	1	0	1	1	0	0	0	0	0	0	0	1	1	0	1	0	1	1	0	0	0	0	0	0	0	1
a01095	chr1	210004	A	G	0	0	0	1	1	1	0	0	1	0	1	0	0	1	0	1	0	0	1	1	0	1	1	0	0	0	0	0	0	0	1	1	0	1	0	1	1	0	0	0	0	0	0	0	1
a01096	chr1	210313	C	T	0	0	0	1	1	1	0	0	1	0	1	0	0	1	0	1	0	0	1	1	0	1	1	0	0	0	0	0	0	0	1	1	0	1	0	1	1	0	0	0	0	0	0	0	1
a01097	chr1	211244	C	T	0	0	0	1	1	1	0	0	1	0	1	0	0	1	0	1	0	0	1	1	0	1	1	0	0	0	0	0	0	0	1	1	0	1	0	1	1	0	0	0	0	0	0	0	1
a01098	chr1	211740	A	G	0	0	0	1	1	1	0	0	1	0	1	0	0	1	0	1	0	0	1	1	0	1	1	0	0	0	0	0	0	0	1	1	0	1	0	1	1	0	0	0	0	0	0	0	1
a01099	chr1	212497	C	T	0	0	0	1	1	1	0	0	1	0	1	0	0	1	0	1	0	0	1	1	0	1	1	0	0	0	0	0	0	0	1	1	0	1	0	1	1	0	0	0	0	0	0	0	1
a01100	chr1	213128	C	T	0	0	0	1	1	1	0	0	1	0	1	0	0	1	0	1	0	0	1	1	0	1	1	0	0	0	0	0	0	0	1	1	0	1	0	1	1	0	0	0	0	0	0	0	1
a01101	chr1	213827	T	C	0	0	0	1	1	1	0	0	1	0	1	0	0	1	0	1	0	0	1	1	0	1	1	0	0	0	0	0	0	0	1	1	0	1	0	1	1	0	0	0	0	0	0	0	1
a01102	chr1	213975	G	A	0	0	0	1	1	1	0	0	1	0	1	0	0	1	0	1	0	0	1	1	0	1	1	0	0	0	0	0	0	0	1	1	0	1	0	1	1	0	0	0	0	0	0	0	1
a01103	chr1	214093	G	T	0	0	0	1	1	1	0	0	1	0	1	0	0	1	0	1	0	0	1	1	0	1	1	0	0	0	0	0	0	0	1	1	0	1	0	1	1	0	0	0	0	0	0	0	1
a01104	chr1	214143	G	A	0	0	0	1	1	1	0	0	1	0	1	0	0	1	0	1	0	0	1	1	0	1	1	0	0	0	0	0	0	0	1	1	0	1	0	1	1	0	0	0	0	0	0	0	1
a01105	chr1	214265	C	T	0	0	0	1	1	1	0	0	1	0	1	0	0	1	0	1	0	0	1	1	0	1	1	0	0	0	0	0	0	0	1	1	0	1	0	1	1	0	0	0	0	0	0	0	1
a01106	chr1	214412	C	T	0	0	0	1	1	1	0	0	1	0	1	0	0	1	0	1	0	0	1	1	0	1	1	0	0	0	0	0	0	0	1	1	0	1	0	1	1	0	0	0	0	0	0	0	1
a01107	chr1	214524	A	T	0	0	0	1	1	1	0	0	1	0	1	0	0	1	0	1	0	0	1	1	0	1	1	0	0	0	0	0	0	0	1	1	0	1	0	1	1	0	0	0	0	0	0	0	1
a01108	chr1	214564	C	T	0	0	0	1	1	1	0	0	1	0	1	0	0	1	0	1	0	0	1	1	0	1	1	0	0	0	0	0	0	0	1	1	0	1	0	1	1	0	0	0	0	0	0	0	1
a01109	chr1	214625	C	A	0	0	0	1	1	1	0	0	1	0	1	0	0	1	0	1	0	0	1	1	0	1	1	0	0	0	0	0	0	0	1	1	0	1	0	1	1	0	0	0	0	0	0	0	1
a01110	chr1	214740	C	A	0	0	0	1	1	1	0	0	1	0	1	0	0	1	0	1	0	0	1	1	0	1	1	0	0	0	0	0	0	0	1	1	0	1	0	1	1	0	0	0	0	0	0	0	1
a01111	chr1	214806	A	C	0	0	0	1	1	1	0	0	1	0	1	0	0	1	0	1	0	0	1	1	0	1	1	0	0	0	0	0	0	0	1	1	0	1	0	1	1	0	0	0	0	0	0	0	1
a01112	chr1	215192	A	G	0	0	0	1	1	1	0	0	1	0	1	0	0	1	0	1	0	0	1	1	0	1	1	0	0	0	0	0	0	0	1	1	0	1	0	1	1	0	0	0	0	0	0	0	1
a01113	chr1	216083	A	G	0	0	0	1	1	1	0	0	1	0	1	0	0	1	0	1	0	0	1	1	0	1	1	0	0	0	0	0	0	0	1	1	0	1	0	1	1	0	0	0	0	0	0	0	1
a01114	chr1	216477	G	A	0	0	0	1	1	1	0	0	1	0	1	0	0	1	0	1	0	0	1	1	0	1	1	0	0	0	0	0	0	0	1	1	0	1	0	1	1	0	0	0	0	0	0	0	1
a01115	chr1	216950	C	T	0	0	0	1	1	1	0	0	1	0	1	0	0	1	0	1	0	0	1	1	0	1	1	0	0	0	0	0	0	0	1	1	0	1	0	1	1	0	0	0	0	0	0	0	1
a01116	chr1	217150	C	A	0	0	0	1	1	1	0	0	1	0	1	0	0	1	0	1	1	0	1	1	0	1	1	0	0	0	0	0	0	0	1	1	0	1	0	1	1	0	0	0	0	0	0	0	1
a01117	chr1	217606	A	G	0	0	0	1	1	1	0	0	1	0	1	0	0	1	0	1	1	0	1	1	0	1	1	0	0	0	0	0	0	0	1	1	0	1	0	1	1	0	0	0	0	0	0	0	1
a01118	chr1	217719	C	T	0	0	0	1	1	1	0	0	1	0	1	0	0	1	0	1	1	0	1	1	0	1	1	0	0	0	0	0	0	0	1	1	0	1	0	1	1	0	0	0	0	0	0	0	1
a01119	chr1	217720	A	T	0	0	0	1	1	1	0	0	1	0	1	0	0	1	0	1	1	0	1	1	0	1	1	0	0	0	0	0	0	0	1	1	0	1	0	1	1	0	0	0	0	0	0	0	1
a01120	chr1	217898	T	A	0	0	0	1	1	1	0	0	1	0	1	0	0	1	0	1	1	0	1	1	0	1	1	0	0	0	0	0	0	0	1	1	0	1	0	1	1	1	0	0	0	0	0	0	1
a01121	chr1	218173	C	T	0	0	0	1	1	1	0	0	1	0	1	0	0	1	0	1	1	0	1	1	0	1	1	0	0	0	0	0	0	0	1	1	0	1	0	1	1	1	0	0	0	0	0	0	1
a01122	chr1	218311	G	T	0	0	0	1	1	1	0	0	1	0	1	0	0	1	0	1	1	0	1	1	0	1	1	0	0	0	0	0	0	0	1	1	0	1	0	1	1	1	0	0	0	0	0	0	1
a01123	chr1	218354	T	C	0	0	0	1	1	1	0	0	1	0	1	0	0	1	0	1	1	0	1	1	0	1	1	0	0	0	0	0	0	0	1	1	0	1	0	1	1	1	0	0	0	0	0	0	1
a01124	chr1	218822	A	G	0	0	0	1	1	1	0	0	1	0	1	0	0	1	0	1	1	0	1	1	0	1	1	0	0	0	0	0	0	0	1	1	0	1	0	1	1	1	0	0	0	0	0	0	1
a01125	chr1	218861	G	A	0	0	0	1	1	1	0	0	1	0	1	0	0	1	0	1	1	0	1	1	0	1	1	0	0	0	0	0	0	0	1	1	0	1	0	1	1	1	0	0	0	0	0	0	1
a01126	chr1	219222	A	C	0	0	0	1	1	1	0	0	1	0	1	0	0	1	0	1	1	0	1	1	0	1	1	0	0	0	0	0	0	0	1	1	0	1	0	1	1	1	0	0	0	0	0	0	1
a01127	chr1	219239	C	T	0	0	0	1	1	1	0	0	1	0	1	0	0	1	0	1	1	0	1	1	0	1	1	0	0	0	0	0	0	0	1	1	0	1	0	1	1	1	0	0	0	0	0	0	1
a01128	chr1	219307	T	A	0	0	0	1	1	1	0	0	1	0	1	0	0	1	0	1	1	0	1	1	0	1	1	0	0	0	0	0	0	0	1	1	0	1	0	1	1	1	0	0	0	0	0	0	1
a01129	chr1	219361	A	T	0	0	0	1	1	1	0	0	1	0	1	0	0	1	0	1	1	0	1	1	0	1	1	0	0	0	0	0	0	0	1	1	0	1	0	1	1	1	0	0	0	0	0	0	1
a01130	chr1	219715	G	A	0	0	0	1	1	1	0	0	1	0	1	0	0	1	0	1	1	0	1	1	0	1	1	0	0	0	0	0	0	0	1	1	0	1	0	1	1	1	0	0	0	0	0	0	1
a01131	chr1	219833	A	T	0	0	0	1	1	1	0	0	1	0	1	0	0	1	0	1	1	0	1	1	0	1	1	0	0	0	0	0	0	0	1	1	0	1	0	1	1	1	0	0	0	0	0	0	1
a01132	chr1	219881	G	A	0	0	0	1	1	1	0	0	1	0	1	0	0	1	0	1	1	0	1	1	0	1	1	0	0	0	0	0	0	0	1	1	0	1	0	1	1	1	0	0	0	0	0	0	1
a01133	chr1	219918	A	G	0	0	0	1	1	1	0	0	1	0	1	0	0	1	0	1	1	0	1	1	0	1	1	0	0	0	0	0	0	0	1	1	0	1	0	1	1	1	0	0	0	0	0	0	1
a01134	chr1	220004	C	G	0	0	0	1	1	1	0	0	1	0	1	0	0	1	0	1	1	0	1	1	0	1	1	0	0	0	0	0	0	0	1	1	0	1	0	1	1	1	0	0	0	0	0	0	1
a01135	chr1	220014	G	C	0	0	0	1	1	1	0	0	1	0	1	0	0	1	0	1	1	0	1	1	0	1	1	0	0	0	0	0	0	0	1	1	0	1	0	1	1	1	0	0	0	0	0	0	1
a01136	chr1	220024	C	T	0	0	0	1	1	1	0	0	1	0	1	0	0	1	0	1	1	0	1	1	0	1	1	0	0	0	0	0	0	0	1	1	0	1	0	1	1	1	0	0	0	0	0	0	1
a01137	chr1	220209	C	T	0	0	0	1	1	1	0	0	1	0	1	0	0	1	0	1	1	0	1	1	0	1	1	0	0	0	0	0	0	0	1	1	0	1	0	1	1	1	0	0	0	0	0	0	1
a01138	chr1	220476	T	C	0	0	0	1	1	1	0	0	1	0	1	0	0	1	0	1	1	0	1	1	0	1	1	0	0	0	0	0	0	0	1	1	0	1	0	1	1	1	0	0	0	0	0	0	1
a01139	chr1	220541	G	A	0	0	0	1	1	1	0	0	1	0	1	0	0	1	0	1	1	0	1	1	0	1	1	0	0	0	0	0	0	0	1	1	0	1	0	1	1	1	0	0	0	0	0	0	1
a01140	chr1	220551	A	G	0	0	0	1	1	1	0	0	1	0	1	0	0	1	0	1	1	0	1	1	0	1	1	0	0	0	0	0	0	0	1	1	0	1	0	1	1	1	0	0	0	0	0	0	1
a01141	chr1	220796	A	G	0	0	0	1	1	1	0	0	1	0	1	0	0	1	0	1	1	0	1	1	0	1	1	0	0	0	0	0	0	0	1	1	0	1	0	1	1	1	0	0	0	0	0	0	1
a01142	chr1	220874	G	C	0	0	0	1	1	1	0	0	1	0	1	0	0	1	0	1	1	0	1	1	0	1	1	0	0	0	0	0	0	0	1	1	0	1	0	1	1	1	0	0	0	0	0	0	1
a01143	chr1	221381	G	C	0	0	0	1	1	1	0	0	1	0	1	0	0	1	0	1	1	0	1	1	0	1	1	0	0	0	0	0	0	0	1	1	0	1	0	1	1	1	0	0	0	0	0	0	1
a01144	chr1	221703	A	G	0	0	0	1	1	1	0	0	1	0	1	0	0	1	0	1	1	0	1	1	0	1	1	0	0	0	0	0	0	0	1	1	0	1	0	1	1	1	0	0	0	0	0	0	1
a01145	chr1	221740	T	C	0	0	0	1	1	1	0	0	1	0	1	0	0	1	0	1	1	0	1	1	0	1	1	0	0	0	0	0	0	0	1	1	0	1	0	1	1	1	0	0	0	0	0	0	1
a01146	chr1	221763	C	T	0	0	0	1	1	1	0	0	1	0	1	0	0	1	0	1	1	0	1	1	0	1	1	0	0	0	0	0	0	0	1	1	0	1	0	1	1	1	0	0	0	0	0	0	1
a01147	chr1	221782	G	A	0	0	0	1	1	1	0	0	1	0	1	0	0	1	0	1	1	0	1	1	0	1	1	0	0	0	0	0	0	0	1	1	0	1	0	1	1	1	0	0	0	0	0	0	1
a01148	chr1	221890	T	C	0	0	0	1	1	1	0	0	1	0	1	0	0	1	0	1	1	0	1	1	0	1	1	0	0	0	0	0	0	0	1	1	0	1	0	1	1	1	0	0	0	0	0	0	1
a01149	chr1	221894	G	A	0	0	0	1	1	1	0	0	1	0	1	0	0	1	0	1	1	0	1	1	0	1	1	0	0	0	0	0	0	0	1	1	0	1	0	1	1	1	0	0	0	0	0	0	1
a01150	chr1	221986	T	C	0	0	0	1	1	1	0	0	1	0	1	0	0	1	0	1	1	0	1	1	0	1	1	0	0	0	0	0	0	0	1	1	0	1	0	1	1	1	0	0	0	0	0	0	1
a01151	chr1	222032	A	C	0	0	0	1	1	1	0	0	1	0	1	0	0	1	0	1	1	0	1	1	0	1	1	0	0	0	0	0	0	0	1	1	0	1	0	1	1	1	0	0	0	0	0	0	1
a01152	chr1	222145	G	T	0	0	0	1	1	1	0	0	1	0	1	0	0	1	0	1	1	0	1	1	0	1	1	0	0	0	0	0	0	0	1	1	0	1	0	1	1	1	0	0	0	0	0	0	1
a01153	chr1	223030	C	A	0	0	0	1	1	1	0	0	1	0	1	0	0	1	0	1	1	0	1	1	0	1	1	0	0	0	0	0	0	0	1	1	0	1	0	1	1	1	0	0	0	0	0	0	1
a01154	chr1	223378	C	T	0	0	0	1	1	1	0	0	1	0	1	0	0	1	0	1	1	0	1	1	0	1	1	0	0	0	0	0	0	0	1	1	0	1	0	1	1	1	0	0	0	0	0	0	1
a01155	chr1	223624	C	A	0	0	0	1	1	1	0	0	1	0	1	0	0	1	0	1	1	0	1	1	0	1	1	0	0	0	0	0	0	0	1	1	0	1	0	1	1	1	0	0	0	0	0	0	1
a01156	chr1	224229	C	T	0	0	0	1	1	1	0	0	1	0	1	0	0	1	0	1	1	0	1	1	0	1	1	0	0	0	0	0	0	0	1	1	0	1	0	1	1	1	0	0	0	0	0	0	1
a01157	chr1	225585	C	T	0	0	0	1	1	1	0	0	1	0	1	0	0	1	0	1	1	0	1	1	0	1	1	0	0	0	0	0	0	0	1	1	1	1	0	1	1	1	0	0	0	0	0	0	1
a01158	chr1	225656	G	A	0	0	0	1	1	1	0	0	1	0	1	0	0	1	0	1	1	0	1	1	0	1	1	0	0	0	0	0	0	0	1	1	1	1	0	1	1	1	0	0	0	0	0	0	1
a01159	chr1	225826	C	T	0	0	0	1	1	1	0	0	1	0	1	0	0	1	0	1	1	0	1	1	0	1	1	0	0	0	0	0	0	0	1	1	1	1	0	1	1	1	0	0	0	0	0	0	1
a01160	chr1	226011	C	T	0	0	0	1	1	1	0	0	1	0	1	0	0	1	0	1	1	0	1	1	0	1	1	0	0	0	0	0	0	0	1	1	1	1	0	1	1	1	0	0	0	0	0	0	1
a01161	chr1	226604	A	G	0	0	0	1	1	1	0	0	1	0	1	0	0	1	0	1	1	0	1	1	0	1	1	0	0	0	0	0	0	0	1	1	1	1	0	1	1	1	0	0	0	0	1	0	1
a01162	chr1	226994	C	G	0	0	0	1	1	1	0	0	1	0	1	0	0	1	0	1	1	0	1	1	0	1	1	0	0	0	0	0	0	0	1	1	1	1	0	1	1	1	0	0	0	0	1	0	1
a01163	chr1	227275	A	G	0	0	0	1	1	1	0	0	1	0	1	0	0	1	0	1	1	0	1	1	0	1	1	0	0	0	0	0	0	0	1	1	1	1	0	1	1	1	0	0	0	0	1	0	1
a01164	chr1	227565	G	A	0	0	0	1	1	1	0	0	1	0	1	0	0	1	0	1	1	0	1	1	0	1	1	0	0	0	0	0	0	0	1	1	1	1	0	1	1	1	0	0	0	0	1	0	1
a01165	chr1	230158	C	T	0	0	0	1	1	1	0	0	1	0	1	0	0	1	0	1	1	0	1	1	0	1	1	0	0	0	0	0	0	0	1	1	1	1	0	1	1	1	0	0	0	0	1	0	1
a01166	chr1	232908	C	A	0	0	0	1	1	1	0	0	1	0	1	0	0	1	0	1	1	0	1	1	0	1	1	0	0	0	0	0	0	0	1	1	1	1	0	1	1	1	0	0	0	0	1	0	1
a01167	chr1	234029	A	G	0	0	0	1	1	1	0	0	1	0	1	0	0	1	0	1	1	0	1	1	0	1	1	0	0	0	0	0	0	0	1	1	1	1	0	1	1	1	0	0	0	0	1	0	1
a01168	chr1	234213	G	A	0	0	0	1	1	1	0	0	1	0	1	0	0	1	0	1	1	0	1	1	0	1	1	0	0	0	0	0	0	0	1	1	1	1	0	1	1	1	0	0	0	0	1	0	1
a01169	chr1	234874	A	G	0	0	0	1	1	1	0	0	1	0	1	0	0	1	0	1	1	0	1	1	0	1	1	0	0	0	0	0	0	0	1	1	1	1	0	1	1	1	0	0	0	0	1	0	1
a01170	chr1	234957	G	A	0	0	0	1	1	1	0	0	1	0	1	0	0	1	0	1	1	0	1	1	0	1	1	0	0	0	0	0	0	0	1	1	1	1	0	1	1	1	0	0	0	0	1	0	1
a01171	chr1	234997	G	A	0	0	0	1	1	1	0	0	1	0	1	0	0	1	0	1	1	0	1	1	0	1	1	0	0	0	0	0	0	0	1	1	1	1	0	1	1	1	0	0	0	0	1	0	1
a01172	chr1	236256	A	T	0	0	0	1	1	1	0	0	1	0	1	0	0	1	0	1	1	0	1	1	0	1	1	0	0	0	0	0	0	0	1	1	1	1	0	1	1	1	0	0	0	0	1	0	1
a01173	chr1	238504	A	C	0	0	0	1	1	1	0	0	1	0	1	0	0	1	0	1	1	0	1	1	0	1	1	0	0	0	0	0	0	0	1	1	1	1	0	1	1	1	0	0	0	0	1	0	1
a01174	chr1	238831	T	A	0	0	0	1	1	1	0	0	1	0	1	0	0	1	0	1	1	0	1	1	0	1	1	0	0	0	0	0	0	0	1	1	1	1	0	1	1	1	0	0	0	0	1	0	1
a01175	chr1	238987	T	C	0	0	0	1	1	1	0	0	1	0	1	0	0	1	0	1	1	0	1	1	0	1	1	0	0	0	0	0	0	0	1	1	1	1	0	1	1	1	0	0	0	0	1	0	1
a01176	chr1	239176	T	C	0	0	0	1	1	1	0	0	1	0	1	0	0	1	0	1	1	0	1	1	0	1	1	0	0	0	0	0	0	0	1	1	1	1	0	1	1	1	0	0	0	0	1	0	1
a01177	chr1	239197	C	T	0	0	0	1	1	1	0	0	1	0	1	0	0	1	0	1	1	0	1	1	0	1	1	0	0	0	0	0	0	0	1	1	1	1	0	1	1	1	0	0	0	0	1	0	1
a01178	chr1	239222	C	T	0	0	0	1	1	1	0	0	1	0	1	0	0	1	0	1	1	0	1	1	0	1	1	0	0	0	0	0	0	0	1	1	1	1	0	1	1	1	0	0	0	0	1	0	1
a01179	chr1	239332	T	C	0	0	0	1	1	1	0	0	1	0	1	0	0	1	0	1	1	0	1	1	0	1	1	0	0	0	0	0	0	0	1	1	1	1	0	1	1	1	0	0	0	0	1	0	1
a01180	chr1	239470	C	T	0	0	0	1	1	1	0	0	1	0	1	0	0	1	0	1	1	0	1	1	0	1	1	0	0	0	0	0	0	0	1	1	1	1	0	1	1	1	0	0	0	0	1	0	1
a01181	chr1	239635	C	T	0	0	0	1	1	1	0	0	1	0	1	0	0	1	0	1	1	0	1	1	0	1	1	0	0	0	0	0	0	0	1	1	1	1	0	1	1	1	0	0	0	0	1	0	1
a01182	chr1	240012	T	G	0	0	0	1	1	1	0	0	1	0	1	0	0	1	0	1	1	0	1	1	0	1	1	0	0	0	0	0	0	0	1	1	1	1	0	1	1	1	0	0	0	0	1	0	1
a01183	chr1	240016	A	C	0	0	0	1	1	1	0	0	1	0	1	0	0	1	0	1	1	0	1	1	0	1	1	0	0	0	0	0	0	0	1	1	1	1	0	1	1	1	0	0	0	0	1	0	1
a01184	chr1	240615	A	G	0	0	0	1	1	1	0	0	1	0	1	0	0	1	0	1	1	0	1	1	0	1	1	0	0	0	0	0	0	0	1	1	1	1	0	1	1	1	0	0	0	0	1	0	1
a01185	chr1	240669	C	G	0	0	0	1	1	1	0	0	1	0	1	0	0	1	0	1	1	0	1	1	0	1	1	0	0	0	0	0	0	0	1	1	1	1	0	1	1	1	0	0	0	0	1	0	1
a01186	chr1	240702	A	C	0	0	0	1	1	1	0	0	1	0	1	0	0	1	0	1	1	0	1	1	0	1	1	0	0	0	0	0	0	0	1	1	1	1	0	1	1	1	0	0	0	0	1	0	1
a01187	chr1	240736	A	C	0	0	0	1	1	1	0	0	1	0	1	0	0	1	0	1	1	0	1	1	0	1	1	0	0	0	0	0	0	0	1	1	1	1	0	1	1	1	0	0	0	0	1	0	1
a01188	chr1	240995	G	A	0	0	0	1	1	1	0	0	1	0	1	0	0	1	0	1	1	0	1	1	0	1	1	0	0	0	0	0	0	0	1	1	1	1	0	1	1	1	0	0	0	0	1	0	1
a01189	chr1	241017	T	G	0	0	0	1	1	1	0	0	1	0	1	0	0	1	0	1	1	0	1	1	0	1	1	0	0	0	0	0	0	0	1	1	1	1	0	1	1	1	0	0	0	0	1	0	1
a01190	chr1	241236	T	G	0	0	0	1	1	1	0	0	1	0	1	0	0	1	0	1	1	0	1	1	0	1	1	0	0	0	0	0	0	0	1	1	1	1	0	1	1	1	0	0	0	0	1	0	1
a01191	chr1	241347	C	T	0	0	0	1	1	1	0	0	1	0	1	0	0	1	0	1	1	0	1	1	0	1	1	0	0	0	0	0	0	0	1	1	1	1	0	1	1	1	0	0	0	0	1	0	1
a01192	chr1	241500	A	G	0	0	0	1	1	1	0	0	1	0	1	0	0	1	0	1	1	0	1	1	0	1	1	0	0	0	0	0	0	0	1	1	1	1	0	1	1	1	0	0	0	0	1	0	1
a01193	chr1	242239	G	T	0	0	0	1	1	1	0	0	1	0	1	0	0	1	0	1	1	0	1	1	0	1	1	0	0	0	0	0	0	0	1	1	1	1	0	1	1	1	0	0	0	0	1	0	1
a01194	chr1	242741	C	T	0	0	0	1	1	1	0	0	1	0	1	0	0	1	0	1	1	0	1	1	0	1	1	0	0	0	0	0	0	0	1	1	1	1	0	1	1	1	0	0	0	0	1	0	1
a01195	chr1	243059	A	C	0	0	0	1	1	1	0	0	1	0	1	0	0	1	0	1	1	0	1	1	0	1	1	0	0	0	0	0	0	0	1	1	1	1	0	1	1	1	0	0	0	0	1	0	1
a01196	chr1	244462	G	C	0	0	0	1	1	1	0	0	1	0	1	0	0	1	0	1	1	0	1	1	0	1	1	0	0	0	0	0	0	0	1	1	1	1	0	1	1	1	0	0	1	0	1	0	1
a01197	chr1	244617	G	A	0	0	0	1	1	1	0	0	1	0	1	0	0	1	0	1	1	0	1	1	0	1	1	0	0	0	0	0	0	0	1	1	1	1	0	1	1	1	0	0	1	0	1	0	1
a01198	chr1	244626	G	A	0	0	0	1	1	1	0	0	1	0	1	0	0	1	0	1	1	0	1	1	0	1	1	0	0	0	0	0	0	0	1	1	1	1	0	1	1	1	0	0	1	0	1	0	1
a01199	chr1	244749	T	G	0	0	0	1	1	1	0	0	1	0	1	0	0	1	0	1	1	0	1	1	0	1	1	0	0	0	0	0	0	0	1	1	1	1	0	1	1	1	0	0	1	0	1	0	1
a01200	chr1	244761	G	A	0	0	0	1	1	1	0	0	1	0	1	0	0	1	0	1	1	0	1	1	0	1	1	0	0	0	0	0	0	0	1	1	1	1	0	1	1	1	0	0	1	0	1	0	1
a01201	chr1	244876	T	G	0	0	0	1	1	1	0	0	1	0	1	0	0	1	0	1	1	0	1	1	0	1	1	0	0	0	0	0	0	0	1	1	1	1	0	1	1	1	0	0	1	0	1	0	1
a01202	chr1	245180	G	A	0	0	0	1	1	1	0	0	1	0	1	0	0	1	0	1	1	0	1	1	0	1	1	0	0	0	0	0	0	0	1	1	1	1	0	1	1	1	0	0	1	0	1	0	1
a01203	chr1	245264	G	T	0	0	0	1	1	1	0	0	1	0	1	0	0	1	0	1	1	0	1	1	0	1	1	0	0	0	0	0	0	0	1	1	1	1	0	1	1	1	0	0	1	0	1	0	1
a01204	chr1	245315	G	A	0	0	0	1	1	1	0	0	1	0	1	0	0	1	0	1	1	0	1	1	0	1	1	0	0	0	0	0	0	0	1	1	1	1	0	1	1	1	0	0	1	0	1	0	1
a01205	chr1	245411	C	T	0	0	0	1	1	1	0	0	1	0	1	0	0	1	0	1	1	0	1	1	0	1	1	0	0	0	0	0	0	0	1	1	1	1	0	1	1	1	0	0	1	0	1	0	1
a01206	chr1	246283	A	G	0	0	0	1	1	1	0	0	1	0	1	0	0	1	0	1	1	0	1	1	0	1	1	0	0	0	0	0	0	0	1	1	1	1	0	1	1	1	0	0	1	0	1	0	1
a01207	chr1	246527	G	A	0	0	0	1	1	1	0	0	1	0	1	0	0	1	0	1	1	0	1	1	0	1	1	0	0	0	0	0	0	0	1	1	1	1	0	1	1	1	0	0	1	0	1	0	1
a01208	chr1	246616	G	A	0	0	0	1	1	1	0	0	1	0	1	0	0	1	0	1	1	0	1	1	0	1	1	0	0	0	0	0	0	0	1	1	1	1	0	1	1	1	0	0	1	0	1	0	1
a01209	chr1	246866	A	T	0	0	0	1	1	1	0	0	1	0	1	0	0	1	0	1	1	0	1	1	0	1	1	0	0	0	0	0	0	0	1	1	1	1	0	1	1	1	0	0	1	0	1	0	1
a01210	chr1	247771	A	G	0	0	0	1	1	1	0	0	1	0	1	0	0	1	0	1	1	0	1	1	0	1	1	0	0	0	0	0	0	0	1	1	1	1	0	1	1	1	0	0	1	0	1	0	1
a01211	chr1	248636	C	G	0	0	0	1	1	1	0	0	1	0	1	0	0	1	0	1	1	0	1	1	0	1	1	0	0	0	0	0	0	0	1	1	1	1	0	1	1	1	0	0	1	0	1	0	1
a01212	chr1	248742	T	G	0	0	0	1	1	1	0	0	1	0	1	0	0	1	0	1	1	0	1	1	0	1	1	0	0	0	0	0	0	0	1	1	1	1	0	1	1	1	0	0	1	0	1	0	1
a01213	chr1	249010	T	A	0	0	0	1	1	1	0	0	1	0	1	0	0	1	0	1	1	0	1	1	0	1	1	0	0	0	0	0	0	0	1	1	1	1	0	1	1	1	0	0	1	0	1	0	1
a01214	chr1	249287	A	G	0	0	0	1	1	1	0	0	1	0	1	0	0	1	0	1	1	0	1	1	0	1	1	0	0	0	0	0	0	0	1	1	1	1	0	1	1	1	0	0	1	0	1	0	1
a01215	chr1	250685	C	G	0	0	0	1	1	1	0	0	1	0	1	0	0	1	0	1	1	0	1	1	0	1	1	0	0	0	0	0	0	0	1	1	1	1	0	1	1	1	0	0	1	0	1	0	1
a01216	chr1	250783	C	T	0	0	0	1	1	1	0	0	1	0	1	0	0	1	0	1	1	0	1	1	0	1	1	0	0	0	0	0	0	0	1	1	1	1	0	1	1	1	0	0	1	0	1	0	1
a01217	chr1	251438	G	A	0	0	0	1	1	1	0	0	1	0	1	0	0	1	0	1	1	0	1	1	0	1	1	0	0	0	0	0	0	0	1	1	1	1	0	1	1	1	0	0	1	0	1	0	1
a01218	chr1	252060	G	A	0	0	0	1	1	1	0	0	1	0	1	0	0	1	0	1	1	0	1	1	0	1	1	0	0	0	0	0	0	0	1	1	1	1	0	1	1	1	0	0	1	0	1	0	1
a01219	chr1	252192	C	T	0	0	0	1	1	1	0	0	1	0	1	0	0	1	0	1	1	0	1	1	0	1	1	0	0	0	0	0	0	0	1	1	1	1	0	1	1	1	0	0	1	0	1	0	1
a01220	chr1	252530	G	T	0	0	0	1	1	1	0	0	1	0	1	0	0	1	0	1	1	0	1	1	0	1	1	0	0	0	0	0	0	0	1	1	1	1	0	1	1	1	0	0	1	0	1	0	1
a01221	chr1	252605	C	A	0	0	0	1	1	1	0	0	1	0	1	0	0	1	0	1	1	0	1	1	0	1	1	0	0	0	0	0	0	0	1	1	1	1	0	1	1	1	0	0	1	0	1	0	1
a01222	chr1	253437	G	T	0	0	0	1	1	1	0	0	1	0	1	0	0	1	0	1	1	0	1	1	0	1	1	0	0	0	0	0	0	0	1	1	1	1	0	1	1	1	0	0	1	0	1	0	1
a01223	chr1	253591	A	G	0	0	0	1	1	1	0	0	1	0	1	0	0	1	0	1	1	0	1	1	0	1	1	0	0	0	0	0	0	0	1	1	1	1	0	1	1	1	0	0	1	0	1	0	1
a01224	chr1	253594	T	C	0	0	0	1	1	1	0	0	1	0	1	0	0	1	0	1	1	0	1	1	0	1	1	0	0	0	0	0	0	0	1	1	1	1	0	1	1	1	0	0	1	0	1	0	1
a01225	chr1	253755	A	G	0	0	0	1	1	1	0	0	1	0	1	0	0	1	0	1	1	0	1	1	0	1	1	0	0	0	0	0	0	0	1	1	1	1	0	1	1	1	0	0	1	0	1	0	1
a01226	chr1	253915	G	A	0	0	0	1	1	1	0	0	1	0	1	0	0	1	0	1	1	0	1	1	0	1	1	0	0	0	0	0	0	0	1	1	1	1	0	1	1	1	0	0	1	0	1	0	1
a01227	chr1	254214	A	T	0	0	0	1	1	1	0	0	1	0	1	0	0	1	0	1	1	0	1	1	0	1	1	0	0	0	0	0	0	0	1	1	1	1	0	1	1	1	0	0	1	0	1	0	1
a01228	chr1	254330	C	T	0	0	0	1	1	1	0	0	1	0	1	0	1	1	0	1	1	0	1	1	0	1	1	0	0	0	0	0	0	0	1	1	1	1	0	1	1	1	0	0	1	0	1	0	1
a01229	chr1	254346	C	A	0	0	0	1	1	1	0	0	1	0	1	0	1	1	0	1	1	0	1	1	0	1	1	0	0	0	0	0	0	0	1	1	1	1	0	1	1	1	0	0	1	0	1	0	1
a01230	chr1	254381	A	T	0	0	0	1	1	1	0	0	1	0	1	0	1	1	0	1	1	0	1	1	0	1	1	0	0	0	0	0	0	0	1	1	1	1	0	1	1	1	0	0	1	0	1	0	1
a01231	chr1	254466	A	G	0	0	0	1	1	1	0	0	1	0	1	0	1	1	0	1	1	0	1	1	0	1	1	0	0	0	0	0	0	0	1	1	1	1	0	1	1	1	0	0	1	0	1	0	1
a01232	chr1	254522	G	A	0	0	0	1	1	1	0	0	1	0	1	0	1	1	0	1	1	0	1	1	0	1	1	0	0	0	0	0	0	0	1	1	1	1	0	1	1	1	0	0	1	0	1	0	1
a01233	chr1	254620	T	C	0	0	0	1	1	1	0	0	1	0	1	0	1	1	0	1	1	0	1	1	0	1	1	0	0	0	0	0	0	0	1	1	1	1	0	1	1	1	0	0	1	0	1	0	1
a01234	chr1	254647	A	G	0	0	0	1	1	1	0	0	1	0	1	0	1	1	0	1	1	0	1	1	0	1	1	0	0	0	0	0	0	0	1	1	1	1	0	1	1	1	0	0	1	0	1	0	1
a01235	chr1	254663	T	C	0	0	0	1	1	1	0	0	1	0	1	0	1	1	0	1	1	0	1	1	0	1	1	0	0	0	0	0	0	0	1	1	1	1	0	1	1	1	0	0	1	0	1	0	1
a01236	chr1	254705	A	G	0	0	0	1	1	1	0	0	1	0	1	0	1	1	0	1	1	0	1	1	0	1	1	0	0	0	0	0	0	0	1	1	1	1	0	1	1	1	0	0	1	0	1	0	1
a01237	chr1	254774	C	T	0	0	0	1	1	1	0	0	1	0	1	0	1	1	0	1	1	0	1	1	0	1	1	0	0	0	0	0	0	0	1	1	1	1	0	1	1	1	0	0	1	0	1	0	1
a01238	chr1	254780	A	C	0	0	0	1	1	1	0	0	1	0	1	0	1	1	0	1	1	0	1	1	0	1	1	0	0	0	0	0	0	0	1	1	1	1	0	1	1	1	0	0	1	0	1	0	1
a01239	chr1	255372	C	T	0	0	0	1	1	1	0	0	1	0	1	0	1	1	0	1	1	0	1	0	0	1	1	0	0	0	0	0	0	0	1	1	1	1	0	1	1	1	0	0	1	0	1	0	1
a01240	chr1	256047	C	T	0	0	0	1	1	1	0	0	1	0	1	0	1	1	0	1	1	0	1	0	0	1	1	0	0	0	0	0	0	0	1	1	1	1	0	1	1	1	0	0	1	0	1	0	1
a01241	chr1	257330	G	C	0	0	0	1	1	1	0	0	1	0	1	0	1	1	0	1	1	0	1	0	0	1	1	0	0	0	0	0	0	0	1	1	1	1	0	1	1	1	0	0	1	0	1	0	1
a01242	chr1	257732	C	G	0	0	0	1	1	1	0	0	1	0	1	0	1	1	0	1	1	0	1	0	0	1	1	0	0	0	0	0	0	0	1	1	1	1	0	1	1	1	0	0	1	0	1	0	1
a01243	chr1	258401	A	G	0	0	0	1	1	1	0	0	1	0	1	0	1	1	0	1	1	0	1	0	0	1	1	0	0	0	0	0	0	0	1	1	1	1	0	1	1	1	0	0	1	0	1	0	1
a01244	chr1	260255	C	T	0	0	0	1	1	1	0	0	1	0	1	0	1	1	0	1	0	0	1	0	0	1	1	0	0	0	0	0	0	0	1	1	1	1	0	1	1	1	0	0	1	0	1	0	1
a01245	chr1	261461	T	C	0	0	0	1	1	1	0	0	1	0	1	0	1	1	0	1	0	0	1	0	0	1	1	0	0	0	0	0	0	0	1	1	1	1	0	1	1	1	0	0	1	0	1	0	1
a01246	chr1	261605	T	C	0	0	0	1	1	1	0	0	1	0	1	0	1	1	0	1	0	0	1	0	0	1	1	0	0	0	0	0	0	0	1	1	1	1	0	1	1	1	0	0	1	0	1	0	1
a01247	chr1	261811	C	T	0	0	0	1	1	1	0	0	1	0	1	0	1	1	0	1	0	0	1	0	0	1	1	0	0	0	0	0	0	0	1	1	1	1	0	1	1	1	0	0	1	0	1	0	1
a01248	chr1	262069	C	T	0	0	0	1	1	1	0	0	1	0	1	0	1	1	0	1	0	0	1	0	0	1	1	0	0	0	0	0	0	0	1	1	1	1	0	1	1	1	0	0	1	0	1	0	1
a01249	chr1	262357	A	G	0	0	0	1	1	1	0	0	1	0	1	0	1	1	0	1	0	0	1	0	0	1	1	0	0	0	0	0	0	0	1	1	1	1	0	1	1	1	0	0	1	0	1	0	1
a01250	chr1	262456	C	A	0	0	0	1	1	1	0	0	1	0	1	0	1	1	0	1	0	0	1	0	0	1	1	0	0	0	0	0	0	0	1	1	1	1	0	1	1	1	0	0	1	0	1	0	1
a01251	chr1	262475	T	C	0	0	0	1	1	1	0	0	1	0	1	0	1	1	0	1	0	0	1	0	0	1	1	0	0	0	0	0	0	0	1	1	1	1	0	1	1	1	0	0	1	0	1	0	1
a01252	chr1	262585	C	T	0	0	0	1	1	1	0	0	1	0	1	0	1	1	0	1	0	0	1	0	0	1	1	0	0	0	0	0	0	0	1	1	1	1	0	1	1	1	0	0	1	0	1	0	1
a01253	chr1	262873	G	A	0	0	0	1	1	1	0	0	1	0	1	0	1	1	0	1	0	0	1	0	0	1	1	0	0	0	0	0	0	0	1	1	1	1	0	1	1	1	0	0	1	0	1	0	1
a01254	chr1	263015	C	T	0	0	0	1	1	1	0	0	1	0	1	0	1	1	0	1	0	0	1	0	0	1	1	0	0	0	0	0	0	0	1	1	1	1	0	1	1	1	0	0	1	0	1	0	1
a01255	chr1	263030	T	C	0	0	0	1	1	1	0	0	1	0	1	0	1	1	0	1	0	0	1	0	0	1	1	0	0	0	0	0	0	0	1	1	1	1	0	1	1	1	0	0	1	0	1	0	1
a01256	chr1	263107	C	T	0	0	0	1	1	1	0	0	1	0	1	0	1	1	0	1	0	0	1	0	0	1	1	0	0	0	0	0	0	0	1	1	1	1	0	1	1	1	0	0	1	0	1	0	1
a01257	chr1	263281	T	C	0	0	0	1	1	1	0	0	1	0	1	0	1	1	0	1	0	0	1	0	0	1	1	0	0	0	0	0	0	0	1	1	1	1	0	1	1	1	0	0	1	0	1	0	1
a01258	chr1	263428	C	T	0	0	0	1	1	1	0	0	1	0	1	0	1	1	0	1	0	0	1	0	0	1	1	0	0	0	0	0	0	0	1	1	1	1	0	1	1	1	0	0	1	0	1	0	1
a01259	chr1	263445	C	T	0	0	0	1	1	1	0	0	1	0	1	0	1	1	0	1	0	0	1	0	0	1	1	0	0	0	0	0	0	0	1	1	1	1	0	1	1	1	0	0	1	0	1	0	1
a01260	chr1	263717	T	C	0	0	0	1	1	1	0	0	1	0	1	0	1	1	0	1	0	0	1	0	0	1	1	0	0	0	0	0	0	0	1	1	1	1	0	1	1	1	0	0	1	0	1	0	1
a01261	chr1	264013	A	G	0	0	0	1	1	1	0	0	1	0	1	0	1	1	0	1	0	0	1	0	0	1	1	0	0	0	0	0	0	0	1	1	1	1	0	1	1	1	0	0	1	0	1	0	1
a01262	chr1	264356	A	G	0	0	0	1	1	1	0	0	1	0	1	0	1	1	0	1	0	0	1	0	0	1	1	0	0	0	0	0	0	0	1	1	1	1	0	1	1	1	0	0	1	0	1	0	1
a01263	chr1	264700	C	T	0	0	0	1	1	1	0	0	1	0	1	0	1	1	0	1	0	0	1	0	0	1	1	0	0	0	0	0	0	0	1	1	1	1	0	1	1	1	0	0	1	0	1	0	1
a01264	chr1	264740	A	G	0	0	0	1	1	1	0	0	1	0	1	0	1	1	0	1	0	0	1	0	0	1	1	0	0	0	0	0	0	0	1	1	1	1	0	1	1	1	0	0	1	0	1	0	1
a01265	chr1	264868	T	C	0	0	0	1	1	1	0	0	1	0	1	0	1	1	0	1	0	0	1	0	0	1	1	0	0	0	0	0	0	0	1	1	1	1	0	1	1	1	0	0	1	0	1	0	1
a01266	chr1	264999	T	C	0	0	0	1	1	1	0	0	1	0	1	0	1	1	0	1	0	0	1	0	0	1	1	0	0	0	0	0	0	0	1	1	1	1	0	1	1	1	0	0	1	0	1	0	1
a01267	chr1	265202	G	A	0	0	0	1	1	1	0	0	1	0	1	0	1	1	0	1	0	0	1	0	0	1	1	0	0	0	0	0	0	0	1	1	1	1	0	1	1	1	0	0	1	0	1	0	1
a01268	chr1	265240	T	C	0	0	0	1	1	1	0	0	1	0	1	0	1	1	0	1	0	0	1	0	0	1	1	0	0	0	0	0	0	0	1	1	1	1	0	1	1	1	0	0	1	0	1	0	1
a01269	chr1	265255	G	A	0	0	0	1	1	1	0	0	1	0	1	0	1	1	0	1	0	0	1	0	0	1	1	0	0	0	0	0	0	0	1	1	1	1	0	1	1	1	0	0	1	0	1	0	1
a01270	chr1	265492	A	T	0	0	0	1	1	1	0	0	1	0	1	0	1	1	0	1	0	0	1	0	0	1	1	0	0	0	0	0	0	0	1	1	1	1	0	1	1	1	0	0	1	0	1	0	1
a01271	chr1	265598	G	A	0	0	0	1	1	1	0	0	1	0	1	0	1	1	0	1	0	0	1	0	0	1	1	0	0	0	0	0	0	0	1	1	1	1	0	1	1	1	0	0	1	0	1	0	1
a01272	chr1	265739	T	G	0	0	0	1	1	1	0	0	1	0	1	0	1	1	0	1	0	0	1	0	0	1	1	0	0	0	0	0	0	0	1	1	1	1	0	1	1	1	0	0	1	0	1	0	1
a01273	chr1	265916	G	T	0	0	0	1	1	1	0	0	1	0	1	0	1	1	0	1	0	0	1	0	0	1	1	0	0	0	0	0	0	0	1	1	1	1	0	1	1	1	0	0	1	0	1	0	1
a01274	chr1	265930	A	T	0	0	0	1	1	1	0	0	1	0	1	0	1	1	0	1	0	0	1	0	0	1	1	0	0	0	0	0	0	0	1	1	1	1	0	1	1	1	0	0	1	0	1	0	1
a01275	chr1	266506	A	G	0	0	0	1	1	1	0	0	1	0	1	0	1	1	0	1	0	0	1	0	0	1	1	0	0	0	0	0	0	0	1	1	1	1	0	1	1	1	0	0	1	0	1	0	1
a01276	chr1	266514	G	A	0	0	0	1	1	1	0	0	1	0	1	0	1	1	0	1	0	0	1	0	0	1	1	0	0	0	0	0	0	0	1	1	1	1	0	1	1	1	0	0	1	0	1	0	1
a01277	chr1	266675	T	G	0	0	0	1	1	1	0	0	1	0	1	0	1	1	0	1	0	0	1	0	0	1	1	0	0	0	0	0	0	0	1	1	1	1	0	1	1	1	0	0	1	0	1	0	1
a01278	chr1	266951	G	A	0	0	0	1	1	1	0	0	1	0	1	0	1	1	0	1	0	0	1	0	0	1	1	0	0	0	0	0	0	0	1	1	1	1	0	1	1	1	0	0	1	0	1	0	1
a01279	chr1	267151	A	T	0	0	0	1	1	1	0	0	1	0	1	0	1	1	0	1	0	0	1	0	0	1	1	0	0	0	0	0	0	0	1	1	1	1	0	1	1	1	0	0	1	0	1	0	1
a01280	chr1	267359	T	C	0	0	0	1	1	1	0	0	1	0	1	0	1	1	0	1	0	0	1	0	0	1	1	0	0	0	0	0	0	0	1	1	1	1	0	1	1	1	0	0	1	0	1	0	1
a01281	chr1	267452	A	G	0	0	0	1	1	1	0	0	1	0	1	0	1	1	0	1	0	0	1	0	0	1	1	0	0	0	0	0	0	0	1	1	1	1	0	1	1	1	0	0	1	0	1	0	1
a01282	chr1	267530	A	T	0	0	0	1	1	1	0	0	1	0	1	0	1	1	0	1	0	0	1	0	0	1	1	0	0	0	0	0	0	0	1	1	1	1	0	1	1	1	0	0	1	0	1	0	1
a01283	chr1	267603	C	T	0	0	0	1	1	1	0	0	1	0	1	0	1	1	0	1	0	0	1	0	0	1	1	0	0	0	0	0	0	0	1	1	1	1	0	1	1	1	0	0	1	0	1	0	1
a01284	chr1	267999	C	T	0	0	0	1	1	1	0	0	1	0	1	0	1	1	0	1	0	0	1	0	0	1	1	0	0	0	0	0	0	0	1	1	1	1	0	1	1	1	0	0	1	0	1	0	1
a01285	chr1	268416	T	C	0	0	0	1	1	1	0	0	1	0	1	0	1	1	0	1	0	0	1	0	0	1	1	0	0	0	0	0	0	0	1	1	1	1	0	1	1	1	0	0	1	0	1	0	1
a01286	chr1	268483	A	C	0	0	0	1	1	1	0	0	1	0	1	0	1	1	0	1	0	0	1	0	0	1	1	0	0	0	0	0	0	0	1	1	1	1	0	1	1	1	0	0	1	0	1	0	1
a01287	chr1	268490	A	G	0	0	0	1	1	1	0	0	1	0	1	0	1	1	0	1	0	0	1	0	0	1	1	0	0	0	0	0	0	0	1	1	1	1	0	1	1	1	0	0	1	0	1	0	1
a01288	chr1	268868	A	G	0	0	0	1	1	1	0	0	1	0	1	0	1	1	0	1	0	0	1	0	0	1	1	0	0	0	0	0	0	0	1	1	1	1	0	1	1	1	0	0	1	0	1	0	1
a01289	chr1	269317	G	A	0	0	0	1	1	1	0	0	1	0	1	0	1	1	0	1	0	0	1	0	0	1	1	0	0	0	0	0	0	0	1	1	1	1	0	1	1	1	0	0	1	0	1	0	1
a01290	chr1	269362	G	A	0	0	0	1	1	1	0	0	1	0	1	0	1	1	0	1	0	0	1	0	0	1	1	0	0	0	0	0	0	0	1	1	1	1	0	1	1	1	0	0	1	0	1	0	1
a01291	chr1	269917	G	A	0	0	0	1	1	1	0	0	1	0	1	0	1	1	0	1	0	0	1	0	0	1	1	0	0	0	0	0	0	0	1	1	1	1	0	1	1	1	0	0	1	0	1	0	1
a01292	chr1	269918	G	A	0	0	0	1	1	1	0	0	1	0	1	0	1	1	0	1	0	0	1	0	0	1	1	0	0	0	0	0	0	0	1	1	1	1	0	1	1	1	0	0	1	0	1	0	1
a01293	chr1	270079	G	A	0	0	0	1	1	1	0	0	1	0	1	0	1	1	0	1	0	0	1	0	0	1	1	0	0	0	0	0	0	0	1	1	1	1	0	1	1	1	0	0	1	0	1	0	1
a01294	chr1	270265	C	T	0	0	0	1	1	1	0	0	1	0	1	0	1	1	0	1	0	0	1	0	0	1	1	0	0	0	0	0	0	0	1	1	1	1	0	1	1	1	0	0	1	0	1	0	1
a01295	chr1	270399	A	C	0	0	0	1	1	1	0	0	1	0	1	0	1	1	0	1	0	0	1	0	0	1	1	0	0	0	0	0	0	0	1	1	1	1	0	1	1	1	0	0	1	0	1	0	1
a01296	chr1	271040	C	T	0	0	0	1	1	1	0	0	1	0	1	0	1	1	0	1	0	0	1	0	0	1	1	0	0	0	0	0	0	0	1	1	1	1	0	1	1	1	0	0	1	0	1	0	1
a01297	chr1	271476	A	G	0	0	0	1	1	1	0	0	1	0	1	0	1	1	0	1	0	0	1	0	0	1	1	0	0	0	0	0	0	0	1	1	1	1	0	1	1	1	0	0	1	0	1	0	1
a01298	chr1	271767	T	C	0	0	0	1	1	1	0	0	1	0	1	0	1	1	0	1	0	0	1	0	0	1	1	0	0	0	0	0	0	0	1	1	1	1	0	1	1	1	0	0	1	0	1	0	1
a01299	chr1	272817	A	T	0	0	0	1	1	1	0	0	1	0	1	0	1	1	0	1	0	0	1	0	0	1	1	0	0	0	0	0	0	0	1	1	1	1	0	1	1	1	0	0	1	0	1	0	1
a01300	chr1	273255	G	A	0	0	0	1	1	1	0	0	1	0	1	0	1	1	0	1	0	0	1	0	0	1	1	0	0	0	0	0	0	0	1	1	1	1	0	1	1	1	0	0	1	0	1	0	1
a01301	chr1	273416	G	T	0	0	0	1	1	1	0	0	1	0	1	0	1	1	0	1	0	0	1	0	0	1	1	0	0	0	0	0	0	0	1	1	1	1	0	1	1	1	0	0	1	0	1	0	1
a01302	chr1	273549	C	T	0	0	0	1	1	1	0	0	1	0	1	0	1	1	0	1	0	0	1	0	0	1	1	0	0	0	0	0	0	0	1	1	1	1	0	1	1	1	0	0	1	0	1	0	1
a01303	chr1	273908	T	A	0	0	0	1	1	1	0	0	1	0	1	0	1	1	0	1	0	0	1	0	0	1	1	0	0	0	0	0	0	0	1	1	1	1	0	1	1	1	0	0	1	0	1	0	1
a01304	chr1	274169	T	C	0	0	0	1	1	1	0	0	1	0	1	0	1	1	0	1	0	0	1	0	0	1	1	0	0	0	0	0	0	0	1	1	1	1	0	1	1	1	0	0	1	0	1	0	1
a01305	chr1	274256	G	A	0	0	0	1	1	1	0	0	1	0	1	0	1	1	0	1	0	0	1	0	0	1	1	0	0	0	0	0	0	0	1	1	1	1	0	1	1	1	0	0	1	0	1	0	1
a01306	chr1	274799	T	C	0	0	0	1	1	1	0	0	1	0	1	0	1	1	0	1	0	0	1	0	0	1	1	0	0	0	0	0	0	0	1	1	1	1	0	1	1	1	0	0	1	0	1	0	1
a01307	chr1	274807	C	T	0	0	0	1	1	1	0	0	1	0	1	0	1	1	0	1	0	0	1	0	0	1	1	0	0	0	0	0	0	0	1	1	1	1	0	1	1	1	0	0	1	0	1	0	1
a01308	chr1	274820	G	A	0	0	0	1	1	1	0	0	1	0	1	0	1	1	0	1	0	0	1	0	0	1	1	0	0	0	0	0	0	0	1	1	1	1	0	1	1	1	0	0	1	0	1	0	1
a01309	chr1	274916	A	G	0	0	0	1	1	1	0	0	1	0	1	0	1	1	0	1	0	0	1	0	0	1	1	0	0	0	0	0	0	0	1	1	1	1	0	1	1	1	0	0	1	0	1	0	1
a01310	chr1	275000	T	C	0	0	0	1	1	1	0	0	1	0	1	0	1	1	0	1	0	0	1	0	0	1	1	0	0	0	0	0	0	0	1	1	1	1	0	1	1	1	0	0	1	0	1	0	1
a01311	chr1	275138	T	C	0	0	0	1	1	1	0	0	1	0	1	0	1	1	0	1	0	0	1	0	0	1	1	0	0	0	0	0	0	0	1	1	1	1	0	1	1	1	0	0	1	0	1	0	1
a01312	chr1	275459	G	T	0	0	0	1	1	1	0	0	1	0	1	0	1	1	0	1	0	0	1	0	0	1	1	0	0	0	0	0	0	0	1	1	1	1	0	1	1	1	0	0	1	0	1	0	1
a01313	chr1	275702	A	C	0	0	0	1	1	1	0	0	1	0	1	0	1	1	0	1	0	0	1	0	0	1	1	0	0	0	0	0	0	0	1	1	1	1	0	1	1	1	0	0	1	0	1	0	1
a01314	chr1	275736	T	C	0	0	0	1	1	1	0	0	1	0	1	0	1	1	0	1	0	0	1	0	0	1	1	0	0	0	0	0	0	0	1	1	1	1	0	1	1	1	0	0	1	0	1	0	1
a01315	chr1	275858	A	G	0	0	0	1	1	1	0	0	1	0	1	0	1	1	0	1	0	0	1	0	0	1	1	0	0	0	0	0	0	0	1	1	1	1	0	1	1	1	0	0	1	0	1	0	1
a01316	chr1	275955	C	T	0	0	0	1	1	1	0	0	1	0	1	0	1	1	0	1	0	0	1	0	0	1	1	0	0	0	0	0	0	0	1	1	1	1	0	1	1	1	0	0	1	0	1	0	1
a01317	chr1	276275	G	T	0	0	0	1	1	1	0	0	1	0	1	0	1	1	0	1	0	0	1	0	0	1	1	0	0	0	0	0	0	0	1	1	1	1	0	1	1	1	0	0	1	0	1	0	1
a01318	chr1	276357	C	T	0	0	0	1	1	1	0	0	1	0	1	0	1	1	0	1	0	0	1	0	0	1	1	0	0	0	0	0	0	0	1	1	1	1	0	1	1	1	0	0	1	0	1	0	1
a01319	chr1	276468	G	A	0	0	0	1	1	1	0	0	1	0	1	0	1	1	0	1	0	0	1	0	0	1	1	0	0	0	0	0	0	0	1	1	1	1	0	1	1	1	0	0	1	0	1	0	1
a01320	chr1	276912	C	T	0	0	0	1	1	1	0	0	1	0	1	0	1	1	0	1	0	0	1	0	0	1	1	0	0	0	0	0	0	0	1	1	1	1	0	1	1	1	0	0	1	0	1	0	1
a01321	chr1	277365	C	T	0	0	0	1	1	1	0	0	1	0	1	0	1	1	0	1	0	0	1	0	0	1	1	0	0	0	0	0	0	0	1	1	1	1	0	1	1	1	0	0	1	0	1	0	1
a01322	chr1	278558	A	G	0	0	0	1	1	1	0	0	1	0	1	0	1	1	0	1	0	0	1	0	0	1	1	0	0	0	0	0	0	0	1	1	1	1	0	1	1	1	0	0	1	0	1	0	1
a01323	chr1	278904	T	C	0	0	0	1	1	1	0	0	1	0	1	0	1	1	0	1	0	0	1	0	0	1	1	0	0	0	0	0	0	0	1	1	1	1	0	1	1	1	0	0	1	0	1	0	1
a01324	chr1	279449	T	C	0	0	0	1	1	1	0	0	1	0	1	0	1	1	0	1	0	0	1	0	0	1	1	0	0	0	0	0	0	0	1	1	1	1	0	1	1	1	0	0	1	0	1	0	1
a01325	chr1	279587	C	T	0	0	0	1	1	1	0	0	1	0	1	0	1	1	0	1	0	0	1	0	0	1	1	0	0	0	0	0	0	0	1	1	1	1	0	1	1	1	0	0	1	0	1	0	1
a01326	chr1	279913	A	T	0	0	0	1	1	1	0	0	1	0	1	0	1	1	0	1	0	0	1	0	0	1	1	0	0	0	0	0	0	0	1	1	1	1	0	1	1	1	0	0	1	0	1	0	1
a01327	chr1	280249	G	A	0	0	0	1	1	1	0	0	1	0	1	0	1	1	0	1	0	0	1	0	0	1	1	0	0	0	0	0	0	0	1	1	1	1	0	1	1	1	0	0	1	0	1	0	1
a01328	chr1	280541	G	A	0	0	0	1	1	1	0	0	1	0	1	0	1	1	0	1	0	0	1	0	0	1	1	0	0	0	0	0	0	0	1	1	1	1	0	1	1	1	0	0	1	0	1	0	1
a01329	chr1	280870	T	C	0	0	0	1	1	1	0	0	1	0	1	0	1	1	0	1	0	0	1	0	0	1	1	0	0	0	0	0	0	0	1	1	1	1	0	1	1	1	0	0	1	0	1	0	1
a01330	chr1	280930	C	T	0	0	0	1	1	1	0	0	1	0	1	0	1	1	0	1	0	0	1	0	0	1	1	0	0	0	0	0	0	0	1	1	1	1	0	1	1	1	0	0	1	0	1	0	1
a01331	chr1	281164	A	G	0	0	0	1	1	1	0	0	1	0	1	0	1	1	0	1	0	0	1	0	0	1	1	0	0	0	0	0	0	0	1	1	1	1	0	1	1	1	0	0	1	0	1	0	1
a01332	chr1	281200	C	T	0	0	0	1	1	1	0	0	1	0	1	0	1	1	0	1	0	0	1	0	0	1	1	0	0	0	0	0	0	0	1	1	1	1	0	1	1	1	0	0	1	0	1	0	1
a01333	chr1	281364	C	T	0	0	0	1	1	1	0	0	1	0	1	0	1	1	0	1	0	0	1	0	0	1	1	0	0	0	0	0	0	0	1	1	1	1	0	1	1	1	0	0	1	0	1	0	1
a01334	chr1	281391	G	A	0	0	0	1	1	1	0	0	1	0	1	0	1	1	0	1	0	0	1	0	0	1	1	0	0	0	0	0	0	0	1	1	1	1	0	1	1	1	0	0	1	0	1	0	1
a01335	chr1	281403	A	G	0	0	0	1	1	1	0	0	1	0	1	0	1	1	0	1	0	0	1	0	0	1	1	0	0	0	0	0	0	0	1	1	1	1	0	1	1	1	0	0	1	0	1	0	1
a01336	chr1	281441	A	G	0	0	0	1	1	1	0	0	1	0	1	0	1	1	0	1	0	0	1	0	0	1	1	0	0	0	0	0	0	0	1	1	1	1	0	1	1	1	0	0	1	0	1	0	1
a01337	chr1	282474	G	A	0	0	0	1	1	1	0	0	1	0	1	0	1	1	0	1	0	0	1	0	0	1	1	0	0	0	0	0	0	0	1	1	1	1	0	1	1	1	0	0	1	0	1	0	1
a01338	chr1	283222	G	A	0	0	0	1	1	1	0	0	1	0	1	0	1	1	0	1	0	0	1	0	0	1	1	0	0	0	0	0	0	0	1	1	1	1	0	1	1	1	0	0	1	0	1	0	1
a01339	chr1	284554	A	G	0	0	0	1	1	1	0	0	1	0	1	0	1	1	0	1	0	0	1	0	0	1	1	0	0	0	0	0	0	0	1	1	1	1	0	1	1	1	0	0	1	0	1	0	1
a01340	chr1	285436	A	G	0	0	0	1	1	1	0	0	1	0	1	0	1	1	0	1	0	0	1	0	0	1	1	0	0	0	0	1	0	0	1	1	1	1	0	1	1	1	0	0	1	0	1	0	1
a01341	chr1	285694	A	G	0	0	0	1	1	1	0	0	1	0	1	0	1	1	0	1	0	0	1	0	0	1	1	0	0	0	0	1	0	0	1	1	1	1	0	1	1	1	0	0	1	0	1	0	1
a01342	chr1	285724	A	T	0	0	0	1	1	1	0	0	1	0	1	0	1	1	0	1	0	0	1	0	0	1	1	0	0	0	0	1	0	0	1	1	1	1	0	1	1	1	0	0	1	0	1	0	1
a01343	chr1	285911	G	A	0	0	0	1	1	1	0	0	1	0	1	0	1	1	0	1	0	0	1	0	0	1	1	0	0	0	0	1	0	0	1	1	1	1	0	1	1	1	0	0	1	0	1	0	1
a01344	chr1	286034	G	A	0	0	0	1	1	1	0	0	1	0	1	0	1	1	0	1	0	0	1	0	0	1	1	0	0	0	0	1	0	0	1	1	1	1	0	1	1	1	0	0	1	0	1	0	1
a01345	chr1	286149	C	T	0	0	0	1	1	1	0	0	1	0	1	0	1	1	0	1	0	0	1	0	0	1	1	0	0	0	0	1	0	0	1	1	1	1	0	1	1	1	0	0	1	0	1	0	1
a01346	chr1	286205	T	C	0	0	0	1	1	1	0	0	1	0	1	0	1	1	0	1	0	0	1	0	0	1	1	0	0	0	0	1	0	0	1	1	1	1	0	1	1	1	0	0	1	0	1	0	1
a01347	chr1	286993	T	A	0	0	0	1	1	1	0	0	1	0	1	0	1	1	0	1	0	0	1	0	0	1	1	0	0	0	0	1	0	0	1	1	1	1	0	1	1	1	0	0	1	0	1	0	1
a01348	chr1	289193	G	A	0	0	0	1	1	1	0	0	1	0	1	0	1	1	0	1	0	0	1	0	0	1	1	1	0	0	0	1	0	0	1	1	1	1	0	1	1	1	0	0	1	0	1	0	1
a01349	chr1	289680	C	G	0	0	0	1	1	1	0	0	1	0	1	0	1	1	0	1	0	0	1	0	0	1	1	1	0	0	0	1	0	0	1	1	1	1	0	1	1	1	0	0	1	0	1	0	1
a01350	chr1	289726	C	A	0	0	0	1	1	1	0	0	1	0	1	0	1	1	0	1	0	0	1	0	0	1	1	1	0	0	0	1	0	0	1	1	1	1	0	1	1	1	0	0	1	0	1	0	1
a01351	chr1	290134	T	A	0	0	0	1	1	1	0	0	1	0	1	0	1	1	0	1	0	0	1	0	0	1	1	1	0	0	0	1	0	0	1	1	1	1	0	1	1	1	0	0	1	0	1	0	1
a01352	chr1	292174	C	T	0	0	0	1	1	1	0	0	1	0	1	0	1	1	0	1	0	0	1	0	0	1	1	1	0	0	0	1	0	0	1	1	1	1	0	1	1	1	0	0	1	0	1	0	1
a01353	chr1	293718	C	T	0	0	0	1	1	1	0	0	1	0	1	0	1	1	0	1	0	0	1	0	0	1	1	1	0	0	0	1	0	0	1	1	1	1	0	1	1	1	0	0	1	0	1	0	1
a01354	chr1	294254	A	G	0	0	0	1	1	1	0	0	1	0	1	0	1	1	0	1	0	0	1	0	0	1	1	1	0	0	0	1	0	0	1	1	1	1	0	1	1	1	0	0	1	0	1	0	1
a01355	chr1	294599	G	A	0	0	0	1	1	1	0	0	1	0	1	0	1	1	0	1	0	0	1	0	0	1	1	1	0	0	0	1	0	0	1	1	1	1	0	1	1	1	0	0	1	0	1	0	1
a01356	chr1	294611	G	T	0	0	0	1	1	1	0	0	1	0	1	0	1	1	0	1	0	0	1	0	0	1	1	1	0	0	0	1	0	0	1	1	1	1	0	1	1	1	0	0	1	0	1	0	1
a01357	chr1	294614	G	A	0	0	0	1	1	1	0	0	1	0	1	0	1	1	0	1	0	0	1	0	0	1	1	1	0	0	0	1	0	0	1	1	1	1	0	1	1	1	0	0	1	0	1	0	1
a01358	chr1	294767	C	A	0	0	0	1	1	1	0	0	1	0	1	0	1	1	0	1	0	0	1	0	0	1	1	1	0	0	0	1	0	0	1	1	1	1	0	1	1	1	0	0	1	0	1	0	1
a01359	chr1	295457	G	A	0	0	0	1	1	1	0	0	1	0	1	0	1	1	0	1	0	0	1	0	0	1	1	1	0	0	0	1	0	0	1	1	1	1	0	1	1	1	0	0	1	0	1	0	1
a01360	chr1	296143	A	G	0	0	0	1	1	1	0	0	1	0	1	0	1	1	0	1	0	0	1	0	0	1	1	1	0	0	0	1	0	0	1	1	1	1	0	1	1	1	0	0	1	0	1	0	1
a01361	chr1	296430	A	G	0	0	0	1	1	1	0	0	1	0	1	0	1	1	0	1	0	0	1	0	0	1	1	1	0	0	0	1	0	0	1	1	1	1	0	1	1	1	0	0	1	0	1	0	1
a01362	chr1	296709	G	A	0	0	0	1	1	1	0	0	1	0	1	0	1	1	0	1	0	0	1	0	0	1	1	1	0	0	0	1	0	0	1	1	1	1	0	1	1	1	0	0	1	0	1	0	1
a01363	chr1	296975	A	T	0	0	0	1	1	1	0	0	1	0	1	0	1	1	0	1	0	0	1	0	0	1	1	1	0	0	0	1	0	0	1	1	1	1	0	1	1	1	0	0	1	0	1	0	1
a01364	chr1	297074	G	A	0	0	0	1	1	1	0	0	1	0	1	0	1	1	0	1	0	0	1	0	0	1	1	1	0	0	0	1	0	0	1	1	1	1	0	1	1	1	0	0	1	0	1	0	1
a01365	chr1	297227	G	T	0	0	0	1	1	1	0	0	1	0	1	0	1	1	0	1	0	0	1	0	0	1	1	1	0	0	0	1	0	0	1	1	1	1	0	1	1	1	0	0	1	0	1	0	1
a01366	chr1	297399	T	C	0	0	0	1	1	1	0	0	1	0	1	0	1	1	0	1	0	0	1	0	0	1	1	1	0	0	0	1	0	0	1	1	1	1	0	1	1	1	0	0	1	0	1	0	1
a01367	chr1	298422	G	T	0	0	0	1	1	1	0	0	1	0	1	0	1	1	0	1	0	0	1	0	0	1	1	1	0	0	0	1	0	0	1	1	1	1	0	1	1	1	0	0	1	0	1	0	1
a01368	chr1	298425	C	T	0	0	0	1	1	1	0	0	1	0	1	0	1	1	0	1	0	0	1	0	0	1	1	1	0	0	0	1	0	0	1	1	1	1	0	1	1	1	0	0	1	0	1	0	1
a01369	chr1	299100	G	A	0	0	0	1	1	1	0	0	1	0	1	0	1	1	0	1	0	0	1	0	0	1	1	1	0	0	0	1	0	0	1	1	1	1	0	1	1	1	0	0	1	0	1	0	1
a01370	chr1	299535	C	T	0	0	0	1	1	1	0	0	1	0	1	0	1	1	0	1	0	0	1	0	0	1	1	1	0	0	0	1	0	0	1	1	1	1	0	1	1	1	0	0	1	0	1	0	1
a01371	chr1	299726	A	G	0	0	0	1	1	1	0	0	1	0	1	0	1	1	0	1	0	0	1	0	0	1	1	1	0	0	0	1	0	0	1	1	1	1	0	1	1	1	0	0	1	0	1	0	1
a01372	chr1	300120	C	T	0	0	0	1	1	1	0	0	1	0	1	0	1	1	0	1	0	0	1	0	0	1	1	1	0	0	0	1	0	0	1	1	1	1	0	1	1	1	0	0	1	0	1	0	1
a01373	chr1	300143	G	A	0	0	0	1	1	1	0	0	1	0	1	0	1	1	0	1	0	0	1	0	0	1	1	1	0	0	0	1	0	0	1	1	1	1	0	1	1	1	0	0	1	0	1	0	1
a01374	chr1	300864	A	G	0	0	0	1	1	1	0	0	1	0	1	0	1	1	0	1	0	0	1	0	0	1	1	1	0	0	0	1	0	0	1	1	1	1	0	1	1	1	0	0	1	0	1	0	1
a01375	chr1	301740	C	T	0	0	0	1	1	1	0	0	1	0	1	0	1	1	0	1	0	0	1	0	0	1	1	1	0	0	0	1	0	0	1	1	1	1	0	1	1	1	0	0	1	0	1	0	1
a01376	chr1	301865	T	A	0	0	0	1	1	1	0	0	1	0	1	0	1	1	0	1	0	0	1	0	0	1	1	1	0	0	0	1	0	0	1	1	1	1	0	1	1	1	0	0	1	0	1	0	1
a01377	chr1	301896	C	T	0	0	0	1	1	1	0	0	1	0	1	0	1	1	0	1	0	0	1	0	0	1	1	1	0	0	0	1	0	0	1	1	1	1	0	1	1	1	0	0	1	0	1	0	1
a01378	chr1	302090	A	G	0	0	0	1	1	1	0	0	1	0	1	0	1	1	0	1	0	0	1	0	0	1	1	1	0	0	0	1	0	0	1	1	1	1	0	1	1	1	0	0	1	0	1	0	1
a01379	chr1	305281	C	G	0	0	0	1	1	1	0	0	1	0	1	0	1	1	0	1	0	0	0	1	0	1	1	1	0	0	0	1	0	0	1	1	1	1	0	1	1	1	0	0	1	0	1	0	1
a01380	chr1	305981	C	T	0	0	0	1	1	1	0	0	1	0	1	0	1	1	0	1	0	0	0	1	0	1	1	1	0	0	0	1	0	0	1	1	1	1	0	1	1	1	0	0	1	0	1	0	0
a01381	chr1	306160	T	C	0	0	0	1	1	1	0	0	1	0	1	0	1	1	0	1	0	0	0	1	0	1	1	1	0	0	0	1	0	0	1	1	1	1	0	1	1	1	0	0	1	0	1	0	0
a01382	chr1	306163	C	T	0	0	0	1	1	1	0	0	1	0	1	0	1	1	0	1	0	0	0	1	0	1	1	1	0	0	0	1	0	0	1	1	1	1	0	1	1	1	0	0	1	0	1	0	0
a01383	chr1	306218	T	C	0	0	0	1	1	1	0	0	1	0	1	0	1	1	0	1	0	0	0	1	0	1	1	1	0	0	0	1	0	0	1	1	1	1	0	1	1	1	0	0	1	0	1	0	0
a01384	chr1	306241	T	C	0	0	0	1	1	1	0	0	1	0	1	0	1	1	0	1	0	0	0	1	0	1	1	1	0	0	0	1	0	0	1	1	1	1	0	1	1	1	0	0	1	0	1	0	0
a01385	chr1	306660	G	A	0	0	0	1	1	1	0	0	1	0	1	0	1	1	0	1	0	0	0	1	0	1	1	1	0	0	0	1	0	0	1	1	1	1	0	1	1	1	0	0	1	0	1	0	0
a01386	chr1	306689	T	C	0	0	0	1	1	1	0	0	1	0	1	0	1	1	0	1	0	0	0	1	0	1	1	1	0	0	0	1	0	0	1	1	1	1	0	1	1	1	0	0	1	0	1	0	0
a01387	chr1	306735	A	G	0	0	0	1	1	1	0	0	1	0	1	0	1	1	0	1	0	0	0	1	0	1	1	1	0	0	0	1	0	0	1	1	1	1	0	1	1	1	0	0	1	0	1	0	0
a01388	chr1	306957	C	T	0	0	0	1	1	1	0	0	1	0	1	0	1	1	0	1	0	0	0	1	0	1	1	1	0	0	0	1	0	0	1	1	1	1	0	1	1	1	0	0	1	0	1	0	0
a01389	chr1	306963	C	G	0	0	0	1	1	1	0	0	1	0	1	0	1	1	0	1	0	0	0	1	0	1	1	1	0	0	0	1	0	0	1	1	1	1	0	1	1	1	0	0	1	0	1	0	0
a01390	chr1	307185	C	G	0	0	0	1	1	1	0	0	1	0	1	0	1	1	0	1	0	0	0	1	0	1	1	1	0	0	0	1	0	0	1	1	1	1	0	1	1	1	0	0	1	0	1	0	0
a01391	chr1	307464	G	A	0	0	0	1	1	1	0	0	1	0	1	0	1	1	0	1	0	0	0	1	0	1	1	1	0	0	0	1	0	0	1	1	1	1	0	1	1	1	0	0	1	0	1	0	0
a01392	chr1	308315	A	G	0	0	0	1	1	1	0	0	1	0	1	0	1	1	0	1	0	0	0	1	0	1	1	1	0	0	0	1	0	0	1	1	1	1	0	1	1	1	0	0	1	0	1	0	0
a01393	chr1	309142	T	G	0	0	0	1	1	1	0	0	1	0	1	0	1	1	0	1	0	0	0	1	0	1	1	1	0	0	0	1	0	0	1	1	1	1	0	1	1	1	0	0	1	0	1	0	0
a01394	chr1	309260	T	C	0	0	0	1	1	1	0	0	1	0	1	0	1	1	0	1	0	0	0	1	0	1	1	1	0	0	0	1	0	0	1	1	1	1	0	1	1	1	0	0	1	0	1	0	0
a01395	chr1	309261	A	G	0	0	0	1	1	1	0	0	1	0	1	0	1	1	0	1	0	0	0	1	0	1	1	1	0	0	0	1	0	0	1	1	1	1	0	1	1	1	0	0	1	0	1	0	0
a01396	chr1	310252	C	A	0	0	0	1	1	1	0	0	1	0	1	0	1	1	0	1	0	0	0	1	0	1	1	1	0	0	0	1	0	0	1	1	1	1	0	1	1	1	0	0	1	0	1	0	0
a01397	chr1	310327	A	G	0	0	0	1	1	1	0	0	1	0	1	0	1	1	0	1	0	0	0	1	0	1	1	1	0	0	0	1	0	0	1	1	1	1	0	1	1	1	0	0	1	0	1	0	0
a01398	chr1	310345	A	C	0	0	0	1	1	1	0	0	1	0	1	0	1	1	0	1	0	0	0	1	0	1	1	1	0	0	0	1	0	0	1	1	1	1	0	1	1	1	0	0	1	0	1	0	0
a01399	chr1	310347	G	T	0	0	0	1	1	1	0	0	1	0	1	0	1	1	0	1	0	0	0	1	0	1	1	1	0	0	0	1	0	0	1	1	1	1	0	1	1	1	0	0	1	0	1	0	0
a01400	chr1	310859	G	A	0	0	0	1	1	1	0	0	1	0	1	0	1	1	0	1	0	0	0	1	0	1	1	1	0	0	0	1	0	0	1	1	1	1	0	1	1	1	0	0	1	0	1	0	0
a01401	chr1	311713	A	G	0	0	0	1	1	1	0	0	1	0	1	0	1	1	0	1	0	0	0	1	0	1	1	1	0	0	0	1	0	0	1	1	1	1	0	1	1	1	0	0	1	0	1	0	0
a01402	chr1	311944	G	A	0	0	0	1	1	1	0	0	1	0	1	0	1	1	0	1	0	0	0	1	0	1	1	1	0	0	0	1	0	0	1	1	1	1	0	1	1	1	0	0	1	0	1	0	0
a01403	chr1	312033	A	G	0	0	0	1	1	1	0	0	1	0	1	0	1	1	0	1	0	0	0	1	0	1	1	1	0	0	0	1	0	0	1	1	1	1	0	1	1	1	0	0	1	0	1	0	0
a01404	chr1	313225	G	A	0	0	0	1	1	1	0	0	1	0	1	0	1	1	0	1	0	0	0	1	0	1	1	1	0	0	0	1	0	0	1	1	1	1	0	1	1	1	0	0	1	0	1	0	0
a01405	chr1	313407	G	T	0	0	0	1	1	1	0	0	1	0	1	0	1	1	0	1	0	0	0	1	0	1	1	1	0	0	0	1	0	0	1	1	1	1	0	1	1	1	0	0	1	0	1	0	0
a01406	chr1	313988	A	T	0	0	0	1	1	1	0	0	1	0	1	0	1	1	0	1	0	0	0	1	0	1	1	1	0	0	0	1	0	0	1	1	1	1	0	1	1	1	0	0	1	0	1	0	0
a01407	chr1	314399	A	C	0	0	0	1	1	1	0	0	1	0	1	0	1	1	0	1	0	0	0	1	0	1	1	1	0	0	0	1	0	0	1	1	1	1	0	1	1	1	0	0	1	0	1	0	0
a01408	chr1	315044	G	C	0	0	0	1	1	1	0	0	1	0	1	0	1	1	0	1	0	0	0	1	0	1	1	1	0	0	0	1	0	0	1	1	1	1	0	1	1	1	0	0	1	0	1	0	0
a01409	chr1	317142	A	G	0	0	0	1	1	1	0	0	1	0	1	0	1	1	0	1	0	0	0	1	0	1	1	1	0	0	0	1	0	0	1	1	1	1	0	1	1	1	0	0	1	0	1	0	0
a01410	chr1	318135	T	C	0	0	0	1	1	1	0	0	1	0	1	0	1	1	0	1	0	0	0	1	0	1	1	1	0	0	0	1	0	0	1	1	1	1	0	1	1	1	0	0	1	0	1	0	0
a01411	chr1	318309	A	G	0	0	0	1	1	1	0	0	1	0	1	0	1	1	0	1	0	0	0	1	0	1	1	1	0	0	0	1	0	0	1	1	1	1	0	1	1	1	0	0	1	0	1	0	0
a01412	chr1	318507	T	A	0	0	0	1	1	1	0	0	1	0	1	0	1	1	0	1	0	0	0	1	0	1	1	1	0	0	0	1	0	0	1	1	1	1	0	1	1	1	0	0	1	0	1	0	0
a01413	chr1	319180	G	A	0	0	0	1	1	1	0	0	1	0	1	0	1	1	0	1	0	0	0	1	0	1	1	1	0	0	0	1	0	0	1	1	1	1	0	1	1	1	0	0	1	0	1	0	0
a01414	chr1	319695	T	G	0	0	0	1	1	1	0	0	1	0	1	0	1	1	0	1	0	0	0	1	0	1	1	1	0	0	0	1	0	0	1	1	1	1	0	1	1	1	0	0	1	0	1	0	0
a01415	chr1	321221	G	A	0	0	0	1	1	1	0	0	1	0	1	0	1	1	0	1	0	0	0	1	0	1	1	1	0	0	0	1	0	0	1	1	1	1	0	1	1	1	0	0	1	0	1	0	0
a01416	chr1	321318	C	T	0	0	0	1	1	1	0	0	1	0	1	0	1	1	0	1	0	0	0	1	0	1	1	1	0	0	0	1	0	0	1	1	1	1	0	1	1	1	0	0	1	0	1	0	0
a01417	chr1	321394	C	T	0	0	0	1	1	1	0	0	1	0	1	0	1	1	0	1	0	0	0	1	0	1	1	1	0	0	0	1	0	0	1	1	1	1	0	1	1	1	0	0	1	0	1	0	0
a01418	chr1	321477	A	G	0	0	0	1	1	1	0	0	1	0	1	0	1	1	0	1	0	0	0	1	0	1	1	1	0	0	0	1	0	0	1	1	1	1	0	1	1	1	0	0	1	0	1	0	0
a01419	chr1	322138	A	G	0	0	0	1	1	1	0	0	1	0	1	0	1	1	0	1	0	0	0	1	0	1	1	1	0	0	0	1	0	0	1	1	1	1	0	1	1	1	0	0	1	0	1	0	0
a01420	chr1	322539	A	G	0	0	0	1	1	1	0	0	1	0	1	0	1	1	0	1	0	0	0	1	0	1	1	1	0	0	0	1	0	0	1	1	1	1	0	1	1	1	0	0	1	0	1	0	0
a01421	chr1	322644	T	C	0	0	0	1	1	1	0	0	1	0	1	0	1	1	0	1	0	0	0	1	0	1	1	1	0	0	0	1	0	0	1	1	1	1	0	1	1	1	0	0	1	0	1	0	0
a01422	chr1	323240	G	A	0	0	0	1	1	1	0	0	1	0	1	0	1	1	0	1	0	0	0	1	0	1	1	1	0	0	0	1	0	0	1	1	1	1	0	1	1	1	0	0	1	0	1	0	0
a01423	chr1	324101	A	G	0	0	0	1	1	1	0	0	1	0	1	0	1	1	0	1	0	0	0	1	0	1	1	1	0	0	0	1	0	0	1	1	1	1	0	1	1	1	1	0	1	0	1	0	0
a01424	chr1	324558	A	G	0	0	0	1	1	1	0	0	1	0	1	0	1	1	0	1	0	0	0	1	0	1	1	1	0	0	0	1	0	0	1	0	1	1	0	1	1	1	1	0	1	0	1	0	0
a01425	chr1	325384	A	G	0	0	0	1	1	1	0	0	1	0	1	0	1	1	0	1	0	0	0	1	0	1	1	1	0	0	0	1	0	0	1	0	1	1	0	1	1	1	1	0	1	0	1	0	0
a01426	chr1	325435	C	G	0	0	0	1	1	1	0	0	1	0	1	0	1	1	0	1	0	0	0	1	0	1	1	1	0	0	0	1	0	0	1	0	1	1	0	1	1	1	1	0	1	0	1	0	0
a01427	chr1	325535	G	C	0	0	0	1	1	1	0	0	1	0	1	0	1	1	0	1	0	0	0	1	0	1	1	1	0	0	0	1	0	0	1	0	1	1	0	1	1	1	1	0	1	0	1	0	0
a01428	chr1	325951	A	G	0	0	0	1	1	1	0	0	1	0	1	0	1	1	0	1	0	0	0	1	0	1	1	1	0	0	0	1	0	0	1	0	1	1	0	1	1	1	1	0	1	0	1	0	0
a01429	chr1	326529	T	C	0	0	0	1	1	1	0	0	1	0	1	0	1	1	0	1	0	0	0	1	0	1	1	1	0	0	0	1	0	0	1	0	1	1	0	1	1	1	1	0	1	0	1	0	0
a01430	chr1	327154	C	A	0	0	0	1	1	1	0	0	1	0	1	0	1	1	0	1	0	0	0	1	0	1	1	1	0	0	0	1	0	0	1	0	1	1	0	1	1	1	1	0	1	0	1	0	0
a01431	chr1	328479	A	G	0	0	0	1	1	1	0	0	1	0	1	0	1	1	0	1	0	0	0	1	0	1	1	1	0	0	0	1	0	0	1	0	1	1	0	1	1	1	1	0	1	0	1	0	0
a01432	chr1	328995	A	G	0	0	0	1	1	1	0	0	1	0	1	0	1	1	0	1	0	0	0	1	0	1	1	1	0	0	0	1	0	0	1	0	1	1	0	1	1	1	1	0	1	0	1	0	0
a01433	chr1	330127	C	T	0	0	0	1	1	1	0	0	1	0	1	0	1	1	0	1	0	0	0	1	0	1	1	1	0	0	0	1	0	0	1	0	1	1	0	1	1	1	1	0	1	0	1	0	0
a01434	chr1	330167	C	G	0	0	0	1	1	1	0	0	1	0	1	0	1	1	0	1	0	0	0	1	0	1	1	1	0	0	0	1	0	0	1	0	1	1	0	1	1	1	1	0	1	0	1	0	0
a01435	chr1	330251	C	T	0	0	0	1	1	1	0	0	1	0	1	0	1	1	0	1	0	0	0	1	0	1	1	1	0	0	0	1	0	0	1	0	1	1	0	1	1	1	1	0	1	0	1	0	0
a01436	chr1	330316	G	A	0	0	0	1	1	1	0	0	1	0	1	0	1	1	0	1	0	0	0	1	0	1	1	1	0	0	0	1	0	0	1	0	1	1	0	1	1	1	1	0	1	0	1	0	0
a01437	chr1	330576	A	G	0	0	0	1	1	1	0	0	1	0	1	0	1	1	0	1	0	0	0	1	0	1	1	1	0	0	0	1	0	0	1	0	1	1	0	1	1	1	1	0	1	0	1	0	0
a01438	chr1	330634	T	C	0	0	0	1	1	1	0	0	1	0	1	0	1	1	0	1	0	0	0	1	0	1	1	1	0	0	0	1	0	0	1	0	1	1	0	1	1	1	1	0	1	0	1	0	0
a01439	chr1	330646	A	G	0	0	0	1	1	1	0	0	1	0	1	0	1	1	0	1	0	0	0	1	0	1	1	1	0	0	0	1	0	0	1	0	1	1	0	1	1	1	1	0	1	0	1	0	0
a01440	chr1	331355	A	G	0	0	0	1	1	1	0	0	1	0	1	0	1	1	0	1	0	0	0	1	0	1	1	1	0	0	0	1	0	0	1	0	1	1	0	1	1	1	1	0	1	0	1	0	0
a01441	chr1	331757	T	C	0	0	0	1	1	1	0	0	1	0	1	0	1	1	0	1	0	0	0	1	0	1	1	1	0	0	0	1	0	0	1	0	1	1	0	1	1	1	1	0	1	0	1	0	0
a01442	chr1	331818	G	C	0	0	0	1	1	1	0	0	1	0	1	0	1	1	0	1	0	0	0	1	0	1	1	1	0	0	0	1	0	0	1	0	1	1	0	1	1	1	1	0	1	0	1	0	0
a01443	chr1	332576	A	G	0	0	0	1	1	1	0	0	1	0	1	0	1	1	0	1	0	0	0	1	0	1	1	1	0	0	0	1	0	0	1	0	1	1	0	1	1	1	1	0	1	0	1	0	0
a01444	chr1	332650	A	G	0	0	0	1	1	1	0	0	1	0	1	0	1	1	0	1	0	0	0	1	0	1	1	1	0	0	0	1	0	0	1	0	1	1	0	1	1	1	1	0	1	0	1	0	0
a01445	chr1	332655	G	A	0	0	0	1	1	1	0	0	1	0	1	0	1	1	0	1	0	0	0	1	0	1	1	1	0	0	0	1	0	0	1	0	1	1	0	1	1	1	1	0	1	0	1	0	0
a01446	chr1	332659	T	C	0	0	0	1	1	1	0	0	1	0	1	0	1	1	0	1	0	0	0	1	0	1	1	1	0	0	0	1	0	0	1	0	1	1	0	1	1	1	1	0	1	0	1	0	0
a01447	chr1	332688	C	T	0	0	0	1	1	1	0	0	1	0	1	0	1	1	0	1	0	0	0	1	0	1	1	1	0	0	0	1	0	0	1	0	1	1	0	1	1	1	1	0	1	0	1	0	0
a01448	chr1	332740	A	C	0	0	0	1	1	1	0	0	1	0	1	0	1	1	0	1	0	0	0	1	0	1	1	1	0	0	0	1	0	0	1	0	1	1	0	1	1	1	1	0	1	0	1	0	0
a01449	chr1	332745	T	G	0	0	0	1	1	1	0	0	1	0	1	0	1	1	0	1	0	0	0	1	0	1	1	1	0	0	0	1	0	0	1	0	1	1	0	1	1	1	1	0	1	0	1	0	0
a01450	chr1	332757	A	G	0	0	0	1	1	1	0	0	1	0	1	0	1	1	0	1	0	0	0	1	0	1	1	1	0	0	0	1	0	0	1	0	1	1	0	1	1	1	1	0	1	0	1	0	0
a01451	chr1	332780	G	A	0	0	0	1	1	1	0	0	1	0	1	0	1	1	0	1	0	0	0	1	0	1	1	1	0	0	0	1	0	0	1	0	1	1	0	1	1	1	1	0	1	0	1	0	0
a01452	chr1	332842	C	T	0	0	0	1	1	1	0	0	1	0	1	0	1	1	0	1	0	0	0	1	0	1	1	1	0	0	0	1	0	0	1	0	1	1	0	1	1	1	1	0	1	0	1	0	0
a01453	chr1	332843	C	T	0	0	0	1	1	1	0	0	1	0	1	0	1	1	0	1	0	0	0	1	0	1	1	1	0	0	0	1	0	0	1	0	1	1	0	1	1	1	1	0	1	0	1	0	0
a01454	chr1	332992	C	T	0	0	0	1	1	1	0	0	1	0	1	0	1	1	0	1	0	0	0	1	0	1	1	1	0	0	0	1	0	0	1	0	1	1	0	1	1	1	1	0	1	0	1	0	0
a01455	chr1	332999	A	G	0	0	0	1	1	1	0	0	1	0	1	0	1	1	0	1	0	0	0	1	0	1	1	1	0	0	0	1	0	0	1	0	1	1	0	1	1	1	1	0	1	0	1	0	0
a01456	chr1	333273	A	T	0	0	0	1	1	1	0	0	1	0	1	0	1	1	0	1	0	0	0	1	0	1	1	1	0	0	0	1	0	0	1	0	1	1	0	1	1	1	1	0	1	0	1	0	0
a01457	chr1	333377	G	A	0	0	0	1	1	1	0	0	1	0	1	0	1	1	0	1	0	0	0	1	0	1	1	1	0	0	0	1	0	0	1	0	1	1	0	1	1	1	1	0	1	0	1	0	0
a01458	chr1	333378	T	G	0	0	0	1	1	1	0	0	1	0	1	0	1	1	0	1	0	0	0	1	0	1	1	1	0	0	0	1	0	0	1	0	1	1	0	1	1	1	1	0	1	0	1	0	0
a01459	chr1	333417	C	T	0	0	0	1	1	1	0	0	1	0	1	0	1	1	0	1	0	0	0	1	0	1	1	1	0	0	0	1	0	0	1	0	1	1	0	1	1	1	1	0	1	0	1	0	0
a01460	chr1	333836	G	A	0	0	0	1	1	1	0	0	1	0	1	0	1	1	0	1	0	0	0	1	0	1	1	1	0	0	0	1	0	0	1	0	1	1	0	1	1	1	1	0	1	0	1	0	0
a01461	chr1	333881	C	G	0	0	0	1	1	1	0	0	1	0	1	0	1	1	0	1	0	0	0	1	0	1	1	1	0	0	0	1	0	0	1	0	1	1	0	1	1	1	1	0	1	0	1	0	0
a01462	chr1	334080	A	T	0	0	0	1	1	1	0	0	1	0	1	0	1	1	0	1	0	0	0	1	0	1	1	1	0	0	0	1	0	0	1	0	1	1	0	1	1	1	1	0	1	0	1	0	0
a01463	chr1	334135	G	A	0	0	0	1	1	1	0	0	1	0	1	0	1	1	0	1	0	0	0	1	0	1	1	1	0	0	0	1	0	0	1	0	1	1	0	1	1	1	1	0	1	0	1	0	0
a01464	chr1	334744	T	C	0	0	0	1	1	1	0	0	1	0	1	0	1	1	0	1	0	0	0	1	0	1	1	1	0	0	0	1	0	0	1	0	1	1	0	1	1	1	1	0	1	0	1	0	0
a01465	chr1	334747	C	G	0	0	0	1	1	1	0	0	1	0	1	0	1	1	0	1	0	0	0	1	0	1	1	1	0	0	0	1	0	0	1	0	1	1	0	1	1	1	1	0	1	0	1	0	0
a01466	chr1	334770	C	T	0	0	0	1	1	1	0	0	1	0	1	0	1	1	0	1	0	0	0	1	0	1	1	1	0	0	0	1	0	0	1	0	1	1	0	1	1	1	1	0	1	0	1	0	0
a01467	chr1	335565	C	T	0	0	0	1	1	1	0	0	1	0	1	0	1	1	0	1	0	0	0	1	0	1	1	1	0	0	0	1	0	0	1	0	1	1	0	1	1	1	1	0	1	0	1	0	0
a01468	chr1	335649	C	T	0	0	0	1	1	1	0	0	1	0	1	0	1	1	0	1	0	0	0	1	0	1	1	1	0	0	0	1	0	0	1	0	1	1	0	1	1	1	1	0	1	0	1	0	0
a01469	chr1	336320	G	A	0	0	0	1	1	1	0	0	1	0	1	0	1	1	0	1	0	0	0	1	0	1	1	1	0	0	0	1	0	0	1	0	1	1	0	1	1	1	1	0	1	0	1	0	0
a01470	chr1	336396	C	T	0	0	0	1	1	1	0	0	1	0	1	0	1	1	0	1	0	0	0	1	0	1	1	1	0	0	0	1	0	0	1	0	1	1	0	1	1	1	1	0	1	0	1	0	0
a01471	chr1	336795	G	A	0	0	0	1	1	1	0	0	1	0	1	0	1	1	0	1	0	0	0	1	0	1	1	1	0	0	0	1	0	0	1	0	1	1	0	1	1	1	1	0	1	0	1	0	0
a01472	chr1	340765	G	A	0	0	0	1	1	1	0	0	1	0	1	0	1	1	0	1	0	0	0	1	0	1	1	1	0	0	0	1	0	0	1	0	1	1	0	1	1	1	1	0	1	0	1	0	0
a01473	chr1	341548	A	C	0	0	0	1	1	1	0	0	1	0	1	0	1	1	0	1	0	0	0	1	0	1	1	1	0	0	0	1	0	0	1	0	1	1	0	1	1	1	1	0	1	0	1	0	0
a01474	chr1	342095	A	G	0	0	0	1	1	1	0	0	1	0	1	0	1	1	0	1	0	0	0	1	0	1	1	1	0	0	0	1	0	0	1	0	1	1	0	1	1	1	1	0	1	0	1	0	0
a01475	chr1	342423	A	G	0	0	0	1	1	1	0	0	1	0	1	0	1	1	0	1	0	0	0	1	0	1	1	1	0	0	0	1	0	0	1	0	1	1	0	1	1	1	1	0	1	0	1	0	0
a01476	chr1	342989	T	C	0	0	0	1	1	1	0	0	1	0	1	0	1	1	0	1	0	0	0	1	0	1	1	1	0	0	0	1	0	0	1	0	1	1	0	1	1	1	1	0	1	0	1	0	0
a01477	chr1	348623	A	G	0	0	0	1	1	1	0	0	1	0	1	0	1	1	0	1	0	0	0	1	0	1	1	1	0	1	0	1	0	0	1	0	1	1	0	1	1	1	1	0	1	0	1	0	0
a01478	chr1	348768	C	T	0	0	0	1	1	1	0	0	1	0	1	0	1	1	0	1	0	0	0	1	0	1	1	1	0	1	0	1	0	0	1	0	1	1	0	1	1	1	1	0	1	0	1	0	0
a01479	chr1	349163	T	C	0	0	0	1	1	1	0	0	1	0	1	0	1	1	0	1	0	0	0	1	0	1	1	1	0	1	0	1	0	0	1	0	1	1	0	1	1	1	1	0	1	0	1	0	0
a01480	chr1	349280	A	G	0	0	0	1	1	1	0	0	1	0	1	0	1	1	0	1	0	0	0	1	0	1	1	1	0	1	0	1	0	0	1	0	1	1	0	1	1	1	1	0	1	0	1	0	0
a01481	chr1	350062	A	G	0	0	0	1	1	1	0	0	1	0	1	0	1	1	0	1	0	0	0	1	0	1	1	1	0	1	0	1	0	0	1	0	1	1	0	1	1	1	1	0	1	0	1	0	0
a01482	chr1	350316	C	A	0	0	0	1	1	1	0	0	1	0	1	0	1	1	0	1	0	0	0	1	0	1	1	1	0	1	0	1	0	0	1	0	1	1	0	1	1	1	1	0	1	0	1	0	0
a01483	chr1	350567	T	C	0	0	0	1	1	1	0	0	1	0	1	0	1	1	0	1	0	0	0	1	0	1	1	1	0	1	0	1	0	0	1	0	1	1	0	1	1	1	1	0	1	0	1	0	0
a01484	chr1	350680	T	A	0	0	0	1	1	1	0	0	1	0	1	0	1	1	0	1	0	0	0	1	0	1	1	1	0	1	0	1	0	0	1	0	1	1	0	1	1	1	1	0	1	0	1	0	0
a01485	chr1	350923	T	G	0	0	0	1	1	1	0	0	1	0	1	0	1	1	0	1	0	0	0	1	0	1	1	1	0	1	0	1	0	0	1	0	1	1	0	1	1	1	1	0	1	0	1	0	0
a01486	chr1	350950	G	A	0	0	0	1	1	1	0	0	1	0	1	0	1	1	0	1	0	0	0	1	0	1	1	1	0	1	0	1	0	0	1	0	1	1	0	1	1	1	1	0	1	0	1	0	0
a01487	chr1	351257	G	A	0	0	0	1	1	1	0	0	1	0	1	0	1	1	0	1	0	0	0	1	0	1	1	1	0	1	0	1	0	0	1	0	1	1	0	1	1	1	1	0	1	0	1	0	0
a01488	chr1	351495	C	A	0	0	0	1	1	1	0	0	1	0	1	0	1	1	0	1	0	0	0	1	0	1	1	1	0	1	0	1	0	0	1	0	1	1	0	1	1	1	1	0	1	0	1	0	0
a01489	chr1	351681	C	T	0	0	0	1	1	1	0	0	1	0	1	0	1	1	0	1	0	0	0	1	0	1	1	1	0	1	0	1	0	0	1	0	1	1	0	1	1	1	1	0	1	0	1	0	0
a01490	chr1	352299	T	C	0	0	0	1	1	1	0	0	1	0	1	0	1	1	0	1	0	0	0	1	0	1	1	1	0	1	0	1	0	0	1	0	1	1	0	1	1	1	1	0	1	0	1	0	0
a01491	chr1	352342	T	A	0	0	0	1	1	1	0	0	1	0	1	0	1	1	0	1	0	0	0	1	0	1	1	1	0	1	0	1	0	0	1	0	1	1	0	1	1	1	1	0	1	0	1	0	0
a01492	chr1	352462	G	A	0	0	0	1	1	1	0	0	1	0	1	0	1	1	0	1	0	0	0	1	0	1	1	1	0	1	0	1	0	0	1	0	1	1	0	1	1	1	1	0	1	0	1	0	0
a01493	chr1	352658	A	G	0	0	0	1	1	1	0	0	1	0	1	0	1	1	0	1	0	0	0	1	0	1	1	1	0	1	0	1	0	0	1	0	1	1	0	1	1	1	1	0	1	0	1	0	0
a01494	chr1	352930	A	G	0	0	0	1	1	1	0	0	1	0	1	0	1	1	0	1	0	0	0	1	0	1	1	1	0	1	0	1	0	0	1	0	1	1	0	1	1	1	1	0	1	0	1	0	0
a01495	chr1	353065	A	C	0	0	0	1	1	1	0	0	1	0	1	0	1	1	0	1	0	0	0	1	0	1	1	1	0	1	0	1	0	0	1	0	1	1	0	1	1	1	1	0	1	0	1	0	0
a01496	chr1	353284	A	C	0	0	0	1	1	1	0	0	1	0	1	0	1	1	0	1	0	0	0	1	0	1	1	1	0	1	0	1	0	0	1	0	1	1	0	1	1	1	1	0	1	0	1	0	0
a01497	chr1	353325	G	A	0	0	0	1	1	1	0	0	1	0	1	0	1	1	0	1	0	0	0	1	0	1	1	1	0	1	0	1	0	0	1	0	1	1	0	1	1	1	1	0	1	0	1	0	0
a01498	chr1	353579	A	C	0	0	0	1	1	1	0	0	1	0	1	0	1	1	0	1	0	0	0	1	0	1	1	1	0	1	0	1	0	0	1	0	1	1	0	1	1	1	1	0	1	0	1	0	0
a01499	chr1	353633	A	G	0	0	0	1	1	1	0	0	1	0	1	0	1	1	0	1	0	0	0	1	0	1	1	1	0	1	0	1	0	0	1	0	1	1	0	1	1	1	1	0	1	0	1	0	0
a01500	chr1	354140	T	C	0	0	0	1	1	1	0	0	1	0	1	0	1	1	0	1	0	0	0	1	0	1	1	1	0	1	0	1	0	0	1	0	1	1	0	1	1	1	1	0	1	0	1	0	0
a01501	chr1	354266	A	G	0	0	0	1	1	1	0	0	1	0	1	0	1	1	0	1	0	0	0	1	0	1	1	1	0	1	0	1	0	0	1	0	1	1	0	1	1	1	1	0	1	0	1	0	0
a01502	chr1	354272	A	G	0	0	0	1	1	1	0	0	1	0	1	0	1	1	0	1	0	0	0	1	0	1	1	1	0	1	0	1	0	0	1	0	1	1	0	1	1	1	1	0	1	0	1	0	0
a01503	chr1	354335	G	A	0	0	0	1	1	1	0	0	1	0	1	0	1	1	0	1	0	0	0	1	0	1	1	1	0	1	0	1	0	0	1	0	1	1	0	1	1	1	1	0	1	0	1	0	0
a01504	chr1	354377	A	G	0	0	0	1	1	1	0	0	1	0	1	0	1	1	0	1	0	0	0	1	0	1	1	1	0	1	0	1	0	0	1	0	1	1	0	1	1	1	1	0	1	0	1	0	0
a01505	chr1	354525	A	G	0	0	0	1	1	1	0	0	1	0	1	0	1	1	0	1	0	0	0	1	0	1	1	1	0	1	0	1	0	0	1	0	1	1	0	1	1	1	1	0	1	0	1	0	0
a01506	chr1	354715	T	G	0	0	0	1	1	1	0	0	1	0	1	0	1	1	0	1	0	0	0	1	0	1	1	1	0	1	0	1	0	0	1	0	1	1	0	1	1	1	1	0	1	0	1	0	0
a01507	chr1	354733	C	T	0	0	0	1	1	1	0	0	1	0	1	0	1	1	0	1	0	0	0	1	0	1	1	1	0	1	0	1	0	0	1	0	1	1	0	1	1	1	1	0	1	0	1	0	0
a01508	chr1	354743	T	A	0	0	0	1	1	1	0	0	1	0	1	0	1	1	0	1	0	0	0	1	0	1	1	1	0	1	0	1	0	0	1	0	1	1	0	1	1	1	1	0	1	0	1	0	0
a01509	chr1	354756	C	T	0	0	0	1	1	1	0	0	1	0	1	0	1	1	0	1	0	0	0	1	0	1	1	1	0	1	0	1	0	0	1	0	1	1	0	1	1	1	1	0	1	0	1	0	0
a01510	chr1	354918	G	T	0	0	0	1	1	1	0	0	1	0	1	0	1	1	0	1	0	0	0	1	0	1	1	1	0	1	0	1	0	0	1	0	1	1	0	1	1	1	1	0	1	0	1	0	0
a01511	chr1	354936	C	T	0	0	0	1	1	1	0	0	1	0	1	0	1	1	0	1	0	0	0	1	0	1	1	1	0	1	0	1	0	0	1	0	1	1	0	1	1	1	1	0	1	0	1	0	0
a01512	chr1	355761	G	A	0	0	0	1	1	1	0	0	1	0	1	0	1	1	0	1	0	0	0	1	0	1	1	1	0	1	0	1	0	0	1	0	1	1	0	1	1	1	1	0	1	0	1	0	0
a01513	chr1	356160	T	C	0	0	0	1	1	1	0	0	1	0	1	0	1	1	0	1	0	0	0	1	0	1	1	1	0	1	0	1	0	0	1	0	1	1	0	1	1	1	1	0	1	0	1	0	0
a01514	chr1	356834	A	G	0	0	0	1	1	1	0	0	1	0	1	0	1	1	0	1	0	0	0	1	0	1	1	1	0	1	0	1	0	0	1	0	1	1	0	1	1	1	1	0	1	0	1	0	0
a01515	chr1	356978	C	T	0	0	0	1	1	1	0	0	1	0	1	0	1	1	0	1	0	0	0	1	0	1	1	1	0	1	0	1	0	0	1	0	1	1	0	1	1	1	1	0	1	0	1	0	0
a01516	chr1	357632	A	G	0	0	0	1	1	1	0	0	1	0	1	0	1	1	0	1	0	0	0	1	0	1	1	1	0	1	0	1	0	0	1	0	1	1	0	1	1	1	1	0	1	0	1	0	0
a01517	chr1	357661	C	A	0	0	0	1	1	1	0	0	1	0	1	0	1	1	0	1	0	0	0	1	0	1	1	1	0	1	0	1	0	0	1	0	1	1	0	1	1	1	1	0	1	0	1	0	0
a01518	chr1	357719	A	T	0	0	0	1	1	1	0	0	1	0	1	0	1	1	0	1	0	0	0	1	0	1	1	1	0	1	0	1	0	0	1	0	1	1	0	1	1	1	1	0	1	0	1	0	0
a01519	chr1	357953	A	G	0	0	0	1	1	1	0	0	1	0	1	0	1	1	0	1	0	0	0	1	0	1	1	1	0	1	0	1	0	0	1	0	1	1	0	1	1	1	1	0	1	0	1	0	0
a01520	chr1	357974	C	T	0	0	0	1	1	1	0	0	1	0	1	0	1	1	0	1	0	0	0	1	0	1	1	1	0	1	0	1	0	0	1	0	1	1	0	1	1	1	1	0	1	0	1	0	0
a01521	chr1	358061	T	A	0	0	0	1	1	1	0	0	1	0	1	0	1	1	0	1	0	0	0	1	0	1	1	1	0	1	0	1	0	0	1	0	1	1	0	1	1	1	1	0	1	0	1	0	0
a01522	chr1	358519	G	C	0	0	0	1	1	1	0	0	1	0	1	0	1	1	0	1	0	0	0	1	0	1	1	1	0	1	0	1	0	0	1	0	1	1	0	1	1	1	1	0	1	0	1	0	0
a01523	chr1	358588	A	G	0	0	0	1	1	1	0	0	1	0	1	0	1	1	0	1	0	0	0	1	0	1	1	1	0	1	0	1	0	0	1	0	1	1	0	1	1	1	1	0	1	0	1	0	0
a01524	chr1	358714	G	A	0	0	0	1	1	1	0	0	1	0	1	0	1	1	0	1	0	0	0	1	0	1	1	1	0	1	0	1	0	0	1	0	1	1	0	1	1	1	1	0	1	0	1	0	0
a01525	chr1	359861	G	A	0	0	0	1	1	1	0	0	1	0	1	0	1	1	0	1	0	0	0	1	0	1	1	1	0	1	0	1	0	0	1	0	1	1	0	1	1	1	1	0	1	0	1	0	0
a01526	chr1	360198	A	G	0	0	0	1	1	1	0	0	1	0	1	0	1	1	0	1	0	0	0	1	0	1	1	1	0	1	0	1	0	0	1	0	1	1	0	1	1	1	1	0	1	0	1	0	0
a01527	chr1	363117	T	A	0	0	0	1	1	1	0	0	1	0	1	0	1	1	0	1	0	0	0	1	0	1	1	1	0	1	0	1	0	0	1	0	1	1	0	1	1	1	1	0	1	0	1	0	0
a01528	chr1	363384	G	A	0	0	0	1	1	1	0	0	1	0	1	0	1	1	0	1	0	0	0	1	0	1	1	1	0	1	0	1	0	0	1	0	1	1	0	1	1	1	1	0	1	0	1	0	0
a01529	chr1	363619	C	G	0	0	0	1	1	1	0	0	1	0	1	0	1	1	0	1	0	0	0	1	0	1	1	1	0	1	0	1	0	0	1	0	1	1	0	1	1	1	1	0	1	0	1	0	0
a01530	chr1	363785	C	T	0	0	0	1	1	1	0	0	1	0	1	0	1	1	0	1	0	0	0	1	0	1	1	1	0	1	0	1	0	0	1	0	1	1	0	1	1	1	1	0	1	0	1	0	0
a01531	chr1	363915	T	C	0	0	0	1	1	1	0	0	1	0	1	0	1	1	0	1	0	0	0	1	0	1	1	1	0	1	0	1	0	0	1	0	1	1	0	1	1	1	1	0	1	0	1	0	0
a01532	chr1	364516	T	G	0	0	0	1	1	1	0	0	1	0	1	0	1	1	0	1	0	0	0	1	0	1	1	1	0	1	0	1	0	0	1	0	1	1	0	1	1	1	1	0	1	0	1	0	0
a01533	chr1	364524	A	G	0	0	0	1	1	1	0	0	1	0	1	0	1	1	0	1	0	0	0	1	0	1	1	1	0	1	0	1	0	0	1	0	1	1	0	1	1	1	1	0	1	0	1	0	0
a01534	chr1	364788	C	G	0	0	0	1	1	1	0	0	1	0	1	0	1	1	0	1	0	0	0	1	0	1	1	1	0	1	0	1	0	0	1	0	1	1	0	1	1	1	1	0	1	0	1	0	0
a01535	chr1	366171	A	G	0	0	0	1	1	1	0	0	1	0	1	0	1	1	0	1	0	0	0	1	0	1	1	1	0	1	0	1	0	0	1	0	1	1	0	1	1	1	1	0	1	0	1	0	0
a01536	chr1	366375	G	C	0	0	0	1	1	1	0	0	1	0	1	0	1	1	0	1	0	0	0	1	0	1	1	1	0	1	0	1	0	0	1	0	1	1	0	1	1	1	1	0	1	0	1	0	0
a01537	chr1	366405	A	G	0	0	0	1	1	1	0	0	1	0	1	0	1	1	0	1	0	0	0	1	0	1	1	1	0	1	0	1	0	0	1	0	1	1	0	1	1	1	1	0	1	0	1	0	0
a01538	chr1	366730	C	T	0	0	0	1	1	1	0	0	1	0	1	0	1	1	0	1	0	0	0	1	0	1	1	1	0	1	0	1	0	0	1	0	1	1	0	1	1	1	1	0	1	0	1	0	0
a01539	chr1	366779	A	G	0	0	0	1	1	1	0	0	1	0	1	0	1	1	0	1	0	0	0	1	0	1	1	1	0	1	0	1	0	0	1	0	1	1	0	1	1	1	1	0	1	0	1	0	0
a01540	chr1	366816	C	T	0	0	0	1	1	1	0	0	1	0	1	0	1	1	0	1	0	0	0	1	0	1	1	1	0	1	0	1	0	0	1	0	1	1	0	1	1	1	1	0	1	0	1	0	0
a01541	chr1	367211	T	C	0	0	0	1	1	1	0	0	1	0	1	0	1	1	0	1	0	0	0	1	0	1	1	1	0	1	0	1	0	0	1	0	1	1	0	1	1	1	1	0	1	0	1	0	0
a01542	chr1	367425	A	T	0	0	0	1	1	1	0	0	1	0	1	0	1	1	0	1	0	0	0	1	0	1	1	1	0	1	0	1	0	0	1	0	1	1	0	1	1	1	1	0	1	0	1	0	0
a01543	chr1	367860	G	A	0	0	0	1	1	1	0	0	1	0	1	0	1	1	0	1	0	0	0	1	0	1	1	1	0	1	0	1	0	0	1	0	1	1	0	1	1	1	1	0	1	0	1	0	0
a01544	chr1	368008	A	G	0	0	0	1	1	1	0	0	1	0	1	0	1	1	0	1	0	0	0	1	0	1	1	1	0	1	0	1	0	0	1	0	1	1	0	1	1	1	1	0	1	0	1	0	0
a01545	chr1	368993	C	T	0	0	0	1	1	1	0	0	1	0	1	0	1	1	0	1	0	0	0	1	0	1	1	1	0	1	0	1	0	0	1	0	1	1	0	1	1	1	1	0	1	0	1	0	0
a01546	chr1	369321	A	G	0	0	0	1	1	1	0	0	1	0	1	0	1	1	0	1	0	0	0	1	0	1	1	1	0	1	0	1	0	0	1	0	1	1	0	1	1	1	1	0	1	0	1	0	0
a01547	chr1	370943	G	T	0	0	0	1	1	1	0	0	1	0	1	0	1	1	0	1	0	0	0	1	0	1	1	1	0	1	0	1	0	0	1	0	1	1	0	1	1	1	1	0	1	0	1	0	0
a01548	chr1	371927	C	T	0	0	0	1	1	1	0	0	1	0	1	0	1	1	0	1	0	0	0	1	0	1	1	1	0	1	0	1	0	0	1	0	1	1	0	1	1	1	1	0	1	0	1	0	0
a01549	chr1	372088	C	T	0	0	0	1	1	1	0	0	1	0	1	0	1	1	0	1	0	0	0	1	0	1	1	1	0	1	0	1	0	0	1	0	1	1	0	1	1	1	1	0	1	0	1	0	0
a01550	chr1	373468	C	T	0	0	0	1	1	1	0	0	1	0	1	0	1	1	0	1	0	0	0	1	0	1	1	1	0	1	0	1	0	0	1	0	1	1	0	1	1	1	1	0	1	0	1	0	0
a01551	chr1	375330	T	C	0	0	0	1	1	1	0	0	1	0	1	0	1	1	0	1	0	0	0	1	0	1	1	1	0	1	0	1	0	0	1	0	1	1	0	1	1	1	1	0	1	0	1	0	0
a01552	chr1	376693	A	G	0	0	0	1	1	1	0	0	1	0	1	0	1	1	0	1	0	0	0	1	0	1	1	1	0	1	0	1	0	0	1	0	1	1	0	1	1	1	1	0	1	0	1	0	0
a01553	chr1	381859	G	A	0	0	0	1	1	1	0	0	1	0	1	0	1	1	0	1	0	0	0	1	0	1	1	1	0	1	0	1	0	0	1	0	1	1	0	1	1	1	1	0	1	0	1	0	0
a01554	chr1	389090	G	A	0	0	0	1	1	1	0	0	1	0	0	0	1	1	0	1	0	0	0	0	0	1	1	1	0	1	0	1	0	0	1	0	1	1	0	1	1	1	0	0	1	0	1	0	0
a01555	chr1	390743	T	G	0	0	0	1	1	1	0	0	1	0	0	0	1	1	0	1	0	0	0	0	0	1	1	1	0	1	0	1	0	0	1	0	1	1	0	1	1	1	0	0	1	0	1	0	0
a01556	chr1	391220	T	G	0	0	0	1	1	1	0	0	1	0	0	0	1	1	0	1	0	0	0	0	0	1	1	1	0	1	0	1	0	0	1	0	1	1	0	1	1	1	0	0	1	0	1	0	0
a01557	chr1	391661	T	C	0	0	0	1	1	1	0	0	1	0	0	0	1	1	0	1	0	0	0	0	0	1	1	1	0	1	0	1	0	0	1	0	1	1	0	1	1	1	0	0	1	0	1	0	0
a01558	chr1	391754	G	C	0	0	0	1	1	1	0	0	1	0	0	0	1	1	0	1	0	0	0	0	0	1	1	1	0	1	0	1	0	0	1	0	1	1	0	1	1	1	0	0	1	0	1	0	0
a01559	chr1	392507	C	T	0	0	0	1	1	1	0	0	1	0	0	0	1	1	0	1	0	0	0	0	0	1	1	1	0	1	0	1	0	0	1	0	1	1	0	1	1	1	0	0	1	0	1	0	0
a01560	chr1	392701	A	G	0	0	0	1	1	1	0	0	1	0	0	0	1	1	0	1	0	0	0	0	0	1	1	1	0	1	0	1	0	0	1	0	1	1	0	1	1	1	0	0	1	0	1	0	0
a01561	chr1	392774	T	A	0	0	0	1	1	1	0	0	1	0	0	0	1	1	0	1	0	0	0	0	0	1	1	1	0	1	0	1	0	0	1	0	1	1	0	1	1	1	0	0	1	0	1	0	0
a01562	chr1	392821	C	A	0	0	0	1	1	1	0	0	1	0	0	0	1	1	0	1	0	0	0	0	0	1	1	1	0	1	0	1	0	0	1	0	1	1	0	1	1	1	0	0	1	0	1	0	0
a01563	chr1	392863	C	T	0	0	0	1	1	1	0	0	1	0	0	0	1	1	0	1	0	0	0	0	0	1	1	1	0	1	0	1	0	0	1	0	1	1	0	1	1	1	0	0	1	0	1	0	0
a01564	chr1	392890	G	T	0	0	0	1	1	1	0	0	1	0	0	0	1	1	0	1	0	0	0	0	0	1	1	1	0	1	0	1	0	0	1	0	1	1	0	1	1	1	0	0	1	0	1	0	0
a01565	chr1	392892	G	A	0	0	0	1	1	1	0	0	1	0	0	0	1	1	0	1	0	0	0	0	0	1	1	1	0	1	0	1	0	0	1	0	1	1	0	1	1	1	0	0	1	0	1	0	0
a01566	chr1	392934	T	C	0	0	0	1	1	1	0	0	1	0	0	0	1	1	0	1	0	0	0	0	0	1	1	1	0	1	0	1	0	0	1	0	1	1	0	1	1	1	0	0	1	0	1	0	0
a01567	chr1	393071	C	T	0	0	0	1	1	1	0	0	1	0	0	0	1	1	0	1	0	0	0	0	0	1	1	1	0	1	0	1	0	0	1	0	1	1	0	1	1	1	0	0	1	0	1	0	0
a01568	chr1	393149	C	T	0	0	0	1	1	1	0	0	1	0	0	0	1	1	0	1	0	0	0	0	0	1	1	1	0	1	0	1	0	0	1	0	1	1	0	1	1	1	0	0	1	0	1	0	0
a01569	chr1	393424	G	C	0	0	0	1	1	1	0	0	1	0	0	0	1	1	0	1	0	0	0	0	0	1	1	1	0	1	0	1	0	0	1	0	1	1	0	1	1	1	0	0	1	0	1	0	0
a01570	chr1	393437	G	T	0	0	0	1	1	1	0	0	1	0	0	0	1	1	0	1	0	0	0	0	0	1	1	1	0	1	0	1	0	0	1	0	1	1	0	1	1	1	0	0	1	0	1	0	0
a01571	chr1	393490	G	A	0	0	0	1	1	1	0	0	1	0	0	0	1	1	0	1	0	0	0	0	0	1	1	1	0	1	0	1	0	0	1	0	1	1	0	1	1	1	0	0	1	0	1	0	0
a01572	chr1	393962	G	A	0	0	0	1	1	1	0	0	1	0	0	0	1	1	0	1	0	0	0	0	0	1	1	1	0	1	0	1	0	0	1	0	1	1	0	1	1	1	0	0	1	0	1	0	0
a01573	chr1	394106	G	A	0	0	0	1	1	1	0	0	1	0	0	0	1	1	0	1	0	0	0	0	0	1	1	1	0	1	0	1	0	0	1	0	1	1	0	1	1	1	0	0	1	0	1	0	0
a01574	chr1	394154	C	T	0	0	0	1	1	1	0	0	1	0	0	0	1	1	0	1	0	0	0	0	0	1	1	1	0	1	0	1	0	0	1	0	1	1	0	1	1	1	0	0	1	0	1	0	0
a01575	chr1	394223	G	A	0	0	0	1	1	1	0	0	1	0	0	0	1	1	0	1	0	0	0	0	0	1	1	1	0	1	0	1	0	0	1	0	1	1	0	1	1	1	0	0	1	0	1	0	0
a01576	chr1	394259	C	A	0	0	0	1	1	1	0	0	1	0	0	0	1	1	0	1	0	0	0	0	0	1	1	1	0	1	0	1	0	0	1	0	1	1	0	1	1	1	0	0	1	0	1	0	0
a01577	chr1	394271	G	A	0	0	0	1	1	1	0	0	1	0	0	0	1	1	0	1	0	0	0	0	0	1	1	1	0	1	0	1	0	0	1	0	1	1	0	1	1	1	0	0	1	0	1	0	0
a01578	chr1	394316	C	T	0	0	0	1	1	1	0	0	1	0	0	0	1	1	0	1	0	0	0	0	0	1	1	1	0	1	0	1	0	0	1	0	1	1	0	1	1	1	0	0	1	0	1	0	0
a01579	chr1	394389	A	T	0	0	0	1	1	1	0	0	1	0	0	0	1	1	0	1	0	0	0	0	0	1	1	1	0	1	0	1	0	0	1	0	1	1	0	1	1	1	0	0	1	0	1	0	0
a01580	chr1	394492	C	T	0	0	0	1	1	1	0	0	1	0	0	0	1	1	0	1	0	0	0	0	0	1	1	1	0	1	0	1	0	0	1	0	1	1	0	1	1	1	0	0	1	0	1	0	0
a01581	chr1	394808	G	T	0	0	0	1	1	1	0	0	1	0	0	0	1	1	0	1	0	0	0	0	0	1	1	1	0	1	0	1	0	0	1	0	1	1	0	1	1	1	0	0	1	0	1	0	0
a01582	chr1	394819	C	T	0	0	0	1	1	1	0	0	1	0	0	0	1	1	0	1	0	0	0	0	0	1	1	1	0	1	0	1	0	0	1	0	1	1	0	1	1	1	0	0	1	0	1	0	0
a01583	chr1	394883	G	A	0	0	0	1	1	1	0	0	1	0	0	0	1	1	0	1	0	0	0	0	0	1	1	1	0	1	0	1	0	0	1	0	1	1	0	1	1	1	0	0	1	0	1	0	0
a01584	chr1	394887	A	C	0	0	0	1	1	1	0	0	1	0	0	0	1	1	0	1	0	0	0	0	0	1	1	1	0	1	0	1	0	0	1	0	1	1	0	1	1	1	0	0	1	0	1	0	0
a01585	chr1	394903	T	C	0	0	0	1	1	1	0	0	1	0	0	0	1	1	0	1	0	0	0	0	0	1	1	1	0	1	0	1	0	0	1	0	1	1	0	1	1	1	0	0	1	0	1	0	0
a01586	chr1	394971	T	C	0	0	0	1	1	1	0	0	1	0	0	0	1	1	0	1	0	0	0	0	0	1	1	1	0	1	0	1	0	0	1	0	1	1	0	1	1	1	0	0	1	0	1	0	0
a01587	chr1	395052	T	C	0	0	0	1	1	1	0	0	1	0	0	0	1	1	0	1	0	0	0	0	0	1	1	1	0	1	0	1	0	0	1	0	1	1	0	1	1	1	0	0	1	0	1	0	0
a01588	chr1	395054	G	A	0	0	0	1	1	1	0	0	1	0	0	0	1	1	0	1	0	0	0	0	0	1	1	1	0	1	0	1	0	0	1	0	1	1	0	1	1	1	0	0	1	0	1	0	0
a01589	chr1	395118	C	T	0	0	0	1	1	1	0	0	1	0	0	0	1	1	0	1	0	0	0	0	0	1	1	1	0	1	0	1	0	0	1	0	1	1	0	1	1	1	0	0	1	0	1	0	0
a01590	chr1	395344	T	C	0	0	0	1	1	1	0	0	1	0	0	0	1	1	0	1	0	0	0	0	0	1	1	1	0	1	0	1	0	0	1	0	1	1	0	1	1	1	0	0	1	0	1	0	0
a01591	chr1	395406	T	C	0	0	0	1	1	1	0	0	1	0	0	0	1	1	0	1	0	0	0	0	0	1	1	1	0	1	0	1	0	0	1	0	1	1	0	1	1	1	0	0	1	0	1	0	0
a01592	chr1	395493	G	A	0	0	0	1	1	1	0	0	1	0	0	0	1	1	0	1	0	0	0	0	0	1	1	1	0	1	0	1	0	0	1	0	1	1	0	1	1	1	0	0	1	0	1	0	0
a01593	chr1	395736	C	T	0	0	0	1	1	1	0	0	1	0	0	0	1	1	0	1	0	0	0	0	0	1	1	1	0	1	0	1	0	0	1	0	1	1	0	1	1	1	0	0	1	0	1	0	0
a01594	chr1	395865	A	G	0	0	0	1	1	1	0	0	1	0	0	0	1	1	0	1	0	0	0	0	0	1	1	1	0	1	0	1	0	0	1	0	1	1	0	1	1	1	0	0	1	0	1	0	0
a01595	chr1	396135	A	G	0	0	0	1	1	1	0	0	1	0	0	0	1	1	0	1	0	0	0	0	0	1	1	1	0	1	0	1	0	0	1	0	1	1	0	1	1	1	0	0	1	0	1	0	0
a01596	chr1	396696	A	G	0	0	0	1	1	1	0	0	1	0	0	0	1	1	0	1	0	0	0	0	0	1	1	1	0	1	0	1	0	0	1	0	1	1	0	1	1	1	0	0	1	0	1	0	0
a01597	chr1	396721	C	T	0	0	0	1	1	1	0	0	1	0	0	0	1	1	0	1	0	0	0	0	0	1	1	1	0	1	0	1	0	0	1	0	1	1	0	1	1	1	0	0	1	0	1	0	0
a01598	chr1	396763	A	C	0	0	0	1	1	1	0	0	1	0	0	0	1	1	0	1	0	0	0	0	0	1	1	1	0	1	0	1	0	0	1	0	1	1	0	1	1	1	0	0	1	0	1	0	0
a01599	chr1	396779	T	A	0	0	0	1	1	1	0	0	1	0	0	0	1	1	0	1	0	0	0	0	0	1	1	1	0	1	0	1	0	0	1	0	1	1	0	1	1	1	0	0	1	0	1	0	0
a01600	chr1	397598	T	C	0	0	0	1	1	1	0	0	1	0	0	0	1	1	0	1	0	0	0	0	0	1	1	1	0	1	0	1	0	0	1	0	1	1	0	1	1	1	0	0	1	0	1	0	0
a01601	chr1	397700	T	C	0	0	0	1	1	1	0	0	1	0	0	0	1	1	0	1	0	0	0	0	0	1	1	1	0	1	0	1	0	0	1	0	1	1	0	1	1	1	0	0	1	0	1	0	0
a01602	chr1	398099	A	G	0	0	0	1	1	1	0	0	1	0	0	0	1	1	0	1	0	0	0	0	0	1	1	1	0	1	0	1	0	0	1	0	1	1	0	1	1	1	0	0	1	0	1	0	0
a01603	chr1	398240	C	A	0	0	0	1	1	1	0	0	1	0	0	0	1	1	0	1	0	0	0	0	0	1	1	1	0	1	0	1	0	0	1	0	1	1	0	1	1	1	0	0	1	0	1	0	0
a01604	chr1	398723	C	T	0	0	0	1	1	1	0	0	1	0	0	0	1	1	0	1	0	0	0	0	0	1	1	1	0	1	0	1	0	0	1	0	1	1	0	1	1	1	0	0	1	0	1	0	0
a01605	chr1	399059	A	G	0	0	0	1	1	1	0	0	1	0	0	0	1	1	0	1	0	0	0	0	0	1	1	1	0	1	0	1	0	0	1	0	1	1	0	1	1	1	0	0	1	0	1	0	0
a01606	chr1	399179	G	C	0	0	0	1	1	1	0	0	1	0	0	0	1	1	0	1	0	0	0	0	0	1	1	1	0	1	0	1	0	0	1	0	1	1	0	1	1	1	0	0	1	0	1	0	0
a01607	chr1	399332	C	T	0	0	0	1	1	1	0	0	1	0	0	0	1	1	0	1	0	0	0	0	0	1	1	1	0	1	0	1	0	0	1	0	1	1	0	1	1	1	0	0	1	0	1	0	0
a01608	chr1	400277	T	G	0	0	0	1	1	1	0	0	1	0	0	0	1	1	0	1	0	0	0	0	0	1	1	1	0	1	0	1	0	0	1	0	1	1	0	1	1	1	0	0	1	0	1	0	0
a01609	chr1	400316	A	T	0	0	0	1	1	1	0	0	1	0	0	0	1	1	0	1	0	0	0	0	0	1	1	1	0	1	0	1	0	0	1	0	1	1	0	1	1	1	0	0	1	0	1	0	0
a01610	chr1	400436	G	A	0	0	0	1	1	1	0	0	1	0	0	0	1	1	0	1	0	0	0	0	0	1	1	1	0	1	0	1	0	0	1	0	1	1	0	1	1	1	0	0	1	0	1	0	0
a01611	chr1	400461	A	G	0	0	0	1	1	1	0	0	1	0	0	0	1	1	0	1	0	0	0	0	0	1	1	1	0	1	0	1	0	0	1	0	1	1	0	1	1	1	0	0	1	0	1	0	0
a01612	chr1	400946	A	G	0	0	0	1	1	1	0	0	1	0	0	0	1	1	0	1	0	0	0	0	0	1	1	1	0	1	0	1	0	0	1	0	1	1	0	1	1	0	0	0	1	0	1	0	0
a01613	chr1	401094	T	C	0	0	0	1	1	1	0	0	1	0	0	0	1	1	0	1	0	0	0	0	0	1	1	1	0	1	0	1	0	0	1	0	1	1	0	1	1	0	0	0	1	0	1	0	0
a01614	chr1	401232	A	G	0	0	0	1	1	1	0	0	1	0	0	0	1	1	0	1	0	0	0	0	0	1	1	1	0	1	0	1	0	0	1	0	1	1	0	1	1	0	0	0	1	0	1	0	0
a01615	chr1	401401	A	T	0	0	0	1	1	1	0	0	1	0	0	0	1	1	0	1	0	0	0	0	0	1	1	1	0	1	0	1	0	0	1	0	1	1	0	1	1	0	0	0	1	0	1	0	0
a01616	chr1	401820	T	C	0	0	0	1	1	1	0	0	1	0	0	0	1	1	0	1	0	0	0	0	0	1	1	1	0	1	0	1	0	0	1	0	1	1	0	1	1	0	0	0	1	0	1	0	0
a01617	chr1	401829	G	A	0	0	0	1	1	1	0	0	1	0	0	0	1	1	0	1	0	0	0	0	0	1	1	1	0	1	0	1	0	0	1	0	1	1	0	1	1	0	0	0	1	0	1	0	0
a01618	chr1	402566	T	C	0	0	0	1	1	1	0	0	1	0	0	0	1	1	0	1	0	0	0	0	0	1	1	1	0	1	0	1	0	0	1	0	1	1	0	1	1	0	0	0	1	0	1	0	0
a01619	chr1	402947	C	T	0	0	0	1	1	1	0	0	1	0	0	0	1	1	0	1	0	0	0	0	0	1	1	1	0	1	0	1	0	0	1	0	1	1	0	1	1	0	0	0	1	0	1	0	0
a01620	chr1	403727	A	G	0	0	0	1	1	1	0	0	1	0	0	0	1	1	0	1	0	0	0	0	0	1	1	1	0	1	0	1	0	0	1	0	1	1	0	1	1	0	0	0	1	0	1	0	0
a01621	chr1	403761	G	C	0	0	0	1	1	1	0	0	1	0	0	0	1	1	0	1	0	0	0	0	0	1	1	1	0	1	0	1	0	0	1	0	1	1	0	1	1	0	0	0	1	0	1	0	0
a01622	chr1	404294	C	T	0	0	0	1	1	1	0	0	1	0	0	0	1	1	0	1	0	0	0	0	0	1	1	1	0	1	0	1	0	0	1	0	1	1	0	1	1	0	0	0	1	0	1	0	0
a01623	chr1	404311	C	T	0	0	0	1	1	1	0	0	1	0	0	0	1	1	0	1	0	0	0	0	0	1	1	1	0	1	0	1	0	0	1	0	1	1	0	1	1	0	0	0	1	0	1	0	0
a01624	chr1	404341	T	C	0	0	0	1	1	1	0	0	1	0	0	0	1	1	0	1	0	0	0	0	0	1	1	1	0	1	0	1	0	0	1	0	1	1	0	1	1	0	0	0	1	0	1	0	0
a01625	chr1	404516	C	T	0	0	0	1	1	1	0	0	1	0	0	0	1	1	0	1	0	0	0	0	0	1	1	1	0	1	0	1	0	0	1	0	1	1	0	1	1	0	0	0	1	0	1	0	0
a01626	chr1	404723	A	C	0	0	0	1	1	1	0	0	1	0	0	0	1	1	0	1	0	0	0	0	0	1	1	1	0	1	0	1	0	0	1	0	1	1	0	1	1	0	0	0	1	0	1	0	0
a01627	chr1	404801	T	C	0	0	0	1	1	1	0	0	1	0	0	0	1	1	0	1	0	0	0	0	0	1	1	1	0	1	0	1	0	0	1	0	1	1	0	1	1	0	0	0	1	0	1	0	0
a01628	chr1	404984	A	G	0	0	0	1	1	1	0	0	1	0	0	0	1	1	0	1	0	0	0	0	0	1	1	1	0	1	0	1	0	0	1	0	1	1	0	1	1	0	0	0	1	0	1	0	0
a01629	chr1	405080	T	C	0	0	0	1	1	1	0	0	1	0	0	0	1	1	0	1	0	0	0	0	0	1	1	1	0	1	0	1	0	0	1	0	1	1	0	1	1	0	0	0	1	0	1	0	0
a01630	chr1	405137	G	A	0	0	0	1	1	1	0	0	1	0	0	0	1	1	0	1	0	0	0	0	0	1	1	1	0	1	0	1	0	0	1	0	1	1	0	1	1	0	0	0	1	0	1	0	0
a01631	chr1	405443	C	T	0	0	0	1	1	1	0	0	1	0	0	0	1	1	0	1	0	0	0	0	0	1	1	1	0	1	0	1	0	0	1	0	1	1	0	1	1	0	0	0	1	0	1	0	0
a01632	chr1	405494	A	G	0	0	0	1	1	1	0	0	1	0	0	0	1	1	0	1	0	0	0	0	0	1	1	1	0	1	0	1	0	0	1	0	1	1	0	1	1	0	0	0	1	0	1	0	0
a01633	chr1	405517	T	G	0	0	0	1	1	1	0	0	1	0	0	0	1	1	0	1	0	0	0	0	0	1	1	1	0	1	0	1	0	0	1	0	1	1	0	1	1	0	0	0	1	0	1	0	0
a01634	chr1	405518	A	G	0	0	0	1	1	1	0	0	1	0	0	0	1	1	0	1	0	0	0	0	0	1	1	1	0	1	0	1	0	0	1	0	1	1	0	1	1	0	0	0	1	0	1	0	0
a01635	chr1	405524	A	G	0	0	0	1	1	1	0	0	1	0	0	0	1	1	0	1	0	0	0	0	0	1	1	1	0	1	0	1	0	0	1	0	1	1	0	1	1	0	0	0	1	0	1	0	0
a01636	chr1	405623	G	A	0	0	0	1	1	1	0	0	1	0	0	0	1	1	0	1	0	0	0	0	0	1	1	1	0	1	0	1	0	0	1	0	1	1	0	1	1	0	0	0	1	0	1	0	0
a01637	chr1	405645	T	C	0	0	0	1	1	1	0	0	1	0	0	0	1	1	0	1	0	0	0	0	0	1	1	1	0	1	0	1	0	0	1	0	1	1	0	1	1	0	0	0	1	0	1	0	0
a01638	chr1	405865	G	A	0	0	0	1	1	1	0	0	1	0	0	0	1	1	0	1	0	0	0	0	0	1	1	1	0	1	0	1	0	0	1	0	1	1	0	1	1	0	0	0	1	0	1	0	0
a01639	chr1	405948	C	G	0	0	0	1	1	1	0	0	1	0	0	0	1	1	0	1	0	0	0	0	0	1	1	1	0	1	0	1	0	0	1	0	1	1	0	1	1	0	0	0	1	0	1	0	0
a01640	chr1	406129	A	G	0	0	0	1	1	1	0	0	1	0	0	0	1	1	0	1	0	0	0	0	0	1	1	1	0	1	0	1	0	0	1	0	1	1	0	1	1	0	0	0	1	0	1	0	0
a01641	chr1	406457	A	G	0	0	0	1	1	1	0	0	1	0	0	0	1	1	0	1	0	0	0	0	0	1	1	1	0	1	0	1	0	0	1	0	1	1	0	1	1	0	0	0	1	0	1	0	0
a01642	chr1	406459	A	G	0	0	0	1	1	1	0	0	1	0	0	0	1	1	0	1	0	0	0	0	0	1	1	1	0	1	0	1	0	0	1	0	1	1	0	1	1	0	0	0	1	0	1	0	0
a01643	chr1	406540	T	C	0	0	0	1	1	1	0	0	1	0	0	0	1	1	0	1	0	0	0	0	0	1	1	1	0	1	0	1	0	0	1	0	1	1	0	1	1	0	0	0	1	0	1	0	0
a01644	chr1	406845	C	G	0	0	0	1	1	1	0	0	1	0	0	0	1	1	0	1	0	0	0	0	0	1	1	1	0	1	0	1	0	0	1	0	1	1	0	1	1	0	0	0	1	0	1	0	0
a01645	chr1	407034	T	C	0	0	0	1	1	1	0	0	1	0	0	0	1	1	0	1	0	0	0	0	0	1	1	1	0	1	0	1	0	0	1	0	1	1	0	1	1	0	0	0	1	0	1	0	0
a01646	chr1	407081	C	T	0	0	0	1	1	1	0	0	1	0	0	0	1	1	0	1	0	0	0	0	0	1	1	1	0	1	0	1	0	0	1	0	1	1	0	1	1	0	0	0	1	0	1	0	0
a01647	chr1	407124	A	G	0	0	0	1	1	1	0	0	1	0	0	0	1	1	0	1	0	0	0	0	0	1	1	1	0	1	0	1	0	0	1	0	1	1	0	1	1	0	0	0	1	0	1	0	0
a01648	chr1	407278	T	C	0	0	0	1	1	1	0	0	1	0	0	0	1	1	0	1	0	0	0	0	0	1	1	1	0	1	0	1	0	0	1	0	1	1	0	1	1	0	0	0	1	0	1	0	0
a01649	chr1	407868	A	G	0	0	0	1	1	1	0	0	1	0	0	0	1	1	0	1	0	0	0	0	0	1	1	1	0	1	0	1	0	0	1	0	1	1	0	1	1	0	0	0	1	0	1	0	0
a01650	chr1	407962	A	G	0	0	0	1	1	1	0	0	1	0	0	0	1	1	0	1	0	0	0	0	0	1	1	1	0	1	0	1	0	0	1	0	1	1	0	1	1	0	0	0	1	0	1	0	0
a01651	chr1	408442	C	T	0	0	0	1	1	1	0	0	1	0	0	0	1	1	0	1	0	0	0	0	0	1	1	1	0	1	0	1	0	0	1	0	1	1	0	1	1	0	0	0	1	0	1	0	0
a01652	chr1	408663	C	T	0	0	0	1	1	1	0	0	1	0	0	0	1	1	0	1	0	0	0	0	0	1	1	1	0	1	0	1	0	0	1	0	1	1	0	1	1	0	0	0	1	0	1	0	0
a01653	chr1	409204	T	C	0	0	0	1	1	1	0	0	1	0	0	0	1	1	0	1	0	0	0	0	0	1	1	1	0	1	0	1	0	0	1	0	1	1	0	1	1	0	0	0	1	0	1	0	0
a01654	chr1	409242	T	C	0	0	0	1	1	1	0	0	1	0	0	0	1	1	0	1	0	0	0	0	0	1	1	1	0	1	0	1	0	0	1	0	1	1	0	1	1	0	0	0	1	0	1	0	0
a01655	chr1	410358	G	A	0	0	0	1	1	1	0	0	1	0	0	0	1	1	0	1	0	0	0	0	0	1	1	1	0	1	0	1	0	0	1	0	1	1	0	1	1	0	0	0	1	0	1	0	0
a01656	chr1	410892	C	T	0	0	0	1	1	1	0	0	1	0	0	0	1	1	0	1	0	0	0	0	0	1	1	1	0	1	0	1	0	0	1	0	1	1	0	1	1	0	0	0	1	0	1	0	0
a01657	chr1	410907	G	A	0	0	0	1	1	1	0	0	1	0	0	0	1	1	0	1	0	0	0	0	0	1	1	1	0	1	0	1	0	0	1	0	1	1	0	1	1	0	0	0	1	0	1	0	0
a01658	chr1	410926	C	G	0	0	0	1	1	1	0	0	1	0	0	0	1	1	0	1	0	0	0	0	0	1	1	1	0	1	0	1	0	0	1	0	1	1	0	1	1	0	0	0	1	0	1	0	0
a01659	chr1	411218	G	T	0	0	0	1	1	1	0	0	1	0	0	0	1	1	0	1	0	0	0	0	0	1	1	1	0	1	0	1	0	0	1	0	1	1	0	1	1	0	0	0	1	0	1	0	0
a01660	chr1	411337	G	A	0	0	0	1	1	1	0	0	1	0	0	0	1	1	0	1	0	0	0	0	0	1	1	1	0	1	0	1	0	0	1	0	1	1	0	1	1	0	0	0	1	0	1	0	0
a01661	chr1	411416	C	T	0	0	0	1	1	1	0	0	1	0	0	0	1	1	0	1	0	0	0	0	0	1	1	1	0	1	0	1	0	0	1	0	1	1	0	1	1	0	0	0	1	0	1	0	0
a01662	chr1	411951	A	G	0	0	0	1	1	1	0	0	1	0	0	0	1	1	0	1	0	0	0	0	0	1	1	1	0	1	0	1	0	0	1	0	1	1	0	1	1	0	0	0	1	0	1	0	0
a01663	chr1	412208	A	T	0	0	0	1	1	1	0	0	1	0	0	0	1	1	0	1	0	0	0	0	0	1	1	1	0	1	0	1	0	0	1	0	1	1	0	1	1	0	0	0	1	0	1	0	0
a01664	chr1	412673	T	C	0	0	0	1	1	1	0	0	1	0	0	0	1	1	0	1	0	0	0	0	0	1	1	1	0	1	0	1	0	0	1	0	1	1	0	1	1	0	0	0	1	0	1	0	0
a01665	chr1	412710	A	G	0	0	0	1	1	1	0	0	1	0	0	0	1	1	0	1	0	0	0	0	0	1	1	1	0	1	0	1	0	0	1	0	1	1	0	1	1	0	0	0	1	0	1	0	0
a01666	chr1	413003	G	C	0	0	0	1	1	1	0	0	1	0	0	0	1	1	0	1	0	0	0	0	0	1	1	1	0	1	0	1	0	0	1	0	1	1	0	1	1	0	0	0	1	0	1	0	0
a01667	chr1	413244	C	T	0	0	0	1	1	1	0	0	1	0	0	0	1	1	0	1	0	0	0	0	0	1	1	1	0	1	0	1	0	0	1	0	1	1	0	1	1	0	0	0	1	0	1	0	0
a01668	chr1	413382	T	G	0	0	0	1	1	1	0	0	1	0	0	0	1	1	0	1	0	0	0	0	0	1	1	1	0	1	0	1	0	0	1	0	1	1	0	1	1	0	0	0	1	0	1	0	0
a01669	chr1	413384	G	A	0	0	0	1	1	1	0	0	1	0	0	0	1	1	0	1	0	0	0	0	0	1	1	1	0	1	0	1	0	0	1	0	1	1	0	1	1	0	0	0	1	0	1	0	0
a01670	chr1	413993	T	C	0	0	0	1	1	1	0	0	1	0	0	0	1	1	0	1	0	0	0	0	0	1	1	1	0	1	0	1	0	0	1	0	1	1	0	1	1	0	0	0	1	0	1	0	0
a01671	chr1	414131	A	G	0	0	0	1	1	1	0	0	1	0	0	0	1	1	0	1	0	0	0	0	0	1	1	1	0	1	0	1	0	0	1	0	1	1	0	1	1	0	0	0	1	0	1	0	0
a01672	chr1	415373	A	T	0	0	0	1	1	1	0	0	1	0	0	0	1	1	0	1	0	0	0	0	0	1	1	1	0	1	0	1	0	0	1	0	1	1	0	1	1	0	0	0	1	0	1	0	0
a01673	chr1	415556	A	T	0	0	0	1	1	1	0	0	1	0	0	0	1	1	0	1	0	0	0	0	0	1	1	1	0	1	0	1	0	0	1	0	1	1	0	1	1	0	0	0	1	0	1	0	0
a01674	chr1	415712	T	A	0	0	0	1	1	1	0	0	1	0	0	0	1	1	0	1	0	0	0	0	0	1	1	1	0	1	0	1	0	0	1	0	1	1	0	1	1	0	0	0	1	0	1	0	0
a01675	chr1	415871	G	C	0	0	0	1	1	1	0	0	1	0	0	0	1	1	0	1	0	0	0	0	0	1	1	1	0	1	0	1	0	0	1	0	1	1	0	1	1	0	0	0	1	0	1	0	0
a01676	chr1	416756	A	G	0	0	0	1	1	1	0	0	1	0	0	0	1	1	0	1	0	0	0	0	0	1	1	1	0	1	0	1	0	0	1	0	1	1	0	1	1	0	0	0	1	0	1	0	0
a01677	chr1	416825	C	T	0	0	0	1	1	1	0	0	1	0	0	0	1	1	0	1	0	0	0	0	0	1	1	1	0	1	0	1	0	0	1	0	1	1	0	1	1	0	0	0	1	0	1	0	0
a01678	chr1	416858	G	A	0	0	0	1	1	1	0	0	1	0	0	0	1	1	0	1	0	0	0	0	0	1	1	1	0	1	0	1	0	0	1	0	1	1	0	1	1	0	0	0	1	0	1	0	0
a01679	chr1	417545	T	C	0	0	0	1	1	1	0	0	1	0	0	0	1	1	0	1	0	0	0	0	0	1	1	1	0	1	0	1	0	0	1	0	1	1	0	1	1	0	0	0	1	0	1	0	0
a01680	chr1	418016	T	C	0	0	0	1	1	1	0	0	1	0	0	0	1	1	0	1	0	0	0	0	0	1	1	1	0	1	0	1	0	0	1	0	1	1	0	1	1	0	0	0	1	0	1	0	0
a01681	chr1	418439	A	G	0	0	0	1	1	1	0	0	1	0	0	0	1	1	0	1	0	0	0	0	0	1	1	1	0	1	0	1	0	0	1	0	1	1	0	1	1	0	0	0	1	0	1	0	0
a01682	chr1	418742	G	A	0	0	0	1	1	1	0	0	1	0	0	0	1	1	0	1	0	0	0	0	0	1	1	1	0	1	0	1	0	0	1	0	1	1	0	1	1	0	0	0	1	0	1	0	0
a01683	chr1	418793	G	A	0	0	0	1	1	1	0	0	1	0	0	0	1	1	0	1	0	0	0	0	0	1	1	1	0	1	0	1	0	0	1	0	1	1	0	1	1	0	0	0	1	0	1	0	0
a01684	chr1	418937	G	A	0	0	0	1	1	1	0	0	1	0	0	0	1	1	0	1	0	0	0	0	0	1	1	1	0	1	0	1	0	0	1	0	1	1	0	1	1	0	0	0	1	0	1	0	0
a01685	chr1	419315	G	A	0	0	0	1	1	1	0	0	1	0	0	0	1	1	0	1	0	0	0	0	0	1	1	1	0	1	0	1	0	0	1	0	1	1	0	1	1	0	0	0	1	0	1	0	0
a01686	chr1	419609	G	C	0	0	0	1	1	1	0	0	1	0	0	0	1	1	0	1	0	0	0	0	0	1	1	1	0	1	0	1	0	0	1	0	1	1	0	1	1	0	0	0	1	0	1	0	0
a01687	chr1	419729	T	C	0	0	0	1	1	1	0	0	1	0	0	0	1	1	0	1	0	0	0	0	0	1	1	1	0	1	0	1	0	0	1	0	1	1	0	1	1	0	0	0	1	0	1	0	0
a01688	chr1	419846	G	T	0	0	0	1	1	1	0	0	1	0	0	0	1	1	0	1	0	0	0	0	0	1	1	1	0	1	0	1	0	0	1	0	1	1	0	1	1	0	0	0	1	0	1	0	0
a01689	chr1	419871	C	T	0	0	0	1	1	1	0	0	1	0	0	0	1	1	0	1	0	0	0	0	0	1	1	1	0	1	0	1	0	0	1	0	1	1	0	1	1	0	0	0	1	0	1	0	0
a01690	chr1	420364	G	A	0	0	0	1	1	1	0	0	1	0	0	0	1	1	0	1	0	0	0	0	0	1	1	1	0	1	0	1	0	0	1	0	1	1	0	1	1	0	0	0	1	0	1	0	0
a01691	chr1	420426	G	T	0	0	0	1	1	1	0	0	1	0	0	0	1	1	0	1	0	0	0	0	0	1	1	1	0	1	0	1	0	0	1	0	1	1	0	1	1	0	0	0	1	0	1	0	0
a01692	chr1	420681	A	T	0	0	0	1	1	1	0	0	1	0	0	0	1	1	0	1	0	0	0	0	0	1	1	1	0	1	0	1	0	0	1	0	1	1	0	1	1	0	0	0	1	0	1	0	0
a01693	chr1	420767	A	C	0	0	0	1	1	1	0	0	1	0	0	0	1	1	0	1	0	0	0	0	0	1	1	1	0	1	0	1	0	0	1	0	1	1	0	1	1	0	0	0	1	0	1	0	0
a01694	chr1	420899	C	T	0	0	0	1	1	1	0	0	1	0	0	0	1	1	0	1	0	0	0	0	0	1	1	1	0	1	0	1	0	0	1	0	1	1	0	1	1	0	0	0	1	0	1	0	0
a01695	chr1	421077	G	A	0	0	0	1	1	1	0	0	1	0	0	0	1	1	0	1	0	0	0	0	0	1	1	1	0	1	0	1	0	0	1	0	1	1	0	1	1	0	0	0	1	0	1	0	0
a01696	chr1	421085	G	C	0	0	0	1	1	1	0	0	1	0	0	0	1	1	0	1	0	0	0	0	0	1	1	1	0	1	0	1	0	0	1	0	1	1	0	1	1	0	0	0	1	0	1	0	0
a01697	chr1	421103	C	T	0	0	0	1	1	1	0	0	1	0	0	0	1	1	0	1	0	0	0	0	0	1	1	1	0	1	0	1	0	0	1	0	1	1	0	1	1	0	0	0	1	0	1	0	0
a01698	chr1	421510	C	T	0	0	0	1	1	1	0	0	1	0	0	0	1	1	0	1	0	0	0	0	0	1	1	1	0	1	0	1	0	0	1	0	1	1	0	1	1	0	0	0	1	0	1	0	0
a01699	chr1	422493	C	T	0	0	0	1	1	1	0	0	1	0	0	0	1	1	0	1	0	0	0	0	0	1	1	1	0	1	0	1	0	0	1	0	1	1	0	1	1	0	0	0	1	0	1	0	0
a01700	chr1	422791	G	A	0	0	0	1	1	1	0	0	1	0	0	0	1	1	0	1	0	0	0	0	0	1	1	1	0	1	0	1	0	0	1	0	1	1	0	1	1	0	0	0	1	0	1	0	0
a01701	chr1	423681	G	A	0	0	0	1	1	1	0	0	1	0	0	0	1	1	0	1	0	0	0	0	0	1	1	1	0	1	0	1	0	0	1	0	1	1	0	1	1	0	0	0	1	0	1	0	0
a01702	chr1	423834	T	C	0	0	0	1	1	1	0	0	1	0	0	0	1	1	0	1	0	0	0	0	0	1	1	1	0	1	0	1	0	0	1	0	1	1	0	1	1	0	0	0	1	0	1	0	0
a01703	chr1	424101	C	T	0	0	0	1	1	1	0	0	1	0	0	0	1	1	0	1	0	0	0	0	0	1	1	1	0	1	0	1	0	0	1	0	1	1	0	1	1	0	0	0	1	0	1	0	0
a01704	chr1	424254	T	C	0	0	0	1	1	1	0	0	1	0	0	0	1	1	0	1	0	0	0	0	0	1	1	1	0	1	0	1	0	0	1	0	1	1	0	1	1	0	0	0	1	0	1	0	0
a01705	chr1	424413	G	A	0	0	0	1	1	1	0	0	1	0	0	0	1	1	0	1	0	0	0	0	0	1	1	1	0	1	0	1	0	0	1	0	1	1	0	1	1	0	0	0	1	0	1	0	0
a01706	chr1	424893	C	T	0	0	0	1	1	1	0	0	1	0	0	0	1	1	0	1	0	0	0	0	0	1	1	1	0	1	0	1	0	0	1	0	1	1	0	1	1	0	0	0	1	0	1	0	0
a01707	chr1	425067	C	T	0	0	0	1	1	1	0	0	1	0	0	0	1	1	0	1	0	0	0	0	0	1	1	1	0	1	0	1	0	0	1	0	1	1	0	1	1	0	0	0	1	0	1	0	0
a01708	chr1	425338	T	A	0	0	0	1	1	1	0	0	1	0	0	0	1	1	0	1	0	0	0	0	0	1	1	1	0	1	0	1	0	0	1	0	1	1	0	1	1	0	0	0	1	0	1	0	0
a01709	chr1	425375	G	T	0	0	0	1	1	1	0	0	1	0	0	0	1	1	0	1	0	0	0	0	0	1	1	1	0	1	0	1	0	0	1	0	1	1	0	1	1	0	0	0	1	0	1	0	0
a01710	chr1	425418	T	C	0	0	0	1	1	1	0	0	1	0	0	0	1	1	0	1	0	0	0	0	0	1	1	1	0	1	0	1	0	0	1	0	1	1	0	1	1	0	0	0	1	0	1	0	0
a01711	chr1	425426	G	T	0	0	0	1	1	1	0	0	1	0	0	0	1	1	0	1	0	0	0	0	0	1	1	1	0	1	0	1	0	0	1	0	1	1	0	1	1	0	0	0	1	0	1	0	0
a01712	chr1	425430	T	A	0	0	0	1	1	1	0	0	1	0	0	0	1	1	0	1	0	0	0	0	0	1	1	1	0	1	0	1	0	0	1	0	1	1	0	1	1	0	0	0	1	0	1	0	0
a01713	chr1	425628	T	C	0	0	0	1	1	1	0	0	1	0	0	0	1	1	0	1	0	0	0	0	0	1	1	1	0	1	0	1	0	0	1	0	1	1	0	1	1	0	0	0	1	0	1	0	0
a01714	chr1	425751	C	T	0	0	0	1	1	1	0	0	1	0	0	0	1	1	0	1	0	0	0	0	0	1	1	1	0	1	0	1	0	0	1	0	1	1	0	1	1	0	0	0	1	0	1	0	0
a01715	chr1	425799	T	C	0	0	0	1	1	1	0	0	1	0	0	0	1	1	0	1	0	0	0	0	0	1	1	1	0	1	0	1	0	0	1	0	1	1	0	1	1	0	0	0	1	0	1	0	0
a01716	chr1	425986	T	G	0	0	0	1	1	1	0	0	1	0	0	0	1	1	0	1	0	0	0	0	0	1	1	1	0	1	0	1	0	0	1	0	1	1	0	1	1	0	0	0	1	0	1	0	0
a01717	chr1	426424	C	T	0	0	0	1	1	1	0	0	1	0	0	0	1	1	0	1	0	0	0	0	0	1	1	1	0	1	0	1	0	0	1	0	1	1	0	1	1	0	0	0	1	0	1	0	0
a01718	chr1	426434	G	A	0	0	0	1	1	1	0	0	1	0	0	0	1	1	0	1	0	0	0	0	0	1	1	1	0	1	0	1	0	0	1	0	1	1	0	1	1	0	0	0	1	0	1	0	0
a01719	chr1	426468	T	C	0	0	0	1	1	1	0	0	1	0	0	0	1	1	0	1	0	0	0	0	0	1	1	1	0	1	0	1	0	0	1	0	1	1	0	1	1	0	0	0	1	0	1	0	0
a01720	chr1	427322	A	T	0	0	0	1	1	1	0	0	1	0	0	0	1	1	0	1	0	0	0	0	0	1	1	1	0	1	0	1	0	0	1	0	1	1	0	1	1	0	0	0	1	0	1	0	0
a01721	chr1	428025	A	G	0	0	0	1	1	1	0	0	1	0	0	0	1	1	0	1	0	0	0	0	0	1	1	1	0	1	0	1	0	0	1	0	1	1	0	1	1	0	0	0	1	0	1	0	0
a01722	chr1	428320	T	C	0	0	0	1	1	1	0	0	1	0	0	0	1	1	0	1	0	0	0	0	0	1	1	1	0	1	0	1	0	0	1	0	1	1	0	1	1	0	0	0	1	0	1	0	0
a01723	chr1	428356	T	C	0	0	0	1	1	1	0	0	1	0	0	0	1	1	0	1	0	0	0	0	0	1	1	1	0	1	0	1	0	0	1	0	1	1	0	1	1	0	0	0	1	0	1	0	0
a01724	chr1	428383	A	G	0	0	0	1	1	1	0	0	1	0	0	0	1	1	0	1	0	0	0	0	0	1	1	1	0	1	0	1	0	0	1	0	1	1	0	1	1	0	0	0	1	0	1	0	0
a01725	chr1	428402	T	C	0	0	0	1	1	1	0	0	1	0	0	0	1	1	0	1	0	0	0	0	0	1	1	1	0	1	0	1	0	0	1	0	1	1	0	1	1	0	0	0	1	0	1	0	0
a01726	chr1	428571	G	A	0	0	0	1	1	1	0	0	1	0	0	0	1	1	0	1	0	0	0	0	0	1	1	1	0	1	0	1	0	0	1	0	1	1	0	1	1	0	0	0	1	0	1	0	0
a01727	chr1	429228	T	C	0	0	0	1	1	1	0	0	1	0	0	0	1	1	0	1	0	0	0	0	0	1	1	1	0	1	0	1	0	0	1	0	1	1	0	1	1	0	0	0	1	0	1	0	0
a01728	chr1	429240	C	T	0	0	0	1	1	1	0	0	1	0	0	0	1	1	0	1	0	0	0	0	0	1	1	1	0	1	0	1	0	0	1	0	1	1	0	1	1	0	0	0	1	0	1	0	0
a01729	chr1	429527	G	A	0	0	0	1	1	1	0	0	1	0	0	0	1	1	0	1	0	0	0	0	0	1	1	1	0	1	0	1	0	0	1	0	1	1	0	1	1	0	0	0	1	0	1	0	0
a01730	chr1	429603	G	C	0	0	0	1	1	1	0	0	1	0	0	0	1	1	0	1	0	0	0	0	0	1	1	1	0	1	0	1	0	0	1	0	1	1	0	1	1	0	0	0	1	0	1	0	0
a01731	chr1	429752	T	A	0	0	0	1	1	1	0	0	1	0	0	0	1	1	0	1	0	0	0	0	0	1	1	1	0	1	0	1	0	0	1	0	1	1	0	1	1	0	0	0	1	0	1	0	0
a01732	chr1	429759	T	G	0	0	0	1	1	1	0	0	1	0	0	0	1	1	0	1	0	0	0	0	0	1	1	1	0	1	0	1	0	0	1	0	1	1	0	1	1	0	0	0	1	0	1	0	0
a01733	chr1	430119	A	G	0	0	0	1	1	1	0	0	1	0	0	0	1	1	0	1	0	0	0	0	0	1	1	1	0	1	0	1	0	0	1	0	1	1	0	1	1	0	0	0	1	0	1	0	0
a01734	chr1	430179	T	C	0	0	0	1	1	1	0	0	1	0	0	0	1	1	0	1	0	0	0	0	0	1	1	1	0	1	0	1	0	0	1	0	1	1	0	1	1	0	0	0	1	0	1	0	0
a01735	chr1	430203	A	T	0	0	0	1	1	1	0	0	1	0	0	0	1	1	0	1	0	0	0	0	0	1	1	1	0	1	0	1	0	0	1	0	1	1	0	1	1	0	0	0	1	0	1	0	0
a01736	chr1	430836	G	T	0	0	0	1	1	1	0	0	1	0	0	0	1	1	0	1	0	0	0	0	0	1	1	1	0	1	0	1	0	0	1	0	1	1	0	1	1	0	0	0	1	0	1	0	0
a01737	chr1	431019	G	A	0	0	0	1	1	1	0	0	1	0	0	0	1	1	0	1	0	0	0	0	0	1	1	1	0	1	0	1	0	0	1	0	1	1	0	1	1	0	0	0	1	0	1	0	0
a01738	chr1	431336	T	C	0	0	0	1	1	1	0	0	1	0	0	0	1	1	0	1	0	0	0	0	0	1	1	1	0	1	0	1	0	0	1	0	1	1	0	1	1	0	0	0	1	0	1	0	0
a01739	chr1	431725	G	T	0	0	0	1	1	1	0	0	1	0	0	0	1	1	0	1	0	0	0	0	0	1	1	1	0	1	0	1	0	0	1	0	1	1	0	1	1	1	0	0	1	0	1	0	0
a01740	chr1	431779	A	G	0	0	0	1	1	1	0	0	1	0	0	0	1	1	0	1	0	0	0	0	0	1	1	1	0	1	0	1	0	0	1	0	1	1	0	1	1	1	0	0	1	0	1	0	0
a01741	chr1	431834	T	G	0	0	0	1	1	1	0	0	1	0	0	0	1	1	0	1	0	0	0	0	0	1	1	1	0	1	0	1	0	0	1	0	1	1	0	1	1	1	0	0	1	0	1	0	0
a01742	chr1	432148	G	A	0	0	0	1	1	1	0	0	1	0	0	0	1	1	0	1	0	0	0	0	0	1	1	1	0	1	0	1	0	0	1	0	1	1	0	1	1	1	0	0	1	0	1	0	0
a01743	chr1	432569	C	T	0	0	0	1	1	1	0	0	1	0	0	0	1	1	0	1	0	0	0	0	0	1	1	1	0	1	0	1	0	0	1	0	1	1	0	1	1	1	0	0	1	0	1	0	0
a01744	chr1	432940	G	A	0	0	0	1	1	1	0	0	1	0	0	0	1	1	0	1	0	0	0	0	0	1	1	1	0	1	0	1	0	0	1	0	1	1	0	1	1	1	0	0	1	0	1	0	0
a01745	chr1	432958	A	G	0	0	0	1	1	1	0	0	1	0	0	0	1	1	0	1	0	0	0	0	0	1	1	1	0	1	0	1	0	0	1	0	1	1	0	1	1	1	0	0	1	0	1	0	0
a01746	chr1	433042	C	G	0	0	0	1	1	1	0	0	1	0	0	0	1	1	0	1	0	0	0	0	0	1	1	1	0	1	0	1	0	0	1	0	1	1	0	1	1	1	0	0	1	0	1	0	0
a01747	chr1	434017	C	T	0	0	0	1	1	1	0	0	1	0	0	0	1	1	0	1	0	0	0	0	0	1	1	1	0	1	0	1	0	0	1	0	1	1	0	1	1	1	0	0	1	0	1	0	0
a01748	chr1	434032	G	A	0	0	0	1	1	1	0	0	1	0	0	0	1	1	0	1	0	0	0	0	0	1	1	1	0	1	0	1	0	0	1	0	1	1	0	1	1	1	0	0	1	0	1	0	0
a01749	chr1	434413	C	T	0	0	0	1	1	1	0	0	1	0	0	0	1	1	0	1	0	0	0	0	0	1	1	1	0	1	0	1	0	0	1	0	1	1	0	1	1	1	0	0	1	0	1	0	0
a01750	chr1	434738	C	T	0	0	0	1	1	1	0	0	1	0	0	0	1	1	0	1	0	0	0	0	0	1	1	1	0	1	0	1	0	0	1	0	1	1	0	1	1	1	0	0	1	0	1	0	0
a01751	chr1	435385	G	A	0	0	0	1	1	1	0	0	1	0	0	0	1	1	0	1	0	0	0	0	0	1	1	1	0	1	0	1	0	0	1	0	1	1	0	1	1	1	0	0	1	0	1	0	0
a01752	chr1	436210	T	C	0	0	0	1	1	1	0	0	1	0	0	0	1	1	0	1	0	0	0	0	0	1	1	1	0	1	0	1	0	0	1	0	1	1	0	1	1	1	0	0	1	0	1	0	0
a01753	chr1	436730	A	G	0	0	0	1	1	1	0	0	1	0	0	0	1	1	0	1	0	0	0	0	0	1	1	1	0	1	0	1	0	0	1	0	1	1	0	1	1	1	0	0	1	0	1	0	0
a01754	chr1	437773	A	T	0	0	0	1	1	1	0	0	1	0	0	0	1	1	0	1	0	0	0	0	0	1	1	1	0	1	0	1	0	0	1	0	1	1	0	1	1	1	0	0	1	0	1	0	0
a01755	chr1	437782	G	T	0	0	0	1	1	1	0	0	1	0	0	0	1	1	0	1	0	0	0	0	0	1	1	1	0	1	0	1	0	0	1	0	1	1	0	1	1	1	0	0	1	0	1	0	0
a01756	chr1	437808	C	G	0	0	0	1	1	1	0	0	1	0	0	0	1	1	0	1	0	0	0	0	0	1	1	1	0	1	0	1	0	0	1	0	1	1	0	1	1	1	0	0	1	0	1	0	0
a01757	chr1	438020	A	G	0	0	0	1	1	1	0	0	1	0	0	0	1	1	0	1	0	0	0	0	0	1	1	1	0	1	0	1	0	0	1	0	1	1	0	1	1	1	0	0	1	0	1	0	0
a01758	chr1	438123	T	C	0	0	0	1	1	1	0	0	1	0	0	0	1	1	0	1	0	0	0	0	0	1	1	1	0	1	0	1	0	0	1	0	1	1	0	1	1	1	0	0	1	0	1	0	0
a01759	chr1	438170	T	C	0	0	0	1	1	1	0	0	1	0	0	0	1	1	0	1	0	0	0	0	0	1	1	1	0	1	0	1	0	0	1	0	1	1	0	1	1	1	0	0	1	0	1	0	0
a01760	chr1	438211	G	C	0	0	0	1	1	1	0	0	1	0	0	0	1	1	0	1	0	0	0	0	0	1	1	1	0	1	0	1	0	0	1	0	1	1	0	1	1	1	0	0	1	0	1	0	0
a01761	chr1	438473	T	C	0	0	0	1	1	1	0	0	1	0	0	0	1	1	0	1	0	0	0	0	0	1	1	1	0	1	0	1	0	0	1	0	1	1	0	1	1	1	0	0	1	0	1	0	0
a01762	chr1	438670	G	C	0	0	0	1	1	1	0	0	1	0	0	0	1	1	0	1	0	0	0	0	0	1	1	1	0	1	0	1	0	0	1	0	1	1	0	1	1	1	0	0	1	0	1	0	0
a01763	chr1	438853	C	T	0	0	0	1	1	1	0	0	1	0	0	0	1	1	0	1	0	0	0	0	0	1	1	1	0	1	0	1	0	0	1	0	1	1	0	1	1	1	0	0	1	0	1	0	0
a01764	chr1	439213	G	A	0	0	0	1	1	1	0	0	1	0	0	0	1	1	0	1	0	0	0	0	0	1	1	1	0	1	0	1	0	0	1	0	1	1	0	1	1	1	0	0	1	0	1	0	0
a01765	chr1	439219	C	T	0	0	0	1	1	1	0	0	1	0	0	0	1	1	0	1	0	0	0	0	0	1	1	1	0	1	0	1	0	0	1	0	1	1	0	1	1	1	0	0	1	0	1	0	0
a01766	chr1	439681	T	C	0	0	0	1	1	1	0	0	1	0	0	0	1	1	0	1	0	0	0	0	0	1	1	1	0	1	0	1	0	0	1	0	1	1	0	1	1	1	0	0	1	0	1	0	0
a01767	chr1	439870	T	C	0	0	0	1	1	1	0	0	1	0	0	0	1	1	0	1	0	0	0	0	0	1	1	1	0	1	0	1	0	0	1	0	1	1	0	1	1	1	0	0	1	0	1	0	0
a01768	chr1	439994	G	A	0	0	0	1	1	1	0	0	1	0	0	0	1	1	0	1	0	0	0	0	0	1	1	1	0	1	0	1	0	0	1	0	1	1	0	1	1	1	0	0	1	0	1	0	0
a01769	chr1	440075	T	C	0	0	0	1	1	1	0	0	1	0	0	0	1	1	0	1	0	0	0	0	0	1	1	1	0	1	0	1	0	0	1	0	1	1	0	1	1	1	0	0	1	0	1	0	0
a01770	chr1	440127	T	G	0	0	0	1	1	1	0	0	1	0	0	0	1	1	0	1	0	0	0	0	0	1	1	1	0	1	0	1	0	0	1	0	1	1	0	1	1	1	0	0	1	0	1	0	0
a01771	chr1	440193	A	C	0	0	0	1	1	1	0	0	1	0	0	0	1	1	0	1	0	0	0	0	0	1	1	1	0	1	0	1	0	0	1	0	1	1	0	1	1	1	0	0	1	0	1	0	0
a01772	chr1	440196	G	A	0	0	0	1	1	1	0	0	1	0	0	0	1	1	0	1	0	0	0	0	0	1	1	1	0	1	0	1	0	0	1	0	1	1	0	1	1	1	0	0	1	0	1	0	0
a01773	chr1	440331	G	A	0	0	0	1	1	1	0	0	1	0	0	0	1	1	0	1	0	0	0	0	0	1	1	1	0	1	0	1	0	0	1	0	1	1	0	1	1	1	0	0	1	0	1	0	0
a01774	chr1	441134	C	T	0	0	0	1	1	1	0	0	1	0	0	0	1	1	0	1	0	0	0	0	0	1	1	1	0	1	0	1	0	0	1	0	1	1	0	1	1	1	0	0	1	0	1	0	0
a01775	chr1	441266	A	G	0	0	0	1	1	1	0	0	1	0	0	0	1	1	0	1	0	0	0	0	0	1	1	1	0	1	0	1	0	0	1	0	1	1	0	1	1	1	0	0	1	0	1	0	0
a01776	chr1	441336	G	A	0	0	0	1	1	1	0	0	1	0	0	0	1	1	0	1	0	0	0	0	0	1	1	1	0	1	0	1	0	0	1	0	1	1	0	1	1	1	0	0	1	0	1	0	0
a01777	chr1	441394	C	T	0	0	0	1	1	1	0	0	1	0	0	0	1	1	0	1	0	0	0	0	0	1	1	1	0	1	0	1	0	0	1	0	1	1	0	1	1	1	0	0	1	0	1	0	0
a01778	chr1	441395	C	T	0	0	0	1	1	1	0	0	1	0	0	0	1	1	0	1	0	0	0	0	0	1	1	1	0	1	0	1	0	0	1	0	1	1	0	1	1	1	0	0	1	0	1	0	0
a01779	chr1	441731	G	T	0	0	0	1	1	1	0	0	1	0	0	0	1	1	0	1	0	0	0	0	0	1	1	1	0	1	0	1	0	0	1	0	1	1	0	1	1	1	0	0	1	0	1	0	0
a01780	chr1	441767	C	T	0	0	0	1	1	1	0	0	1	0	0	0	1	1	0	1	0	0	0	0	0	1	1	1	0	1	0	1	0	0	1	0	1	1	0	1	1	1	0	0	1	0	1	0	0
a01781	chr1	442505	G	A	0	0	0	1	1	1	0	0	1	0	0	0	1	1	0	1	0	0	0	0	0	1	1	1	0	1	0	1	0	0	1	0	1	1	0	1	1	1	0	0	1	0	1	0	0
a01782	chr1	442548	A	G	0	0	0	1	1	1	0	0	1	0	0	0	1	1	0	1	0	0	0	0	0	1	1	1	0	1	0	1	0	0	1	0	1	1	0	1	1	1	0	0	1	0	1	0	0
a01783	chr1	443314	A	T	0	0	0	1	1	1	0	0	1	0	0	0	1	1	0	1	0	0	0	0	0	1	1	1	0	1	0	1	0	0	1	0	1	1	0	1	1	1	0	0	1	0	1	0	0
a01784	chr1	443334	C	T	0	0	0	1	1	1	0	0	1	0	0	0	1	1	0	1	0	0	0	0	0	1	1	1	0	1	0	1	0	0	1	0	1	1	0	1	1	1	0	0	1	0	1	0	0
a01785	chr1	443368	G	A	0	0	0	1	1	1	0	0	1	0	0	0	1	1	0	1	0	0	0	0	0	1	1	1	0	1	0	1	0	0	1	0	1	1	0	1	1	1	0	0	1	0	1	0	0
a01786	chr1	443628	T	C	0	0	0	1	1	1	0	0	1	0	0	0	1	1	0	1	0	0	0	0	0	1	1	1	0	1	0	1	0	0	1	0	1	1	0	1	1	1	0	0	1	0	1	0	0
a01787	chr1	444027	C	T	0	0	0	1	1	1	0	0	1	0	0	0	1	1	0	1	0	0	0	0	0	1	1	1	0	1	0	1	0	0	1	0	1	1	0	1	1	1	0	0	1	0	1	0	0
a01788	chr1	444246	C	T	0	0	0	1	1	1	0	0	1	0	0	0	1	1	0	1	0	0	0	0	0	1	1	1	0	1	0	1	0	0	1	0	1	1	0	1	1	1	0	0	1	0	1	0	0
a01789	chr1	444501	A	C	0	0	0	1	1	1	0	0	1	0	0	0	1	1	0	1	0	0	0	0	0	1	1	1	0	1	0	1	0	0	1	0	1	1	0	1	1	1	0	0	1	0	1	0	0
a01790	chr1	444762	T	C	0	0	0	1	1	1	0	0	1	0	0	0	1	1	0	1	0	0	0	0	0	1	1	1	0	1	0	1	0	0	1	0	1	1	0	1	1	1	0	0	1	0	1	0	0
a01791	chr1	444867	G	A	0	0	0	1	1	1	0	0	1	0	0	0	1	1	0	1	0	0	0	0	0	1	1	1	0	1	0	1	0	0	1	0	1	1	0	1	1	1	0	0	1	0	1	0	0
a01792	chr1	444978	T	C	0	0	0	1	1	1	0	0	1	0	0	0	1	1	0	1	0	0	0	0	0	1	1	1	0	1	0	1	0	0	1	0	1	1	0	1	1	1	0	0	1	0	1	0	0
a01793	chr1	445251	C	T	0	0	0	1	1	1	0	0	1	0	0	0	1	1	0	1	0	0	0	0	0	1	1	1	0	1	0	1	0	0	1	0	1	1	0	1	1	1	0	0	1	0	1	0	0
a01794	chr1	445411	C	T	0	0	0	1	1	1	0	0	1	0	0	0	1	1	0	1	0	0	0	0	0	1	1	1	0	1	0	1	0	0	1	0	1	1	0	1	1	1	0	0	1	0	1	0	0
a01795	chr1	445680	C	T	0	0	0	1	1	1	0	0	1	0	0	0	1	1	0	1	0	0	0	0	0	1	1	1	0	1	0	1	0	0	1	0	1	1	0	1	1	1	0	0	1	0	1	0	0
a01796	chr1	445683	T	C	0	0	0	1	1	1	0	0	1	0	0	0	1	1	0	1	0	0	0	0	0	1	1	1	0	1	0	1	0	0	1	0	1	1	0	1	1	1	0	0	1	0	1	0	0
a01797	chr1	445719	G	A	0	0	0	1	1	1	0	0	1	0	0	0	1	1	0	1	0	0	0	0	0	1	1	1	0	1	0	1	0	0	1	0	1	1	0	1	1	1	0	0	1	0	1	0	0
a01798	chr1	445767	C	T	0	0	0	1	1	1	0	0	1	0	0	0	1	1	0	1	0	0	0	0	0	1	1	1	0	1	0	1	0	0	1	0	1	1	0	1	1	1	0	0	1	0	1	0	0
a01799	chr1	445854	C	T	0	0	0	1	1	1	0	0	1	0	0	0	1	1	0	1	0	0	0	0	0	1	1	1	0	1	0	1	0	0	1	0	1	1	0	1	1	1	0	0	1	0	1	0	0
a01800	chr1	446115	C	T	0	0	0	1	1	1	0	0	1	0	0	0	1	1	0	1	0	0	0	0	0	1	1	1	0	1	0	1	0	0	1	0	1	1	0	1	1	1	0	0	1	0	1	0	0
a01801	chr1	446598	T	C	0	0	0	1	1	1	0	0	1	0	0	0	1	1	0	1	0	0	0	0	0	1	1	1	0	1	0	1	0	0	1	0	1	1	0	1	1	1	0	0	1	0	1	0	0
a01802	chr1	446766	G	A	0	0	0	1	1	1	0	0	1	0	0	0	1	1	0	1	0	0	0	0	0	1	1	1	0	1	0	1	0	0	1	0	1	1	0	1	1	1	0	0	1	0	1	0	0
a01803	chr1	446799	C	T	0	0	0	1	1	1	0	0	1	0	0	0	1	1	0	1	0	0	0	0	0	1	1	1	0	1	0	1	0	0	1	0	1	1	0	1	1	1	0	0	1	0	1	0	0
a01804	chr1	446853	A	G	0	0	0	1	1	1	0	0	1	0	0	0	1	1	0	1	0	0	0	0	0	1	1	1	0	1	0	1	0	0	1	0	1	1	0	1	1	1	0	0	1	0	1	0	0
a01805	chr1	446900	G	A	0	0	0	1	1	1	0	0	1	0	0	0	1	1	0	1	0	0	0	0	0	1	1	1	0	1	0	1	0	0	1	0	1	1	0	1	1	1	0	0	1	0	1	0	0
a01806	chr1	446987	C	T	0	0	0	1	1	1	0	0	1	0	0	0	1	1	0	1	0	0	0	0	0	1	1	1	0	1	0	1	0	0	1	0	1	1	0	1	1	1	0	0	1	0	1	0	0
a01807	chr1	447035	T	C	0	0	0	1	1	1	0	0	1	0	0	0	1	1	0	1	0	0	0	0	0	1	1	1	0	1	0	1	0	0	1	0	1	1	0	1	1	1	0	0	1	0	1	0	0
a01808	chr1	447215	G	A	0	0	0	1	1	1	0	0	1	0	0	0	1	1	0	1	0	0	0	0	0	1	1	1	0	1	0	1	0	0	1	0	1	1	0	1	1	1	0	0	1	0	1	0	0
a01809	chr1	447302	G	T	0	0	0	1	1	1	0	0	1	0	0	0	1	1	0	1	0	0	0	0	0	1	1	1	0	1	0	1	0	0	1	0	1	1	0	1	1	1	0	0	1	0	1	0	0
a01810	chr1	447443	T	C	0	0	0	1	1	1	0	0	1	0	0	0	1	1	0	1	0	0	0	0	0	1	1	1	0	1	0	1	0	0	1	0	1	1	0	1	1	1	0	0	1	0	1	0	0
a01811	chr1	447521	T	C	0	0	0	1	1	1	0	0	1	0	0	0	1	1	0	1	0	0	0	0	0	1	1	1	0	1	0	1	0	0	1	0	1	1	0	1	1	1	0	0	1	0	1	0	0
a01812	chr1	447770	A	G	0	0	0	1	1	1	0	0	1	0	0	0	1	1	0	1	0	0	0	0	0	1	1	1	0	1	0	1	0	0	1	0	1	1	0	1	1	1	0	0	1	0	1	0	0
a01813	chr1	448067	C	T	0	0	0	1	1	1	0	0	1	0	0	0	1	1	0	1	0	0	0	0	0	1	1	1	0	1	0	1	0	0	1	0	1	1	0	1	1	1	0	0	1	0	1	0	0
a01814	chr1	448121	C	T	0	0	0	1	1	1	0	0	1	0	0	0	1	1	0	1	0	0	0	0	0	1	1	1	0	1	0	1	0	0	1	0	1	1	0	1	1	1	0	0	1	0	1	0	0
a01815	chr1	448256	A	G	0	0	0	1	1	1	0	0	1	0	0	0	1	1	0	1	0	0	0	0	0	1	1	1	0	1	0	1	0	0	1	0	1	1	0	1	1	1	0	0	1	0	1	0	0
a01816	chr1	448400	T	C	0	0	0	1	1	1	0	0	1	0	0	0	1	1	0	1	0	0	0	0	0	1	1	1	0	1	0	1	0	0	1	0	1	1	0	1	1	1	0	0	1	0	1	0	0
a01817	chr1	448448	G	A	0	0	0	1	1	1	0	0	1	0	0	0	1	1	0	1	0	0	0	0	0	1	1	1	0	1	0	1	0	0	1	0	1	1	0	1	1	1	0	0	1	0	1	0	0
a01818	chr1	448591	G	T	0	0	0	1	1	1	0	0	1	0	0	0	1	1	0	1	0	0	0	0	0	1	1	1	0	1	0	1	0	0	1	0	1	1	0	1	1	1	0	0	1	0	1	0	0
a01819	chr1	448629	T	C	0	0	0	1	1	1	0	0	1	0	0	0	1	1	0	1	0	0	0	0	0	1	1	1	0	1	0	1	0	0	1	0	1	1	0	1	1	1	0	0	1	0	1	0	0
a01820	chr1	448703	A	G	0	0	0	1	1	1	0	0	1	0	0	0	1	1	0	1	0	0	0	0	0	1	1	1	0	1	0	1	0	0	1	0	1	1	0	1	1	1	0	0	1	0	1	0	0
a01821	chr1	448749	G	A	0	0	0	1	1	1	0	0	1	0	0	0	1	1	0	1	0	0	0	0	0	1	1	1	0	1	0	1	0	0	1	0	1	1	0	1	1	1	0	0	1	0	1	0	0
a01822	chr1	448967	C	T	0	0	0	1	1	1	0	0	1	0	0	0	1	1	0	1	0	0	0	0	0	1	1	1	0	1	0	1	0	0	1	0	1	1	0	1	1	1	0	0	1	0	1	0	0
a01823	chr1	449129	C	T	0	0	0	1	1	1	0	0	1	0	0	0	1	1	0	1	0	0	0	0	0	1	1	1	0	1	0	1	0	0	1	0	1	1	0	1	1	1	0	0	1	0	1	0	0
a01824	chr1	449254	T	A	0	0	0	1	1	1	0	0	1	0	0	0	1	1	0	1	0	0	0	0	0	1	1	1	0	1	0	1	0	0	1	0	1	1	0	1	1	1	0	0	1	0	1	0	0
a01825	chr1	449476	T	C	0	0	0	1	1	1	0	0	1	0	0	0	1	1	0	1	0	0	0	0	0	1	1	1	0	1	0	1	0	0	1	0	1	1	0	1	1	1	0	0	1	0	1	0	0
a01826	chr1	449942	T	C	0	0	0	1	1	1	0	0	1	0	0	0	1	1	0	1	0	0	0	0	0	1	1	1	0	1	0	1	0	0	1	0	1	1	0	1	1	1	0	0	1	0	1	0	0
a01827	chr1	450631	T	C	0	0	0	1	1	1	0	0	1	0	0	0	1	1	0	1	0	0	0	0	0	1	1	1	0	1	0	1	0	0	1	0	1	1	0	1	1	1	0	0	1	0	1	0	0
a01828	chr1	451341	T	C	0	0	0	1	1	1	0	0	1	0	0	0	1	1	0	1	0	0	0	0	0	1	1	1	0	1	0	1	0	0	1	0	1	1	0	1	1	1	0	0	1	0	1	0	0
a01829	chr1	452473	C	T	0	0	0	1	1	1	0	0	1	0	0	0	1	1	0	1	0	0	0	0	0	1	1	1	0	1	0	1	0	0	1	0	1	1	0	1	1	1	0	0	1	0	1	0	0
a01830	chr1	452819	G	A	0	0	0	1	1	1	0	0	1	0	0	0	1	1	0	1	0	0	0	0	0	1	1	1	0	1	0	1	0	0	1	0	1	1	0	1	1	1	0	0	1	0	1	0	0
a01831	chr1	452989	A	C	0	0	0	1	1	1	0	0	1	0	0	0	1	1	0	1	0	0	0	0	0	1	1	1	0	1	0	1	0	0	1	0	1	1	0	1	1	1	0	0	1	0	1	0	0
a01832	chr1	453267	C	T	0	0	0	1	1	1	0	0	1	0	0	0	1	1	0	1	0	0	0	0	0	1	1	1	0	1	0	1	0	0	1	0	1	1	0	1	1	1	0	0	1	0	1	0	0
a01833	chr1	453434	G	A	0	0	0	1	1	1	0	0	1	0	0	0	1	1	0	1	0	0	0	0	0	1	1	1	0	1	0	1	0	0	1	0	1	1	0	1	1	1	0	0	1	0	1	0	0
a01834	chr1	453732	A	G	0	0	0	1	1	1	0	0	1	0	0	0	1	1	0	1	0	0	0	0	0	1	1	1	0	1	0	1	0	0	1	0	1	1	0	1	1	1	0	0	1	0	1	0	0
a01835	chr1	454038	T	C	0	0	0	1	1	1	0	0	1	0	0	0	1	1	0	1	0	0	0	0	0	1	1	1	0	1	0	1	0	0	1	0	1	1	0	1	1	1	0	0	1	0	1	0	0
a01836	chr1	454082	A	G	0	0	0	1	1	1	0	0	1	0	0	0	1	1	0	1	0	0	0	0	0	1	1	1	0	1	0	1	0	0	1	0	1	1	0	1	1	1	0	0	1	0	1	0	0
a01837	chr1	454107	C	T	0	0	0	1	1	1	0	0	1	0	0	0	1	1	0	1	0	0	0	0	0	1	1	1	0	1	0	1	0	0	1	0	1	1	0	1	1	1	0	0	1	0	1	0	0
a01838	chr1	454753	G	A	0	0	0	1	1	1	0	0	1	0	0	0	1	1	0	1	0	0	0	0	0	1	1	1	0	1	0	1	0	0	1	0	1	1	0	1	1	1	0	0	1	0	1	0	0
a01839	chr1	454828	G	A	0	0	0	1	1	1	0	0	1	0	0	0	1	1	0	1	0	0	0	0	0	1	1	1	0	1	0	1	0	0	1	0	1	1	0	1	1	1	0	0	1	0	1	0	0
a01840	chr1	454843	C	T	0	0	0	1	1	1	0	0	1	0	0	0	1	1	0	1	0	0	0	0	0	1	1	1	0	1	0	1	0	0	1	0	1	1	0	1	1	1	0	0	1	0	1	0	0
a01841	chr1	454858	G	A	0	0	0	1	1	1	0	0	1	0	0	0	1	1	0	1	0	0	0	0	0	1	1	1	0	1	0	1	0	0	1	0	1	1	0	1	1	1	0	0	1	0	1	0	0
a01842	chr1	454936	C	A	0	0	0	1	1	1	0	0	1	0	0	0	1	1	0	1	0	0	0	0	0	1	1	1	0	1	0	1	0	0	1	0	1	1	0	1	1	1	0	0	1	0	1	0	0
a01843	chr1	454972	T	C	0	0	0	1	1	1	0	0	1	0	0	0	1	1	0	1	0	0	0	0	0	1	1	1	0	1	0	1	0	0	1	0	1	1	0	1	1	1	0	0	1	0	1	0	0
a01844	chr1	455551	G	A	0	0	0	1	1	1	0	0	1	0	0	0	1	1	0	1	0	0	0	0	0	1	1	1	0	1	0	1	0	0	1	0	1	1	0	1	1	1	0	0	1	0	1	0	0
a01845	chr1	455725	G	A	0	0	0	1	1	1	0	0	1	0	0	0	1	1	0	1	0	0	0	0	0	1	1	1	0	1	0	1	0	0	1	0	1	1	0	1	1	1	0	0	1	0	1	0	0
a01846	chr1	455797	T	C	0	0	0	1	1	1	0	0	1	0	0	0	1	1	0	1	0	0	0	0	0	1	1	1	0	1	0	1	0	0	1	0	1	1	0	1	1	1	0	0	1	0	1	0	0
a01847	chr1	455851	G	A	0	0	0	1	1	1	0	0	1	0	0	0	1	1	0	1	0	0	0	0	0	1	1	1	0	1	0	1	0	0	1	0	1	1	0	1	1	1	0	0	1	0	1	0	0
a01848	chr1	455922	G	A	0	0	0	1	1	1	0	0	1	0	0	0	1	1	0	1	0	0	0	0	0	1	1	1	0	1	0	1	0	0	1	0	1	1	0	1	1	1	0	0	1	0	1	0	0
a01849	chr1	456087	T	C	0	0	0	1	1	1	0	0	1	0	0	0	1	1	0	1	0	0	0	0	0	1	1	1	0	1	0	1	0	0	1	0	1	1	0	1	1	1	0	0	1	0	1	0	0
a01850	chr1	456108	A	C	0	0	0	1	1	1	0	0	1	0	0	0	1	1	0	1	0	0	0	0	0	1	1	1	0	1	0	1	0	0	1	0	1	1	0	1	1	1	0	0	1	0	1	0	0
a01851	chr1	456542	G	T	0	0	0	1	1	1	0	0	1	0	0	0	1	1	0	1	0	0	0	0	0	1	1	1	0	1	0	1	0	0	1	0	1	1	0	1	1	1	0	0	1	0	1	0	0
a01852	chr1	456639	G	A	0	0	0	1	1	1	0	0	1	0	0	0	1	1	0	1	0	0	0	0	0	1	1	1	0	1	0	1	0	0	1	0	1	1	0	1	1	1	0	0	1	0	1	0	0
a01853	chr1	456802	T	G	0	0	0	1	1	1	0	0	1	0	0	0	1	1	0	1	0	0	0	0	0	1	1	1	0	1	0	1	0	0	1	0	1	1	0	1	1	1	0	0	1	0	1	0	0
a01854	chr1	457087	A	G	0	0	0	1	1	1	0	0	1	0	0	0	1	1	0	1	0	0	0	0	0	1	1	1	0	1	0	1	0	0	1	0	1	1	0	1	1	1	0	0	1	0	1	0	0
a01855	chr1	457535	G	A	0	0	0	1	1	1	0	0	1	0	0	0	1	1	0	1	0	0	0	0	0	1	1	1	0	1	0	1	0	0	1	0	1	1	0	1	1	1	0	0	1	0	1	0	0
a01856	chr1	458403	C	T	0	0	0	1	1	1	0	0	1	0	0	0	1	1	0	1	0	0	0	0	0	1	1	1	0	1	0	1	0	0	1	0	1	1	0	1	1	1	0	0	1	0	1	0	0
a01857	chr1	458449	C	T	0	0	0	1	1	1	0	0	1	0	0	0	1	1	0	1	0	0	0	0	0	1	1	1	0	1	0	1	0	0	1	0	1	1	0	1	1	1	0	0	1	0	1	0	0
a01858	chr1	458933	A	G	0	0	0	1	1	1	0	0	1	0	0	0	1	1	0	1	0	0	0	0	0	1	1	1	0	1	0	1	0	0	1	0	1	1	0	1	1	1	0	0	1	0	1	0	0
a01859	chr1	459075	C	G	0	0	0	1	1	1	0	0	1	0	0	0	1	1	0	1	0	0	0	0	0	1	1	1	0	1	0	1	0	0	1	0	1	1	0	1	1	1	0	0	1	0	1	0	0
a01860	chr1	459122	C	T	0	0	0	1	1	1	0	0	1	0	0	0	1	1	0	1	0	0	0	0	0	1	1	1	0	1	0	1	0	0	1	0	1	1	0	1	1	1	0	0	1	0	1	0	0
a01861	chr1	459171	G	T	0	0	0	1	1	1	0	0	1	0	0	0	1	1	0	1	0	0	0	0	0	1	1	1	0	1	0	1	0	0	1	0	1	1	0	1	1	1	0	0	1	0	1	0	0
a01862	chr1	459453	T	G	0	0	0	1	1	1	0	0	1	0	0	0	1	1	0	1	0	0	0	0	0	1	1	1	0	1	0	1	0	0	1	0	1	1	0	1	1	1	0	0	1	0	1	0	0
a01863	chr1	459478	C	T	0	0	0	1	1	1	0	0	1	0	0	0	1	1	0	1	0	0	0	0	0	1	1	1	0	1	0	1	0	0	1	0	1	1	0	1	1	1	0	0	1	0	1	0	0
a01864	chr1	459783	G	T	0	0	0	1	1	1	0	0	1	0	0	0	1	1	0	1	0	0	0	0	0	1	1	1	0	1	0	1	0	0	1	0	1	1	0	1	1	1	0	0	1	0	1	0	0
a01865	chr1	460143	G	A	0	0	0	1	1	1	0	0	1	0	0	0	1	1	0	1	0	0	0	0	0	1	1	1	0	1	0	1	0	0	1	0	1	1	0	1	1	1	0	0	1	0	1	0	0
a01866	chr1	460253	A	G	0	0	0	1	1	1	0	0	1	0	0	0	1	1	0	1	0	0	0	0	0	1	1	1	0	1	0	1	0	0	1	0	1	1	0	1	1	1	0	0	1	0	1	0	0
a01867	chr1	460298	C	T	0	0	0	1	1	1	0	0	1	0	0	0	1	1	0	1	0	0	0	0	0	1	1	1	0	1	0	1	0	0	1	0	1	1	0	1	1	1	0	0	1	0	1	0	0
a01868	chr1	460438	G	A	0	0	0	1	1	1	0	0	1	0	0	0	1	1	0	1	0	0	0	0	0	1	1	1	0	1	0	1	0	0	1	0	1	1	0	1	1	1	0	0	1	0	1	0	0
a01869	chr1	461036	T	A	0	0	0	1	1	1	0	0	1	0	0	0	1	1	0	1	0	0	0	0	0	1	1	1	0	1	0	1	0	0	1	0	1	1	0	1	1	1	0	0	1	0	1	0	0
a01870	chr1	461312	T	C	0	0	0	1	1	1	0	0	1	0	0	0	1	1	0	1	0	0	0	0	0	1	1	1	0	1	0	1	0	0	1	0	1	1	0	1	1	1	0	0	1	0	1	0	0
a01871	chr1	462240	A	G	0	0	0	1	1	1	0	0	1	0	0	0	1	1	0	1	0	0	0	0	0	1	1	1	0	1	0	1	0	0	1	0	1	1	0	1	1	1	0	0	1	0	1	0	0
a01872	chr1	462457	T	C	0	0	0	1	1	1	0	0	1	0	0	0	1	1	0	1	0	0	0	0	0	1	1	1	0	1	0	1	0	0	1	0	1	1	0	1	1	1	0	0	1	0	1	0	0
a01873	chr1	462814	T	C	0	0	0	1	1	1	0	0	1	0	0	0	1	1	0	1	0	0	0	0	0	1	1	1	0	1	0	1	0	0	1	0	1	1	0	1	1	1	0	0	1	0	1	0	0
a01874	chr1	463049	G	A	0	0	0	1	1	1	0	0	1	0	0	0	1	1	0	1	0	0	0	0	0	1	1	1	0	1	0	1	0	0	1	0	1	1	0	1	1	1	0	0	1	0	1	0	0
a01875	chr1	463300	A	G	0	0	0	1	1	1	0	0	1	0	0	0	1	1	0	1	0	0	0	0	0	1	1	1	0	1	0	1	0	0	1	0	1	1	0	1	1	1	0	0	1	0	1	0	0
a01876	chr1	463523	A	G	0	0	0	1	1	1	0	0	1	0	0	0	1	1	0	1	0	0	0	0	0	1	1	1	0	1	0	1	0	0	1	0	1	1	0	1	1	1	0	0	1	0	1	0	0
a01877	chr1	463583	T	C	0	0	0	1	1	1	0	0	1	0	0	0	1	1	0	1	0	0	0	0	0	1	1	1	0	1	0	1	0	0	1	0	1	1	0	1	1	1	0	0	1	0	1	0	0
a01878	chr1	464280	A	G	0	0	0	1	1	1	0	0	1	0	0	0	1	1	0	1	0	0	0	0	0	1	1	1	0	1	0	1	0	0	1	0	1	1	0	1	1	1	0	0	1	0	1	0	0
a01879	chr1	464363	A	G	0	0	0	1	1	1	0	0	1	0	0	0	1	1	0	1	0	0	0	0	0	1	1	1	0	1	0	1	0	0	1	0	1	1	0	1	1	1	0	0	1	0	1	0	0
a01880	chr1	464771	A	C	0	0	0	1	1	1	0	0	1	0	0	0	1	1	0	1	0	0	0	0	0	1	1	1	0	1	0	1	0	0	1	0	1	1	0	1	1	1	0	0	1	0	1	0	0
a01881	chr1	465377	G	A	0	0	0	1	1	1	0	0	1	0	0	0	1	1	0	1	0	0	0	0	0	1	1	1	0	1	0	1	0	0	1	0	1	1	0	1	1	1	0	0	1	0	1	0	0
a01882	chr1	465783	A	G	0	0	0	1	1	1	0	0	1	0	0	0	1	1	0	1	0	0	0	0	0	1	1	1	0	1	0	1	0	0	1	0	1	1	0	1	1	1	0	0	1	0	1	0	0
a01883	chr1	465785	T	C	0	0	0	1	1	1	0	0	1	0	0	0	1	1	0	1	0	0	0	0	0	1	1	1	0	1	0	1	0	0	1	0	1	1	0	1	1	1	0	0	1	0	1	0	0
a01884	chr1	466090	A	G	0	0	0	1	1	1	0	0	1	0	0	0	1	1	0	1	0	0	0	0	0	1	1	1	0	1	0	1	0	0	1	0	1	1	0	1	1	1	0	0	1	0	1	0	0
a01885	chr1	466168	C	T	0	0	0	1	1	1	0	0	1	0	0	0	1	1	0	1	0	0	0	0	0	1	1	1	0	1	0	1	0	0	1	0	1	1	0	1	1	1	0	0	1	0	1	0	0
a01886	chr1	466733	G	C	0	0	0	1	1	1	0	0	1	0	0	0	1	1	0	1	0	0	0	0	0	1	1	1	0	1	0	1	0	0	1	0	1	1	0	1	1	1	0	0	1	0	1	0	0
a01887	chr1	466770	G	A	0	0	0	1	1	1	0	0	1	0	0	0	1	1	0	1	0	0	0	0	0	1	1	1	0	1	0	1	0	0	1	0	1	1	0	1	1	1	0	0	1	0	1	0	0
a01888	chr1	467317	G	A	0	0	0	1	1	1	0	0	1	0	0	0	1	1	0	1	0	0	0	0	0	1	1	1	0	1	0	1	0	0	1	0	1	1	0	1	1	1	0	0	1	0	1	0	0
a01889	chr1	467709	T	A	0	0	0	1	1	1	0	0	1	0	0	0	1	1	0	1	0	0	0	0	0	1	1	1	0	1	0	1	0	0	1	0	1	1	0	1	1	1	0	0	1	0	1	0	0
a01890	chr1	467952	G	A	0	0	0	1	1	1	0	0	1	0	0	0	1	1	0	1	0	0	0	0	0	1	1	1	0	1	0	1	0	0	1	0	1	1	0	1	1	1	0	0	1	0	1	0	0
a01891	chr1	468034	C	T	0	0	0	1	1	1	0	0	1	0	0	0	1	1	0	1	0	0	0	0	0	1	1	1	0	1	0	1	0	0	1	0	1	1	0	1	1	1	0	0	1	0	1	0	0
a01892	chr1	468810	C	T	0	0	0	1	1	1	0	0	1	0	0	0	1	1	0	1	0	0	0	0	0	1	1	1	0	1	0	1	0	0	1	0	1	1	0	1	1	1	0	0	1	0	1	0	0
a01893	chr1	468831	T	G	0	0	0	1	1	1	0	0	1	0	0	0	1	1	0	1	0	0	0	0	0	1	1	1	0	1	0	1	0	0	1	0	1	1	0	1	1	1	0	0	1	0	1	0	0
a01894	chr1	468972	C	A	0	0	0	1	1	1	0	0	1	0	0	0	1	1	0	1	0	0	0	0	0	1	1	1	0	1	0	1	0	0	1	0	1	1	0	1	1	1	0	0	1	0	1	0	0
a01895	chr1	469629	C	T	0	0	0	1	1	1	0	0	1	0	0	0	1	1	0	1	0	0	0	0	0	1	1	1	0	1	0	1	0	0	1	0	1	1	0	1	1	1	0	0	1	0	1	0	0
a01896	chr1	469765	A	G	0	0	0	1	1	1	0	0	1	0	0	0	1	1	0	1	0	0	0	0	0	1	1	1	0	1	0	1	0	0	1	0	1	1	0	1	1	1	0	0	1	0	1	0	0
a01897	chr1	469822	G	C	0	0	0	1	1	1	0	0	1	0	0	0	1	1	0	1	0	0	0	0	0	1	1	1	0	1	0	1	0	0	1	0	1	1	0	1	1	1	0	0	1	0	1	0	0
a01898	chr1	469992	C	T	0	0	0	1	1	1	0	0	1	0	0	0	1	1	0	1	0	0	0	0	0	1	1	1	0	1	0	1	0	0	1	0	1	1	0	1	1	1	0	0	1	0	1	0	0
a01899	chr1	470407	T	C	0	0	0	1	1	1	0	0	1	0	0	0	1	1	0	1	0	0	0	0	0	1	1	1	0	1	0	1	0	0	1	0	1	1	0	1	1	1	0	0	1	0	1	0	0
a01900	chr1	470664	G	A	0	0	0	1	1	1	0	0	1	0	0	0	1	1	0	1	0	0	0	0	0	1	1	1	0	1	0	1	0	0	1	0	1	1	0	1	1	1	0	0	1	0	1	0	0
a01901	chr1	470681	G	A	0	0	0	1	1	1	0	0	1	0	0	0	1	1	0	1	0	0	0	0	0	1	1	1	0	1	0	1	0	0	1	0	1	1	0	1	1	1	0	0	1	0	1	0	0
a01902	chr1	470712	G	A	0	0	0	1	1	1	0	0	1	0	0	0	1	1	0	1	0	0	0	0	0	1	1	1	0	1	0	1	0	0	1	0	1	1	0	1	1	1	0	0	1	0	1	0	0
a01903	chr1	470758	C	T	0	0	0	1	1	1	0	0	1	0	0	0	1	1	0	1	0	0	0	0	0	1	1	1	0	1	0	1	0	0	1	0	1	1	0	1	1	1	0	0	1	0	1	0	0
a01904	chr1	470784	G	A	0	0	0	1	1	1	0	0	1	0	0	0	1	1	0	1	0	0	0	0	0	1	1	1	0	1	0	1	0	0	1	0	1	1	0	1	1	1	0	0	1	0	1	0	0
a01905	chr1	470860	A	C	0	0	0	1	1	1	0	0	1	0	0	0	1	1	0	1	0	0	0	0	0	1	1	1	0	1	0	1	0	0	1	0	1	1	0	1	1	1	0	0	1	0	1	0	0
a01906	chr1	471122	T	C	0	0	0	1	1	1	0	0	1	0	0	0	1	1	0	1	0	0	0	0	0	1	1	1	0	1	0	1	0	0	1	0	1	1	0	1	1	1	0	0	1	0	1	0	0
a01907	chr1	471203	T	C	0	0	0	1	1	1	0	0	1	0	0	0	1	1	0	1	0	0	0	0	0	1	1	1	0	1	0	1	0	0	1	0	1	1	0	1	1	1	0	0	1	0	1	0	0
a01908	chr1	471610	A	T	0	0	0	1	1	1	0	0	1	0	0	0	1	1	0	1	0	0	0	0	0	1	1	1	0	1	0	1	0	0	1	0	1	1	0	1	1	1	0	0	1	0	1	0	0
a01909	chr1	471614	C	T	0	0	0	1	1	1	0	0	1	0	0	0	1	1	0	1	0	0	0	0	0	1	1	1	0	1	0	1	0	0	1	0	1	1	0	1	1	1	0	0	1	0	1	0	0
a01910	chr1	471635	A	G	0	0	0	1	1	1	0	0	1	0	0	0	1	1	0	1	0	0	0	0	0	1	1	1	0	1	0	1	0	0	1	0	1	1	0	1	1	1	0	0	1	0	1	0	0
a01911	chr1	471662	A	G	0	0	0	1	1	1	0	0	1	0	0	0	1	1	0	1	0	0	0	0	0	1	1	1	0	1	0	1	0	0	1	0	1	1	0	1	1	1	0	0	1	0	1	0	0
a01912	chr1	471692	T	C	0	0	0	1	1	1	0	0	1	0	0	0	1	1	0	1	0	0	0	0	0	1	1	1	0	1	0	1	0	0	1	0	1	1	0	1	1	1	0	0	1	0	1	0	0
a01913	chr1	472271	C	A	0	0	0	1	1	1	0	0	1	0	0	0	1	1	0	1	0	0	0	0	0	1	1	1	0	1	0	1	0	0	1	0	1	1	0	1	1	1	0	0	1	0	1	0	0
a01914	chr1	472676	A	G	0	0	0	1	1	1	0	0	1	0	0	0	1	1	0	1	0	0	0	0	0	1	1	1	0	1	0	1	0	0	1	0	1	1	0	1	1	1	0	0	1	0	1	0	0
a01915	chr1	473286	C	T	0	0	0	1	1	1	0	0	1	0	0	0	1	1	0	1	0	0	0	0	0	1	1	1	0	1	0	1	0	0	1	0	1	1	0	1	1	1	0	0	1	0	1	0	0
a01916	chr1	473465	A	G	0	0	0	1	1	1	0	0	1	0	0	0	1	1	0	1	0	0	0	0	0	1	1	1	0	1	0	1	0	0	1	0	1	1	0	1	1	1	0	0	1	0	1	0	0
a01917	chr1	473927	C	A	0	0	0	1	1	1	0	0	1	0	0	0	1	1	0	1	0	0	0	0	0	1	1	1	0	1	0	1	0	0	1	0	1	1	0	1	1	1	0	0	1	0	1	0	0
a01918	chr1	473933	A	G	0	0	0	1	1	1	0	0	1	0	0	0	1	1	0	1	0	0	0	0	0	1	1	1	0	1	0	1	0	0	1	0	1	1	0	1	1	1	0	0	1	0	1	0	0
a01919	chr1	474235	T	C	0	0	0	1	1	1	0	0	1	0	0	0	1	1	0	1	0	0	0	0	0	1	1	1	0	1	0	1	0	0	1	0	1	1	0	1	1	1	0	0	1	0	1	0	0
a01920	chr1	474252	T	G	0	0	0	1	1	1	0	0	1	0	0	0	1	1	0	1	0	0	0	0	0	1	1	1	0	1	0	1	0	0	1	0	1	1	0	1	1	1	0	0	1	0	1	0	0
a01921	chr1	474679	G	A	0	0	0	1	1	1	0	0	1	0	0	0	1	1	0	1	0	0	0	0	0	1	1	1	0	1	0	1	0	0	1	0	1	1	0	1	1	1	0	0	1	0	1	0	0
a01922	chr1	474778	T	C	0	0	0	1	1	1	0	0	1	0	0	0	1	1	0	1	0	0	0	0	0	1	1	1	0	1	0	1	0	0	1	0	1	1	0	1	1	1	0	0	1	0	1	0	0
a01923	chr1	475055	C	T	0	0	0	1	1	1	0	0	1	0	0	0	1	1	0	1	0	0	0	0	0	1	1	1	0	1	0	1	0	0	1	0	1	1	0	1	1	1	0	0	1	0	1	0	0
a01924	chr1	475131	T	C	0	0	0	1	1	1	0	0	1	0	0	0	1	1	0	1	0	0	0	0	0	1	1	1	0	1	0	1	0	0	1	0	1	1	0	0	1	1	0	0	1	0	1	0	0
a01925	chr1	475148	G	A	0	0	0	1	1	1	0	0	1	0	0	0	1	1	0	1	0	0	0	0	0	1	1	1	0	1	0	1	0	0	1	0	1	1	0	0	1	1	0	0	1	0	1	0	0
a01926	chr1	475280	G	A	0	0	0	1	1	1	0	0	1	0	0	0	1	1	0	1	0	0	0	0	0	1	1	1	0	1	0	1	0	0	1	0	1	1	0	0	1	1	0	0	1	0	1	0	0
a01927	chr1	475323	A	G	0	0	0	1	1	1	0	0	1	0	0	0	1	1	0	1	0	0	0	0	0	1	1	1	0	1	0	1	0	0	1	0	1	1	0	0	1	1	0	0	1	0	1	0	0
a01928	chr1	475334	T	C	0	0	0	1	1	1	0	0	1	0	0	0	1	1	0	1	0	0	0	0	0	1	1	1	0	1	0	1	0	0	1	0	1	1	0	0	1	1	0	0	1	0	1	0	0
a01929	chr1	475452	T	G	0	0	0	1	1	1	0	0	1	0	0	0	1	1	0	1	0	0	0	0	0	1	1	1	0	1	0	1	0	0	1	0	1	1	0	0	1	1	0	0	1	0	1	0	0
a01930	chr1	475549	G	C	0	0	0	1	1	1	0	0	1	0	0	0	1	1	0	1	0	0	0	0	0	1	1	1	0	1	0	1	0	0	1	0	1	1	0	0	1	1	0	0	1	0	1	0	0
a01931	chr1	475551	C	T	0	0	0	1	1	1	0	0	1	0	0	0	1	1	0	1	0	0	0	0	0	1	1	1	0	1	0	1	0	0	1	0	1	1	0	0	1	1	0	0	1	0	1	0	0
a01932	chr1	475628	C	G	0	0	0	1	1	1	0	0	1	0	0	0	1	1	0	1	0	0	0	0	0	1	1	1	0	1	0	1	0	0	1	0	1	1	0	0	1	1	0	0	1	0	1	0	0
a01933	chr1	475680	A	G	0	0	0	1	1	1	0	0	1	0	0	0	1	1	0	1	0	0	0	0	0	1	1	1	0	1	0	1	0	0	1	0	1	1	0	0	1	1	0	0	1	0	1	0	0
a01934	chr1	475773	C	A	0	0	0	1	1	1	0	0	1	0	0	0	1	1	0	1	0	0	0	0	0	1	1	1	0	1	0	1	0	0	1	0	1	1	0	0	1	1	0	0	1	0	1	0	0
a01935	chr1	475791	A	T	0	0	0	1	1	1	0	0	1	0	0	0	1	1	0	1	0	0	0	0	0	1	1	1	0	1	0	1	0	0	1	0	1	1	0	0	1	1	0	0	1	0	1	0	0
a01936	chr1	475836	T	C	0	0	0	1	1	1	0	0	1	0	0	0	1	1	0	1	0	0	0	0	0	1	1	1	0	1	0	1	0	0	1	0	1	1	0	0	1	1	0	0	1	0	1	0	0
a01937	chr1	475894	C	T	0	0	0	1	1	1	0	0	1	0	0	0	1	1	0	1	0	0	0	0	0	1	1	1	0	1	0	1	0	0	1	0	1	1	0	0	1	1	0	0	1	0	1	0	0
a01938	chr1	475980	C	T	0	0	0	1	1	1	0	0	1	0	0	0	1	1	0	1	0	0	0	0	0	1	1	1	0	1	0	1	0	0	1	0	1	1	0	0	1	1	0	0	1	0	1	0	0
a01939	chr1	476080	C	G	0	0	0	1	1	1	0	0	1	0	0	0	1	1	0	1	0	0	0	0	0	1	1	1	0	1	0	1	0	0	1	0	1	1	0	0	1	1	0	0	1	0	1	0	0
a01940	chr1	476142	C	T	0	0	0	1	1	1	0	0	1	0	0	0	1	1	0	1	0	0	0	0	0	1	1	1	0	1	0	1	0	0	1	0	1	1	0	0	1	1	0	0	1	0	1	0	0
a01941	chr1	476241	A	G	0	0	0	1	1	1	0	0	1	0	0	0	1	1	0	1	0	0	0	0	0	1	1	1	0	1	0	1	0	0	1	0	1	1	0	0	1	1	0	0	1	0	1	0	0
a01942	chr1	476280	G	T	0	0	0	1	1	1	0	0	1	0	0	0	1	1	0	1	0	0	0	0	0	1	1	1	0	1	0	1	0	0	1	0	1	1	0	0	1	1	0	0	1	0	1	0	0
a01943	chr1	476998	C	T	0	0	0	1	1	1	0	0	1	0	0	0	1	1	0	1	0	0	0	0	0	1	1	1	0	1	0	1	0	0	1	0	1	1	0	1	1	1	0	0	1	0	1	0	0
a01944	chr1	478719	A	G	0	0	0	1	1	1	0	0	1	0	0	0	1	1	0	1	0	0	0	0	0	1	1	1	0	1	0	1	0	0	1	0	1	1	0	1	1	1	0	0	1	0	1	0	0
a01945	chr1	479176	C	G	0	0	0	1	1	1	0	0	1	0	0	0	1	1	0	1	0	0	0	0	0	1	1	1	0	1	0	1	0	0	1	0	1	1	0	1	1	1	0	0	1	0	1	0	0
a01946	chr1	479221	T	C	0	0	0	1	1	1	0	0	1	0	0	0	1	1	0	1	0	0	0	0	0	1	1	1	0	1	0	1	0	0	1	0	1	1	0	1	1	1	0	0	1	0	1	0	0
a01947	chr1	479338	T	C	0	0	0	1	1	1	0	0	1	0	0	0	1	1	0	1	0	0	0	0	0	1	1	1	0	1	0	1	0	0	1	0	1	1	0	1	1	1	0	0	1	0	1	0	0
a01948	chr1	479394	T	C	0	0	0	1	1	1	0	0	1	0	0	0	1	1	0	1	0	0	0	0	0	1	1	1	0	1	0	1	0	0	1	0	1	1	0	1	1	1	0	0	1	0	1	0	0
a01949	chr1	479398	G	A	0	0	0	1	1	1	0	0	1	0	0	0	1	1	0	1	0	0	0	0	0	1	1	1	0	1	0	1	0	0	1	0	1	1	0	1	1	1	0	0	1	0	1	0	0
a01950	chr1	479698	T	A	0	0	0	1	1	1	0	0	1	0	0	0	1	1	0	1	0	0	0	0	0	1	1	1	0	1	0	1	0	0	1	0	1	1	0	1	1	1	0	0	1	0	1	0	0
a01951	chr1	479856	C	A	0	0	0	1	1	1	0	0	1	0	0	0	1	1	0	1	0	0	0	0	0	1	1	1	0	1	0	1	0	0	1	0	1	1	0	1	1	1	0	0	1	0	1	0	0
a01952	chr1	479914	A	G	0	0	0	1	1	1	0	0	1	0	0	0	1	1	0	1	0	0	0	0	0	1	1	1	0	1	0	1	0	0	1	0	1	1	0	1	1	1	0	0	1	0	1	0	0
a01953	chr1	479920	T	C	0	0	0	1	1	1	0	0	1	0	0	0	1	1	0	1	0	0	0	0	0	1	1	1	0	1	0	1	0	0	1	0	1	1	0	1	1	1	0	0	1	0	1	0	0
a01954	chr1	480010	C	A	0	0	0	1	1	1	0	0	1	0	0	0	1	1	0	1	0	0	0	0	0	1	1	1	0	1	0	1	0	0	1	0	1	1	0	1	1	1	0	0	1	0	1	0	0
a01955	chr1	480307	A	C	0	0	0	1	1	1	0	0	1	0	0	0	1	1	0	1	0	0	0	0	0	1	1	1	0	1	0	1	0	0	1	0	1	1	0	1	1	1	0	0	1	0	1	0	0
a01956	chr1	480427	T	C	0	0	0	1	1	1	0	0	1	0	0	0	1	1	0	1	0	0	0	0	0	1	1	1	0	1	0	1	0	0	1	0	1	1	0	1	1	1	0	0	1	0	1	0	0
a01957	chr1	480432	C	T	0	0	0	1	1	1	0	0	1	0	0	0	1	1	0	1	0	0	0	0	0	1	1	1	0	1	0	1	0	0	1	0	1	1	0	1	1	1	0	0	1	0	1	0	0
a01958	chr1	480448	G	A	0	0	0	1	1	1	0	0	1	0	0	0	1	1	0	1	0	0	0	0	0	1	1	1	0	1	0	1	0	0	1	0	1	1	0	1	1	1	0	0	1	0	1	0	0
a01959	chr1	480484	G	C	0	0	0	1	1	1	0	0	1	0	0	0	1	1	0	1	0	0	0	0	0	1	1	1	0	1	0	1	0	0	1	0	1	1	0	1	1	1	0	0	1	0	1	0	0
a01960	chr1	480612	C	T	0	0	0	1	1	1	0	0	1	0	0	0	1	1	0	1	0	0	0	0	0	1	1	1	0	1	0	1	0	0	1	0	1	1	0	1	1	1	0	0	1	0	1	0	0
a01961	chr1	480624	C	A	0	0	0	1	1	1	0	0	1	0	0	0	1	1	0	1	0	0	0	0	0	1	1	1	0	1	0	1	0	0	1	0	1	1	0	1	1	1	0	0	1	0	1	0	0
a01962	chr1	480949	A	G	0	0	0	1	1	1	0	0	1	0	0	0	1	1	0	1	0	0	0	0	0	1	1	1	0	1	0	1	0	0	1	0	1	1	0	1	1	1	0	0	1	0	1	0	0
a01963	chr1	480988	A	G	0	0	0	1	1	1	0	0	1	0	0	0	1	1	0	1	0	0	0	0	0	1	1	1	0	1	0	1	0	0	1	0	1	1	0	1	1	1	0	0	1	0	1	0	0
a01964	chr1	481459	T	A	0	0	0	1	1	1	0	0	1	0	0	0	1	1	0	1	0	0	0	0	0	1	1	1	0	1	0	1	0	0	1	0	1	1	0	1	1	1	0	0	1	0	1	0	0
a01965	chr1	481522	C	A	0	0	0	1	1	1	0	0	1	0	0	0	1	1	0	1	0	0	0	0	0	1	1	1	0	1	0	1	0	0	1	0	1	1	0	1	1	1	0	0	1	0	1	0	0
a01966	chr1	481600	G	A	0	0	0	1	1	1	0	0	1	0	0	0	1	1	0	1	0	0	0	0	0	1	1	1	0	1	0	1	0	0	1	0	1	1	0	1	1	1	0	0	1	0	1	0	0
a01967	chr1	481612	T	C	0	0	0	1	1	1	0	0	1	0	0	0	1	1	0	1	0	0	0	0	0	1	1	1	0	1	0	1	0	0	1	0	1	1	0	1	1	1	0	0	1	0	1	0	0
a01968	chr1	481642	C	T	0	0	0	1	1	1	0	0	1	0	0	0	1	1	0	1	0	0	0	0	0	1	1	1	0	1	0	1	0	0	1	0	1	1	0	1	1	1	0	0	1	0	1	0	0
a01969	chr1	481713	C	A	0	0	0	1	1	1	0	0	1	0	0	0	1	1	0	1	0	0	0	0	0	1	1	1	0	1	0	1	0	0	1	0	1	1	0	1	1	1	0	0	1	0	1	0	0
a01970	chr1	482015	G	A	0	0	0	1	1	1	0	0	1	0	0	0	1	1	0	1	0	0	0	0	0	1	1	1	0	1	0	1	0	0	1	0	1	1	0	1	1	1	0	0	1	0	1	0	0
a01971	chr1	482206	A	G	0	0	0	1	1	1	0	0	1	0	0	0	1	1	0	1	0	0	0	0	0	1	1	1	0	1	0	1	0	0	1	0	1	1	0	1	1	1	0	0	1	0	1	0	0
a01972	chr1	482242	T	C	0	0	0	1	1	1	0	0	1	0	0	0	1	1	0	1	0	0	0	0	0	1	1	1	0	1	0	1	0	0	1	0	1	1	0	1	1	1	0	0	1	0	1	0	0
a01973	chr1	482281	C	T	0	0	0	1	1	1	0	0	1	0	0	0	1	1	0	1	0	0	0	0	0	1	1	1	0	1	0	1	0	0	1	0	1	1	0	1	1	1	0	0	1	0	1	0	0
a01974	chr1	482666	A	G	0	0	0	1	1	1	0	0	1	0	0	0	1	1	0	1	0	0	0	0	0	1	1	1	0	1	0	1	0	0	1	0	1	1	0	1	1	1	0	0	1	0	1	0	0
a01975	chr1	482799	C	A	0	0	0	1	1	1	0	0	1	0	0	0	1	1	0	1	0	0	0	0	0	1	1	1	0	1	0	1	0	0	1	0	1	1	0	1	1	1	0	0	1	0	1	0	0
a01976	chr1	482833	G	A	0	0	0	1	1	1	0	0	1	0	0	0	1	1	0	1	0	0	0	0	0	1	1	1	0	1	0	1	0	0	1	0	1	1	0	1	1	1	0	0	1	0	1	0	0
a01977	chr1	483070	C	T	0	0	0	1	1	1	0	0	1	0	0	0	1	1	0	1	0	0	0	0	0	1	1	1	0	1	0	1	0	0	1	0	1	1	0	1	1	1	0	0	1	0	1	0	0
a01978	chr1	483489	T	C	0	0	0	1	1	1	0	0	1	0	0	0	1	1	0	1	0	0	0	0	0	1	1	1	0	1	0	1	0	0	1	0	1	1	0	1	1	1	0	0	1	0	1	0	0
a01979	chr1	484247	A	G	0	0	0	1	1	1	0	0	1	0	0	0	1	1	0	1	0	0	0	0	0	1	1	1	0	1	0	1	0	0	1	0	1	1	0	1	1	1	0	0	1	0	1	0	0
a01980	chr1	484446	G	A	0	0	0	1	1	1	0	0	1	0	0	0	1	1	0	1	0	0	0	0	0	1	1	1	0	1	0	1	0	0	1	0	1	1	0	1	1	1	0	0	1	0	1	0	0
a01981	chr1	484565	C	A	0	0	0	1	1	1	0	0	1	0	0	0	1	1	0	1	0	0	0	0	0	1	1	1	0	1	0	1	0	0	1	0	1	1	0	1	1	1	0	0	1	0	1	0	0
a01982	chr1	484756	G	A	0	0	0	1	1	1	0	0	1	0	0	0	1	1	0	1	0	0	0	0	0	1	1	1	0	1	0	1	0	0	1	0	1	1	0	1	1	1	0	0	1	0	1	0	0
a01983	chr1	484879	G	A	0	0	0	1	1	1	0	0	1	0	0	0	1	1	0	1	0	0	0	0	0	1	1	1	0	1	0	1	0	0	1	0	1	1	0	1	1	1	0	0	1	0	1	0	0
a01984	chr1	484980	C	T	0	0	0	1	1	1	0	0	1	0	0	0	1	1	0	1	0	0	0	0	0	1	1	1	0	1	0	1	0	0	1	0	1	1	0	1	1	1	0	0	1	0	1	0	0
a01985	chr1	485263	A	G	0	0	0	1	1	1	0	0	1	0	0	0	1	1	0	1	0	0	0	0	0	1	1	1	0	1	0	1	0	0	1	0	1	1	0	1	1	1	0	0	1	0	1	0	0
a01986	chr1	485278	A	G	0	0	0	1	1	1	0	0	1	0	0	0	1	1	0	1	0	0	0	0	0	1	1	1	0	1	0	1	0	0	1	0	1	1	0	1	1	1	0	0	1	0	1	0	0
a01987	chr1	485290	G	A	0	0	0	1	1	1	0	0	1	0	0	0	1	1	0	1	0	0	0	0	0	1	1	1	0	1	0	1	0	0	1	0	1	1	0	1	1	1	0	0	1	0	1	0	0
a01988	chr1	485318	T	A	0	0	0	1	1	1	0	0	1	0	0	0	1	1	0	1	0	0	0	0	0	1	1	1	0	1	0	1	0	0	1	0	1	1	0	1	1	1	0	0	1	0	1	0	0
a01989	chr1	485674	G	A	0	0	0	1	1	1	0	0	1	0	0	0	1	1	0	1	0	0	0	0	0	1	1	1	0	1	0	1	0	0	1	0	1	1	0	1	1	1	0	0	1	0	1	0	0
a01990	chr1	485675	G	A	0	0	0	1	1	1	0	0	1	0	0	0	1	1	0	1	0	0	0	0	0	1	1	1	0	1	0	1	0	0	1	0	1	1	0	1	1	1	0	0	1	0	1	0	0
a01991	chr1	485753	C	A	0	0	0	1	1	1	0	0	1	0	0	0	1	1	0	1	0	0	0	0	0	1	1	1	0	1	0	1	0	0	1	0	1	1	0	1	1	1	0	0	1	0	1	0	0
a01992	chr1	485870	G	A	0	0	0	1	1	1	0	0	1	0	0	0	1	1	0	1	0	0	0	0	0	1	1	1	0	1	0	1	0	0	1	0	1	1	0	1	1	1	0	0	1	0	1	0	0
a01993	chr1	486149	C	T	0	0	0	1	1	1	0	0	1	0	0	0	1	1	0	1	0	0	0	0	0	1	1	1	0	1	0	1	0	0	1	0	1	1	0	1	1	1	0	0	1	0	1	0	0
a01994	chr1	486341	T	C	0	0	0	1	1	1	0	0	1	0	0	0	1	1	0	1	0	0	0	0	0	1	1	1	0	1	0	1	0	0	1	0	1	1	0	1	1	1	0	0	1	0	1	0	0
a01995	chr1	486612	A	G	0	0	0	1	1	1	0	0	1	0	0	0	1	1	0	1	0	0	0	0	0	1	1	1	0	1	0	1	0	0	1	0	1	1	0	1	1	1	0	0	1	0	1	0	0
a01996	chr1	486620	A	T	0	0	0	1	1	1	0	0	1	0	0	0	1	1	0	1	0	0	0	0	0	1	1	1	0	1	0	1	0	0	1	0	1	1	0	1	1	1	0	0	1	0	1	0	0
a01997	chr1	486806	C	T	0	0	0	1	1	1	0	0	1	0	0	0	1	1	0	1	0	0	0	0	0	1	1	1	0	1	0	1	0	0	1	0	1	1	0	1	1	1	0	0	1	0	1	0	0
[truncated: 40,340 more rows]
[truncated: 15 more columns]
