# Supplementary material for: Identification of genetic variants of the industrial yeast Komagataella phaffii (Pichia pastoris) that contribute to increased yields of secreted heterologous proteins
Source: PLoS Biol. 2022 Dec 15;20(12):e3001877. doi: 10.1371/journal.pbio.3001877 (PMC9754263; doi:10.1371/journal.pbio.3001877)
Supplement: S4 Data — (TSV) [file pbio.3001877.s016.tsv]

#S4 Data. Genotypes of individual sequenced segregants from Cross 2.
SNP#	CHR	POS	REF	ALT	s1274	s1352	s1438	s1829	s1369	s1521	s1250	s1116	s1216	s1276	s1311	s1634	s1629	s1421	s1238	s1599	s1628	s1784	s1803	s1217	s1508	s1830	s1805	s1611	s1808	s1297	s1612	s1801	s1832	s1296	i1106	i1303	i1109	i1984	i1172	i1110	i1163	i1108	i1324	i1114	i1315	i1325	i1293	i1316	i1097
4NP absorbance (normalized)					2.990873533	2.907431551	2.795306389	2.344198175	2.318122555	2.255541069	2.159061278	2.096479791	2.005215124	1.98696219	1.835723598	1.807040417	1.775749674	1.749674055	1.736636245	1.718383312	1.668839635	1.668839635	1.658409387	1.642764016	1.637548892	1.614080834	1.601043025	1.577574967	1.564537158	1.564537158	1.55410691	1.528031291	1.460234681	1.455019557	0.623207301	0.612777053	0.604954368	0.584093872	0.584093872	0.578878748	0.573663625	0.573663625	0.565840939	0.555410691	0.539765319	0.529335072	0.524119948	0.521512386	0.518904824
A00001	chr1	6695	T	G	0	0	0	1	1	0	1	1	0	0	1	0	1	0	1	0	1	0	0	0	0	0	0	1	1	1	1	1	0	0	0	0	0	0	0	1	0	1	1	0	0	0	0	1	0
A00002	chr1	6696	C	T	0	0	0	1	1	0	1	1	0	0	1	0	1	0	1	0	1	0	0	0	0	0	0	1	1	1	1	1	0	0	0	0	0	0	0	1	0	1	1	0	0	0	0	1	0
A00003	chr1	6704	C	T	0	0	0	1	1	0	1	1	0	0	1	0	1	0	1	0	1	0	0	0	0	0	0	1	1	1	1	1	0	0	0	0	0	0	0	1	0	1	1	0	0	0	0	1	0
A00004	chr1	6899	T	C	0	0	0	1	1	0	1	1	0	0	1	0	1	0	1	0	1	0	0	0	0	0	0	1	1	1	1	1	0	0	0	0	0	0	0	1	0	1	1	0	0	0	0	1	0
A00005	chr1	6912	G	A	0	0	0	1	1	0	1	1	0	0	1	0	1	0	1	0	1	0	0	0	0	0	0	1	1	1	1	1	0	0	0	0	0	0	0	1	0	1	1	0	0	0	0	1	0
A00006	chr1	6935	A	G	0	0	0	1	1	0	1	1	0	0	1	0	1	0	1	0	1	0	0	0	0	0	0	1	1	1	1	1	0	0	0	0	0	0	0	1	0	1	1	0	0	0	0	1	0
A00007	chr1	7006	C	G	0	0	0	1	1	0	1	1	0	0	1	0	1	0	1	0	1	0	0	0	0	0	0	1	1	1	1	1	0	0	0	0	0	0	0	1	0	1	1	0	0	0	0	1	0
A00008	chr1	7027	C	T	0	0	0	1	1	0	1	1	0	0	1	0	1	0	1	0	1	0	0	0	0	0	0	1	1	1	1	1	0	0	0	0	0	0	0	1	0	1	1	0	0	0	0	1	0
A00009	chr1	7038	A	T	0	0	0	1	1	0	1	1	0	0	1	0	1	0	1	0	1	0	0	0	0	0	0	1	1	1	1	1	0	0	0	0	0	0	0	1	0	1	1	0	0	0	0	1	0
A00010	chr1	7050	A	G	0	0	0	1	1	0	1	1	0	0	1	0	1	0	1	0	1	0	0	0	0	0	0	1	1	1	1	1	0	0	0	0	0	0	0	1	0	1	1	0	0	0	0	1	0
A00011	chr1	7054	G	A	0	0	0	1	1	0	1	1	0	0	1	0	1	0	1	0	1	0	0	0	0	0	0	1	1	1	1	1	0	0	0	0	0	0	0	1	0	1	1	0	0	0	0	1	0
A00012	chr1	7057	A	G	0	0	0	1	1	0	1	1	0	0	1	0	1	0	1	0	1	0	0	0	0	0	0	1	1	1	1	1	0	0	0	0	0	0	0	1	0	1	1	0	0	0	0	1	0
A00013	chr1	7082	C	T	0	0	0	1	1	0	1	1	0	0	1	0	1	0	1	0	1	0	0	0	0	0	0	1	1	1	1	1	0	0	0	0	0	0	0	1	0	1	1	0	0	0	0	1	0
A00014	chr1	7085	G	A	0	0	0	1	1	0	1	1	0	0	1	0	1	0	1	0	1	0	0	0	0	0	0	1	1	1	1	1	0	0	0	0	0	0	0	1	0	1	1	0	0	0	0	1	0
A00015	chr1	7123	C	T	0	0	0	1	1	0	1	1	0	0	1	0	1	0	1	0	1	0	0	0	0	0	0	1	1	1	1	1	0	0	0	0	0	0	0	1	0	1	1	0	0	0	0	1	0
A00016	chr1	7179	G	A	0	0	0	1	1	0	1	1	0	0	1	0	1	0	1	0	1	0	0	0	0	0	0	1	1	1	1	1	0	0	0	0	0	0	0	1	0	1	1	0	0	0	0	1	0
A00017	chr1	7181	G	T	0	0	0	1	1	0	1	1	0	0	1	0	1	0	1	0	1	0	0	0	0	0	0	1	1	1	1	1	0	0	0	0	0	0	0	1	0	1	1	0	0	0	0	1	0
A00018	chr1	7220	G	A	0	0	0	1	1	0	1	1	0	0	1	0	1	0	1	0	1	0	0	0	0	0	0	1	1	1	1	1	0	0	0	0	0	0	0	1	0	1	1	0	0	0	0	1	0
A00019	chr1	7245	A	G	0	0	0	1	1	0	1	1	0	0	1	0	1	0	1	0	1	0	0	0	0	0	0	1	1	1	1	1	0	0	0	0	0	0	0	1	0	1	1	0	0	0	0	1	0
A00020	chr1	7268	A	C	0	0	0	1	1	0	1	1	0	0	1	0	1	0	1	0	1	0	0	0	0	0	0	1	1	1	1	1	0	0	0	0	0	0	0	1	0	1	1	0	0	0	0	1	0
A00021	chr1	7316	T	A	0	0	0	1	1	0	1	1	0	0	1	0	1	0	1	0	1	0	0	0	0	0	0	1	1	1	1	1	0	0	0	0	0	0	0	1	0	1	1	0	0	0	0	1	0
A00022	chr1	7321	C	T	0	0	0	1	1	0	1	1	0	0	1	0	1	0	1	0	1	0	0	0	0	0	0	1	1	1	1	1	0	0	0	0	0	0	0	1	0	1	1	0	0	0	0	1	0
A00023	chr1	7324	C	T	0	0	0	1	1	0	1	1	0	0	1	0	1	0	1	0	1	0	0	0	0	0	0	1	1	1	1	1	0	0	0	0	0	0	0	1	0	1	1	0	0	0	0	1	0
A00024	chr1	7341	C	T	0	0	0	1	1	0	1	1	0	0	1	0	1	0	1	0	1	0	0	0	0	0	0	1	1	1	1	1	0	0	0	0	0	0	0	1	0	1	1	0	0	0	0	1	0
A00025	chr1	8548	T	C	0	0	0	1	1	0	1	1	0	0	1	0	1	0	1	0	1	0	0	0	0	0	0	1	1	1	1	1	0	0	0	0	0	0	0	1	0	1	1	0	0	0	0	1	0
A00026	chr1	8568	C	T	0	0	0	1	1	0	1	1	0	0	1	0	1	0	1	0	1	0	0	0	0	0	0	1	1	1	1	1	0	0	0	0	0	0	0	1	0	1	1	0	0	0	0	1	0
A00027	chr1	8599	C	T	0	0	0	1	1	0	1	1	0	0	1	0	1	0	1	0	1	0	0	0	0	0	0	1	1	1	1	1	0	0	0	0	0	0	0	1	0	1	1	0	0	0	0	1	0
A00028	chr1	8662	T	C	0	0	0	1	1	0	1	1	0	0	1	0	1	0	1	0	1	0	0	0	0	0	0	1	1	1	1	1	0	0	0	0	0	0	0	1	0	1	1	0	0	0	0	1	0
A00029	chr1	8664	G	A	0	0	0	1	1	0	1	1	0	0	1	0	1	0	1	0	1	0	0	0	0	0	0	1	1	1	1	1	0	0	0	0	0	0	0	1	0	1	1	0	0	0	0	1	0
A00030	chr1	8681	C	T	0	0	0	1	1	0	1	1	0	0	1	0	1	0	1	0	1	0	0	0	0	0	0	1	1	1	1	1	0	0	0	0	0	0	0	1	0	1	1	0	0	0	0	1	0
A00031	chr1	8688	A	C	0	0	0	1	1	0	1	1	0	0	1	0	1	0	1	0	1	0	0	0	0	0	0	1	1	1	1	1	0	0	0	0	0	0	0	1	0	1	1	0	0	0	0	1	0
A00032	chr1	8697	T	C	0	0	0	1	1	0	1	1	0	0	1	0	1	0	1	0	1	0	0	0	0	0	0	1	1	1	1	1	0	0	0	0	0	0	0	1	0	1	1	0	0	0	0	1	0
A00033	chr1	8716	A	C	0	0	0	1	1	0	1	1	0	0	1	0	1	0	1	0	1	0	0	0	0	0	0	1	1	1	1	1	0	0	0	0	0	0	0	1	0	1	1	0	0	0	0	1	0
A00034	chr1	8753	T	A	0	0	0	1	1	0	1	1	0	0	1	0	1	0	1	0	1	0	0	0	0	0	0	1	1	1	1	1	0	0	0	0	0	0	0	1	0	1	1	0	0	0	0	1	0
A00035	chr1	8764	T	C	0	0	0	1	1	0	1	1	0	0	1	0	1	0	1	0	1	0	0	0	0	0	0	1	1	1	1	1	0	0	0	0	0	0	0	1	0	1	1	0	0	0	0	1	0
A00036	chr1	8818	A	G	0	0	0	1	1	0	1	1	0	0	1	0	1	0	1	0	1	0	0	0	0	0	0	1	1	1	1	1	0	0	0	0	0	0	0	1	0	1	1	0	0	0	0	1	0
A00037	chr1	8935	T	A	0	0	0	1	1	0	1	1	0	0	1	0	1	0	1	0	1	0	0	0	0	0	0	1	1	1	1	1	0	0	0	0	0	0	0	1	0	1	1	0	0	0	0	1	0
A00038	chr1	9007	T	A	0	0	0	1	1	0	1	1	0	0	1	0	1	0	1	0	1	0	0	0	0	0	0	1	1	1	1	1	0	0	0	0	0	0	0	1	0	1	1	0	0	0	0	1	0
A00039	chr1	9019	G	A	0	0	0	1	1	0	1	1	0	0	1	0	1	0	1	0	1	0	0	0	0	0	0	1	1	1	1	1	0	0	0	0	0	0	0	1	0	1	1	0	0	0	0	1	0
A00040	chr1	9036	C	T	0	0	0	1	1	0	1	1	0	0	1	0	1	0	1	0	1	0	0	0	0	0	0	1	1	1	1	1	0	0	0	0	0	0	0	1	0	1	1	0	0	0	0	1	0
A00041	chr1	9042	G	A	0	0	0	1	1	0	1	1	0	0	1	0	1	0	1	0	1	0	0	0	0	0	0	1	1	1	1	1	0	0	0	0	0	0	0	1	0	1	1	0	0	0	0	1	0
A00042	chr1	9061	A	T	0	0	0	1	1	0	1	1	0	0	1	0	1	0	1	0	1	0	0	0	0	0	0	1	1	1	1	1	0	0	0	0	0	0	0	1	0	1	1	0	0	0	0	1	0
A00043	chr1	9096	C	T	0	0	0	1	1	0	1	1	0	0	1	0	1	0	1	0	1	0	0	0	0	0	0	1	1	1	1	1	0	0	0	0	0	0	0	1	0	1	1	0	0	0	0	1	0
A00044	chr1	9162	C	T	0	0	0	1	1	0	1	1	0	0	1	0	1	0	1	0	1	0	0	0	0	0	0	1	1	1	1	1	0	0	0	0	0	0	0	1	0	1	1	0	0	0	0	1	0
A00045	chr1	9249	T	A	0	0	0	1	1	0	1	1	0	0	1	0	1	0	1	0	1	0	0	0	0	0	0	1	1	1	1	1	0	0	0	0	0	0	0	1	0	1	1	0	0	0	0	1	0
A00046	chr1	9287	T	C	0	0	0	1	1	0	1	1	0	0	1	0	1	0	1	0	1	0	0	0	0	0	0	1	1	1	1	1	0	0	0	0	0	0	0	1	0	1	1	0	0	0	0	1	0
A00047	chr1	9407	C	G	0	0	0	1	1	0	1	1	0	0	1	0	1	0	1	0	1	0	0	0	0	0	0	1	1	1	1	1	0	0	0	0	0	0	0	1	0	1	1	0	0	0	0	1	0
A00048	chr1	9448	C	T	0	0	0	1	1	0	1	1	0	0	1	0	1	0	1	0	1	0	0	0	0	0	0	1	1	1	1	1	0	0	0	0	0	0	0	1	0	1	1	0	0	0	0	1	0
A00049	chr1	9530	G	A	0	0	0	1	1	0	1	1	0	0	1	0	1	0	1	0	1	0	0	0	0	0	0	1	1	1	1	1	0	0	0	0	0	0	0	1	0	1	1	0	0	0	0	1	0
A00050	chr1	9563	C	T	0	0	0	1	1	0	1	1	0	0	1	0	1	0	1	0	1	0	0	0	0	0	0	1	1	1	1	1	0	0	0	0	0	0	0	1	0	1	1	0	0	0	0	1	0
A00051	chr1	9619	G	A	0	0	0	1	1	0	1	1	0	0	1	0	1	0	1	0	1	0	0	0	0	0	0	1	1	1	1	1	0	0	0	0	0	0	0	1	0	1	1	0	0	0	0	1	0
A00052	chr1	9628	A	G	0	0	0	1	1	0	1	1	0	0	1	0	1	0	1	0	1	0	0	0	0	0	0	1	1	1	1	1	0	0	0	0	0	0	0	1	0	1	1	0	0	0	0	1	0
A00053	chr1	9633	T	C	0	0	0	1	1	0	1	1	0	0	1	0	1	0	1	0	1	0	0	0	0	0	0	1	1	1	1	1	0	0	0	0	0	0	0	1	0	1	1	0	0	0	0	1	0
A00054	chr1	9700	A	G	0	0	0	1	1	0	1	1	0	0	1	0	1	0	1	0	1	0	0	0	0	0	0	1	1	1	1	1	0	0	0	0	0	0	0	1	0	1	1	0	0	0	0	1	0
A00055	chr1	9721	G	A	0	0	0	1	1	0	1	1	0	0	1	0	1	0	1	0	1	0	0	0	0	0	0	1	1	1	1	1	0	0	0	0	0	0	0	1	0	1	1	0	0	0	0	1	0
A00056	chr1	9727	G	T	0	0	0	1	1	0	1	1	0	0	1	0	1	0	1	0	1	0	0	0	0	0	0	1	1	1	1	1	0	0	0	0	0	0	0	1	0	1	1	0	0	0	0	1	0
A00057	chr1	9750	G	A	0	0	0	1	1	0	1	1	0	0	1	0	1	0	1	0	1	0	0	0	0	0	0	1	1	1	1	1	0	0	0	0	0	0	0	1	0	1	1	0	0	0	0	1	0
A00058	chr1	9771	T	C	0	0	0	1	1	0	1	1	0	0	1	0	1	0	1	0	1	0	0	0	0	0	0	1	1	1	1	1	0	0	0	0	0	0	0	1	0	1	1	0	0	0	0	1	0
A00059	chr1	9836	T	A	0	0	0	1	1	0	1	1	0	0	1	0	1	0	1	0	1	0	0	0	0	0	0	1	1	1	1	1	0	0	0	0	0	0	0	1	0	1	1	0	0	0	0	1	0
A00060	chr1	9860	T	A	0	0	0	1	1	0	1	1	0	0	1	0	1	0	1	0	1	0	0	0	0	0	0	1	1	1	1	1	0	0	0	0	0	0	0	1	0	1	1	0	0	0	0	1	0
A00061	chr1	9875	T	G	0	0	0	1	1	0	1	1	0	0	1	0	1	0	1	0	1	0	0	0	0	0	0	1	1	1	1	1	0	0	0	0	0	0	0	1	0	1	1	0	0	0	0	1	0
A00062	chr1	9964	T	A	0	0	0	1	1	0	1	1	0	0	1	0	1	0	1	0	1	0	0	0	0	0	0	1	1	1	1	1	0	0	0	0	0	0	0	1	0	1	1	0	0	0	0	1	0
A00063	chr1	9979	T	A	0	0	0	1	1	0	1	1	0	0	1	0	1	0	1	0	1	0	0	0	0	0	0	1	1	1	1	1	0	0	0	0	0	0	0	1	0	1	1	0	0	0	0	1	0
A00064	chr1	10041	A	G	0	0	0	1	1	0	1	1	0	0	1	0	1	0	1	0	1	0	0	0	0	0	0	1	1	1	1	1	0	0	0	0	0	0	0	1	0	1	1	0	0	0	0	1	0
A00065	chr1	10072	C	T	0	0	0	1	1	0	1	1	0	0	1	0	1	0	1	0	1	0	0	0	0	0	0	1	1	1	1	1	0	0	0	0	0	0	0	1	0	1	1	0	0	0	0	1	0
A00066	chr1	10173	A	G	0	0	0	1	1	0	1	1	0	0	1	0	1	0	1	0	1	0	0	0	0	0	0	1	1	1	1	1	0	0	0	0	0	0	0	1	0	1	1	0	0	0	0	1	0
A00067	chr1	10177	T	C	0	0	0	1	1	0	1	1	0	0	1	0	1	0	1	0	1	0	0	0	0	0	0	1	1	1	1	1	0	0	0	0	0	0	0	1	0	1	1	0	0	0	0	1	0
A00068	chr1	10188	C	T	0	0	0	1	1	0	1	1	0	0	1	0	1	0	1	0	1	0	0	0	0	0	0	1	1	1	1	1	0	0	0	0	0	0	0	1	0	1	1	0	0	0	0	1	0
A00069	chr1	10225	G	A	0	0	0	1	1	0	1	1	0	0	1	0	1	0	1	0	1	0	0	0	0	0	0	1	1	1	1	1	0	0	0	0	0	0	0	1	0	1	1	0	0	0	0	1	0
A00070	chr1	10227	G	A	0	0	0	1	1	0	1	1	0	0	1	0	1	0	1	0	1	0	0	0	0	0	0	1	1	1	1	1	0	0	0	0	0	0	0	1	0	1	1	0	0	0	0	1	0
A00071	chr1	10263	G	A	0	0	0	1	1	0	1	1	0	0	1	0	1	0	1	0	1	0	0	0	0	0	0	1	1	1	1	1	0	0	0	0	0	0	0	1	0	1	1	0	0	0	0	1	0
A00072	chr1	10279	C	T	0	0	0	1	1	0	1	1	0	0	1	0	1	0	1	0	1	0	0	0	0	0	0	1	1	1	1	1	0	0	0	0	0	0	0	1	0	1	1	0	0	0	0	1	0
A00073	chr1	10297	A	T	0	0	0	1	1	0	1	1	0	0	1	0	1	0	1	0	1	0	0	0	0	0	0	1	1	1	1	1	0	0	0	0	0	0	0	1	0	1	1	0	0	0	0	1	0
A00074	chr1	10346	T	C	0	0	0	1	1	0	1	1	0	0	1	0	1	0	1	0	1	0	0	0	0	0	0	1	1	1	1	1	0	0	0	0	0	0	0	1	0	1	1	0	0	0	0	1	0
A00075	chr1	10452	C	T	0	0	0	1	1	0	1	1	0	0	1	0	1	0	1	0	1	0	0	0	0	0	0	1	1	1	1	1	0	0	0	0	0	0	0	1	0	1	1	0	0	0	0	1	0
A00076	chr1	10514	G	A	0	0	0	1	1	0	1	1	0	0	1	0	1	0	1	0	1	0	0	0	0	0	0	1	1	1	1	1	0	0	0	0	0	0	0	1	0	1	1	0	0	0	0	1	0
A00077	chr1	10586	T	G	0	0	0	1	1	0	1	1	0	0	1	0	1	0	1	0	1	0	0	0	0	0	0	1	1	1	1	1	0	0	0	0	0	0	0	1	0	1	1	0	0	0	0	1	0
A00078	chr1	10601	A	C	0	0	0	1	1	0	1	1	0	0	1	0	1	0	1	0	1	0	0	0	0	0	0	1	1	1	1	1	0	0	0	0	0	0	0	1	0	1	1	0	0	0	0	1	0
A00079	chr1	10646	T	C	0	0	0	1	1	0	1	1	0	0	1	0	1	0	1	0	1	0	0	0	0	0	0	1	1	1	1	1	0	0	0	0	0	0	0	1	0	1	1	0	0	0	0	1	0
A00080	chr1	10748	C	T	0	0	0	1	1	0	1	1	0	0	1	0	1	0	1	0	1	0	0	0	0	0	0	1	1	1	1	1	0	0	0	0	0	0	0	1	0	1	1	0	0	0	0	1	0
A00081	chr1	10823	G	A	0	0	0	1	1	0	1	1	0	0	1	0	1	0	1	0	1	0	0	0	0	0	0	1	1	1	1	1	0	0	0	0	0	0	0	1	0	1	1	0	0	0	0	1	0
A00082	chr1	10856	C	T	0	0	0	1	1	0	1	1	0	0	1	0	1	0	1	0	1	0	0	0	0	0	0	1	1	1	1	1	0	0	0	0	0	0	0	1	0	1	1	0	0	0	0	1	0
A00083	chr1	10913	A	G	0	0	0	1	1	0	1	1	0	0	1	0	1	0	1	0	1	0	0	0	0	0	0	1	1	1	1	1	0	0	0	0	0	0	0	1	0	1	1	0	0	0	0	1	0
A00084	chr1	11103	C	T	0	0	0	1	1	0	1	1	0	0	1	0	1	0	1	0	1	0	0	0	0	0	0	1	1	1	1	1	0	0	0	0	0	0	0	1	0	1	1	0	0	0	0	1	0
A00085	chr1	11513	A	G	0	0	0	1	1	0	1	1	0	0	1	0	1	0	1	0	1	0	0	0	0	0	0	1	1	1	1	1	0	0	0	0	0	0	0	1	0	1	1	0	0	0	0	1	0
A00086	chr1	11516	A	G	0	0	0	1	1	0	1	1	0	0	1	0	1	0	1	0	1	0	0	0	0	0	0	1	1	1	1	1	0	0	0	0	0	0	0	1	0	1	1	0	0	0	0	1	0
A00087	chr1	11522	C	G	0	0	0	1	1	0	1	1	0	0	1	0	1	0	1	0	1	0	0	0	0	0	0	1	1	1	1	1	0	0	0	0	0	0	0	1	0	1	1	0	0	0	0	1	0
A00088	chr1	11597	A	C	0	0	0	1	1	0	1	1	0	0	1	0	1	0	1	0	1	0	0	0	0	0	0	1	1	1	1	1	0	0	0	0	0	0	0	1	0	1	1	0	0	0	0	1	0
A00089	chr1	11861	G	A	0	0	0	1	1	0	1	1	0	0	1	0	1	0	1	0	1	0	0	0	0	0	0	1	1	1	1	1	0	0	0	0	0	0	0	1	0	1	1	0	0	0	0	1	0
A00090	chr1	11886	G	A	0	0	0	1	1	0	1	1	0	0	1	0	1	0	1	0	1	0	0	0	0	0	0	1	1	1	1	1	0	0	0	0	0	0	0	1	0	1	1	0	0	0	0	1	0
A00091	chr1	12061	C	T	0	0	0	1	1	0	1	1	0	0	1	0	1	0	1	0	1	0	0	0	0	0	0	1	1	1	1	1	0	0	0	0	0	0	0	1	0	1	1	0	0	0	0	1	0
A00092	chr1	12310	C	T	0	0	0	1	1	0	1	1	0	0	1	0	1	0	1	0	1	0	0	0	0	0	0	1	1	1	1	1	0	0	0	0	0	0	0	1	0	1	1	0	0	0	0	1	0
A00093	chr1	13035	G	A	0	0	0	1	1	0	1	1	0	0	1	0	1	0	1	0	1	0	0	0	0	0	0	1	1	1	1	1	0	0	0	0	0	0	0	1	0	1	1	0	0	0	0	1	0
A00094	chr1	13249	G	A	0	0	0	1	1	0	1	1	0	0	1	0	1	0	1	0	1	0	0	0	0	0	0	1	1	1	1	1	0	0	0	0	0	0	0	1	0	1	1	0	0	0	0	1	0
A00095	chr1	13275	A	G	0	0	0	1	1	0	1	1	0	0	1	0	1	0	1	0	1	0	0	0	0	0	0	1	1	1	1	1	0	0	0	0	0	0	0	1	0	1	1	0	0	0	0	1	0
A00096	chr1	13473	C	T	0	0	0	1	1	0	1	1	0	0	1	0	1	0	1	0	1	0	0	0	0	0	0	1	1	1	1	1	0	0	0	0	0	0	0	1	0	1	1	0	0	0	0	1	0
A00097	chr1	13864	G	A	0	0	0	1	1	0	1	1	0	0	1	0	1	0	1	0	1	0	0	0	0	0	0	1	1	1	1	1	0	0	0	0	0	0	0	1	0	1	1	0	0	0	0	1	0
A00098	chr1	13928	A	T	0	0	0	1	1	0	1	1	0	0	1	0	1	0	1	0	1	0	0	0	0	0	0	1	1	1	1	1	0	0	0	0	0	0	0	1	0	1	1	0	0	0	0	1	0
A00099	chr1	14037	C	T	0	0	0	1	1	0	1	1	0	0	1	0	1	0	1	0	1	0	0	0	0	0	0	1	1	1	1	1	0	0	0	0	0	0	0	1	0	1	1	0	0	0	0	1	0
A00100	chr1	14437	T	C	0	0	0	1	1	0	1	1	0	0	1	0	1	0	1	0	1	0	0	0	0	0	0	1	1	1	1	1	0	0	0	0	0	0	0	1	0	1	1	0	0	0	0	1	0
A00101	chr1	14467	G	A	0	0	0	1	1	0	1	1	0	0	1	0	1	0	1	0	1	0	0	0	0	0	0	1	1	1	1	1	0	0	0	0	0	0	0	1	0	1	1	0	0	0	0	1	0
A00102	chr1	14550	A	G	0	0	0	1	1	0	1	1	0	0	1	0	1	0	1	0	1	0	0	0	0	0	0	1	1	1	1	1	0	0	0	0	0	0	0	1	0	1	1	0	0	0	0	1	0
A00103	chr1	14612	C	G	0	0	0	1	1	0	1	1	0	0	1	0	1	0	1	0	1	0	0	0	0	0	0	1	1	1	1	1	0	0	0	0	0	0	0	1	0	1	1	0	0	0	0	1	0
A00104	chr1	14703	C	T	0	0	0	1	1	0	1	1	0	0	1	0	1	0	1	0	1	0	0	0	0	0	0	1	1	1	1	1	0	0	0	0	0	0	0	1	0	1	1	0	0	0	0	1	0
A00105	chr1	14752	C	A	0	0	0	1	1	0	1	1	0	0	1	0	1	0	1	0	1	0	0	0	0	0	0	1	1	1	1	1	0	0	0	0	0	0	0	1	0	1	1	0	0	0	0	1	0
A00106	chr1	14815	G	A	0	0	0	1	1	0	1	1	0	0	1	0	1	0	1	0	1	0	0	0	0	0	0	1	1	1	1	1	0	0	0	0	0	0	0	1	0	1	1	0	0	0	0	1	0
A00107	chr1	14864	T	A	0	0	0	1	1	0	1	1	0	0	1	0	1	0	1	0	1	0	0	0	0	0	0	1	1	1	1	1	0	0	0	0	0	0	0	1	0	1	1	0	0	0	0	1	0
A00108	chr1	15002	A	G	0	0	0	1	1	0	1	1	0	0	1	0	1	0	1	0	1	0	0	0	0	0	0	1	1	1	1	1	0	0	0	0	0	0	0	1	0	1	1	0	0	0	0	1	0
A00109	chr1	15748	T	G	0	0	0	1	1	0	1	1	0	0	1	0	1	0	1	0	1	0	0	0	0	0	0	1	1	1	1	1	0	0	0	0	0	0	0	1	0	1	1	0	0	0	0	1	0
A00110	chr1	15821	G	A	0	0	0	1	1	0	1	1	0	0	1	0	1	0	1	0	1	0	0	0	0	0	0	1	1	1	1	1	0	0	0	0	0	0	0	1	0	1	1	0	0	0	0	1	0
A00111	chr1	15840	C	A	0	0	0	1	1	0	1	1	0	0	1	0	1	0	1	0	1	0	0	0	0	0	0	1	1	1	1	1	0	0	0	0	0	0	0	1	0	1	1	0	0	0	0	1	0
A00112	chr1	15904	T	C	0	0	0	1	1	0	1	1	0	0	1	0	1	0	1	0	1	0	0	0	0	0	0	1	1	1	1	1	0	0	0	0	0	0	0	1	0	1	1	0	0	0	0	1	0
A00113	chr1	15917	A	G	0	0	0	1	1	0	1	1	0	0	1	0	1	0	1	0	1	0	0	0	0	0	0	1	1	1	1	1	0	0	0	0	0	0	0	1	0	1	1	0	0	0	0	1	0
A00114	chr1	15933	C	T	0	0	0	1	1	0	1	1	0	0	1	0	1	0	1	0	1	0	0	0	0	0	0	1	1	1	1	1	0	0	0	0	0	0	0	1	0	1	1	0	0	0	0	1	0
A00115	chr1	16018	G	A	0	0	0	1	1	0	1	1	0	0	1	0	1	0	1	0	1	0	0	0	0	0	0	1	1	1	1	1	0	0	0	0	0	0	0	1	0	1	1	0	0	0	0	1	0
A00116	chr1	16019	A	C	0	0	0	1	1	0	1	1	0	0	1	0	1	0	1	0	1	0	0	0	0	0	0	1	1	1	1	1	0	0	0	0	0	0	0	1	0	1	1	0	0	0	0	1	0
A00117	chr1	16158	A	C	0	0	0	1	1	0	1	1	0	0	1	0	1	0	1	0	1	0	0	0	0	0	0	1	1	1	1	1	0	0	0	0	0	0	0	1	0	1	1	0	0	0	0	1	0
A00118	chr1	16177	G	T	0	0	0	1	1	0	1	1	0	0	1	0	1	0	1	0	1	0	0	0	0	0	0	1	1	1	1	1	0	0	0	0	0	0	0	1	0	1	1	0	0	0	0	1	0
A00119	chr1	16403	C	T	0	0	0	1	1	0	1	1	0	0	1	0	1	0	1	0	1	0	0	0	0	0	0	1	1	1	1	1	0	0	0	0	0	0	0	1	0	1	1	0	0	0	0	1	0
A00120	chr1	16534	A	G	0	0	0	1	1	0	1	1	0	0	1	0	1	0	1	0	1	0	0	0	0	0	0	1	1	1	1	1	0	0	0	0	0	0	0	1	0	1	1	0	0	0	0	1	0
A00121	chr1	16597	T	G	0	0	0	1	1	0	1	1	0	0	1	0	1	0	1	0	1	0	0	0	0	0	0	1	1	1	1	1	0	0	0	0	0	0	0	1	0	1	1	0	0	0	0	1	0
A00122	chr1	16665	C	T	0	0	0	1	1	0	1	1	0	0	1	0	1	0	1	0	1	0	0	0	0	0	0	1	1	1	1	1	0	0	0	0	0	0	0	1	0	1	1	0	0	0	0	1	0
A00123	chr1	16907	T	C	0	0	0	1	1	0	1	1	0	0	1	0	1	0	1	0	1	0	0	0	0	0	0	1	1	1	1	1	0	0	0	0	0	0	0	1	0	1	1	0	0	0	0	1	0
A00124	chr1	17090	G	A	0	0	0	1	1	0	1	1	0	0	1	0	1	0	1	0	1	0	0	0	0	0	0	1	1	1	1	1	0	0	0	0	0	0	0	1	0	1	1	0	0	0	0	1	0
A00125	chr1	17098	G	A	0	0	0	1	1	0	1	1	0	0	1	0	1	0	1	0	1	0	0	0	0	0	0	1	1	1	1	1	0	0	0	0	0	0	0	1	0	1	1	0	0	0	0	1	0
A00126	chr1	17150	A	G	0	0	0	1	1	0	1	1	0	0	1	0	1	0	1	0	1	0	0	0	0	0	0	1	1	1	1	1	0	0	0	0	0	0	0	1	0	1	1	0	0	0	0	1	0
A00127	chr1	17212	C	T	0	0	0	1	1	0	1	1	0	0	1	0	1	0	1	0	1	0	0	0	0	0	0	1	1	1	1	1	0	0	0	0	0	0	0	1	0	1	1	0	0	0	0	1	0
A00128	chr1	17441	C	T	0	0	0	1	1	0	1	1	0	0	1	0	1	0	1	0	1	0	0	0	0	0	0	1	1	1	1	1	0	0	0	0	0	0	0	1	0	1	1	0	0	0	0	1	0
A00129	chr1	17513	G	A	0	0	0	1	1	0	1	1	0	0	1	0	1	0	1	0	1	0	0	0	0	0	0	1	1	1	1	1	0	0	0	0	0	0	0	1	0	1	1	0	0	0	0	1	0
A00130	chr1	17549	A	G	0	0	0	1	1	0	1	1	0	0	1	0	1	0	1	0	1	0	0	0	0	0	0	1	1	1	1	1	0	0	0	0	0	0	0	1	0	1	1	0	0	0	0	1	0
A00131	chr1	17611	C	T	0	0	0	1	1	0	1	1	0	0	1	0	1	0	1	0	1	0	0	0	0	0	0	1	1	1	1	1	0	0	0	0	0	0	0	1	0	1	1	0	0	0	0	1	0
A00132	chr1	17634	T	A	0	0	0	1	1	0	1	1	0	0	1	0	1	0	1	0	1	0	0	0	0	0	0	1	1	1	1	1	0	0	0	0	0	0	0	1	0	1	1	0	0	0	0	1	0
A00133	chr1	17702	T	C	0	0	0	1	1	0	1	1	0	0	1	0	1	0	1	0	1	0	0	0	0	0	0	1	1	1	1	1	0	0	0	0	0	0	0	1	0	1	1	0	0	0	0	1	0
A00134	chr1	18556	C	G	0	0	0	1	1	0	1	1	0	0	1	0	1	0	1	0	1	0	0	0	0	0	0	1	1	1	1	1	0	0	0	0	0	0	0	1	0	1	1	0	0	0	0	1	0
A00135	chr1	18944	T	C	0	0	0	1	1	0	1	1	0	0	1	0	1	0	1	0	1	0	0	0	0	0	0	1	1	1	1	1	0	0	0	0	0	0	0	1	0	1	1	0	0	0	0	1	0
A00136	chr1	18987	C	T	0	0	0	1	1	0	1	1	0	0	1	0	1	0	1	0	1	0	0	0	0	0	0	1	1	1	1	1	0	0	0	0	0	0	0	1	0	1	1	0	0	0	0	1	0
A00137	chr1	19100	C	A	0	0	0	1	1	0	1	1	0	0	1	0	1	0	1	0	1	0	0	0	0	0	0	1	1	1	1	1	0	0	0	0	0	0	0	1	0	1	1	0	0	0	0	1	0
A00138	chr1	19220	C	T	0	0	0	1	1	0	1	1	0	0	1	0	1	0	1	0	1	0	0	0	0	0	0	1	1	1	1	1	0	0	0	0	0	0	0	1	0	1	1	0	0	0	0	1	0
A00139	chr1	20070	C	T	0	0	0	1	1	0	1	1	0	0	1	0	1	0	1	0	1	0	0	0	0	0	0	1	1	1	1	1	0	0	0	0	0	0	0	1	0	1	1	0	0	0	0	1	0
A00140	chr1	20700	A	T	0	0	0	1	1	0	1	1	0	0	1	0	1	0	1	0	1	0	0	0	0	0	0	1	1	1	1	1	0	0	0	0	0	0	0	1	0	1	1	0	0	0	0	1	0
A00141	chr1	20856	G	A	0	0	0	1	1	0	1	1	0	0	1	0	1	0	1	0	1	0	0	0	0	0	0	1	1	1	1	1	0	0	0	0	0	0	0	1	0	1	1	0	0	0	0	1	0
A00142	chr1	21069	G	A	0	0	0	1	1	0	1	1	0	0	1	0	1	0	1	0	1	0	0	0	0	0	0	1	1	1	1	1	0	0	0	0	0	0	0	1	0	1	1	0	0	0	0	1	0
A00143	chr1	21078	G	T	0	0	0	1	1	0	1	1	0	0	1	0	1	0	1	0	1	0	0	0	0	0	0	1	1	1	1	1	0	0	0	0	0	0	0	1	0	1	1	0	0	0	0	1	0
A00144	chr1	21129	A	G	0	0	0	1	1	0	1	1	0	0	1	0	1	0	1	0	1	0	0	0	0	0	0	1	1	1	1	1	0	0	0	0	0	0	0	1	0	1	1	0	0	0	0	1	0
A00145	chr1	21439	G	A	0	0	0	1	1	0	1	1	0	0	1	0	1	0	1	0	1	0	0	0	0	0	0	1	1	1	1	1	0	0	0	0	0	0	0	1	0	1	1	0	0	0	0	1	0
A00146	chr1	21647	C	G	0	0	0	1	1	0	1	1	0	0	1	0	1	0	1	0	1	0	0	0	0	0	0	1	1	1	1	1	0	0	0	0	0	0	0	1	0	1	1	0	0	0	0	1	0
A00147	chr1	21665	C	G	0	0	0	1	1	0	1	1	0	0	1	0	1	0	1	0	1	0	0	0	0	0	0	1	1	1	1	1	0	0	0	0	0	0	0	1	0	1	1	0	0	0	0	1	0
A00148	chr1	21682	A	C	0	0	0	1	1	0	1	1	0	0	1	0	1	0	1	0	1	0	0	0	0	0	0	1	1	1	1	1	0	0	0	0	0	0	0	1	0	1	1	0	0	0	0	1	0
A00149	chr1	21699	C	G	0	0	0	1	1	0	1	1	0	0	1	0	1	0	1	0	1	0	0	0	0	0	0	1	1	1	1	1	0	0	0	0	0	0	0	1	0	1	1	0	0	0	0	1	0
A00150	chr1	21883	A	G	0	0	0	1	1	0	1	1	0	0	1	0	1	0	1	0	1	0	0	0	0	0	0	1	1	1	1	1	0	0	0	0	0	0	0	1	0	1	1	0	0	0	0	1	0
A00151	chr1	21953	G	A	0	0	0	1	1	0	1	1	0	0	1	0	1	0	1	0	1	0	0	0	0	0	0	1	1	1	1	1	0	0	0	0	0	0	0	1	0	1	1	0	0	0	0	1	0
A00152	chr1	21956	A	G	0	0	0	1	1	0	1	1	0	0	1	0	1	0	1	0	1	0	0	0	0	0	0	1	1	1	1	1	0	0	0	0	0	0	0	1	0	1	1	0	0	0	0	1	0
A00153	chr1	22049	A	C	0	0	0	1	1	0	1	1	0	0	1	0	1	0	1	0	1	0	0	0	0	0	0	1	1	1	1	1	0	0	0	0	0	0	0	1	0	1	1	0	0	0	0	1	0
A00154	chr1	22210	T	C	0	0	0	1	1	0	1	1	0	0	1	0	1	0	1	0	1	0	0	0	0	0	0	1	1	1	1	1	0	0	0	0	0	0	0	1	0	1	1	0	0	0	0	1	0
A00155	chr1	22256	G	A	0	0	0	1	1	0	1	1	0	0	1	0	1	0	1	0	1	0	0	0	0	0	0	1	1	1	1	1	0	0	0	0	0	0	0	1	0	1	1	0	0	0	0	1	0
A00156	chr1	22410	G	A	0	0	0	1	1	0	1	1	0	0	1	0	1	0	1	0	1	0	0	0	0	0	0	1	1	1	1	1	0	0	0	0	0	0	0	1	0	1	1	0	0	0	0	1	0
A00157	chr1	22418	G	A	0	0	0	1	1	0	1	1	0	0	1	0	1	0	1	0	1	0	0	0	0	0	0	1	1	1	1	1	0	0	0	0	0	0	0	1	0	1	1	0	0	0	0	1	0
A00158	chr1	22639	A	G	0	0	0	1	1	0	1	1	0	0	1	0	1	0	1	0	1	0	0	0	0	0	0	1	1	1	1	1	0	0	0	0	0	0	0	1	0	1	1	0	0	0	0	1	0
A00159	chr1	22683	T	A	0	0	0	1	1	0	1	1	0	0	1	0	1	0	1	0	1	0	0	0	0	0	0	1	1	1	1	1	0	0	0	0	0	0	0	1	0	1	1	0	0	0	0	1	0
A00160	chr1	22696	T	C	0	0	0	1	1	0	1	1	0	0	1	0	1	0	1	0	1	0	0	0	0	0	0	1	1	1	1	1	0	0	0	0	0	0	0	1	0	1	1	0	0	0	0	1	0
A00161	chr1	22747	T	A	0	0	0	1	1	0	1	1	0	0	1	0	1	0	1	0	1	0	0	0	0	0	0	1	1	1	1	1	0	0	0	0	0	0	0	1	0	1	1	0	0	0	0	1	0
A00162	chr1	22756	C	T	0	0	0	1	1	0	1	1	0	0	1	0	1	0	1	0	1	0	0	0	0	0	0	1	1	1	1	1	0	0	0	0	0	0	0	1	0	1	1	0	0	0	0	1	0
A00163	chr1	22895	A	C	0	0	0	1	1	0	1	1	0	0	1	0	1	0	1	0	1	0	0	0	0	0	0	1	1	1	1	1	0	0	0	0	0	0	0	1	0	1	1	0	0	0	0	1	0
A00164	chr1	22945	A	G	0	0	0	1	1	0	1	1	0	0	1	0	1	0	1	0	1	0	0	0	0	0	0	1	1	1	1	1	0	0	0	0	0	0	0	1	0	1	1	0	0	0	0	1	0
A00165	chr1	22972	T	C	0	0	0	1	1	0	1	1	0	0	1	0	1	0	1	0	1	0	0	0	0	0	0	1	1	1	1	1	0	0	0	0	0	0	0	1	0	1	1	0	0	0	0	1	0
A00166	chr1	22997	T	C	0	0	0	1	1	0	1	1	0	0	1	0	1	0	1	0	1	0	0	0	0	0	0	1	1	1	1	1	0	0	0	0	0	0	0	1	0	1	1	0	0	0	0	1	0
A00167	chr1	23144	C	G	0	0	0	1	1	0	1	1	0	0	1	0	1	0	1	0	1	0	0	0	0	0	0	1	1	1	1	1	0	0	0	0	0	0	0	1	0	1	1	0	0	0	0	1	0
A00168	chr1	23286	G	A	0	0	0	1	1	0	1	1	0	0	1	0	1	0	1	0	1	0	0	0	0	0	0	1	1	1	1	1	0	0	0	0	0	0	0	1	0	1	1	0	0	0	0	1	0
A00169	chr1	23346	C	G	0	0	0	1	1	0	1	1	0	0	1	0	1	0	1	0	1	0	0	0	0	0	0	1	1	1	1	1	0	0	0	0	0	0	0	1	0	1	1	0	0	0	0	1	0
A00170	chr1	23560	T	A	0	0	0	1	1	0	1	1	0	0	1	0	1	0	1	0	1	0	0	0	0	0	0	1	1	1	1	1	0	0	0	0	0	0	0	1	0	1	1	0	0	0	0	1	0
A00171	chr1	23822	T	C	0	0	0	1	1	0	1	1	0	0	1	0	1	0	1	0	1	0	0	0	0	0	0	1	1	1	1	1	0	0	0	0	0	0	0	1	0	1	1	0	0	0	0	1	0
A00172	chr1	23885	A	G	0	0	0	1	1	0	1	1	0	0	1	0	1	0	1	0	1	0	0	0	0	0	0	1	1	1	1	1	0	0	0	0	0	0	0	1	0	1	1	0	0	0	0	1	0
A00173	chr1	23905	T	G	0	0	0	1	1	0	1	1	0	0	1	0	1	0	1	0	1	0	0	0	0	0	0	1	1	1	1	1	0	0	0	0	0	0	0	1	0	1	1	0	0	0	0	1	0
A00174	chr1	23948	G	A	0	0	0	1	1	0	1	1	0	0	1	0	1	0	1	0	1	0	0	0	0	0	0	1	1	1	1	1	0	0	0	0	0	0	0	1	0	1	1	0	0	0	0	1	0
A00175	chr1	23959	A	G	0	0	0	1	1	0	1	1	0	0	1	0	1	0	1	0	1	0	0	0	0	0	0	1	1	1	1	1	0	0	0	0	0	0	0	1	0	1	1	0	0	0	0	1	0
A00176	chr1	24073	G	C	0	0	0	1	1	0	1	1	0	0	1	0	1	0	1	0	1	0	0	0	0	0	0	1	1	1	1	1	0	0	0	0	0	0	0	1	0	1	1	0	0	0	0	1	0
A00177	chr1	24176	C	G	0	0	0	1	1	0	1	1	0	0	1	0	1	0	1	0	1	0	0	0	0	0	0	1	1	1	1	0	0	0	0	0	0	0	0	1	0	1	1	0	0	0	0	1	0
A00178	chr1	24197	G	A	0	0	0	1	1	0	1	1	0	0	1	0	1	0	1	0	1	0	0	0	0	0	0	1	1	1	1	0	0	0	0	0	0	0	0	1	0	1	1	0	0	0	0	1	0
A00179	chr1	24214	C	T	0	0	0	1	1	0	1	1	0	0	1	0	1	0	1	0	1	0	0	0	0	0	0	1	1	1	1	0	0	0	0	0	0	0	0	1	0	1	1	0	0	0	0	1	0
A00180	chr1	24243	T	C	0	0	0	1	1	0	1	1	0	0	1	0	1	0	1	0	1	0	0	0	0	0	0	1	1	1	1	0	0	0	0	0	0	0	0	1	0	1	1	0	0	0	0	1	0
A00181	chr1	24499	G	T	0	0	0	1	1	0	1	1	0	0	1	0	1	0	1	0	1	0	0	0	0	0	0	1	1	1	1	0	0	0	0	0	0	0	0	1	0	1	1	0	0	0	0	1	0
A00182	chr1	24637	C	A	0	0	0	1	1	0	1	1	0	0	1	0	1	0	1	0	1	0	0	0	0	0	0	1	1	1	1	0	0	0	0	0	0	0	0	1	0	1	1	0	0	0	0	1	0
A00183	chr1	24638	C	T	0	0	0	1	1	0	1	1	0	0	1	0	1	0	1	0	1	0	0	0	0	0	0	1	1	1	1	0	0	0	0	0	0	0	0	1	0	1	1	0	0	0	0	1	0
A00184	chr1	24969	G	A	0	0	0	1	1	0	1	1	0	0	1	0	1	0	1	0	1	0	0	0	0	0	0	1	1	1	1	0	0	0	0	0	0	0	0	1	0	1	1	0	0	0	0	1	0
A00185	chr1	25143	A	G	0	0	0	1	1	0	1	1	0	0	1	0	1	0	1	0	1	0	0	0	0	0	0	1	1	1	1	0	0	0	0	0	0	0	0	1	0	1	1	0	0	0	0	1	0
A00186	chr1	25309	T	C	0	0	0	1	1	0	1	1	0	0	1	0	1	0	1	0	1	0	0	0	0	0	0	1	1	1	1	0	0	0	0	0	0	0	0	1	0	1	1	0	0	0	0	1	0
A00187	chr1	25450	G	A	0	0	0	1	1	0	1	1	0	0	1	0	1	0	1	0	1	0	0	0	0	0	0	1	1	1	1	0	0	0	0	0	0	0	0	1	0	1	1	0	0	0	0	1	0
A00188	chr1	25598	G	T	0	0	0	1	1	0	1	1	0	0	1	0	1	0	1	0	1	0	0	0	0	0	0	1	1	1	1	0	0	0	0	0	0	0	0	1	0	1	1	0	0	0	0	1	0
A00189	chr1	25669	T	C	0	0	0	1	1	0	1	1	0	0	1	0	1	0	1	0	1	0	0	0	0	0	0	1	1	1	1	0	0	0	0	0	0	0	0	1	0	1	1	0	0	0	0	1	0
A00190	chr1	25742	A	G	0	0	0	1	1	0	1	1	0	0	1	0	1	0	1	0	1	0	0	0	0	0	0	1	1	1	1	0	0	0	0	0	0	0	0	1	0	1	1	0	0	0	0	1	0
A00191	chr1	25761	A	G	0	0	0	1	1	0	1	1	0	0	1	0	1	0	1	0	1	0	0	0	0	0	0	1	1	1	1	0	0	0	0	0	0	0	0	1	0	1	1	0	0	0	0	1	0
A00192	chr1	25888	T	C	0	0	0	1	1	0	1	1	0	0	1	0	1	0	1	0	1	0	0	0	0	0	0	1	1	1	1	0	0	0	0	0	0	0	0	1	0	1	1	0	0	0	0	1	0
A00193	chr1	26486	G	A	0	0	0	1	1	0	1	1	0	0	1	0	1	0	1	0	1	0	0	0	0	0	0	1	1	1	1	0	0	0	0	0	0	0	0	1	0	1	1	0	0	0	0	1	0
A00194	chr1	26550	A	G	0	0	0	1	1	0	1	1	0	0	1	0	1	0	1	0	1	0	0	0	0	0	0	1	1	1	1	0	0	0	0	0	0	0	0	1	0	1	1	0	0	0	0	1	0
A00195	chr1	26638	C	T	0	0	0	1	1	0	1	1	0	0	1	0	1	0	1	0	1	0	0	0	0	0	0	1	1	1	1	0	0	0	0	0	0	0	0	1	0	1	1	0	0	0	0	1	0
A00196	chr1	26776	C	T	0	0	0	1	1	0	1	1	0	0	1	0	1	0	1	0	1	0	0	0	0	0	0	1	1	1	1	0	0	0	0	0	0	0	0	1	0	1	1	0	0	0	0	1	0
A00197	chr1	27338	A	G	0	0	0	1	1	0	1	1	0	0	1	0	1	0	1	0	1	0	0	0	0	0	0	1	1	1	1	0	0	0	0	0	0	0	0	1	0	1	1	0	0	0	0	1	0
A00198	chr1	27460	T	A	0	0	0	1	1	0	1	1	0	0	1	0	1	0	1	0	1	0	0	0	0	0	0	1	1	1	1	0	0	0	0	0	0	0	0	1	0	1	1	0	0	0	0	1	0
A00199	chr1	27536	T	C	0	0	0	1	1	0	1	1	0	0	1	0	1	0	1	0	1	0	0	0	0	0	0	1	1	1	1	0	0	0	0	0	0	0	0	1	0	1	1	0	0	0	0	1	0
A00200	chr1	27562	T	C	0	0	0	1	1	0	1	1	0	0	1	0	1	0	1	0	1	0	0	0	0	0	0	1	1	1	1	0	0	0	0	0	0	0	0	1	0	1	1	0	0	0	0	1	0
A00201	chr1	27588	T	G	0	0	0	1	1	0	1	1	0	0	1	0	1	0	1	0	1	0	0	0	0	0	0	1	1	1	1	0	0	0	0	0	0	0	0	1	0	1	1	0	0	0	0	1	0
A00202	chr1	27723	A	G	0	0	0	1	1	0	1	1	0	0	1	0	1	0	1	0	1	0	0	0	0	0	0	1	1	1	1	0	0	0	0	0	0	0	0	1	0	1	1	0	0	0	0	1	0
A00203	chr1	27745	G	A	0	0	0	1	1	0	1	1	0	0	1	0	1	0	1	0	1	0	0	0	0	0	0	1	1	1	1	0	0	0	0	0	0	0	0	1	0	1	1	0	0	0	0	1	0
A00204	chr1	27992	G	A	0	0	0	1	1	0	1	1	0	0	1	0	1	0	1	0	1	0	0	0	0	0	0	1	1	1	1	0	0	0	0	0	0	0	0	1	0	1	1	0	0	0	0	1	0
A00205	chr1	28402	A	C	0	0	0	1	1	0	1	1	0	0	1	0	1	0	1	0	1	0	0	0	0	0	0	1	1	1	1	0	0	0	0	0	0	0	0	1	0	1	1	0	0	0	0	1	0
A00206	chr1	28838	G	A	0	0	0	1	1	0	1	1	0	0	1	0	1	0	1	0	1	0	0	0	0	0	0	1	1	1	1	0	0	0	0	0	0	0	0	1	0	1	1	0	0	0	0	1	0
A00207	chr1	29067	G	A	0	0	0	1	1	0	1	1	0	0	1	0	1	0	1	0	1	0	0	0	0	0	0	1	1	1	1	0	0	0	0	0	0	0	0	1	0	1	1	0	0	0	0	1	0
A00208	chr1	29436	T	C	0	0	0	1	1	0	1	1	0	0	1	0	1	0	1	0	1	0	0	0	0	0	0	1	1	1	1	0	0	0	0	0	0	0	0	1	0	1	1	0	0	0	0	1	0
A00209	chr1	29678	C	T	0	0	0	1	1	0	1	1	0	0	1	0	1	0	1	0	1	0	0	0	0	0	0	1	1	1	1	0	0	0	0	0	0	0	0	1	0	1	1	0	0	0	0	1	0
A00210	chr1	30128	A	G	0	0	0	1	1	0	1	1	0	0	1	0	1	0	1	0	1	0	0	0	0	0	0	1	1	1	1	0	0	0	0	0	0	0	0	1	0	1	1	0	0	0	0	1	0
A00211	chr1	30221	A	G	0	0	0	1	1	0	1	1	0	0	1	0	1	0	1	0	1	0	0	0	0	0	0	1	1	1	1	0	0	0	0	0	0	0	0	1	0	1	1	0	0	0	0	1	0
A00212	chr1	30865	C	G	0	0	0	1	1	0	1	1	0	0	1	0	1	0	1	0	1	0	0	0	0	0	0	1	1	1	1	0	0	0	0	0	0	0	0	1	0	1	1	0	0	0	0	1	0
A00213	chr1	31372	T	C	0	0	0	1	1	0	1	1	0	0	1	0	1	0	1	0	1	0	0	0	0	0	0	1	1	1	1	0	0	0	0	0	0	0	0	1	0	1	1	0	0	0	0	1	0
A00214	chr1	31884	C	G	0	0	0	1	1	0	1	1	0	0	1	0	1	0	1	0	1	0	0	0	0	0	0	1	1	1	1	0	0	0	0	0	0	0	0	1	0	1	1	0	0	0	0	1	0
A00215	chr1	32262	T	A	0	0	0	1	1	0	1	1	0	0	1	0	1	0	1	0	1	0	0	0	0	0	0	1	1	1	1	0	0	0	0	0	0	0	0	1	0	1	1	0	0	0	0	1	0
A00216	chr1	32463	A	G	0	0	0	1	1	0	1	1	0	0	1	0	1	0	1	0	1	0	0	0	0	0	0	1	1	1	1	0	0	0	0	0	0	0	0	1	0	1	1	0	0	0	0	1	0
A00217	chr1	32727	C	T	0	0	0	1	1	0	1	1	0	0	1	0	1	0	1	0	1	0	0	0	0	0	0	1	1	1	1	0	0	0	0	0	0	0	0	1	0	1	1	0	0	0	0	1	0
A00218	chr1	32751	G	A	0	0	0	1	1	0	1	1	0	0	1	0	1	0	1	0	1	0	0	0	0	0	0	1	1	1	1	0	0	0	0	0	0	0	0	1	0	1	1	0	0	0	0	1	0
A00219	chr1	32901	C	G	0	0	0	1	1	0	1	1	0	0	1	0	1	0	1	0	1	0	0	0	0	0	0	1	1	1	1	0	0	0	0	0	0	0	0	1	0	1	1	0	0	0	0	1	0
A00220	chr1	33135	T	A	0	0	0	1	1	0	1	1	0	0	1	0	1	0	1	0	1	0	0	0	0	0	0	1	1	1	1	0	0	0	0	0	0	0	0	1	0	1	1	0	0	0	0	1	0
A00221	chr1	33183	G	A	0	0	0	1	1	0	1	1	0	0	1	0	1	0	1	0	1	0	0	0	0	0	0	1	1	1	1	0	0	0	0	0	0	0	0	1	0	1	1	0	0	0	0	1	0
A00222	chr1	33235	G	A	0	0	0	1	1	0	1	1	0	0	1	0	1	0	1	0	1	0	0	0	0	0	0	1	1	1	1	0	0	0	0	0	0	0	0	1	0	1	1	0	0	0	0	1	0
A00223	chr1	33269	C	G	0	0	0	1	1	0	1	1	0	0	1	0	1	0	1	0	1	0	0	0	0	0	0	1	1	1	1	0	0	0	0	0	0	0	0	1	0	1	1	0	0	0	0	1	0
A00224	chr1	33271	A	G	0	0	0	1	1	0	1	1	0	0	1	0	1	0	1	0	1	0	0	0	0	0	0	1	1	1	1	0	0	0	0	0	0	0	0	1	0	1	1	0	0	0	0	1	0
A00225	chr1	33352	G	T	0	0	0	1	1	0	1	1	0	0	1	0	1	0	1	0	1	0	0	0	0	0	0	1	1	1	1	0	0	0	0	0	0	0	0	1	0	1	1	0	0	0	0	1	0
A00226	chr1	33457	C	T	0	0	0	1	1	0	1	1	0	0	1	0	1	0	1	0	1	0	0	0	0	0	0	1	1	1	1	0	0	0	0	0	0	0	0	1	0	1	1	0	0	0	0	1	0
A00227	chr1	33542	T	C	0	0	0	1	1	0	1	1	0	0	1	0	1	0	1	0	1	0	0	0	0	0	0	1	1	1	1	0	0	0	0	0	0	0	0	1	0	1	1	0	0	0	0	1	0
A00228	chr1	33558	T	C	0	0	0	1	1	0	1	1	0	0	1	0	1	0	1	0	1	0	0	0	0	0	0	1	1	1	1	0	0	0	0	0	0	0	0	1	0	1	1	0	0	0	0	1	0
A00229	chr1	33567	A	G	0	0	0	1	1	0	1	1	0	0	1	0	1	0	1	0	1	0	0	0	0	0	0	1	1	1	1	0	0	0	0	0	0	0	0	1	0	1	1	0	0	0	0	1	0
A00230	chr1	33574	A	G	0	0	0	1	1	0	1	1	0	0	1	0	1	0	1	0	1	0	0	0	0	0	0	1	1	1	1	0	0	0	0	0	0	0	0	1	0	1	1	0	0	0	0	1	0
A00231	chr1	33576	C	T	0	0	0	1	1	0	1	1	0	0	1	0	1	0	1	0	1	0	0	0	0	0	0	1	1	1	1	0	0	0	0	0	0	0	0	1	0	1	1	0	0	0	0	1	0
A00232	chr1	33601	A	G	0	0	0	1	1	0	1	1	0	0	1	0	1	0	1	0	1	0	0	0	0	0	0	1	1	1	1	0	0	0	0	0	0	0	0	1	0	1	1	0	0	0	0	1	0
A00233	chr1	34200	A	G	0	0	0	1	1	0	1	1	0	0	1	0	1	0	1	0	1	0	0	0	0	0	0	1	1	1	1	0	0	0	0	0	0	0	0	1	0	1	1	0	0	0	0	1	0
A00234	chr1	34222	G	A	0	0	0	1	1	0	1	1	0	0	1	0	1	0	1	0	1	0	0	0	0	0	0	1	1	1	1	0	0	0	0	0	0	0	0	1	0	1	1	0	0	0	0	1	0
A00235	chr1	34255	G	T	0	0	0	1	1	0	1	1	0	0	1	0	1	0	1	0	1	0	0	0	0	0	0	1	1	1	1	0	0	0	0	0	0	0	0	1	0	1	1	0	0	0	0	1	0
A00236	chr1	34264	C	G	0	0	0	1	1	0	1	1	0	0	1	0	1	0	1	0	1	0	0	0	0	0	0	1	1	1	1	0	0	0	0	0	0	0	0	1	0	1	1	0	0	0	0	1	0
A00237	chr1	34270	A	C	0	0	0	1	1	0	1	1	0	0	1	0	1	0	1	0	1	0	0	0	0	0	0	1	1	1	1	0	0	0	0	0	0	0	0	1	0	1	1	0	0	0	0	1	0
A00238	chr1	34319	G	T	0	0	0	1	1	0	1	1	0	0	1	0	1	0	1	0	1	0	0	0	0	0	0	1	1	1	1	0	0	0	0	0	0	0	0	1	0	1	1	0	0	0	0	1	0
A00239	chr1	34351	T	C	0	0	0	1	1	0	1	1	0	0	1	0	1	0	1	0	1	0	0	0	0	0	0	1	1	1	1	0	0	0	0	0	0	0	0	1	0	1	1	0	0	0	0	1	0
A00240	chr1	34375	A	G	0	0	0	1	1	0	1	1	0	0	1	0	1	0	1	0	1	0	0	0	0	0	0	1	1	1	1	0	0	0	0	0	0	0	0	1	0	1	1	0	0	0	0	1	0
A00241	chr1	34387	A	G	0	0	0	1	1	0	1	1	0	0	1	0	1	0	1	0	1	0	0	0	0	0	0	1	1	1	1	0	0	0	0	0	0	0	0	1	0	1	1	0	0	0	0	1	0
A00242	chr1	34401	C	T	0	0	0	1	1	0	1	1	0	0	1	0	1	0	1	0	1	0	0	0	0	0	0	1	1	1	1	0	0	0	0	0	0	0	0	1	0	1	1	0	0	0	0	1	0
A00243	chr1	35722	G	A	0	0	0	1	1	0	1	1	0	0	1	0	1	0	1	0	1	0	0	0	0	0	0	1	1	1	1	0	0	0	0	0	0	0	0	1	0	1	1	0	0	0	0	1	0
A00244	chr1	35729	C	T	0	0	0	1	1	0	1	1	0	0	1	0	1	0	1	0	1	0	0	0	0	0	0	1	1	1	1	0	0	0	0	0	0	0	0	1	0	1	1	0	0	0	0	1	0
A00245	chr1	35810	C	A	0	0	0	1	1	0	1	1	0	0	1	0	1	0	1	0	1	0	0	0	0	0	0	1	1	1	1	0	0	0	0	0	0	0	0	1	0	1	1	0	0	0	0	1	0
A00246	chr1	36157	G	A	0	0	0	1	1	0	1	1	0	0	1	0	1	0	1	0	1	0	0	0	0	0	0	1	1	1	1	0	0	0	0	0	0	0	0	1	0	1	1	0	0	0	0	1	0
A00247	chr1	36178	C	T	0	0	0	1	1	0	1	1	0	0	1	0	1	0	1	0	1	0	0	0	0	0	0	1	1	1	1	0	0	0	0	0	0	0	0	1	0	1	1	0	0	0	0	1	0
A00248	chr1	36191	G	A	0	0	0	1	1	0	1	1	0	0	1	0	1	0	1	0	1	0	0	0	0	0	0	1	1	1	1	0	0	0	0	0	0	0	0	1	0	1	1	0	0	0	0	1	0
A00249	chr1	36196	T	C	0	0	0	1	1	0	1	1	0	0	1	0	1	0	1	0	1	0	0	0	0	0	0	1	1	1	1	0	0	0	0	0	0	0	0	1	0	1	1	0	0	0	0	1	0
A00250	chr1	36201	A	G	0	0	0	1	1	0	1	1	0	0	1	0	1	0	1	0	1	0	0	0	0	0	0	1	1	1	1	0	0	0	0	0	0	0	0	1	0	1	1	0	0	0	0	1	0
A00251	chr1	36284	T	C	0	0	0	1	1	0	1	1	0	0	1	0	1	0	1	0	1	0	0	0	0	0	0	1	1	1	1	0	0	0	0	0	0	0	0	1	0	1	1	0	0	0	0	1	0
A00252	chr1	36313	A	T	0	0	0	1	1	0	1	1	0	0	1	0	1	0	1	0	1	0	0	0	0	0	0	1	1	1	1	0	0	0	0	0	0	0	0	1	0	1	1	0	0	0	0	1	0
A00253	chr1	36325	G	C	0	0	0	1	1	0	1	1	0	0	1	0	1	0	1	0	1	0	0	0	0	0	0	1	1	1	1	0	0	0	0	0	0	0	0	1	0	1	1	0	0	0	0	1	0
A00254	chr1	36351	C	T	0	0	0	1	1	0	1	1	0	0	1	0	1	0	1	0	1	0	0	0	0	0	0	1	1	1	1	0	0	0	0	0	0	0	0	1	0	1	1	0	0	0	0	1	0
A00255	chr1	36378	G	A	0	0	0	1	1	0	1	1	0	0	1	0	1	0	1	0	1	0	0	0	0	0	0	1	1	1	1	0	0	0	0	0	0	0	0	1	0	1	1	0	0	0	0	1	0
A00256	chr1	36382	A	G	0	0	0	1	1	0	1	1	0	0	1	0	1	0	1	0	1	0	0	0	0	0	0	1	1	1	1	0	0	0	0	0	0	0	0	1	0	1	1	0	0	0	0	1	0
A00257	chr1	36581	T	C	0	0	0	1	1	0	1	1	0	0	1	0	1	0	1	0	1	0	0	0	0	0	0	1	1	1	1	0	0	0	0	0	0	0	0	1	0	1	1	0	0	0	0	1	0
A00258	chr1	36641	A	G	0	0	0	1	1	0	1	1	0	0	1	0	1	0	1	0	1	0	0	0	0	0	0	1	1	1	1	0	0	0	0	0	0	0	0	1	0	1	1	0	0	0	0	1	0
A00259	chr1	36847	A	G	0	0	0	1	1	0	1	1	0	0	1	0	1	0	1	0	1	0	0	0	0	0	0	1	1	1	1	0	0	0	0	0	0	0	0	1	0	1	1	0	0	0	0	1	0
A00260	chr1	36888	T	C	0	0	0	1	1	0	1	1	0	0	1	0	1	0	1	0	1	0	0	0	0	0	0	1	1	1	1	0	0	0	0	0	0	0	0	1	0	1	1	0	0	0	0	1	0
A00261	chr1	36965	C	T	0	0	0	1	1	0	1	1	0	0	1	0	1	0	1	0	1	0	0	0	0	0	0	1	1	1	1	0	0	0	0	0	0	0	0	1	0	1	1	0	0	0	0	1	0
A00262	chr1	37157	C	T	0	0	0	1	1	0	1	1	0	0	1	0	1	0	1	0	1	0	0	0	0	0	0	1	1	1	1	0	0	0	0	0	0	0	0	1	0	1	1	0	0	0	0	1	0
A00263	chr1	37199	A	G	0	0	0	1	1	0	1	1	0	0	1	0	1	0	1	0	1	0	0	0	0	0	0	1	1	1	1	0	0	0	0	0	0	0	0	1	0	1	1	0	0	0	0	1	0
A00264	chr1	37250	G	A	0	0	0	1	1	0	1	1	0	0	1	0	1	0	1	0	1	0	0	0	0	0	0	1	1	1	1	0	0	0	0	0	0	0	0	1	0	1	1	0	0	0	0	1	0
A00265	chr1	37292	C	T	0	0	0	1	1	0	1	1	0	0	1	0	1	0	1	0	1	0	0	0	0	0	0	1	1	1	1	0	0	0	0	0	0	0	0	1	0	1	1	0	0	0	0	1	0
A00266	chr1	37598	C	T	0	0	0	1	1	0	1	1	0	0	1	0	1	0	1	0	1	0	0	0	0	0	0	1	1	1	1	0	0	0	0	0	0	0	0	1	0	1	1	0	0	0	0	1	0
A00267	chr1	37635	A	G	0	0	0	1	1	0	1	1	0	0	1	0	1	0	1	0	1	0	0	0	0	0	0	1	1	1	1	0	0	0	0	0	0	0	0	1	0	1	1	0	0	0	0	1	0
A00268	chr1	37672	T	C	0	0	0	1	1	0	1	1	0	0	1	0	1	0	1	0	1	0	0	0	0	0	0	1	1	1	1	0	0	0	0	0	0	0	0	1	0	1	1	0	0	0	0	1	0
A00269	chr1	37739	C	T	0	0	0	1	1	0	1	1	0	0	1	0	1	0	1	0	1	0	0	0	0	0	0	1	1	1	1	0	0	0	0	0	0	0	0	1	0	1	1	0	0	0	0	1	0
A00270	chr1	37742	C	G	0	0	0	1	1	0	1	1	0	0	1	0	1	0	1	0	1	0	0	0	0	0	0	1	1	1	1	0	0	0	0	0	0	0	0	1	0	1	1	0	0	0	0	1	0
A00271	chr1	37770	A	G	0	0	0	1	1	0	1	1	0	0	1	0	1	0	1	0	1	0	0	0	0	0	0	1	1	1	1	0	0	0	0	0	0	0	0	1	0	1	1	0	0	0	0	1	0
A00272	chr1	37777	G	A	0	0	0	1	1	0	1	1	0	0	1	0	1	0	1	0	1	0	0	0	0	0	0	1	1	1	1	0	0	0	0	0	0	0	0	1	0	1	1	0	0	0	0	1	0
A00273	chr1	37804	C	T	0	0	0	1	1	0	1	1	0	0	1	0	1	0	1	0	1	0	0	0	0	0	0	1	1	1	1	0	0	0	0	0	0	0	0	1	0	1	1	0	0	0	0	1	0
A00274	chr1	37827	C	G	0	0	0	1	1	0	1	1	0	0	1	0	1	0	1	0	1	0	0	0	0	0	0	1	1	1	1	0	0	0	0	0	0	0	0	1	0	1	1	0	0	0	0	1	0
A00275	chr1	37840	T	G	0	0	0	1	1	0	1	1	0	0	1	0	1	0	1	0	1	0	0	0	0	0	0	1	1	1	1	0	0	0	0	0	0	0	0	1	0	1	1	0	0	0	0	1	0
A00276	chr1	37892	T	C	0	0	0	1	1	0	1	1	0	0	1	0	1	0	1	0	1	0	0	0	0	0	0	1	1	1	1	0	0	0	0	0	0	0	0	1	0	1	1	0	0	0	0	1	0
A00277	chr1	37970	T	C	0	0	0	1	1	0	1	1	0	0	1	0	1	0	1	0	1	0	0	0	0	0	0	1	1	1	1	0	0	0	0	0	0	0	0	1	0	1	1	0	0	0	0	1	0
A00278	chr1	38079	A	G	0	0	0	1	1	0	1	1	0	0	1	0	1	0	1	0	1	0	0	0	0	0	0	1	1	1	1	0	0	0	0	0	0	0	0	1	0	1	1	0	0	0	0	1	0
A00279	chr1	38095	C	T	0	0	0	1	1	0	1	1	0	0	1	0	1	0	1	0	1	0	0	0	0	0	0	1	1	1	1	0	0	0	0	0	0	0	0	1	0	1	1	0	0	0	0	1	0
A00280	chr1	38126	T	A	0	0	0	1	1	0	1	1	0	0	1	0	1	0	1	0	1	0	0	0	0	0	0	1	1	1	1	0	0	0	0	0	0	0	0	1	0	1	1	0	0	0	0	1	0
A00281	chr1	38577	G	A	0	0	0	1	1	0	1	1	0	0	1	0	1	0	1	0	1	0	0	0	0	0	0	1	1	1	1	0	0	0	0	0	0	0	0	1	0	1	1	0	0	0	0	1	0
A00282	chr1	38656	C	T	0	0	0	1	1	0	1	1	0	0	1	0	1	0	1	0	1	0	0	0	0	0	0	1	1	1	1	0	0	0	0	0	0	0	0	1	0	1	1	0	0	0	0	1	0
A00283	chr1	38661	T	C	0	0	0	1	1	0	1	1	0	0	1	0	1	0	1	0	1	0	0	0	0	0	0	1	1	1	1	0	0	0	0	0	0	0	0	1	0	1	1	0	0	0	0	1	0
A00284	chr1	38667	C	G	0	0	0	1	1	0	1	1	0	0	1	0	1	0	1	0	1	0	0	0	0	0	0	1	1	1	1	0	0	0	0	0	0	0	0	1	0	1	1	0	0	0	0	1	0
A00285	chr1	38793	C	A	0	0	0	1	1	0	1	1	0	0	1	0	1	0	1	0	1	0	0	0	0	0	0	1	1	1	1	0	0	0	0	0	0	0	0	1	0	1	1	0	0	0	0	1	0
A00286	chr1	38799	G	C	0	0	0	1	1	0	1	1	0	0	1	0	1	0	1	0	1	0	0	0	0	0	0	1	1	1	1	0	0	0	0	0	0	0	0	1	0	1	1	0	0	0	0	1	0
A00287	chr1	38879	A	G	0	0	0	1	1	0	1	1	0	0	1	0	1	0	1	0	1	0	0	0	0	0	0	1	1	1	1	0	0	0	0	0	0	0	0	1	0	1	1	0	0	0	0	1	0
A00288	chr1	39133	T	C	0	0	0	1	1	0	1	1	0	0	1	0	1	0	1	0	1	0	0	0	0	0	0	1	1	1	1	0	0	0	0	0	0	0	0	1	0	1	1	0	0	0	0	1	0
A00289	chr1	39413	A	G	0	0	0	1	1	0	1	1	0	0	1	0	1	0	1	0	1	0	0	0	0	0	0	1	1	1	1	0	0	0	0	0	0	0	0	1	0	1	1	0	0	0	0	1	0
A00290	chr1	39414	C	G	0	0	0	1	1	0	1	1	0	0	1	0	1	0	1	0	1	0	0	0	0	0	0	1	1	1	1	0	0	0	0	0	0	0	0	1	0	1	1	0	0	0	0	1	0
A00291	chr1	39956	G	A	0	0	0	1	1	0	1	1	0	0	1	0	1	0	1	0	1	0	0	0	0	0	0	1	1	1	1	0	0	0	0	0	0	0	0	1	0	1	1	0	0	0	0	1	0
A00292	chr1	40324	G	A	0	0	0	1	1	0	1	1	0	0	1	0	1	0	1	0	1	0	0	0	0	0	0	1	1	1	1	0	0	0	0	0	0	0	0	1	0	1	1	0	0	0	0	1	0
A00293	chr1	40657	T	C	0	0	0	1	1	0	1	1	0	0	1	0	1	0	1	0	1	0	0	0	0	0	0	1	1	1	1	0	0	0	0	0	0	0	0	1	0	1	1	0	0	0	0	1	0
A00294	chr1	40789	T	C	0	0	0	1	1	0	1	1	0	0	1	0	1	0	1	0	1	0	0	0	0	0	0	1	1	1	1	0	0	0	0	0	0	0	0	1	0	1	1	0	0	0	0	1	0
A00295	chr1	40870	G	C	0	0	0	1	1	0	1	1	0	0	1	0	1	0	1	0	1	0	0	0	0	0	0	1	1	1	1	0	0	0	0	0	0	0	0	1	0	1	1	0	0	0	0	1	0
A00296	chr1	42025	T	G	0	0	0	1	1	0	1	1	0	0	1	0	1	0	1	0	1	0	0	0	0	0	0	1	1	1	1	0	0	0	0	0	0	0	0	1	0	1	1	0	0	0	0	1	0
A00297	chr1	42241	G	A	0	0	0	1	1	0	1	1	0	0	1	0	1	0	1	0	1	0	0	0	0	0	0	1	1	1	1	0	0	0	0	0	0	0	0	1	0	1	1	0	0	0	0	1	0
A00298	chr1	42492	A	T	0	0	0	1	1	0	1	1	0	0	1	0	1	0	1	0	1	0	0	0	0	0	0	1	1	1	1	0	0	0	0	0	0	0	0	1	0	1	1	0	0	0	0	1	0
A00299	chr1	42572	C	G	0	0	0	1	1	0	1	1	0	0	1	0	1	0	1	0	1	0	0	0	0	0	0	1	1	1	1	0	0	0	0	0	0	0	0	1	0	1	1	0	0	0	0	1	0
A00300	chr1	42605	G	T	0	0	0	1	1	0	1	1	0	0	1	0	1	0	1	0	1	0	0	0	0	0	0	1	1	1	1	0	0	0	0	0	0	0	0	1	0	1	1	0	0	0	0	1	0
A00301	chr1	42758	C	T	0	0	0	1	1	0	1	1	0	0	1	0	1	0	1	0	1	0	0	0	0	0	0	1	1	1	1	0	0	0	0	0	0	0	0	1	0	1	1	0	0	0	0	1	0
A00302	chr1	43394	T	C	0	0	0	1	1	0	1	1	0	0	1	0	1	0	1	0	1	0	0	0	0	0	0	1	1	1	1	0	0	0	0	0	0	0	0	1	0	1	1	0	0	0	0	1	0
A00303	chr1	43454	G	A	0	0	0	1	1	0	1	1	0	0	1	0	1	0	1	0	1	0	0	0	0	0	0	1	1	1	1	0	0	0	0	0	0	0	0	1	0	1	1	0	0	0	0	1	0
A00304	chr1	43505	C	A	0	0	0	1	1	0	1	1	0	0	1	0	1	0	1	0	1	0	0	0	0	0	0	1	1	1	1	0	0	0	0	0	0	0	0	1	0	1	1	0	0	0	0	1	0
A00305	chr1	43604	C	T	0	0	0	1	1	0	1	1	0	0	1	0	1	0	1	0	1	0	0	0	0	0	0	1	1	1	1	0	0	0	0	0	0	0	0	1	0	1	1	0	0	0	0	1	0
A00306	chr1	44117	C	T	0	0	0	1	1	0	1	1	0	0	1	0	1	0	1	0	1	0	0	0	0	0	0	1	1	1	1	0	0	0	0	0	0	0	0	1	0	1	1	0	0	0	0	1	0
A00307	chr1	44456	C	T	0	0	0	1	1	0	1	1	0	0	1	0	1	0	1	0	1	0	0	0	0	0	0	1	1	1	1	0	0	0	0	0	0	0	0	1	0	1	1	0	0	0	0	1	0
A00308	chr1	44665	T	C	0	0	0	1	1	0	1	1	0	0	1	0	1	0	1	0	1	0	0	0	0	0	0	1	1	1	1	0	0	0	0	0	0	0	0	1	0	1	1	0	0	0	0	1	0
A00309	chr1	44719	G	A	0	0	0	1	1	0	1	1	0	0	1	0	1	0	1	0	1	0	0	0	0	0	0	1	1	1	1	0	0	0	0	0	0	0	0	1	0	1	1	0	0	0	0	1	0
A00310	chr1	44977	A	C	0	0	0	1	1	0	1	1	0	0	1	0	1	0	1	0	1	0	0	0	0	0	0	1	1	1	1	0	0	0	0	0	0	0	0	1	0	1	1	0	0	0	0	1	0
A00311	chr1	45269	A	G	0	0	0	1	1	0	1	1	0	0	1	0	1	0	1	0	1	0	0	0	0	0	0	1	1	1	1	1	0	0	0	0	0	0	0	1	0	1	1	0	0	0	0	1	0
A00312	chr1	45326	G	T	0	0	0	1	1	0	1	1	0	0	1	0	1	0	1	0	1	0	0	0	0	0	0	1	1	1	1	1	0	0	0	0	0	0	0	1	0	1	1	0	0	0	0	1	0
A00313	chr1	45378	T	C	0	0	0	1	1	0	1	1	0	0	1	0	1	0	1	0	1	0	0	0	0	0	0	1	1	1	1	1	0	0	0	0	0	0	0	1	0	1	1	0	0	0	0	1	0
A00314	chr1	47168	T	G	0	0	0	1	1	0	1	1	0	0	1	0	1	0	1	0	1	0	0	0	0	0	0	1	1	1	1	1	0	0	0	0	0	0	0	1	0	1	1	0	0	0	0	1	0
A00315	chr1	47839	C	T	0	0	0	1	1	0	1	1	0	0	1	0	1	0	1	0	1	0	0	0	0	0	0	1	1	1	1	1	0	0	0	0	0	0	0	1	0	1	1	0	0	0	0	1	0
A00316	chr1	49203	G	A	0	0	0	1	1	0	1	1	0	0	1	0	1	0	1	0	1	0	0	0	0	0	0	1	1	1	1	1	0	0	0	0	0	0	0	1	0	1	1	0	0	0	0	1	0
A00317	chr1	50001	A	G	0	0	0	1	1	0	1	1	0	0	1	0	1	0	1	0	1	0	0	0	0	0	0	1	1	1	1	1	0	0	0	0	0	0	0	1	0	1	1	0	0	0	0	1	0
A00318	chr1	50052	T	C	0	0	0	1	1	0	1	1	0	0	1	0	1	0	1	0	1	0	0	0	0	0	0	1	1	1	1	1	0	0	0	0	0	0	0	1	0	1	1	0	0	0	0	1	0
A00319	chr1	50055	T	C	0	0	0	1	1	0	1	1	0	0	1	0	1	0	1	0	1	0	0	0	0	0	0	1	1	1	1	1	0	0	0	0	0	0	0	1	0	1	1	0	0	0	0	1	0
A00320	chr1	50434	C	A	0	0	0	1	1	0	1	1	0	0	1	0	1	0	1	0	1	0	0	0	0	0	0	1	1	1	1	1	0	0	0	0	0	0	0	1	0	1	1	0	0	0	0	1	0
A00321	chr1	50464	C	A	0	0	0	1	1	0	1	1	0	0	1	0	1	0	1	0	1	0	0	0	0	0	0	1	1	1	1	1	0	0	0	0	0	0	0	1	0	1	1	0	0	0	0	1	0
A00322	chr1	51040	C	T	0	0	0	1	1	0	1	1	0	0	1	0	1	0	1	0	1	0	0	0	0	0	0	1	1	1	1	1	0	0	0	0	0	0	0	1	0	1	1	0	0	0	0	1	0
A00323	chr1	51061	C	T	0	0	0	1	1	0	1	1	0	0	1	0	1	0	1	0	1	0	0	0	0	0	0	1	1	1	1	1	0	0	0	0	0	0	0	1	0	1	1	0	0	0	0	1	0
A00324	chr1	51111	A	G	0	0	0	1	1	0	1	1	0	0	1	0	1	0	1	0	1	0	0	0	0	0	0	1	1	1	1	1	0	0	0	0	0	0	0	1	0	1	1	0	0	0	0	1	0
A00325	chr1	51114	T	C	0	0	0	1	1	0	1	1	0	0	1	0	1	0	1	0	1	0	0	0	0	0	0	1	1	1	1	1	0	0	0	0	0	0	0	1	0	1	1	0	0	0	0	1	0
A00326	chr1	51132	T	C	0	0	0	1	1	0	1	1	0	0	1	0	1	0	1	0	1	0	0	0	0	0	0	1	1	1	1	1	0	0	0	0	0	0	0	1	0	1	1	0	0	0	0	1	0
A00327	chr1	51159	C	T	0	0	0	1	1	0	1	1	0	0	1	0	1	0	1	0	1	0	0	0	0	0	0	1	1	1	1	1	0	0	0	0	0	0	0	1	0	1	1	0	0	0	0	1	0
A00328	chr1	51336	T	A	0	0	0	1	1	0	1	1	0	0	1	0	1	0	1	0	1	0	0	0	0	0	0	1	1	1	1	1	0	0	0	0	0	0	0	1	0	1	1	0	0	0	0	1	0
A00329	chr1	51411	G	A	0	0	0	1	1	0	1	1	0	0	1	0	1	0	1	0	1	0	0	0	0	0	0	1	1	1	1	1	0	0	0	0	0	0	0	1	0	1	1	0	0	0	0	1	0
A00330	chr1	51711	T	G	0	0	0	1	1	0	1	1	0	0	1	0	1	0	1	0	1	0	0	0	0	0	0	1	1	1	1	1	0	0	0	0	0	0	0	1	0	1	1	0	0	0	0	1	0
A00331	chr1	51969	A	T	0	0	0	1	1	0	1	1	0	0	1	0	1	0	1	0	1	0	0	0	0	0	0	1	1	1	1	1	0	0	0	0	0	0	0	1	0	1	1	0	0	0	0	1	0
A00332	chr1	51993	T	C	0	0	0	1	1	0	1	1	0	0	1	0	1	0	1	0	1	0	0	0	0	0	0	1	1	1	1	1	0	0	0	0	0	0	0	1	0	1	1	0	0	0	0	1	0
A00333	chr1	52497	G	T	0	0	0	1	1	0	1	1	0	0	1	0	1	0	1	0	1	0	0	0	0	0	0	1	1	1	1	1	0	0	0	0	0	0	0	1	0	1	1	0	0	0	0	1	0
A00334	chr1	52539	T	C	0	0	0	1	1	0	1	1	0	0	1	0	1	0	1	0	1	0	0	0	0	0	0	1	1	1	1	1	0	0	0	0	0	0	0	1	0	1	1	0	0	0	0	1	0
A00335	chr1	52572	C	T	0	0	0	1	1	0	1	1	0	0	1	0	1	0	1	0	1	0	0	0	0	0	0	1	1	1	1	1	0	0	0	0	0	0	0	1	0	1	1	0	0	0	0	1	0
A00336	chr1	52761	A	G	0	0	0	1	1	0	1	1	0	0	1	0	1	0	1	0	1	0	0	0	0	0	0	1	1	1	1	1	0	0	0	0	0	0	0	1	0	1	1	0	0	0	0	1	0
A00337	chr1	52947	A	G	0	0	0	1	1	0	1	1	0	0	1	0	1	0	1	0	1	0	0	0	0	0	0	1	1	1	1	1	0	0	0	0	0	0	0	1	0	1	1	0	0	0	0	1	0
A00338	chr1	52981	G	A	0	0	0	1	1	0	1	1	0	0	1	0	1	0	1	0	1	0	0	0	0	0	0	1	1	1	1	1	0	0	0	0	0	0	0	1	0	1	1	0	0	0	0	1	0
A00339	chr1	53226	A	T	0	0	0	1	1	0	1	1	0	0	1	0	1	0	1	0	1	0	0	0	0	0	0	1	1	1	1	1	0	0	0	0	0	0	0	1	0	1	1	0	0	0	0	1	0
A00340	chr1	54138	T	C	0	0	0	1	1	0	1	1	0	0	1	0	1	0	1	0	1	0	0	0	0	0	0	1	1	1	1	1	0	0	0	0	0	0	0	1	0	1	1	0	0	0	0	1	0
A00341	chr1	54755	A	C	0	0	0	1	1	0	1	1	0	0	1	0	1	0	1	0	1	0	0	0	0	0	0	1	1	1	1	1	0	0	0	0	0	0	0	1	0	1	1	0	0	0	0	1	0
A00342	chr1	55179	T	C	0	0	0	1	1	0	1	1	0	0	1	0	1	0	1	0	1	0	0	0	0	0	0	1	1	1	1	1	0	0	0	0	0	0	0	1	0	1	1	0	0	0	0	1	0
A00343	chr1	55458	T	G	0	0	0	1	1	0	1	1	0	0	1	0	1	0	1	0	1	0	0	0	0	0	0	1	1	1	1	1	0	0	0	0	0	0	0	1	0	1	1	0	0	0	0	1	0
A00344	chr1	55662	A	G	0	0	0	1	1	0	1	1	0	0	1	0	1	0	1	0	1	0	0	0	0	0	0	1	1	1	1	1	0	0	0	0	0	0	0	1	0	1	1	0	0	0	0	1	0
A00345	chr1	56509	G	A	0	0	0	1	1	0	1	1	0	0	1	0	1	0	1	0	1	0	0	0	0	0	0	1	1	1	1	1	0	0	0	0	0	0	0	1	0	1	1	0	0	0	0	1	0
A00346	chr1	57628	T	C	0	0	0	1	1	0	1	1	0	0	1	0	1	0	1	0	1	0	0	0	0	0	0	1	1	1	1	1	0	0	0	0	0	0	0	1	0	1	1	0	0	0	0	1	0
A00347	chr1	59440	T	G	0	0	0	1	1	0	1	1	0	0	1	0	1	0	1	0	1	0	0	0	0	0	0	1	1	1	1	1	0	0	0	0	0	0	0	1	0	1	1	0	0	0	0	1	0
A00348	chr1	59476	C	T	0	0	0	1	1	0	1	1	0	0	1	0	1	0	1	0	1	0	0	0	0	0	0	1	1	1	1	1	0	0	0	0	0	0	0	1	0	1	1	0	0	0	0	1	0
A00349	chr1	59524	G	A	0	0	0	1	1	0	1	1	0	0	1	0	1	0	1	0	1	0	0	0	0	0	0	1	1	1	1	1	0	0	0	0	0	0	0	1	0	1	1	0	0	0	0	1	0
A00350	chr1	59732	T	A	0	0	0	1	1	0	1	1	0	0	1	0	1	0	1	0	1	0	0	0	0	0	0	1	1	1	1	1	0	0	0	0	0	0	0	1	0	1	1	0	0	0	0	1	0
A00351	chr1	59795	G	A	0	0	0	1	1	0	1	1	0	0	1	0	1	0	1	0	1	0	0	0	0	0	0	1	1	1	1	1	0	0	0	0	0	0	0	1	0	1	1	0	0	0	0	1	0
A00352	chr1	59881	T	A	0	0	0	1	1	0	1	1	0	0	1	0	1	0	1	0	1	0	0	0	0	0	0	1	1	1	1	1	0	0	0	0	0	0	0	1	0	1	1	0	0	0	0	1	0
A00353	chr1	59976	G	T	0	0	0	1	1	0	1	1	0	0	1	0	1	0	1	0	1	0	0	0	0	0	0	1	1	1	1	1	0	0	0	0	0	0	0	1	0	1	1	0	0	0	0	1	0
A00354	chr1	60491	T	C	0	0	0	1	1	0	1	1	0	0	1	0	1	0	1	0	1	0	0	0	0	0	0	1	1	1	1	1	0	0	0	0	0	0	0	1	0	1	1	0	0	0	0	1	0
A00355	chr1	60532	T	C	0	0	0	1	1	0	1	1	0	0	1	0	1	0	1	0	1	0	0	0	0	0	0	1	1	1	1	1	0	0	0	0	0	0	0	1	0	1	1	0	0	0	0	1	0
A00356	chr1	60625	A	G	0	0	0	1	1	0	1	1	0	0	1	0	1	0	1	0	1	0	0	0	0	0	0	1	1	1	1	1	0	0	0	0	0	0	0	1	0	1	1	0	0	0	0	1	0
A00357	chr1	62033	G	A	0	0	0	1	1	0	1	1	0	0	1	0	1	0	1	0	1	0	0	0	0	0	0	1	1	1	1	1	0	0	0	0	0	0	0	1	0	1	1	0	0	0	0	1	0
A00358	chr1	62322	A	T	0	0	0	1	1	0	1	1	0	0	1	0	1	0	1	0	1	0	0	0	0	0	0	1	1	1	1	1	0	0	0	0	0	0	0	1	0	1	1	0	0	0	0	1	0
A00359	chr1	62983	C	T	0	0	0	1	1	0	1	1	0	0	1	0	1	0	1	0	1	0	0	0	0	0	0	1	1	1	1	1	0	0	0	0	0	0	0	1	0	1	1	0	0	0	0	1	0
A00360	chr1	63112	A	G	0	0	0	1	1	0	1	1	0	0	1	0	1	0	1	0	1	0	0	0	0	0	0	1	1	1	1	1	0	0	0	0	0	0	0	1	0	1	1	0	0	0	0	1	0
A00361	chr1	63214	C	G	0	0	0	1	1	0	1	1	0	0	1	0	1	0	1	0	1	0	0	0	0	0	0	1	1	1	1	1	0	0	0	0	0	0	0	1	0	1	1	0	0	0	0	1	0
A00362	chr1	63349	A	T	0	0	0	1	1	0	1	1	0	0	1	0	1	0	1	0	1	0	0	0	0	0	0	1	1	1	1	1	0	0	0	0	0	0	0	1	0	1	1	0	0	0	0	1	0
A00363	chr1	63367	G	C	0	0	0	1	1	0	1	1	0	0	1	0	1	0	1	0	1	0	0	0	0	0	0	1	1	1	1	1	0	0	0	0	0	0	0	1	0	1	1	0	0	0	0	1	0
A00364	chr1	63421	C	T	0	0	0	1	1	0	1	1	0	0	1	0	1	0	1	0	1	0	0	0	0	0	0	1	1	1	1	1	0	0	0	0	0	0	0	1	0	1	1	0	0	0	0	1	0
A00365	chr1	64648	G	A	0	0	0	1	1	0	1	1	0	0	1	0	1	0	1	0	1	0	0	0	0	0	0	1	1	1	1	1	0	0	0	0	0	0	0	1	0	1	1	0	0	0	0	1	0
A00366	chr1	64712	A	T	0	0	0	1	1	0	1	1	0	0	1	0	1	0	1	0	1	0	0	0	0	0	0	1	1	1	1	1	0	0	0	0	0	0	0	1	0	1	1	0	0	0	0	1	0
A00367	chr1	65177	G	A	0	0	0	1	1	0	1	1	0	0	1	0	1	0	1	0	1	0	0	0	0	0	0	1	1	1	1	1	0	0	0	0	0	0	0	1	0	1	1	0	0	0	0	1	0
A00368	chr1	65208	G	C	0	0	0	1	1	0	1	1	0	0	1	0	1	0	1	0	1	0	0	0	0	0	0	1	1	1	1	1	0	0	0	0	0	0	0	1	0	1	1	0	0	0	0	1	0
A00369	chr1	65321	T	C	0	0	0	1	1	0	1	1	0	0	1	0	1	0	1	0	1	0	0	0	0	0	0	1	1	1	1	1	0	0	0	0	0	0	0	1	0	1	1	0	0	0	0	1	0
A00370	chr1	65366	T	A	0	0	0	1	1	0	1	1	0	0	1	0	1	0	1	0	1	0	0	0	0	0	0	1	1	1	1	1	0	0	0	0	0	0	0	1	0	1	1	0	0	0	0	1	0
A00371	chr1	66862	C	G	0	0	0	1	1	0	1	1	0	0	1	0	1	0	1	0	1	0	0	0	0	0	0	1	1	1	1	1	0	0	0	0	0	0	0	1	0	1	1	0	0	0	0	1	0
A00372	chr1	67623	G	T	0	0	0	1	1	0	1	1	0	0	1	0	1	0	1	0	1	0	0	0	0	0	0	1	1	1	1	1	0	0	0	0	0	0	0	1	0	1	1	0	0	0	0	1	0
A00373	chr1	67831	G	A	0	0	0	1	1	0	1	1	0	0	1	0	1	0	1	0	1	0	0	0	0	0	0	1	1	1	1	1	0	0	0	0	0	0	0	1	0	1	1	0	0	0	0	1	0
A00374	chr1	68113	C	T	0	0	0	1	1	0	1	1	0	0	1	0	1	0	1	0	1	0	0	0	0	0	0	1	1	1	1	1	0	0	0	0	0	0	0	1	0	1	1	0	0	0	0	1	0
A00375	chr1	68209	A	G	0	0	0	1	1	0	1	1	0	0	1	0	1	0	1	0	1	0	0	0	0	0	0	1	1	1	1	1	0	0	0	0	0	0	0	1	0	1	1	0	0	0	0	1	0
A00376	chr1	68490	C	A	0	0	0	1	1	0	1	1	0	0	1	0	1	0	1	0	1	0	0	0	0	0	0	1	1	1	1	1	0	0	0	0	0	0	0	1	0	1	1	0	0	0	0	1	0
A00377	chr1	69094	A	G	0	0	0	1	1	0	1	1	0	0	1	0	1	0	1	0	1	0	0	0	0	0	0	1	1	1	1	1	0	0	0	0	0	0	0	1	0	1	1	0	0	0	0	1	0
A00378	chr1	69229	A	T	0	0	0	1	1	0	1	1	0	0	1	0	1	0	1	0	1	0	0	0	0	0	0	1	1	1	1	1	0	0	0	0	0	0	0	1	0	1	1	0	0	0	0	1	0
A00379	chr1	69460	C	T	0	0	0	1	1	0	1	1	0	0	1	0	1	0	1	0	1	0	0	0	0	0	0	1	1	1	1	1	0	0	0	0	0	0	0	1	0	1	1	0	0	0	0	1	0
A00380	chr1	69703	C	T	0	0	0	1	1	0	1	1	0	0	1	0	1	0	1	0	1	0	0	0	0	0	0	1	1	1	1	1	0	0	0	0	0	0	0	1	0	1	1	0	0	0	0	1	0
A00381	chr1	69767	G	A	0	0	0	1	1	0	1	1	0	0	1	0	1	0	1	0	1	0	0	0	0	0	0	1	1	1	1	1	0	0	0	0	0	0	0	1	0	1	1	0	0	0	0	1	0
A00382	chr1	69801	G	A	0	0	0	1	1	0	1	1	0	0	1	0	1	0	1	0	1	0	0	0	0	0	0	1	1	1	1	1	0	0	0	0	0	0	0	1	0	1	1	0	0	0	0	1	0
A00383	chr1	70287	A	G	0	0	0	1	1	0	1	1	0	0	1	0	1	0	1	0	1	0	0	0	0	0	0	1	1	1	1	1	0	0	0	0	0	0	0	1	0	1	1	0	0	0	0	1	0
A00384	chr1	70546	T	C	0	0	0	1	1	0	1	1	0	0	1	0	1	0	1	0	1	0	0	0	0	0	0	1	1	1	1	1	0	0	0	0	0	0	0	1	0	1	1	0	0	0	0	1	0
A00385	chr1	70700	A	G	0	0	0	1	1	0	1	1	0	0	1	0	1	0	1	0	1	0	0	0	0	0	0	1	1	1	1	1	0	0	0	0	0	0	0	1	0	1	1	0	0	0	0	1	0
A00386	chr1	71003	G	A	0	0	0	1	1	0	1	1	0	0	1	0	1	0	1	0	1	0	0	0	0	0	0	1	1	1	1	1	0	0	0	0	0	0	0	1	0	1	1	0	0	0	0	1	0
A00387	chr1	71298	T	A	0	0	0	1	1	0	1	1	0	0	1	0	1	0	1	0	1	0	0	0	0	0	0	1	1	1	1	1	0	0	0	0	0	0	0	1	0	1	1	0	0	0	0	1	0
A00388	chr1	71444	C	T	0	0	0	1	1	0	1	1	0	0	1	0	1	0	1	0	1	0	0	0	0	0	0	1	1	1	1	1	0	0	0	0	0	0	0	1	0	1	1	0	0	0	0	1	0
A00389	chr1	71511	C	G	0	0	0	1	1	0	1	1	0	0	1	0	1	0	1	0	1	0	0	0	0	0	0	1	1	1	1	1	0	0	0	0	0	0	0	1	0	1	1	0	0	0	0	1	0
A00390	chr1	71549	C	T	0	0	0	1	1	0	1	1	0	0	1	0	1	0	1	0	1	0	0	0	0	0	0	1	1	1	1	1	0	0	0	0	0	0	0	1	0	1	1	0	0	0	0	1	0
A00391	chr1	72107	G	A	0	0	0	1	1	0	1	1	0	0	1	0	1	0	1	0	1	0	0	0	0	0	0	1	1	1	1	1	0	0	0	0	0	0	0	1	0	1	1	0	0	0	0	1	0
A00392	chr1	72170	C	T	0	0	0	1	1	0	1	1	0	0	1	0	1	0	1	0	1	0	0	0	0	0	0	1	1	1	1	1	0	0	0	0	0	0	0	1	0	1	1	0	0	0	0	1	0
A00393	chr1	72184	C	T	0	0	0	1	1	0	1	1	0	0	1	0	1	0	1	0	1	0	0	0	0	0	0	1	1	1	1	1	0	0	0	0	0	0	0	1	0	1	1	0	0	0	0	1	0
A00394	chr1	72236	A	T	0	0	0	1	1	0	1	1	0	0	1	0	1	0	1	0	1	0	0	0	0	0	0	1	1	1	1	1	0	0	0	0	0	0	0	1	0	1	1	0	0	0	0	1	0
A00395	chr1	72338	A	G	0	0	0	1	1	0	1	1	0	0	1	0	1	0	1	0	1	0	0	0	0	0	0	1	1	1	1	1	0	0	0	0	0	0	0	1	0	1	1	0	0	0	0	1	0
A00396	chr1	72380	T	A	0	0	0	1	1	0	1	1	0	0	1	0	1	0	1	0	1	0	0	0	0	0	0	1	1	1	1	1	0	0	0	0	0	0	0	1	0	1	1	0	0	0	0	1	0
A00397	chr1	72434	G	A	0	0	0	1	1	0	1	1	0	0	1	0	1	0	1	0	1	0	0	0	0	0	0	1	1	1	1	1	0	0	0	0	0	0	0	1	0	1	1	0	0	0	0	1	0
A00398	chr1	72629	G	A	0	0	0	1	1	0	1	1	0	0	1	0	1	0	1	0	1	0	0	0	0	0	0	1	1	1	1	1	0	0	0	0	0	0	0	1	0	1	1	0	0	0	0	1	0
A00399	chr1	72729	G	A	0	0	0	1	1	0	1	1	0	0	1	0	1	0	1	0	1	0	0	0	0	0	0	1	1	1	1	1	0	0	0	0	0	0	0	1	0	1	1	0	0	0	0	1	0
A00400	chr1	74139	G	A	0	0	0	1	1	0	1	1	0	0	1	0	1	0	1	0	1	0	0	0	0	0	0	1	1	1	1	1	0	0	0	0	0	0	0	1	0	1	1	0	0	0	0	1	0
A00401	chr1	74277	C	T	0	0	0	1	1	0	1	1	0	0	1	0	1	0	1	0	1	0	0	0	0	0	0	1	1	1	1	1	0	0	0	0	0	0	0	1	0	1	1	0	0	0	0	1	0
A00402	chr1	74286	C	T	0	0	0	1	1	0	1	1	0	0	1	0	1	0	1	0	1	0	0	0	0	0	0	1	1	1	1	1	0	0	0	0	0	0	0	1	0	1	1	0	0	0	0	1	0
A00403	chr1	74434	C	T	0	0	0	1	1	0	1	1	0	0	1	0	1	0	1	0	1	0	0	0	0	0	0	1	1	1	1	1	0	0	0	0	0	0	0	1	0	1	1	0	0	0	0	1	0
A00404	chr1	74645	A	G	0	0	0	1	1	0	1	1	0	0	1	0	1	0	1	0	1	0	0	0	0	0	0	1	1	1	1	1	0	0	0	0	0	0	0	1	0	1	1	0	0	0	0	1	0
A00405	chr1	75701	G	A	0	0	0	1	1	0	1	1	0	0	1	0	1	0	1	0	1	0	0	0	0	0	0	1	1	1	1	1	0	0	0	0	0	0	0	1	0	1	1	0	0	0	0	1	0
A00406	chr1	76308	G	A	0	0	0	1	1	0	1	1	0	0	1	0	1	0	1	0	1	0	0	0	0	0	0	1	1	1	1	1	0	0	0	0	0	0	0	1	0	1	1	0	0	0	0	1	0
A00407	chr1	76519	A	G	0	0	0	1	1	0	1	1	0	0	1	0	1	0	1	0	1	0	0	0	0	0	0	1	1	1	1	1	0	0	0	0	0	0	0	1	0	1	1	0	0	0	0	1	0
A00408	chr1	76558	T	A	0	0	0	1	1	0	1	1	0	0	1	0	1	0	1	0	1	0	0	0	0	0	0	1	1	1	1	1	0	0	0	0	0	0	0	1	0	1	1	0	0	0	0	1	0
A00409	chr1	76725	G	A	0	0	0	1	1	0	1	1	0	0	1	0	1	0	1	0	1	0	0	0	0	0	0	1	1	1	1	1	0	0	0	0	0	0	0	1	0	1	1	0	0	0	0	1	0
A00410	chr1	76872	C	T	0	0	0	1	1	0	1	1	0	0	1	0	1	0	1	0	1	0	0	0	0	0	0	1	1	1	1	1	0	0	0	0	0	0	0	1	0	1	1	0	0	0	0	1	0
A00411	chr1	76940	T	C	0	0	0	1	1	0	1	1	0	0	1	0	1	0	1	0	1	0	0	0	0	0	0	1	1	1	1	1	0	0	0	0	0	0	0	1	0	1	1	0	0	0	0	1	0
A00412	chr1	77089	T	A	0	0	0	1	1	0	1	1	0	0	1	0	1	0	1	0	1	0	0	0	0	0	0	1	1	1	1	1	0	0	0	0	0	0	0	1	0	1	1	0	0	0	0	1	0
A00413	chr1	77122	T	G	0	0	0	1	1	0	1	1	0	0	1	0	1	0	1	0	1	0	0	0	0	0	0	1	1	1	1	1	0	0	0	0	0	0	0	1	0	1	1	0	0	0	0	1	0
A00414	chr1	77132	C	T	0	0	0	1	1	0	1	1	0	0	1	0	1	0	1	0	1	0	0	0	0	0	0	1	1	1	1	1	0	0	0	0	0	0	0	1	0	1	1	0	0	0	0	1	0
A00415	chr1	77153	C	T	0	0	0	1	1	0	1	1	0	0	1	0	1	0	1	0	1	0	0	0	0	0	0	1	1	1	1	1	0	0	0	0	0	0	0	1	0	1	1	0	0	0	0	1	0
A00416	chr1	77344	C	G	0	0	0	1	1	0	1	1	0	0	1	0	1	0	1	0	1	0	0	0	0	0	0	1	1	1	1	1	0	0	0	0	0	0	0	1	0	1	1	0	0	0	0	1	0
A00417	chr1	77395	A	C	0	0	0	1	1	0	1	1	0	0	1	0	1	0	1	0	1	0	0	0	0	0	0	1	1	1	1	1	0	0	0	0	0	0	0	1	0	1	1	0	0	0	0	1	0
A00418	chr1	77568	C	T	0	0	0	1	1	0	1	1	0	0	1	0	1	0	1	0	1	0	0	0	0	0	0	1	1	1	1	1	0	0	0	0	0	0	0	1	0	1	1	0	0	0	0	1	0
A00419	chr1	77606	A	T	0	0	0	1	1	0	1	1	0	0	1	0	1	0	1	0	1	0	0	0	0	0	0	1	1	1	1	1	0	0	0	0	0	0	0	1	0	1	1	0	0	0	0	1	0
A00420	chr1	78122	G	A	0	0	0	1	1	0	1	1	0	0	1	0	1	0	1	0	1	0	0	0	0	0	0	1	1	1	1	1	0	0	0	0	0	0	0	1	0	1	1	0	0	0	0	1	0
A00421	chr1	78148	A	G	0	0	0	1	1	0	1	1	0	0	1	0	1	0	1	0	1	0	0	0	0	0	0	1	1	1	1	1	0	0	0	0	0	0	0	1	0	1	1	0	0	0	0	1	0
A00422	chr1	78172	T	A	0	0	0	1	1	0	1	1	0	0	1	0	1	0	1	0	1	0	0	0	0	0	0	1	1	1	1	1	0	0	0	0	0	0	0	1	0	1	1	0	0	0	0	1	0
A00423	chr1	78238	A	C	0	0	0	1	1	0	1	1	0	0	1	0	1	0	1	0	1	0	0	0	0	0	0	1	1	1	1	1	0	0	0	0	0	0	0	1	0	1	1	0	0	0	0	1	0
A00424	chr1	78281	A	T	0	0	0	1	1	0	1	1	0	0	1	0	1	0	1	0	1	0	0	0	0	0	0	1	1	1	1	1	0	0	0	0	0	0	0	1	0	1	1	0	0	0	0	1	0
A00425	chr1	78296	C	T	0	0	0	1	1	0	1	1	0	0	1	0	1	0	1	0	1	0	0	0	0	0	0	1	1	1	1	1	0	0	0	0	0	0	0	1	0	1	1	0	0	0	0	1	0
A00426	chr1	78416	A	G	0	0	0	1	1	0	1	1	0	0	1	0	1	0	1	0	1	0	0	0	0	0	0	1	1	1	1	1	0	0	0	0	0	0	0	1	0	1	1	0	0	0	0	1	0
A00427	chr1	78582	C	G	0	0	0	1	1	0	1	1	0	0	1	0	1	0	1	0	1	0	0	0	0	0	0	1	1	1	1	1	0	0	0	0	0	0	0	1	0	1	1	0	0	0	0	1	0
A00428	chr1	79831	C	T	0	0	0	1	1	0	1	1	0	0	1	0	1	0	1	0	1	0	0	0	0	0	0	1	1	1	1	1	0	0	0	0	0	0	0	1	0	1	1	0	0	0	0	1	0
A00429	chr1	79885	T	A	0	0	0	1	1	0	1	1	0	0	1	0	1	0	1	0	1	0	0	0	0	0	0	1	1	1	1	1	0	0	0	0	0	0	0	1	0	1	1	0	0	0	0	1	0
A00430	chr1	80155	T	A	0	0	0	1	1	0	1	1	0	0	1	0	1	0	1	0	1	0	0	0	0	0	0	1	1	1	1	1	0	0	0	0	0	0	0	1	0	1	1	0	0	0	0	1	0
A00431	chr1	80157	A	G	0	0	0	1	1	0	1	1	0	0	1	0	1	0	1	0	1	0	0	0	0	0	0	1	1	1	1	1	0	0	0	0	0	0	0	1	0	1	1	0	0	0	0	1	0
A00432	chr1	80212	A	T	0	0	0	1	1	0	1	1	0	0	1	0	1	0	1	0	1	0	0	0	0	0	0	1	1	1	1	1	0	0	0	0	0	0	0	1	0	1	1	0	0	0	0	1	0
A00433	chr1	80314	G	C	0	0	0	1	1	0	1	1	0	0	1	0	1	0	1	0	1	0	0	0	0	0	0	1	1	1	1	1	0	0	0	0	0	0	0	1	0	1	1	0	0	0	0	1	0
A00434	chr1	85544	C	T	0	0	0	1	1	0	1	1	0	0	1	0	1	0	1	0	1	0	0	0	0	0	0	1	1	1	1	1	0	0	0	0	0	0	0	1	0	1	1	0	0	0	0	1	0
A00435	chr1	85628	A	G	0	0	0	1	1	0	1	1	0	0	1	0	1	0	1	0	1	0	0	0	0	0	0	1	1	1	1	1	0	0	0	0	0	0	0	1	0	1	1	0	0	0	0	1	0
A00436	chr1	85862	T	C	0	0	0	1	1	0	1	1	0	0	1	0	1	0	1	0	1	0	0	0	0	0	0	1	1	1	1	1	0	0	0	0	0	0	0	1	0	1	1	0	0	0	0	1	0
A00437	chr1	86312	A	G	0	0	0	1	1	0	1	1	0	0	1	0	1	0	1	0	1	0	0	0	0	0	0	1	1	1	1	1	0	0	0	0	0	0	0	1	0	1	1	0	0	0	0	1	0
A00438	chr1	87368	C	G	0	0	0	1	1	0	1	1	0	0	1	0	1	0	1	0	1	0	0	0	0	0	0	1	1	1	1	1	0	0	0	0	0	0	0	1	0	1	1	0	0	0	0	1	0
A00439	chr1	87821	T	C	0	0	0	1	1	0	1	1	0	0	1	0	1	0	1	0	1	0	0	0	0	0	0	1	1	1	1	1	0	0	0	0	0	0	0	1	0	1	1	0	0	0	0	1	0
A00440	chr1	88208	T	C	0	0	0	1	1	0	1	1	0	0	1	0	1	0	1	0	1	0	0	0	0	0	0	1	1	1	1	1	0	0	0	0	0	0	0	1	0	1	1	0	0	0	0	1	0
A00441	chr1	88392	T	C	0	0	0	1	1	0	1	1	0	0	1	0	1	0	1	0	1	0	0	0	0	0	0	1	1	1	1	1	0	0	0	0	0	0	0	1	0	1	1	0	0	0	0	1	0
A00442	chr1	88394	T	G	0	0	0	1	1	0	1	1	0	0	1	0	1	0	1	0	1	0	0	0	0	0	0	1	1	1	1	1	0	0	0	0	0	0	0	1	0	1	1	0	0	0	0	1	0
A00443	chr1	88398	A	C	0	0	0	1	1	0	1	1	0	0	1	0	1	0	1	0	1	0	0	0	0	0	0	1	1	1	1	1	0	0	0	0	0	0	0	1	0	1	1	0	0	0	0	1	0
A00444	chr1	88409	C	T	0	0	0	1	1	0	1	1	0	0	1	0	1	0	1	0	1	0	0	0	0	0	0	1	1	1	1	1	0	0	0	0	0	0	0	1	0	1	1	0	0	0	0	1	0
A00445	chr1	88841	A	C	0	0	0	1	1	0	1	1	0	0	1	0	1	0	1	0	1	0	0	0	0	0	0	1	1	1	1	1	0	0	0	0	0	0	0	1	0	1	1	0	0	0	0	1	0
A00446	chr1	88930	A	G	0	0	0	1	1	0	1	1	0	0	1	0	1	0	1	0	1	0	0	0	0	0	0	1	1	1	1	1	0	0	0	0	0	0	0	1	0	1	1	0	0	0	0	1	0
A00447	chr1	88957	G	A	0	0	0	1	1	0	1	1	0	0	1	0	1	0	1	0	1	0	0	0	0	0	0	1	1	1	1	1	0	0	0	0	0	0	0	1	0	1	1	0	0	0	0	1	0
A00448	chr1	89265	C	A	0	0	0	1	1	0	1	1	0	0	1	0	1	0	1	0	1	0	0	0	0	0	0	1	1	1	1	1	0	0	0	0	0	0	0	1	0	1	1	0	0	0	0	1	0
A00449	chr1	89447	A	G	0	0	0	1	1	0	1	1	0	0	1	0	1	0	1	0	1	0	0	0	0	0	0	1	1	1	1	1	0	0	0	0	0	0	0	1	0	1	1	0	0	0	0	1	0
A00450	chr1	89985	A	T	0	0	0	1	1	0	1	1	0	0	1	0	1	0	1	0	1	0	0	0	0	0	0	1	1	1	1	1	0	0	0	0	0	0	0	1	0	1	1	0	0	0	0	1	0
A00451	chr1	90221	A	C	0	0	0	1	1	0	1	1	0	0	1	0	1	0	1	0	1	0	0	0	0	0	0	1	1	1	1	1	0	0	0	0	0	0	0	1	0	1	1	0	0	0	0	1	0
A00452	chr1	90261	G	C	0	0	0	1	1	0	1	1	0	0	1	0	1	0	1	0	1	0	0	0	0	0	0	1	1	1	1	1	0	0	0	0	0	0	0	1	0	1	1	0	0	0	0	1	0
A00453	chr1	90512	A	G	0	0	0	1	1	0	1	1	0	0	1	0	1	0	1	0	1	0	0	0	0	0	0	1	1	1	1	1	0	0	0	0	0	0	0	1	0	1	1	0	0	0	0	1	0
A00454	chr1	90610	C	A	0	0	0	1	1	0	1	1	0	0	1	0	1	0	1	0	1	0	0	0	0	0	0	1	1	1	1	1	0	0	0	0	0	0	0	1	0	1	1	0	0	0	0	1	0
A00455	chr1	90625	A	G	0	0	0	1	1	0	1	1	0	0	1	0	1	0	1	0	1	0	0	0	0	0	0	1	1	1	1	1	0	0	0	0	0	0	0	1	0	1	1	0	0	0	0	1	0
A00456	chr1	91167	A	T	0	0	0	1	1	0	1	1	0	0	1	0	1	0	1	0	1	0	0	0	0	0	0	1	1	1	1	1	0	0	0	0	0	0	0	1	0	1	1	0	0	0	0	1	0
A00457	chr1	91981	C	T	0	0	0	1	1	0	1	1	0	0	1	0	1	0	1	0	1	0	0	0	0	0	0	1	1	1	1	1	0	0	0	0	0	0	0	1	0	1	1	0	0	0	0	1	0
A00458	chr1	92790	T	G	0	0	0	1	1	0	1	1	0	0	1	0	1	0	1	0	1	0	0	0	0	0	0	1	1	1	1	1	0	0	0	0	0	0	0	1	0	1	1	0	0	0	0	1	0
A00459	chr1	92812	T	G	0	0	0	1	1	0	1	1	0	0	1	0	1	0	1	0	1	0	0	0	0	0	0	1	1	1	1	1	0	0	0	0	0	0	0	1	0	1	1	0	0	0	0	1	0
A00460	chr1	93071	A	G	0	0	0	1	1	0	1	1	0	0	1	0	1	0	1	0	1	0	0	0	0	0	0	1	1	1	1	1	0	0	0	0	0	0	0	1	0	1	1	0	0	0	0	1	0
A00461	chr1	93344	A	G	0	0	0	1	1	0	1	1	0	0	1	0	1	0	1	0	1	0	0	0	0	0	0	1	1	1	1	1	0	0	0	0	0	0	0	1	0	1	1	0	0	0	0	1	0
A00462	chr1	93746	T	G	0	0	0	1	1	0	1	1	0	0	1	0	1	0	1	0	1	0	0	0	0	0	0	1	1	1	1	1	0	0	0	0	0	0	0	1	0	1	1	0	0	0	0	1	0
A00463	chr1	93760	T	C	0	0	0	1	1	0	1	1	0	0	1	0	1	0	1	0	1	0	0	0	0	0	0	1	1	1	1	1	0	0	0	0	0	0	0	1	0	1	1	0	0	0	0	1	0
A00464	chr1	93863	G	A	0	0	0	1	1	0	1	1	0	0	1	0	1	0	1	0	1	0	0	0	0	0	0	1	1	1	1	1	0	0	0	0	0	0	0	1	0	1	1	0	0	0	0	1	0
A00465	chr1	94111	C	T	0	0	0	1	1	0	1	1	0	0	1	0	1	0	1	0	1	0	0	0	0	0	0	1	1	1	1	1	0	0	0	0	0	0	0	1	0	1	1	0	0	0	0	1	0
A00466	chr1	94187	G	A	0	0	0	1	1	0	1	1	0	0	1	0	1	0	1	0	1	0	0	0	0	0	0	1	1	1	1	1	0	0	0	0	0	0	0	1	0	1	1	0	0	0	0	1	0
A00467	chr1	94316	C	T	0	0	0	1	1	0	1	1	0	0	1	0	1	0	1	0	1	0	0	0	0	0	0	1	1	1	1	1	0	0	0	0	0	0	0	1	0	1	1	0	0	0	0	1	0
A00468	chr1	94350	T	C	0	0	0	1	1	0	1	1	0	0	1	0	1	0	1	0	1	0	0	0	0	0	0	1	1	1	1	1	0	0	0	0	0	0	0	1	0	1	1	0	0	0	0	1	0
A00469	chr1	95042	G	A	0	0	0	1	1	0	1	1	0	0	1	0	1	0	1	0	1	0	0	0	0	0	0	1	1	1	1	1	0	0	0	0	0	0	0	1	0	1	1	0	0	0	0	1	0
A00470	chr1	95101	T	A	0	0	0	1	1	0	1	1	0	0	1	0	1	0	1	0	1	0	0	0	0	0	0	1	1	1	1	1	0	0	0	0	0	0	0	1	0	1	1	0	0	0	0	1	0
A00471	chr1	95143	A	C	0	0	0	1	1	0	1	1	0	0	1	0	1	0	1	0	1	0	0	0	0	0	0	1	1	1	1	1	0	0	0	0	0	0	0	1	0	1	1	0	0	0	0	1	0
A00472	chr1	95165	T	C	0	0	0	1	1	0	1	1	0	0	1	0	1	0	1	0	1	0	0	0	0	0	0	1	1	1	1	1	0	0	0	0	0	0	0	1	0	1	1	0	0	0	0	1	0
A00473	chr1	95452	T	C	0	0	0	1	1	0	1	1	0	0	1	0	1	0	1	0	1	0	0	0	0	0	0	1	1	1	1	1	0	0	0	0	0	0	0	1	0	1	1	0	0	0	0	1	0
A00474	chr1	95467	C	T	0	0	0	1	1	0	1	1	0	0	1	0	1	0	1	0	1	0	0	0	0	0	0	1	1	1	1	1	0	0	0	0	0	0	0	1	0	1	1	0	0	0	0	1	0
A00475	chr1	95836	G	A	0	0	0	1	1	0	1	1	0	0	1	0	1	0	1	0	1	0	0	0	0	0	0	1	1	1	1	1	0	0	0	0	0	0	0	1	0	1	1	0	0	0	0	1	0
A00476	chr1	96211	G	A	0	0	0	1	1	0	1	1	0	0	1	0	1	0	1	0	1	0	0	0	0	0	0	1	1	1	1	1	0	0	0	0	0	0	0	1	0	1	1	0	0	0	0	1	0
A00477	chr1	96378	A	T	0	0	0	1	1	0	1	1	0	0	1	0	1	0	1	0	1	0	0	0	0	0	0	1	1	1	1	1	0	0	0	0	0	0	0	1	0	1	1	0	0	0	0	1	0
A00478	chr1	96565	T	C	0	0	0	1	1	0	1	1	0	0	1	0	1	0	1	0	1	0	0	0	0	0	0	1	1	1	1	1	0	0	0	0	0	0	0	1	0	1	1	0	0	0	0	1	0
A00479	chr1	96824	C	T	0	0	0	1	1	0	1	1	0	0	1	0	1	0	1	0	1	0	0	0	0	0	0	1	1	1	1	1	0	0	0	0	0	0	0	1	0	1	1	0	0	0	0	1	0
A00480	chr1	97010	T	C	0	0	0	1	1	0	1	1	0	0	1	0	1	0	1	0	1	0	0	0	0	0	0	1	1	1	1	1	0	0	0	0	0	0	0	1	0	1	1	0	0	0	0	1	0
A00481	chr1	97054	A	G	0	0	0	1	1	0	1	1	0	0	1	0	1	0	1	0	1	0	0	0	0	0	0	1	1	1	1	1	0	0	0	0	0	0	0	1	0	1	1	0	0	0	0	1	0
A00482	chr1	97299	A	C	0	0	0	1	1	0	1	1	0	0	1	0	1	0	1	0	1	0	0	0	0	0	0	1	1	1	1	1	0	0	0	0	0	0	0	1	0	1	1	0	0	0	0	1	0
A00483	chr1	97399	G	C	0	0	0	1	1	0	1	1	0	0	1	0	1	0	1	0	1	0	0	0	0	0	0	1	1	1	1	1	0	0	0	0	0	0	0	1	0	1	1	0	0	0	0	1	0
A00484	chr1	97434	A	C	0	0	0	1	1	0	1	1	0	0	1	0	1	0	1	0	1	0	0	0	0	0	0	1	1	1	1	1	0	0	0	0	0	0	0	1	0	1	1	0	0	0	0	1	0
A00485	chr1	97647	G	T	0	0	0	1	1	0	1	1	0	0	1	0	1	0	1	0	1	0	0	0	0	0	0	1	1	1	1	1	0	0	0	0	0	0	0	1	0	1	1	0	0	0	0	1	0
A00486	chr1	97736	C	T	0	0	0	1	1	0	1	1	0	0	1	0	1	0	1	0	1	0	0	0	0	0	0	1	1	1	1	1	0	0	0	0	0	0	0	1	0	1	1	0	0	0	0	1	0
A00487	chr1	97737	C	T	0	0	0	1	1	0	1	1	0	0	1	0	1	0	1	0	1	0	0	0	0	0	0	1	1	1	1	1	0	0	0	0	0	0	0	1	0	1	1	0	0	0	0	1	0
A00488	chr1	98059	G	A	0	0	0	1	1	0	1	1	0	0	1	0	1	0	1	0	1	0	0	0	0	0	0	1	1	1	1	1	0	0	0	0	0	0	0	1	0	1	1	0	0	0	0	1	0
A00489	chr1	98211	C	T	0	0	0	1	1	0	1	1	0	0	1	0	1	0	1	0	1	0	0	0	0	0	0	1	1	1	1	1	0	0	0	0	0	0	0	1	0	1	1	0	0	0	0	1	0
A00490	chr1	98547	T	C	0	0	0	1	1	0	1	1	0	0	1	0	1	0	1	0	1	0	0	0	0	0	0	1	1	1	1	1	0	0	0	0	0	0	0	1	0	1	1	0	0	0	0	1	0
A00491	chr1	98687	T	G	0	0	0	1	1	0	1	1	0	0	1	0	1	0	1	0	1	0	0	0	0	0	0	1	1	1	1	1	0	0	0	0	0	0	0	1	0	1	1	0	0	0	0	1	0
A00492	chr1	99102	A	G	0	0	0	1	1	0	1	1	0	0	1	0	1	0	1	0	1	0	0	0	0	0	0	1	1	1	1	1	0	0	0	0	0	0	0	1	0	1	1	0	0	0	0	1	0
A00493	chr1	99225	C	T	0	0	0	1	1	0	1	1	0	0	1	0	1	0	1	0	1	0	0	0	0	0	0	1	1	1	1	1	0	0	0	0	0	0	0	1	0	1	1	0	0	0	0	1	0
A00494	chr1	99369	A	G	0	0	0	1	1	0	1	1	0	0	1	0	1	0	1	0	1	0	0	0	0	0	0	1	1	1	1	1	0	0	0	0	0	0	0	1	0	1	1	0	0	0	0	1	0
A00495	chr1	99702	C	G	0	0	0	1	1	0	1	1	0	0	1	0	1	0	1	0	1	0	0	0	0	0	0	1	1	1	1	1	0	0	0	0	0	0	0	1	0	1	1	0	0	0	0	1	0
A00496	chr1	99714	T	C	0	0	0	1	1	0	1	1	0	0	1	0	1	0	1	0	1	0	0	0	0	0	0	1	1	1	1	1	0	0	0	0	0	0	0	1	0	1	1	0	0	0	0	1	0
A00497	chr1	99747	A	G	0	0	0	1	1	0	1	1	0	0	1	0	1	0	1	0	1	0	0	0	0	0	0	1	1	1	1	1	0	0	0	0	0	0	0	1	0	1	1	0	0	0	0	1	0
A00498	chr1	99917	A	G	0	0	0	1	1	0	1	1	0	0	1	0	1	0	1	0	1	0	0	0	0	0	0	1	1	1	1	1	0	0	0	0	0	0	0	1	0	1	1	0	0	0	0	1	0
A00499	chr1	99945	A	G	0	0	0	1	1	0	1	1	0	0	1	0	1	0	1	0	1	0	0	0	0	0	0	1	1	1	1	1	0	0	0	0	0	0	0	1	0	1	1	0	0	0	0	1	0
A00500	chr1	100068	G	A	0	0	0	1	1	0	1	1	0	0	1	0	1	0	1	0	1	0	0	0	0	0	0	1	1	1	1	1	0	0	0	0	0	0	0	1	0	1	1	0	0	0	0	1	0
A00501	chr1	100187	T	G	0	0	0	1	1	0	1	1	0	0	1	0	1	0	1	0	1	0	0	0	0	0	0	1	1	1	1	1	0	0	0	0	0	0	0	1	0	1	1	0	0	0	0	1	0
A00502	chr1	100235	C	T	0	0	0	1	1	0	1	1	0	0	1	0	1	0	1	0	1	0	0	0	0	0	0	1	1	1	1	1	0	0	0	0	0	0	0	1	0	1	1	0	0	0	0	1	0
A00503	chr1	100379	C	T	0	0	0	1	1	0	1	1	0	0	1	0	1	0	1	0	1	0	0	0	0	0	0	1	1	1	1	1	0	0	0	0	0	0	0	1	0	1	1	0	0	0	0	1	0
A00504	chr1	100430	G	A	0	0	0	1	1	0	1	1	0	0	1	0	1	0	1	0	1	0	0	0	0	0	0	1	1	1	1	1	0	0	0	0	0	0	0	1	0	1	1	0	0	0	0	1	0
A00505	chr1	100451	A	G	0	0	0	1	1	0	1	1	0	0	1	0	1	0	1	0	1	0	0	0	0	0	0	1	1	1	1	1	0	0	0	0	0	0	0	1	0	1	1	0	0	0	0	1	0
A00506	chr1	100649	A	G	0	0	0	1	1	0	1	1	0	0	1	0	1	0	1	0	1	0	0	0	0	0	0	1	1	1	1	1	0	0	0	0	0	0	0	1	0	1	1	0	0	0	0	1	0
A00507	chr1	100703	A	T	0	0	0	1	1	0	1	1	0	0	1	0	1	0	1	0	1	0	0	0	0	0	0	1	1	1	1	1	0	0	0	0	0	0	0	1	0	1	1	0	0	0	0	1	0
A00508	chr1	100707	T	G	0	0	0	1	1	0	1	1	0	0	1	0	1	0	1	0	1	0	0	0	0	0	0	1	1	1	1	1	0	0	0	0	0	0	0	1	0	1	1	0	0	0	0	1	0
A00509	chr1	101270	T	C	0	0	0	1	1	0	1	1	0	0	1	0	1	0	1	0	1	0	0	0	0	0	0	1	1	1	1	1	0	0	0	0	0	0	0	1	0	1	1	0	0	0	0	1	0
A00510	chr1	101599	A	G	0	0	0	1	1	0	1	1	0	0	1	0	1	0	1	0	1	0	0	0	0	0	0	1	1	1	1	1	0	0	0	0	0	0	0	1	0	1	1	0	0	0	0	1	0
A00511	chr1	101626	C	T	0	0	0	1	1	0	1	1	0	0	1	0	1	0	1	0	1	0	0	0	0	0	0	1	1	1	1	1	0	0	0	0	0	0	0	1	0	1	1	0	0	0	0	1	0
A00512	chr1	101668	G	A	0	0	0	1	1	0	1	1	0	0	1	0	1	0	1	0	1	0	0	0	0	0	0	1	1	1	1	1	0	0	0	0	0	0	0	1	0	1	1	0	0	0	0	1	0
A00513	chr1	102127	C	T	0	0	0	1	1	0	1	1	0	0	1	0	1	0	1	0	1	0	0	0	0	0	0	1	1	1	1	1	0	0	0	0	0	0	0	1	0	1	1	0	0	0	0	1	0
A00514	chr1	102160	C	T	0	0	0	1	1	0	1	1	0	0	1	0	1	0	1	0	1	0	0	0	0	0	0	1	1	1	1	1	0	0	0	0	0	0	0	1	0	1	1	0	0	0	0	1	0
A00515	chr1	102334	C	T	0	0	0	1	1	0	1	1	0	0	1	0	1	0	1	0	1	0	0	0	0	0	0	1	1	1	1	1	0	0	0	0	0	0	0	1	0	1	1	0	0	0	0	1	0
A00516	chr1	102373	C	T	0	0	0	1	1	0	1	1	0	0	1	0	1	0	1	0	1	0	0	0	0	0	0	1	1	1	1	1	0	0	0	0	0	0	0	1	0	1	1	0	0	0	0	1	0
A00517	chr1	102457	G	A	0	0	0	1	1	0	1	1	0	0	1	0	1	0	1	0	1	0	0	0	0	0	0	1	1	1	1	1	0	0	0	0	0	0	0	1	0	1	1	0	0	0	0	1	0
A00518	chr1	102506	C	G	0	0	0	1	1	0	1	1	0	0	1	0	1	0	1	0	1	0	0	0	0	0	0	1	1	1	1	1	0	0	0	0	0	0	0	1	0	1	1	0	0	0	0	1	0
A00519	chr1	103316	G	C	0	0	0	1	1	0	1	1	0	0	1	0	1	0	1	0	1	0	0	0	0	0	0	1	1	1	1	1	0	0	0	0	0	0	0	1	0	1	1	0	0	0	0	1	0
A00520	chr1	103507	C	T	0	0	0	1	1	0	1	1	0	0	1	0	1	0	1	0	1	0	0	0	0	0	0	1	1	1	1	1	0	0	0	0	0	0	0	1	0	1	1	0	0	0	0	1	0
A00521	chr1	103599	C	A	0	0	0	1	1	0	1	1	0	0	1	0	1	0	1	0	1	0	0	0	0	0	0	1	1	1	1	1	0	0	0	0	0	0	0	1	0	1	1	0	0	0	0	1	0
A00522	chr1	103908	A	G	0	0	0	1	1	0	1	1	0	0	1	0	1	0	1	0	1	0	0	0	0	0	0	1	1	1	1	1	0	0	0	0	0	0	0	1	0	1	1	0	0	0	0	1	0
A00523	chr1	104103	T	C	0	0	0	1	1	0	1	1	0	0	1	0	1	0	1	0	1	0	0	0	0	0	0	1	1	1	1	1	0	0	0	0	0	0	0	1	0	1	1	0	0	0	0	1	0
A00524	chr1	104424	A	G	0	0	0	1	1	0	1	1	0	0	1	0	1	0	1	0	1	0	0	0	0	0	0	1	1	1	1	1	0	0	0	0	0	0	0	1	0	1	1	0	0	0	0	1	0
A00525	chr1	104777	A	C	0	0	0	1	1	0	1	1	0	0	1	0	1	0	1	0	1	0	0	0	0	0	0	1	1	1	1	1	0	0	0	0	0	0	0	1	0	1	1	0	0	0	0	1	0
A00526	chr1	105157	A	T	0	0	0	1	1	0	1	1	0	0	1	0	1	0	1	0	1	0	0	0	0	0	0	1	1	1	1	1	0	0	0	0	0	0	0	1	0	1	1	0	0	0	0	1	0
A00527	chr1	105402	T	G	0	0	0	1	1	0	1	1	0	0	1	0	1	0	1	0	1	0	0	0	0	0	0	1	1	1	1	1	0	0	0	0	0	0	0	1	0	1	1	0	0	0	0	1	0
A00528	chr1	105425	G	A	0	0	0	1	1	0	1	1	0	0	1	0	1	0	1	0	1	0	0	0	0	0	0	1	1	1	1	1	0	0	0	0	0	0	0	1	0	1	1	0	0	0	0	1	0
A00529	chr1	105438	A	G	0	0	0	1	1	0	1	1	0	0	1	0	1	0	1	0	1	0	0	0	0	0	0	1	1	1	1	1	0	0	0	0	0	0	0	1	0	1	1	0	0	0	0	1	0
A00530	chr1	106281	G	C	0	0	0	1	1	0	1	1	0	0	1	0	1	0	1	0	1	0	0	0	0	0	0	1	1	1	1	1	0	0	0	0	0	0	0	1	0	1	1	0	0	0	0	1	0
A00531	chr1	106302	C	T	0	0	0	1	1	0	1	1	0	0	1	0	1	0	1	0	1	0	0	0	0	0	0	1	1	1	1	1	0	0	0	0	0	0	0	1	0	1	1	0	0	0	0	1	0
A00532	chr1	106751	A	G	0	0	0	1	1	0	1	1	0	0	1	0	1	0	1	0	1	0	0	0	0	0	0	1	1	1	1	1	0	0	0	0	0	0	0	1	0	1	1	0	0	0	0	1	0
A00533	chr1	107123	C	A	0	0	0	1	1	0	1	1	0	0	1	0	1	0	1	0	1	0	0	0	0	0	0	1	1	1	1	1	0	0	0	0	0	0	0	1	0	1	1	0	0	0	0	1	0
A00534	chr1	107324	C	T	0	0	0	1	1	0	1	1	0	0	1	0	1	0	1	0	1	0	0	0	0	0	0	1	1	1	1	1	0	0	0	0	0	0	0	1	0	1	1	0	0	0	0	1	0
A00535	chr1	107529	G	T	0	0	0	1	1	0	1	1	0	0	1	0	1	0	1	0	1	0	0	0	0	0	0	1	1	1	1	1	0	0	0	0	0	0	0	1	0	1	1	0	0	0	0	1	0
A00536	chr1	107549	T	C	0	0	0	1	1	0	1	1	0	0	1	0	1	0	1	0	1	0	0	0	0	0	0	1	1	1	1	1	0	0	0	0	0	0	0	1	0	1	1	0	0	0	0	1	0
A00537	chr1	107712	A	G	0	0	0	1	1	0	1	1	0	0	1	0	1	0	1	0	1	0	0	0	0	0	0	1	1	1	1	1	0	0	0	0	0	0	0	1	0	1	1	0	0	0	0	1	0
A00538	chr1	107723	T	C	0	0	0	1	1	0	1	1	0	0	1	0	1	0	1	0	1	0	0	0	0	0	0	1	1	1	1	1	0	0	0	0	0	0	0	1	0	1	1	0	0	0	0	1	0
A00539	chr1	108370	C	T	0	0	0	1	1	0	1	1	0	0	1	0	1	0	1	0	1	0	0	0	0	0	0	1	1	1	1	1	0	0	0	0	0	0	0	1	0	1	1	0	0	0	0	1	0
A00540	chr1	108934	C	T	0	0	0	1	1	0	1	1	0	0	1	0	1	0	1	0	1	0	0	0	0	0	0	1	1	1	1	1	0	0	0	0	0	0	0	1	0	1	1	0	0	0	0	1	0
A00541	chr1	109744	T	C	0	0	0	1	1	0	1	1	0	0	1	0	1	0	1	0	1	0	0	0	0	0	0	1	1	1	1	1	0	0	0	0	0	0	0	1	0	1	1	0	0	0	0	1	0
A00542	chr1	109897	C	T	0	0	0	1	1	0	1	1	0	0	1	0	1	0	1	0	1	0	0	0	0	0	0	1	1	1	1	1	0	0	0	0	0	0	0	1	0	1	1	0	0	0	0	1	0
A00543	chr1	110452	A	T	0	0	0	1	1	0	1	1	0	0	1	0	1	0	1	0	1	0	0	0	0	0	0	1	1	1	1	1	0	0	0	0	0	0	0	1	0	1	1	0	0	0	0	1	0
A00544	chr1	111638	C	T	0	0	0	1	1	0	1	1	0	0	1	0	1	0	1	0	1	0	0	0	0	0	0	1	1	1	1	1	0	0	0	0	0	0	0	1	0	1	1	0	0	0	0	1	0
A00545	chr1	112381	C	A	0	0	0	1	1	0	1	1	0	0	1	0	1	0	1	0	1	0	0	0	0	0	0	1	1	1	1	1	0	0	0	0	0	0	0	1	0	1	1	0	0	0	0	1	0
A00546	chr1	112504	G	C	0	0	0	1	1	0	1	1	0	0	1	0	1	0	1	0	1	0	0	0	0	0	0	1	1	1	1	1	0	0	0	0	0	0	0	1	0	1	1	0	0	0	0	1	0
A00547	chr1	112680	G	A	0	0	0	1	1	0	1	1	0	0	1	0	1	0	1	0	1	0	0	0	0	0	0	1	1	1	1	1	0	0	0	0	0	0	0	1	0	1	1	0	0	0	0	1	0
A00548	chr1	113661	T	C	0	0	0	1	1	0	1	1	0	0	1	0	1	0	1	0	1	0	0	0	0	0	0	1	1	1	1	1	0	0	0	0	0	0	0	1	0	1	1	0	0	0	0	1	0
A00549	chr1	114328	C	T	0	0	0	1	1	0	1	1	0	0	1	0	1	0	1	0	1	0	0	0	0	0	0	1	1	1	1	1	0	0	0	0	0	0	0	1	0	1	1	0	0	0	0	1	0
A00550	chr1	114429	T	C	0	0	0	1	1	0	1	1	0	0	1	0	1	0	1	0	1	0	0	0	0	0	0	1	1	1	1	1	0	0	0	0	0	0	0	1	0	1	1	0	0	0	0	1	0
A00551	chr1	114456	A	G	0	0	0	1	1	0	1	1	0	0	1	0	1	0	1	0	1	0	0	0	0	0	0	1	1	1	1	1	0	0	0	0	0	0	0	1	0	1	1	0	0	0	0	1	0
A00552	chr1	114471	C	T	0	0	0	1	1	0	1	1	0	0	1	0	1	0	1	0	1	0	0	0	0	0	0	1	1	1	1	1	0	0	0	0	0	0	0	1	0	1	1	0	0	0	0	1	0
A00553	chr1	114978	C	T	0	0	0	1	1	0	1	1	0	0	1	0	1	0	1	0	1	0	0	0	0	0	0	1	1	1	1	1	0	0	0	0	0	0	0	1	0	1	1	0	0	0	0	1	0
A00554	chr1	115041	C	T	0	0	0	1	1	0	1	1	0	0	1	0	1	0	1	0	1	0	0	0	0	0	0	1	1	1	1	1	0	0	0	0	0	0	0	1	0	1	1	0	0	0	0	1	0
A00555	chr1	115074	A	G	0	0	0	1	1	0	1	1	0	0	1	0	1	0	1	0	1	0	0	0	0	0	0	1	1	1	1	1	0	0	0	0	0	0	0	1	0	1	1	0	0	0	0	1	0
A00556	chr1	115796	G	A	0	0	0	1	1	0	1	1	0	0	1	0	1	0	1	0	1	0	0	0	0	0	0	1	1	1	1	1	0	0	0	0	0	0	0	1	0	1	1	0	0	0	0	1	0
A00557	chr1	116428	G	A	0	0	0	1	1	0	1	1	0	0	1	0	1	0	1	0	1	0	0	0	0	0	0	1	1	1	1	1	0	0	0	0	0	0	0	1	0	0	1	0	0	0	0	1	0
A00558	chr1	116470	A	C	0	0	0	1	1	0	1	1	0	0	1	0	1	0	1	0	1	0	0	0	0	0	0	1	1	1	1	1	0	0	0	0	0	0	0	1	0	0	1	0	0	0	0	1	0
A00559	chr1	116485	C	T	0	0	0	1	1	0	1	1	0	0	1	0	1	0	1	0	1	0	0	0	0	0	0	1	1	1	1	1	0	0	0	0	0	0	0	1	0	0	1	0	0	0	0	1	0
A00560	chr1	116539	T	A	0	0	0	1	1	0	1	1	0	0	1	0	1	0	1	0	1	0	0	0	0	0	0	1	1	1	1	1	0	0	0	0	0	0	0	1	0	0	1	0	0	0	0	1	0
A00561	chr1	117040	A	G	0	0	0	1	1	0	1	1	0	0	1	0	1	0	1	0	1	0	0	0	0	0	0	1	1	1	1	1	0	0	0	0	0	0	0	1	0	0	1	0	0	0	0	1	0
A00562	chr1	117094	G	A	0	0	0	1	1	0	1	1	0	0	1	0	1	0	1	0	1	0	0	0	0	0	0	1	1	1	1	1	0	0	0	0	0	0	0	1	0	0	1	0	0	0	0	1	0
A00563	chr1	117103	T	A	0	0	0	1	1	0	1	1	0	0	1	0	1	0	1	0	1	0	0	0	0	0	0	1	1	1	1	1	0	0	0	0	0	0	0	1	0	0	1	0	0	0	0	1	0
A00564	chr1	117244	T	G	0	0	0	1	1	0	1	1	0	0	1	0	1	0	1	0	1	0	0	0	0	0	0	1	1	1	1	1	0	0	0	0	0	0	0	1	0	0	1	0	0	0	0	1	0
A00565	chr1	117784	C	A	0	0	0	1	1	0	1	1	0	0	1	0	1	0	1	0	1	0	0	0	0	0	0	1	1	1	1	1	0	0	0	0	0	0	0	1	0	0	1	0	0	0	0	1	0
A00566	chr1	117836	C	T	0	0	0	1	1	0	1	1	0	0	1	0	1	0	1	0	1	0	0	0	0	0	0	1	1	1	1	1	0	0	0	0	0	0	0	1	0	0	1	0	0	0	0	1	0
A00567	chr1	118221	T	A	0	0	0	1	1	0	1	1	0	0	1	0	1	0	1	0	1	0	0	0	0	0	0	1	1	1	1	1	0	0	0	0	0	0	0	1	0	0	1	0	0	0	0	1	0
A00568	chr1	118835	A	G	0	0	0	1	1	0	1	1	0	0	1	0	1	0	1	0	1	0	0	0	0	0	0	1	1	1	1	1	0	0	0	0	0	0	0	1	0	0	1	0	0	0	0	1	0
A00569	chr1	119115	T	G	0	0	0	1	1	0	1	1	0	0	1	0	1	0	1	0	1	0	0	0	0	0	0	1	1	1	1	1	0	0	0	0	0	0	0	1	0	0	1	0	0	0	0	1	0
A00570	chr1	119270	A	T	0	0	0	1	1	0	1	1	0	0	1	0	1	0	1	0	1	0	0	0	0	0	0	1	1	1	1	1	0	0	0	0	0	0	0	1	0	0	1	0	0	0	0	1	0
A00571	chr1	119450	T	C	0	0	0	1	1	0	1	1	0	0	1	0	1	0	1	0	1	0	0	0	0	0	0	1	1	1	1	1	0	0	0	0	0	0	0	1	0	0	1	0	0	0	0	1	0
A00572	chr1	119988	G	A	0	0	0	1	1	0	1	1	0	0	1	0	1	0	1	0	1	0	0	0	0	0	0	1	1	1	1	1	0	0	0	0	0	0	0	1	0	0	1	0	0	0	0	1	0
A00573	chr1	120067	C	T	0	0	0	1	1	0	1	1	0	0	1	0	1	0	1	0	1	0	0	0	0	0	0	1	1	1	1	1	0	0	0	0	0	0	0	1	0	0	1	0	0	0	0	1	0
A00574	chr1	120146	A	G	0	0	0	1	1	0	1	1	0	0	1	0	1	0	1	0	1	0	0	0	0	0	0	1	1	1	1	1	0	0	0	0	0	0	0	1	0	0	1	0	0	0	0	1	0
A00575	chr1	120630	A	G	0	0	0	1	1	0	1	1	0	0	1	0	1	0	1	0	1	0	0	0	0	0	0	1	1	1	1	1	0	0	0	0	0	0	0	1	0	0	1	0	0	0	0	1	0
A00576	chr1	121951	G	A	0	0	0	1	1	0	1	1	0	0	1	0	1	0	1	0	1	0	0	0	0	0	0	1	1	1	1	1	0	0	0	0	0	0	0	1	0	0	1	0	0	0	0	1	0
A00577	chr1	124423	C	T	0	0	0	1	1	0	1	1	0	0	1	0	1	0	1	0	1	0	0	0	0	0	0	1	1	1	1	1	0	0	0	0	0	0	0	1	0	0	1	0	0	0	0	1	0
A00578	chr1	124530	T	A	0	0	0	1	1	0	1	1	0	0	1	0	1	0	1	0	1	0	0	0	0	0	0	1	1	1	1	1	0	0	0	0	0	0	0	1	0	0	1	0	0	0	0	1	0
A00579	chr1	124531	T	C	0	0	0	1	1	0	1	1	0	0	1	0	1	0	1	0	1	0	0	0	0	0	0	1	1	1	1	1	0	0	0	0	0	0	0	1	0	0	1	0	0	0	0	1	0
A00580	chr1	124635	T	G	0	0	0	1	1	0	1	1	0	0	1	0	1	0	1	0	1	0	0	0	0	0	0	1	1	1	1	1	0	0	0	0	0	0	0	1	0	0	1	0	0	0	0	1	0
A00581	chr1	124666	T	C	0	0	0	1	1	0	1	1	0	0	1	0	1	0	1	0	1	0	0	0	0	0	0	1	1	1	1	1	0	0	0	0	0	0	0	1	0	0	1	0	0	0	0	1	0
A00582	chr1	124711	A	G	0	0	0	1	1	0	1	1	0	0	1	0	1	0	1	0	1	0	0	0	0	0	0	1	1	1	1	1	0	0	0	0	0	0	0	1	0	0	1	0	0	0	0	1	0
A00583	chr1	125103	G	A	0	0	0	1	1	0	1	1	0	0	1	0	1	0	1	0	1	0	0	0	0	0	0	1	1	1	1	1	0	0	0	0	0	0	0	1	0	0	1	0	0	0	0	1	0
A00584	chr1	125254	A	G	0	0	0	1	1	0	1	1	0	0	1	0	1	0	1	0	1	0	0	0	0	0	0	1	1	1	1	1	0	0	0	0	0	0	0	1	0	0	1	0	0	0	0	1	0
A00585	chr1	125518	G	A	0	0	0	1	1	0	1	1	0	0	1	0	1	0	1	0	1	0	0	0	0	0	0	1	1	1	1	1	0	0	0	0	0	0	0	1	0	0	1	0	0	0	0	1	0
A00586	chr1	125647	G	A	0	0	0	1	1	0	1	1	0	0	1	0	1	0	1	0	1	0	0	0	0	0	0	1	1	1	1	1	0	0	0	0	0	0	0	1	0	0	1	0	0	0	0	1	0
A00587	chr1	125896	A	G	0	0	0	1	1	0	1	1	0	0	1	0	1	0	1	0	1	0	0	0	0	0	0	1	1	1	1	1	0	0	0	0	0	0	0	1	0	0	1	0	0	0	0	1	0
A00588	chr1	125968	T	C	0	0	0	1	1	0	1	1	0	0	1	0	1	0	1	0	1	0	0	0	0	0	0	1	1	1	1	1	0	0	0	0	0	0	0	1	0	0	1	0	0	0	0	1	0
A00589	chr1	126412	T	C	0	0	0	1	1	0	1	1	0	0	1	0	1	0	1	0	1	0	0	0	0	0	0	1	1	1	1	1	0	0	0	0	0	0	0	1	0	0	1	0	0	0	0	1	0
A00590	chr1	126621	A	T	0	0	0	1	1	0	1	1	0	0	1	0	1	0	1	0	1	0	0	0	0	0	0	1	1	1	1	1	0	0	0	0	0	0	0	1	0	0	1	0	0	0	0	1	0
A00591	chr1	127547	G	A	0	0	0	1	1	0	1	1	0	0	1	0	1	0	1	0	1	0	0	0	0	0	0	1	1	1	1	1	0	0	0	0	0	0	0	1	0	0	1	0	0	0	0	1	0
A00592	chr1	127963	T	C	0	0	0	1	1	0	1	1	0	0	1	0	1	0	1	0	1	0	0	0	0	0	0	1	1	1	1	1	0	0	0	0	0	0	0	1	0	0	1	0	0	0	0	1	0
A00593	chr1	127982	C	T	0	0	0	1	1	0	1	1	0	0	1	0	1	0	1	0	1	0	0	0	0	0	0	1	1	1	1	1	0	0	0	0	0	0	0	1	0	0	1	0	0	0	0	1	0
A00594	chr1	127989	C	T	0	0	0	1	1	0	1	1	0	0	1	0	1	0	1	0	1	0	0	0	0	0	0	1	1	1	1	1	0	0	0	0	0	0	0	1	0	0	1	0	0	0	0	1	0
A00595	chr1	128088	T	C	0	0	0	1	1	0	1	1	0	0	1	0	1	0	1	0	1	0	0	0	0	0	0	1	1	1	1	1	0	0	0	0	0	0	0	1	0	0	1	0	0	0	0	1	0
A00596	chr1	128373	C	T	0	0	0	1	1	0	1	1	0	0	1	0	1	0	1	0	1	0	0	0	0	0	0	0	1	1	1	1	0	0	0	0	0	0	0	1	0	0	1	0	0	0	0	1	0
A00597	chr1	128418	A	G	0	0	0	1	1	0	1	1	0	0	1	0	1	0	1	0	1	0	0	0	0	0	0	0	1	1	1	1	0	0	0	0	0	0	0	1	0	0	1	0	0	0	0	1	0
A00598	chr1	128535	T	C	0	0	0	1	1	0	1	1	0	0	1	0	1	0	1	0	1	0	0	0	0	0	0	0	1	1	1	1	0	0	0	0	0	0	0	1	0	0	1	0	0	0	0	1	0
A00599	chr1	128739	T	G	0	0	0	1	1	0	1	1	0	0	1	0	1	0	1	0	1	0	0	0	0	0	0	0	1	1	1	1	0	0	0	0	0	0	0	1	0	0	1	0	0	0	0	1	0
A00600	chr1	128895	G	A	0	0	0	1	1	0	1	1	0	0	1	0	1	0	1	0	1	0	0	0	0	0	0	0	1	1	1	1	0	0	0	0	0	0	0	1	0	0	1	0	0	0	0	1	0
A00601	chr1	130386	G	T	0	0	0	1	0	0	1	1	0	0	1	0	1	0	1	0	1	0	0	0	0	0	0	0	1	1	1	1	0	0	0	0	0	0	0	1	0	0	1	0	0	0	0	1	0
A00602	chr1	130741	G	T	0	0	0	1	0	0	1	1	0	0	1	0	1	0	1	0	1	0	0	0	0	0	0	0	1	1	1	1	0	0	0	0	0	0	0	1	0	0	1	0	0	0	0	1	0
A00603	chr1	131054	G	A	0	0	0	1	0	0	1	1	0	0	1	0	1	0	1	0	1	0	0	0	0	0	0	0	1	1	1	1	0	0	0	0	0	0	0	1	0	0	1	0	0	0	0	1	0
A00604	chr1	132308	T	C	0	0	0	1	0	0	1	1	0	0	1	0	1	0	1	0	1	0	0	0	0	0	0	0	1	1	1	1	0	0	0	0	0	0	0	1	0	0	1	0	0	0	0	1	0
A00605	chr1	132408	C	A	0	0	0	1	0	0	1	1	0	0	1	0	1	0	1	0	1	0	0	0	0	0	0	0	1	1	1	1	0	0	0	0	0	0	0	1	0	0	1	0	0	0	0	1	0
A00606	chr1	132622	C	T	0	0	0	1	0	0	1	1	0	0	1	0	1	0	1	0	1	0	0	0	0	0	0	0	1	1	1	1	0	0	0	0	0	0	0	1	0	0	1	0	0	0	0	1	0
A00607	chr1	133021	G	T	0	0	0	1	0	0	1	1	0	0	1	0	1	0	1	0	1	0	0	0	0	0	0	0	1	1	1	1	0	0	0	0	0	0	0	1	0	0	1	0	0	0	0	1	0
A00608	chr1	133325	A	G	0	0	0	1	0	0	1	1	0	0	1	0	1	0	1	0	1	0	0	0	0	0	0	0	1	1	1	1	0	0	0	0	0	0	0	1	0	0	1	0	0	0	0	1	0
A00609	chr1	133344	C	T	0	0	0	1	0	0	1	1	0	0	1	0	1	0	1	0	1	0	0	0	0	0	0	0	1	1	1	1	0	0	0	0	0	0	0	1	0	0	1	0	0	0	0	1	0
A00610	chr1	133391	T	C	0	0	0	1	0	0	1	1	0	0	1	0	1	0	1	0	1	0	0	0	0	0	0	0	1	1	1	1	0	0	0	0	0	0	0	1	0	0	1	0	0	0	0	1	0
A00611	chr1	133402	C	T	0	0	0	1	0	0	1	1	0	0	1	0	1	0	1	0	1	0	0	0	0	0	0	0	1	1	1	1	0	0	0	0	0	0	0	1	0	0	1	0	0	0	0	1	0
A00612	chr1	133417	C	G	0	0	0	1	0	0	1	1	0	0	1	0	1	0	1	0	1	0	0	0	0	0	0	0	1	1	1	1	0	0	0	0	0	0	0	1	0	0	1	0	0	0	0	1	0
A00613	chr1	133535	G	C	0	0	0	1	0	0	1	1	0	0	1	0	1	0	1	0	1	0	0	0	0	0	0	0	1	1	1	1	0	0	0	0	0	0	0	1	0	0	1	0	0	0	0	1	0
A00614	chr1	133740	T	C	0	0	0	1	0	0	1	1	0	0	1	0	1	0	1	0	1	0	0	0	0	0	0	0	1	1	1	1	0	0	0	0	0	0	0	1	0	0	1	0	0	0	0	1	0
A00615	chr1	133871	C	T	0	0	0	1	0	0	1	1	0	0	1	0	1	0	1	0	1	0	0	0	0	0	0	0	1	1	1	1	0	0	0	0	0	0	0	1	0	0	1	0	0	0	0	1	0
A00616	chr1	134031	G	A	0	0	0	1	0	0	1	1	0	0	1	0	1	0	1	0	1	0	0	0	0	0	0	0	1	1	1	1	0	0	0	0	0	0	0	1	0	0	1	0	0	0	0	1	0
A00617	chr1	134058	T	G	0	0	0	1	0	0	1	1	0	0	1	0	1	0	1	0	1	0	0	0	0	0	0	0	1	1	1	1	0	0	0	0	0	0	0	1	0	0	1	0	0	0	0	1	0
A00618	chr1	134109	G	A	0	0	0	1	0	0	1	1	0	0	1	0	1	0	1	0	1	0	0	0	0	0	0	0	1	1	1	1	0	0	0	0	0	0	0	1	0	0	1	0	0	0	0	1	0
A00619	chr1	134175	A	C	0	0	0	1	0	0	1	1	0	0	1	0	1	0	1	0	1	0	0	0	0	0	0	0	1	1	1	1	0	0	0	0	0	0	0	1	0	0	1	0	0	0	0	1	0
A00620	chr1	134268	C	T	0	0	0	1	0	0	1	1	0	0	1	0	1	0	1	0	1	0	0	0	0	0	0	0	1	1	1	1	0	0	0	0	0	0	0	1	0	0	1	0	0	0	0	1	0
A00621	chr1	134391	G	A	0	0	0	1	0	0	1	1	0	0	1	0	1	0	1	0	1	0	0	0	0	0	0	0	1	1	1	1	0	0	0	0	0	0	0	1	0	0	1	0	0	0	0	1	0
A00622	chr1	134766	A	G	0	0	0	1	0	0	1	1	0	0	1	0	1	0	1	0	1	0	0	0	0	0	0	0	1	1	1	1	0	0	0	0	0	0	0	1	0	0	1	0	0	0	0	1	0
A00623	chr1	134901	T	C	0	0	0	1	0	0	1	1	0	0	1	0	1	0	1	0	1	0	0	0	0	0	0	0	1	1	1	1	0	0	0	0	0	0	0	1	0	0	1	0	0	0	0	1	0
A00624	chr1	134925	C	T	0	0	0	1	0	0	1	1	0	0	1	0	1	0	1	0	1	0	0	0	0	0	0	0	1	1	1	1	0	0	0	0	0	0	0	1	0	0	1	0	0	0	0	1	0
A00625	chr1	135093	T	C	0	0	0	1	0	0	1	1	0	0	1	0	1	0	1	0	1	0	0	0	0	0	0	0	1	1	1	1	0	0	0	0	0	0	0	1	0	0	1	0	0	0	0	1	0
A00626	chr1	135144	T	C	0	0	0	1	0	0	1	1	0	0	1	0	1	0	1	0	1	0	0	0	0	0	0	0	1	1	1	1	0	0	0	0	0	0	0	1	0	0	1	0	0	0	0	1	0
A00627	chr1	135435	G	A	0	0	0	1	0	0	1	1	0	0	1	0	1	0	1	0	1	0	0	0	0	0	0	0	1	1	1	1	0	0	0	0	0	0	0	1	0	0	1	0	0	0	0	1	0
A00628	chr1	135925	A	C	0	0	0	1	0	0	1	1	0	0	1	0	1	0	1	0	1	0	0	0	0	0	0	0	1	1	1	1	0	0	0	0	0	0	0	1	0	0	1	0	0	0	0	1	0
A00629	chr1	137081	G	A	0	0	0	1	0	0	1	1	0	0	1	0	1	0	1	0	1	0	0	0	0	0	0	0	1	1	1	1	0	0	0	0	0	0	0	1	0	0	1	0	0	0	0	1	0
A00630	chr1	138013	A	G	0	0	0	1	0	0	1	1	0	0	1	0	1	0	1	0	1	0	0	0	0	0	0	0	1	1	1	1	0	0	0	0	0	0	0	1	0	0	1	0	0	0	0	1	0
A00631	chr1	138575	G	A	0	0	0	1	0	0	1	1	0	0	1	0	1	0	1	0	1	0	0	0	0	0	0	0	1	1	1	1	0	0	0	0	0	0	0	1	0	0	1	0	0	0	0	1	0
A00632	chr1	138674	C	T	0	0	0	1	0	0	1	1	0	0	1	0	1	0	1	0	1	0	0	0	0	0	0	0	1	1	1	1	0	0	0	0	0	0	0	1	0	0	1	0	0	0	0	1	0
A00633	chr1	139090	T	C	0	0	0	1	0	0	1	1	0	0	1	0	1	0	1	0	1	0	0	0	0	0	0	0	1	1	1	1	0	0	0	0	0	0	0	1	0	0	1	0	0	0	0	1	0
A00634	chr1	139236	G	A	0	0	0	1	0	0	1	1	0	0	1	0	1	0	1	0	1	0	0	0	0	0	0	0	1	1	1	1	0	0	0	0	0	0	0	1	0	0	1	0	0	0	0	1	0
A00635	chr1	139475	G	A	0	0	0	1	0	0	1	1	0	0	1	0	1	0	1	0	1	0	0	0	0	0	0	0	1	1	1	1	0	0	0	0	0	0	0	1	0	0	1	0	0	0	0	1	0
A00636	chr1	139649	A	T	0	0	0	1	0	0	1	1	0	0	1	0	1	0	1	0	1	0	0	0	0	0	0	0	1	1	1	1	0	0	0	0	0	0	0	1	0	0	1	0	0	0	0	1	0
A00637	chr1	140157	A	C	0	0	0	1	0	0	1	1	0	0	1	0	1	0	1	0	1	0	0	0	0	0	0	0	1	1	1	1	0	0	0	0	0	0	0	1	0	0	1	0	0	0	0	1	0
A00638	chr1	140231	A	G	0	0	0	1	0	0	1	1	0	0	1	0	1	0	1	0	1	0	0	0	0	0	0	0	1	1	1	1	0	0	0	0	0	0	0	1	0	0	1	0	0	0	0	1	0
A00639	chr1	140235	C	A	0	0	0	1	0	0	1	1	0	0	1	0	1	0	1	0	1	0	0	0	0	0	0	0	1	1	1	1	0	0	0	0	0	0	0	1	0	0	1	0	0	0	0	1	0
A00640	chr1	140385	G	A	0	0	0	1	0	0	1	1	0	0	1	0	1	0	1	0	1	0	0	0	0	0	0	0	1	1	1	1	0	0	0	0	0	0	0	1	0	0	1	0	0	0	0	1	0
A00641	chr1	140394	G	T	0	0	0	1	0	0	1	1	0	0	1	0	1	0	1	0	1	0	0	0	0	0	0	0	1	1	1	1	0	0	0	0	0	0	0	1	0	0	1	0	0	0	0	1	0
A00642	chr1	140404	A	G	0	0	0	1	0	0	1	1	0	0	1	0	1	0	1	0	1	0	0	0	0	0	0	0	1	1	1	1	0	0	0	0	0	0	0	1	0	0	1	0	0	0	0	1	0
A00643	chr1	140447	A	G	0	0	0	1	0	0	1	1	0	0	1	0	1	0	1	0	1	0	0	0	0	0	0	0	1	1	1	1	0	0	0	0	0	0	0	1	0	0	1	0	0	0	0	1	0
A00644	chr1	140472	C	A	0	0	0	1	0	0	1	1	0	0	1	0	1	0	1	0	1	0	0	0	0	0	0	0	1	1	1	1	0	0	0	0	0	0	0	1	0	0	1	0	0	0	0	1	0
A00645	chr1	140583	T	C	0	0	0	1	0	0	1	1	0	0	1	0	1	0	1	0	1	0	0	0	0	0	0	0	1	1	1	1	0	0	0	0	0	0	0	1	0	0	1	0	0	0	0	1	0
A00646	chr1	140824	G	A	0	0	0	1	0	0	1	1	0	0	1	0	1	0	1	0	1	0	0	0	0	0	0	0	1	1	1	1	0	0	0	0	0	0	0	1	0	0	1	0	0	0	0	1	0
A00647	chr1	141849	A	G	0	0	0	1	0	0	1	1	0	0	1	0	1	0	1	0	1	0	0	0	0	0	0	0	1	1	1	1	0	0	0	0	0	0	0	1	0	0	1	0	0	0	0	1	0
A00648	chr1	142321	A	G	0	0	0	1	0	0	1	1	0	0	1	0	1	0	1	0	1	0	0	0	0	0	0	0	1	1	1	1	0	0	0	0	0	0	0	1	0	0	1	0	0	0	0	1	0
A00649	chr1	142428	C	A	0	0	0	1	0	0	1	1	0	0	1	0	1	0	1	0	1	0	0	0	0	0	0	0	1	1	1	1	0	0	0	0	0	0	0	1	0	0	1	0	0	0	0	1	0
A00650	chr1	142436	A	C	0	0	0	1	0	0	1	1	0	0	1	0	1	0	1	0	1	0	0	0	0	0	0	0	1	1	1	1	0	0	0	0	0	0	0	1	0	0	1	0	0	0	0	1	0
A00651	chr1	142441	G	A	0	0	0	1	0	0	1	1	0	0	1	0	1	0	1	0	1	0	0	0	0	0	0	0	1	1	1	1	0	0	0	0	0	0	0	1	0	0	1	0	0	0	0	1	0
A00652	chr1	142508	T	A	0	0	0	1	0	0	1	1	0	0	1	0	1	0	1	0	1	0	0	0	0	0	0	0	1	1	1	1	0	0	0	0	0	0	0	1	0	0	1	0	0	0	0	1	0
A00653	chr1	142745	A	C	0	0	0	1	0	0	1	1	0	0	1	0	1	0	1	1	1	0	0	0	0	0	0	0	1	1	1	1	0	0	0	0	0	0	0	1	0	0	1	0	0	0	0	1	0
A00654	chr1	142772	A	T	0	0	0	1	0	0	1	1	0	0	1	0	1	0	1	1	1	0	0	0	0	0	0	0	1	1	1	1	0	0	0	0	0	0	0	1	0	0	1	0	0	0	0	1	0
A00655	chr1	142815	G	A	0	0	0	1	0	0	1	1	0	0	1	0	1	0	1	1	1	0	0	0	0	0	0	0	1	1	1	1	0	0	0	0	0	0	0	1	0	0	1	0	0	0	0	1	0
A00656	chr1	142999	A	G	0	0	0	1	0	0	1	1	0	0	1	0	1	0	1	1	1	0	0	0	0	0	0	0	1	1	1	1	0	0	0	0	0	0	0	1	0	0	1	0	0	0	0	1	0
A00657	chr1	143036	T	G	0	0	0	1	0	0	1	1	0	0	1	0	1	0	1	1	1	0	0	0	0	0	0	0	1	1	1	1	0	0	0	0	0	0	0	1	0	0	1	0	0	0	0	1	0
A00658	chr1	143383	A	G	0	0	0	1	0	0	1	1	0	0	1	0	1	0	1	1	1	0	0	0	0	0	0	0	1	1	1	1	0	0	0	0	0	0	0	1	0	0	1	0	0	0	0	1	0
A00659	chr1	143637	T	C	0	0	0	1	0	0	1	1	0	0	1	0	1	0	1	1	1	0	0	0	0	0	0	0	1	1	1	1	0	0	0	0	0	0	0	1	0	0	1	0	0	0	0	1	0
A00660	chr1	143656	T	A	0	0	0	1	0	0	1	1	0	0	1	0	1	0	1	1	1	0	0	0	0	0	0	0	1	1	1	1	0	0	0	0	0	0	0	1	0	0	1	0	0	0	0	1	0
A00661	chr1	143751	G	A	0	0	0	1	0	0	1	1	0	0	1	0	1	0	1	1	1	0	0	0	0	0	0	0	1	1	1	1	0	0	0	0	0	0	0	1	0	0	1	0	0	0	0	1	0
A00662	chr1	143756	C	A	0	0	0	1	0	0	1	1	0	0	1	0	1	0	1	1	1	0	0	0	0	0	0	0	1	1	1	1	0	0	0	0	0	0	0	1	0	0	1	0	0	0	0	1	0
A00663	chr1	143795	C	T	0	0	0	1	0	0	1	1	0	0	1	0	1	0	1	1	1	0	0	0	0	0	0	0	1	1	1	1	0	0	0	0	0	0	0	1	0	0	1	0	0	0	0	1	0
A00664	chr1	143796	C	T	0	0	0	1	0	0	1	1	0	0	1	0	1	0	1	1	1	0	0	0	0	0	0	0	1	1	1	1	0	0	0	0	0	0	0	1	0	0	1	0	0	0	0	1	0
A00665	chr1	144978	T	C	0	0	0	1	0	0	1	1	0	0	1	0	1	0	1	0	1	0	0	0	0	0	0	0	1	1	1	1	0	0	0	0	0	0	0	1	0	0	1	0	0	0	0	1	0
A00666	chr1	145005	C	T	0	0	0	1	0	0	1	1	0	0	1	0	1	0	1	0	1	0	0	0	0	0	0	0	1	1	1	1	0	0	0	0	0	0	0	1	0	0	1	0	0	0	0	1	0
A00667	chr1	145443	T	G	0	0	0	1	0	0	1	1	0	0	1	0	1	0	1	0	1	0	0	0	0	0	1	0	1	1	1	1	0	0	0	0	0	0	0	1	0	0	1	0	0	0	0	1	0
A00668	chr1	145494	G	A	0	0	0	1	0	0	1	1	0	0	1	0	1	0	1	0	1	0	0	0	0	0	1	0	1	1	1	1	0	0	0	0	0	0	0	1	0	0	1	0	0	0	0	1	0
A00669	chr1	145585	G	C	0	0	0	1	0	0	1	1	0	0	1	0	1	0	1	0	1	0	0	0	0	0	1	0	1	1	1	1	0	0	0	0	0	0	0	1	0	0	1	0	0	0	0	1	0
A00670	chr1	145619	A	G	0	0	0	1	0	0	1	1	0	0	1	0	1	0	1	0	1	0	0	0	0	0	1	0	1	1	1	1	0	0	0	0	0	0	0	1	0	0	1	0	0	0	0	1	0
A00671	chr1	145643	G	A	0	0	0	1	0	0	1	1	0	0	1	0	1	0	1	0	1	0	0	0	0	0	1	0	1	1	1	1	0	0	0	0	0	0	0	1	0	0	1	0	0	0	0	1	0
A00672	chr1	145678	C	T	0	0	0	1	0	0	1	1	0	0	1	0	1	0	1	0	1	0	0	0	0	0	1	0	1	1	1	1	0	0	0	0	0	0	0	1	0	0	1	0	0	0	0	1	0
A00673	chr1	145795	A	C	0	0	0	1	0	0	1	1	0	0	1	0	1	0	1	0	1	0	0	0	0	0	1	0	1	1	1	1	0	0	0	0	0	0	0	1	0	0	1	0	0	0	0	1	0
A00674	chr1	145828	A	G	0	0	0	1	0	0	1	1	0	0	1	0	1	0	1	0	1	0	0	0	0	0	1	0	1	1	1	1	0	0	0	0	0	0	0	1	0	0	1	0	0	0	0	1	0
A00675	chr1	145974	C	G	0	0	0	1	0	0	1	1	0	0	1	0	1	0	1	0	1	0	0	0	0	0	1	0	1	1	1	1	0	0	0	0	0	0	0	1	0	0	1	0	0	0	0	1	0
A00676	chr1	145982	C	T	0	0	0	1	0	0	1	1	0	0	1	0	1	0	1	0	1	0	0	0	0	0	1	0	1	1	1	1	0	0	0	0	0	0	0	1	0	0	1	0	0	0	0	1	0
A00677	chr1	146008	T	A	0	0	0	1	0	0	1	1	0	0	1	0	1	0	1	0	1	0	0	0	0	0	1	0	1	1	1	1	0	0	0	0	0	0	0	1	0	0	1	0	0	0	0	1	0
A00678	chr1	146394	G	A	0	0	0	1	0	0	1	1	0	0	1	0	1	0	1	0	1	0	0	0	0	0	1	0	1	1	1	1	0	0	0	0	0	0	0	1	0	0	1	0	0	0	0	1	0
A00679	chr1	146669	A	G	0	0	0	1	0	0	1	1	0	0	1	0	1	0	1	0	1	0	0	0	0	0	1	0	1	1	1	1	0	0	0	0	0	0	0	1	0	0	1	0	0	0	0	1	0
A00680	chr1	147026	G	A	0	0	0	1	0	0	1	1	0	0	1	0	1	0	1	0	1	0	0	0	0	0	1	0	1	1	1	1	0	0	0	0	0	0	0	1	0	0	1	0	0	0	0	1	0
A00681	chr1	147696	G	A	0	0	0	1	0	0	1	1	0	0	1	0	1	0	1	0	1	0	0	0	0	0	1	0	1	1	1	1	0	0	0	0	0	0	0	1	0	0	1	0	0	0	0	1	0
A00682	chr1	147861	A	G	0	0	0	1	0	0	1	1	0	0	1	0	1	0	1	0	1	0	0	0	0	0	1	0	1	1	1	1	0	0	0	0	0	0	0	1	0	0	1	0	0	0	0	1	0
A00683	chr1	148544	A	C	0	0	0	1	0	0	1	1	0	0	1	0	1	0	1	0	1	0	0	0	0	0	1	0	1	1	1	1	0	0	0	0	0	0	0	1	0	0	1	0	0	0	0	1	0
A00684	chr1	149427	T	C	0	0	0	1	0	0	1	1	0	0	1	0	1	0	1	0	1	0	0	0	0	0	1	0	1	1	1	1	0	0	0	0	0	0	0	1	0	0	1	0	0	0	0	1	0
A00685	chr1	149452	C	A	0	0	0	1	0	0	1	1	0	0	1	0	1	0	1	0	1	0	0	0	0	0	1	0	1	1	1	1	0	0	0	0	0	0	0	1	0	0	1	0	0	0	0	1	0
A00686	chr1	149593	T	C	0	0	0	1	0	0	1	1	0	0	1	0	1	0	1	0	1	0	0	0	0	0	1	0	1	1	1	1	0	0	0	0	0	0	0	1	0	0	1	0	0	0	0	1	0
A00687	chr1	150544	A	T	0	0	0	1	0	0	1	1	0	0	1	0	1	0	1	0	1	0	0	0	0	0	1	0	1	1	1	1	0	0	0	0	0	0	0	1	0	0	1	0	0	0	0	1	0
A00688	chr1	151351	C	T	0	0	0	1	0	0	1	1	0	0	1	0	1	0	1	0	1	0	0	0	0	0	1	0	1	1	1	1	0	0	0	0	0	0	0	1	0	0	1	0	0	0	0	1	0
A00689	chr1	152750	T	C	0	0	0	1	0	0	1	1	0	0	1	0	1	0	1	0	1	0	0	0	0	0	1	0	1	1	1	1	0	0	0	0	0	0	0	1	0	0	1	0	0	0	0	1	0
A00690	chr1	153677	A	G	0	0	0	1	0	0	1	1	0	0	1	0	1	0	1	0	1	0	0	0	0	0	1	0	1	1	1	1	0	0	0	0	0	0	0	1	0	0	1	0	0	0	0	1	0
A00691	chr1	153887	G	A	0	0	0	1	0	0	1	1	0	0	1	0	1	0	1	0	1	0	0	0	0	0	1	0	1	1	1	1	0	0	0	0	0	0	0	1	0	0	1	0	0	0	0	1	0
A00692	chr1	154619	T	G	0	0	0	1	0	0	1	1	0	0	1	0	1	0	1	0	1	0	0	0	0	0	1	0	1	1	1	1	0	0	0	0	0	0	0	1	0	0	1	0	0	0	0	1	0
A00693	chr1	154985	A	G	0	0	0	1	0	0	1	1	0	0	1	0	1	0	1	0	1	0	0	0	0	0	1	0	1	1	1	1	0	0	0	0	0	0	0	1	0	0	1	0	0	0	0	1	0
A00694	chr1	155819	T	C	0	0	0	1	0	0	1	1	0	0	1	0	1	0	1	0	1	0	0	0	0	0	1	0	1	1	1	1	0	0	0	0	0	0	0	1	0	0	1	0	0	0	0	1	0
A00695	chr1	155858	G	A	0	0	0	1	0	0	1	1	0	0	1	0	1	0	1	0	1	0	0	0	0	0	1	0	1	1	1	1	0	0	0	0	0	0	0	1	0	0	1	0	0	0	0	1	0
A00696	chr1	155867	A	T	0	0	0	1	0	0	1	1	0	0	1	0	1	0	1	0	1	0	0	0	0	0	1	0	1	1	1	1	0	0	0	0	0	0	0	1	0	0	1	0	0	0	0	1	0
A00697	chr1	155945	C	T	0	0	0	1	0	0	1	1	0	0	1	0	1	0	1	0	1	0	0	0	0	0	1	0	1	1	1	1	0	0	0	0	0	0	0	1	0	0	1	0	0	0	0	1	0
A00698	chr1	156342	A	G	0	0	0	1	0	0	1	1	0	0	1	0	1	0	1	0	1	0	0	0	0	0	1	0	1	1	1	1	0	0	0	0	0	0	0	1	0	0	1	0	0	0	0	1	0
A00699	chr1	156686	C	T	0	0	0	1	0	0	1	1	0	0	1	0	1	0	1	0	1	0	0	0	0	0	1	0	1	1	1	1	0	0	0	0	0	0	0	1	0	0	1	0	0	0	0	1	0
A00700	chr1	156701	A	G	0	0	0	1	0	0	1	1	0	0	1	0	1	0	1	0	1	0	0	0	0	0	1	0	1	1	1	1	0	0	0	0	0	0	0	1	0	0	1	0	0	0	0	1	0
A00701	chr1	156722	C	T	0	0	0	1	0	0	1	1	0	0	1	0	1	0	1	0	1	0	0	0	0	0	1	0	1	1	1	1	0	0	0	0	0	0	0	1	0	0	1	0	0	0	0	1	0
A00702	chr1	156863	T	C	0	0	0	1	0	0	1	1	0	0	1	0	1	0	1	0	1	0	0	0	0	0	1	0	1	1	1	1	0	0	0	0	0	0	0	1	0	0	1	0	0	0	0	1	0
A00703	chr1	157088	A	C	0	0	0	1	0	0	1	1	0	0	1	0	1	0	1	0	1	0	0	0	0	0	1	0	1	1	1	1	0	0	0	0	0	0	0	1	0	0	1	0	0	0	0	1	0
A00704	chr1	157392	G	C	0	0	0	1	0	0	1	1	0	0	1	0	1	0	1	0	1	0	0	0	0	0	1	0	1	1	1	1	0	0	0	0	0	0	0	1	0	0	1	0	0	0	0	1	0
A00705	chr1	157647	C	T	0	0	0	1	0	0	1	1	0	0	1	0	1	0	1	0	1	0	0	0	0	0	1	0	1	1	1	1	0	0	0	0	0	0	0	1	0	0	1	0	0	0	0	1	0
A00706	chr1	158338	A	G	0	0	0	1	0	0	1	1	0	0	1	0	1	0	1	0	1	0	0	0	0	0	1	0	1	1	1	1	0	0	0	0	0	0	0	1	0	0	1	0	0	0	0	1	0
A00707	chr1	158386	G	A	0	0	0	1	0	0	1	1	0	0	1	0	1	0	1	0	1	0	0	0	0	0	1	0	1	1	1	1	0	0	0	0	0	0	0	1	0	0	1	0	0	0	0	1	0
A00708	chr1	159470	T	A	0	0	0	1	0	0	1	1	0	0	1	0	1	0	1	0	1	0	0	0	0	0	1	0	1	1	1	1	0	0	0	0	0	0	0	1	0	0	1	0	0	0	0	1	0
A00709	chr1	160163	A	G	0	0	0	1	0	0	1	1	0	0	1	0	1	0	1	0	1	0	0	0	0	0	1	0	1	1	1	1	0	0	0	0	0	0	0	1	0	0	1	0	0	0	0	1	0
A00710	chr1	160638	A	C	0	0	0	1	0	0	1	1	0	0	1	0	1	0	1	0	1	0	0	0	0	0	1	0	1	1	1	1	0	0	0	0	0	0	0	1	0	0	1	0	0	0	0	1	0
A00711	chr1	160880	A	T	0	0	0	1	0	0	1	1	0	0	1	0	1	0	1	0	1	0	0	0	0	0	1	0	1	1	1	1	0	0	0	0	0	0	0	1	0	0	1	0	0	0	0	1	0
A00712	chr1	160915	T	C	0	0	0	1	0	0	1	1	0	0	1	0	1	0	1	0	1	0	0	0	0	0	1	0	1	1	1	1	0	0	0	0	0	0	0	1	0	0	1	0	0	0	0	1	0
A00713	chr1	161328	T	C	0	0	0	1	0	0	1	1	0	0	1	0	1	0	1	0	1	0	0	0	0	0	1	0	1	1	1	1	0	0	0	0	0	0	0	1	0	0	1	0	0	0	0	1	0
A00714	chr1	161579	C	T	0	0	0	1	0	0	1	1	0	0	1	0	1	0	1	0	1	0	0	0	0	0	1	0	1	1	1	1	0	0	0	0	0	0	0	1	0	0	1	0	0	0	0	1	0
A00715	chr1	161616	A	G	0	0	0	1	0	0	1	1	0	0	1	0	1	0	1	0	1	0	0	0	0	0	1	0	1	1	1	1	0	0	0	0	0	0	0	1	0	0	1	0	0	0	0	1	0
A00716	chr1	162084	A	G	0	0	0	1	0	0	1	1	0	0	1	0	1	0	1	0	1	0	0	0	0	0	1	0	1	1	1	1	0	0	0	0	0	0	0	1	0	0	1	0	0	0	0	1	0
A00717	chr1	162117	C	T	0	0	0	1	0	0	1	1	0	0	1	0	1	0	1	0	1	0	0	0	0	0	1	0	1	1	1	1	0	0	0	0	0	0	0	1	0	0	1	0	0	0	0	1	0
A00718	chr1	162270	C	T	0	0	0	1	0	0	1	1	0	0	1	0	1	0	1	0	1	0	0	0	0	0	1	0	1	1	1	1	0	0	0	0	0	0	0	1	0	0	1	0	0	0	0	1	0
A00719	chr1	162446	T	C	0	0	0	1	0	0	1	1	0	0	1	0	1	0	1	0	1	0	0	0	0	0	1	0	1	1	1	1	0	0	0	0	0	0	0	1	0	0	1	0	0	0	0	1	0
A00720	chr1	162462	A	C	0	0	0	1	0	0	1	1	0	0	1	0	1	0	1	0	1	0	0	0	0	0	1	0	1	1	1	1	0	0	0	0	0	0	0	1	0	0	1	0	0	0	0	1	0
A00721	chr1	162480	G	C	0	0	0	1	0	0	1	1	0	0	1	0	1	0	1	0	1	0	0	0	0	0	1	0	1	1	1	1	0	0	0	0	0	0	0	1	0	0	1	0	0	0	0	1	0
A00722	chr1	162533	G	A	0	0	0	1	0	0	1	1	0	0	1	0	1	0	1	0	1	0	0	0	0	0	1	0	1	1	1	1	0	0	0	0	0	0	0	1	0	0	1	0	0	0	0	1	0
A00723	chr1	162548	C	G	0	0	0	1	0	0	1	1	0	0	1	0	1	0	1	0	1	0	0	0	0	0	1	0	1	1	1	1	0	0	0	0	0	0	0	1	0	0	1	0	0	0	0	1	0
A00724	chr1	162633	A	G	0	0	0	1	0	0	1	1	0	0	1	0	1	0	1	0	1	0	0	0	0	0	1	0	1	1	1	1	0	0	0	0	0	0	0	1	0	0	1	0	0	0	0	1	0
A00725	chr1	162762	C	T	0	0	0	1	0	0	1	1	0	0	1	0	1	0	1	0	1	0	0	0	0	0	1	0	1	1	1	1	0	0	0	0	0	0	0	1	0	0	1	0	0	0	0	1	0
A00726	chr1	162790	A	G	0	0	0	1	0	0	1	1	0	0	1	0	1	0	1	0	1	0	0	0	0	0	1	0	1	1	1	1	0	0	0	0	0	0	0	1	0	0	1	0	0	0	0	1	0
A00727	chr1	162850	T	C	0	0	0	1	0	0	1	1	0	0	1	0	1	0	1	0	1	0	0	0	0	0	1	0	1	1	1	1	0	0	0	0	0	0	0	1	0	0	1	0	0	0	0	1	0
A00728	chr1	163050	C	T	0	0	0	1	0	0	1	1	0	0	1	0	1	0	1	0	1	0	0	0	0	0	1	0	1	1	1	1	0	0	0	0	0	0	0	1	0	0	1	0	0	0	0	1	0
A00729	chr1	163090	T	C	0	0	0	1	0	0	1	1	0	0	1	0	1	0	1	0	1	0	0	0	0	0	1	0	1	1	1	1	0	0	0	0	0	0	0	1	0	0	1	0	0	0	0	1	0
A00730	chr1	163448	G	T	0	0	0	1	0	0	1	1	0	0	1	0	1	0	1	0	1	0	0	0	0	0	1	0	1	1	1	1	0	0	0	0	0	0	0	1	0	0	1	0	0	0	0	1	0
A00731	chr1	163754	G	T	0	0	0	1	0	0	1	1	0	0	1	0	1	0	1	0	1	0	0	0	0	0	1	0	1	1	1	1	0	0	0	0	0	0	0	1	0	0	1	0	0	0	0	1	0
A00732	chr1	163760	A	T	0	0	0	1	0	0	1	1	0	0	1	0	1	0	1	0	1	0	0	0	0	0	1	0	1	1	1	1	0	0	0	0	0	0	0	1	0	0	1	0	0	0	0	1	0
A00733	chr1	164464	T	C	0	0	0	1	0	0	1	1	0	0	1	0	1	0	1	0	1	0	0	0	0	0	1	0	1	1	1	1	0	0	0	0	0	0	0	1	0	0	1	0	0	0	0	1	0
A00734	chr1	165607	A	G	0	0	0	1	0	0	1	1	0	0	1	0	1	0	1	0	1	0	0	0	0	0	1	0	1	1	1	1	0	0	0	0	0	0	0	1	0	0	1	0	0	1	0	1	0
A00735	chr1	165608	G	A	0	0	0	1	0	0	1	1	0	0	1	0	1	0	1	0	1	0	0	0	0	0	1	0	1	1	1	1	0	0	0	0	0	0	0	1	0	0	1	0	0	1	0	1	0
A00736	chr1	165979	A	T	0	0	0	1	0	0	1	1	0	0	1	0	1	0	1	0	1	0	0	0	0	0	1	0	1	1	1	1	0	0	0	0	0	0	0	1	0	0	1	0	0	1	0	1	0
A00737	chr1	166063	A	G	0	0	0	1	0	0	1	1	0	0	1	0	1	0	1	0	1	0	0	0	0	0	1	0	1	1	1	1	0	0	0	0	0	0	0	1	0	0	1	0	0	1	0	1	0
A00738	chr1	166073	C	A	0	0	0	1	0	0	1	1	0	0	1	0	1	0	1	0	1	0	0	0	0	0	1	0	1	1	1	1	0	0	0	0	0	0	0	1	0	0	1	0	0	1	0	1	0
A00739	chr1	166637	C	A	0	0	0	1	0	0	1	1	0	0	1	0	1	0	1	0	1	0	0	0	0	0	1	0	1	1	1	1	0	0	0	0	0	0	0	1	0	0	1	0	0	1	0	1	0
A00740	chr1	166817	A	G	0	0	0	1	0	0	1	1	0	0	1	0	1	0	1	0	1	0	0	0	0	0	1	0	1	1	1	1	0	0	0	0	0	0	0	1	0	0	1	0	0	1	0	1	0
A00741	chr1	166945	G	A	0	0	0	1	0	0	1	1	0	0	1	0	1	0	1	0	1	0	0	0	0	0	1	0	1	1	1	1	0	0	0	0	0	0	0	1	0	0	1	0	0	1	0	1	0
A00742	chr1	167195	G	T	0	0	0	1	0	0	1	1	0	0	1	0	1	0	1	0	1	0	0	0	0	0	1	0	1	1	1	1	0	0	0	0	0	0	0	1	0	0	1	0	0	1	0	1	0
A00743	chr1	167490	G	C	0	0	0	1	0	0	1	1	0	0	1	0	1	0	1	0	1	0	0	0	0	0	1	0	1	1	1	1	0	0	0	0	0	0	0	1	0	0	1	0	0	1	0	1	0
A00744	chr1	167657	A	C	0	0	0	1	0	0	1	1	0	0	1	0	1	0	1	0	1	0	0	0	0	0	1	0	1	1	1	1	0	0	0	0	0	0	0	1	0	0	1	0	0	1	0	1	0
A00745	chr1	167833	C	G	0	0	0	1	0	0	1	1	0	0	1	0	1	0	1	0	1	0	0	0	0	0	1	0	1	1	1	1	0	0	0	0	0	0	0	1	0	0	1	0	0	1	0	1	0
A00746	chr1	168060	G	A	0	0	0	1	0	0	1	1	0	0	1	0	1	0	1	0	1	0	0	0	0	0	1	0	1	1	1	1	0	0	0	0	0	0	0	1	0	0	1	0	0	1	0	1	0
A00747	chr1	168097	T	C	0	0	0	1	0	0	1	1	0	0	1	0	1	0	1	0	1	0	0	0	0	0	1	0	1	1	1	1	0	0	0	0	0	0	0	1	0	0	1	0	0	1	0	1	0
A00748	chr1	168297	C	T	0	0	0	1	0	0	1	1	0	0	1	0	1	0	1	0	1	0	0	0	0	0	1	0	1	1	1	1	0	0	0	0	0	0	0	1	0	0	1	0	0	1	0	1	0
A00749	chr1	168472	G	A	0	0	0	1	0	0	1	1	0	0	1	0	1	0	1	0	1	0	0	0	0	0	1	0	1	1	1	1	0	0	0	0	0	0	0	1	0	0	1	0	0	1	0	1	0
A00750	chr1	168478	A	G	0	0	0	1	0	0	1	1	0	0	1	0	1	0	1	0	1	0	0	0	0	0	1	0	1	1	1	1	0	0	0	0	0	0	0	1	0	0	1	0	0	1	0	1	0
A00751	chr1	168620	G	C	0	0	0	1	0	0	1	1	0	0	1	0	1	0	1	0	1	0	0	0	0	0	1	0	1	1	1	1	0	0	0	0	0	0	0	1	0	0	1	0	0	1	0	1	0
A00752	chr1	168631	C	T	0	0	0	1	0	0	1	1	0	0	1	0	1	0	1	0	1	0	0	0	0	0	1	0	1	1	1	1	0	0	0	0	0	0	0	1	0	0	1	0	0	1	0	1	0
A00753	chr1	168678	C	G	0	0	0	1	0	0	1	1	0	0	1	0	1	0	1	0	1	0	0	0	0	0	1	0	1	1	1	1	0	0	0	0	0	0	0	1	0	0	1	0	0	1	0	1	0
A00754	chr1	168717	G	A	0	0	0	1	0	0	1	1	0	0	1	0	1	0	1	0	1	0	0	0	0	0	1	0	1	1	1	1	0	0	0	0	0	0	0	1	0	0	1	0	0	1	0	1	0
A00755	chr1	168899	T	A	0	0	0	1	0	0	1	1	0	0	1	0	1	0	1	0	1	0	0	0	0	0	1	0	1	1	1	1	0	0	0	0	0	0	0	1	0	0	1	0	0	1	0	1	0
A00756	chr1	169155	C	A	0	0	0	1	0	0	1	1	0	0	1	0	1	0	1	0	1	0	0	0	0	0	1	0	1	1	1	1	0	0	0	0	0	0	0	1	0	0	1	0	0	1	0	1	0
A00757	chr1	169326	G	C	0	0	0	1	0	0	1	1	0	0	1	0	1	0	1	0	1	0	0	0	0	0	1	0	1	1	1	1	0	0	0	0	0	0	0	1	0	0	1	0	0	1	0	1	0
A00758	chr1	169521	C	G	0	0	0	1	0	0	1	1	0	0	1	0	1	0	1	0	1	0	0	0	0	0	1	0	1	1	1	1	0	0	0	0	0	0	0	1	0	0	1	0	0	1	0	1	0
A00759	chr1	169677	T	G	0	0	0	1	0	0	1	1	0	0	1	0	1	0	1	0	1	0	0	0	0	0	1	0	1	1	1	1	0	0	0	0	0	0	0	1	0	0	1	0	0	1	0	1	0
A00760	chr1	169794	G	A	0	0	0	1	0	0	1	1	0	0	1	0	1	0	1	0	1	0	0	0	0	0	1	0	1	1	1	1	0	0	0	0	0	0	0	1	0	0	1	0	0	1	0	1	0
A00761	chr1	169906	C	T	0	0	0	1	0	0	1	1	0	0	1	0	1	0	1	0	1	0	0	0	0	0	1	0	1	1	1	1	0	0	0	0	0	0	0	1	0	0	1	0	0	1	0	1	0
A00762	chr1	169962	G	T	0	0	0	1	0	0	1	1	0	0	1	0	1	0	1	0	1	0	0	0	0	0	1	0	1	1	1	1	0	0	0	0	0	0	0	1	0	0	1	0	0	1	0	1	0
A00763	chr1	170027	C	T	0	0	0	1	0	0	1	1	0	0	1	0	1	0	1	0	1	0	0	0	0	0	1	0	1	1	1	1	0	0	0	0	0	0	0	1	0	0	1	0	0	1	0	1	0
A00764	chr1	170193	A	C	0	0	0	1	0	0	1	1	0	0	1	0	1	0	1	0	1	0	0	0	0	0	1	0	1	1	1	1	0	0	0	0	0	0	0	1	0	0	1	0	0	1	0	1	0
A00765	chr1	170202	A	G	0	0	0	1	0	0	1	1	0	0	1	0	1	0	1	0	1	0	0	0	0	0	1	0	1	1	1	1	0	0	0	0	0	0	0	1	0	0	1	0	0	1	0	1	0
A00766	chr1	170432	A	G	0	0	0	1	0	0	1	1	0	0	1	0	1	0	1	0	1	0	0	0	0	0	1	0	1	1	1	1	0	0	0	0	0	0	0	1	0	0	1	0	0	1	0	1	0
A00767	chr1	170649	A	G	0	0	0	1	0	0	1	1	0	0	1	0	1	0	1	0	1	0	0	0	0	0	1	0	1	1	1	1	0	0	0	0	0	0	0	1	0	0	1	0	0	1	0	1	0
A00768	chr1	170677	G	C	0	0	0	1	0	0	1	1	0	0	1	0	1	0	1	0	1	0	0	0	0	0	1	0	1	1	1	1	0	0	0	0	0	0	0	1	0	0	1	0	0	1	0	1	0
A00769	chr1	170738	G	A	0	0	0	1	0	0	1	1	0	0	1	0	1	0	1	0	1	0	0	0	0	0	1	0	1	1	1	1	0	0	0	0	0	0	0	1	0	0	1	0	0	1	0	1	0
A00770	chr1	170998	A	T	0	0	0	1	0	0	1	1	0	0	1	0	1	0	1	0	1	0	0	0	0	0	1	0	1	1	1	1	0	0	0	0	0	0	0	1	0	0	1	0	0	1	0	1	0
A00771	chr1	171018	G	A	0	0	0	1	0	0	1	1	0	0	1	0	1	0	1	0	1	0	0	0	0	0	1	0	1	1	1	1	0	0	0	0	0	0	0	1	0	0	1	0	0	1	0	1	0
A00772	chr1	171022	G	A	0	0	0	1	0	0	1	1	0	0	1	0	1	0	1	0	1	0	0	0	0	0	1	0	1	1	1	1	0	0	0	0	0	0	0	1	0	0	1	0	0	1	0	1	0
A00773	chr1	171147	G	A	0	0	0	1	0	0	1	1	0	0	1	0	1	0	1	0	1	0	0	0	0	0	1	0	1	1	1	1	0	0	0	0	0	0	0	1	0	0	1	0	0	1	0	1	0
A00774	chr1	171487	C	T	0	0	0	1	0	0	1	1	0	0	1	0	1	0	1	0	1	0	0	0	0	0	1	0	1	1	1	1	0	0	0	0	0	0	0	1	0	0	1	0	0	1	0	1	0
A00775	chr1	171496	G	A	0	0	0	1	0	0	1	1	0	0	1	0	1	0	1	0	1	0	0	0	0	0	1	0	1	1	1	1	0	0	0	0	0	0	0	1	0	0	1	0	0	1	0	1	0
A00776	chr1	171743	G	A	0	0	0	1	0	0	1	1	0	0	1	0	1	0	1	0	1	0	0	0	0	0	1	0	1	1	1	1	0	0	0	0	0	0	0	1	0	0	1	0	0	1	0	1	0
A00777	chr1	171770	G	A	0	0	0	1	0	0	1	1	0	0	1	0	1	0	1	0	1	0	0	0	0	0	1	0	1	1	1	1	0	0	0	0	0	0	0	1	0	0	1	0	0	1	0	1	0
A00778	chr1	171777	A	G	0	0	0	1	0	0	1	1	0	0	1	0	1	0	1	0	1	0	0	0	0	0	1	0	1	1	1	1	0	0	0	0	0	0	0	1	0	0	1	0	0	1	0	1	0
A00779	chr1	172106	A	G	0	0	0	1	0	0	1	1	0	0	1	0	1	0	1	0	1	0	0	0	0	0	1	0	1	1	1	1	0	0	0	0	0	0	0	1	0	0	1	0	0	1	0	1	0
A00780	chr1	172109	G	A	0	0	0	1	0	0	1	1	0	0	1	0	1	0	1	0	1	0	0	0	0	0	1	0	1	1	1	1	0	0	0	0	0	0	0	1	0	0	1	0	0	1	0	1	0
A00781	chr1	172693	T	C	0	0	0	1	0	0	1	1	0	0	1	0	1	0	1	0	1	0	0	0	0	0	1	0	1	1	1	1	0	0	0	0	0	0	0	1	0	0	1	0	0	1	0	1	0
A00782	chr1	172792	G	A	0	0	0	1	0	0	1	1	0	0	1	0	1	0	1	0	1	0	0	0	0	0	1	0	1	1	1	1	0	0	0	0	0	0	0	1	0	0	1	0	0	1	0	1	0
A00783	chr1	172828	T	C	0	0	0	1	0	0	1	1	0	0	1	0	1	0	1	0	1	0	0	0	0	0	1	0	1	1	1	1	0	0	0	0	0	0	0	1	0	0	1	0	0	1	0	1	0
A00784	chr1	172855	T	C	0	0	0	1	0	0	1	1	0	0	1	0	1	0	1	0	1	0	0	0	0	0	1	0	1	1	1	1	0	0	0	0	0	0	0	1	0	0	1	0	0	1	0	1	0
A00785	chr1	172936	A	G	0	0	0	1	0	0	1	1	0	0	1	0	1	0	1	0	1	0	0	0	0	0	1	0	1	1	1	1	0	0	0	0	0	0	0	1	0	0	1	0	0	1	0	1	0
A00786	chr1	173215	A	G	0	0	0	1	0	0	1	1	0	0	1	0	1	0	1	0	1	0	0	0	0	0	1	0	1	1	1	1	0	0	0	0	0	0	0	1	0	0	1	0	0	1	0	1	0
A00787	chr1	173473	T	C	0	0	0	1	0	0	1	1	0	0	1	0	1	0	1	0	1	0	0	0	0	0	1	0	1	1	1	1	0	0	0	0	0	0	0	1	0	0	1	0	0	1	0	1	0
A00788	chr1	173750	C	T	0	0	0	1	0	0	1	1	0	0	1	0	1	0	1	0	1	0	0	0	0	0	1	0	1	1	1	1	0	0	0	0	0	0	0	1	0	0	1	0	0	1	0	1	0
A00789	chr1	173793	A	G	0	0	0	1	0	0	1	1	0	0	1	0	1	0	1	0	1	0	0	0	0	0	1	0	1	1	1	1	0	0	0	0	0	0	0	1	0	0	1	0	0	1	0	1	0
A00790	chr1	173796	C	A	0	0	0	1	0	0	1	1	0	0	1	0	1	0	1	0	1	0	0	0	0	0	1	0	1	1	1	1	0	0	0	0	0	0	0	1	0	0	1	0	0	1	0	1	0
A00791	chr1	174018	G	A	0	0	0	1	0	0	1	1	0	0	1	0	1	0	1	0	1	0	0	0	0	0	1	0	1	1	1	1	0	0	0	0	0	0	0	1	0	0	1	0	0	1	0	1	0
A00792	chr1	174054	T	C	0	0	0	1	0	0	1	1	0	0	1	0	1	0	1	0	1	0	0	0	0	0	1	0	1	1	1	1	0	0	0	0	0	0	0	1	0	0	1	0	0	1	0	1	0
A00793	chr1	174592	A	C	0	0	0	1	0	0	1	1	0	0	1	0	1	0	1	0	1	0	0	0	0	0	1	0	1	1	1	1	0	0	0	0	0	0	0	1	0	0	1	0	0	1	0	1	0
A00794	chr1	174814	A	G	0	0	0	1	0	0	1	1	0	0	1	0	1	0	1	0	1	0	0	0	0	0	1	0	1	1	1	1	0	0	0	0	0	0	0	1	0	0	1	0	0	1	0	1	0
A00795	chr1	175094	G	A	0	0	0	1	0	0	1	1	0	0	1	0	1	0	1	0	1	0	0	0	0	0	1	0	1	1	1	1	0	0	0	0	0	0	0	1	0	0	1	0	0	1	0	1	0
A00796	chr1	175704	T	C	0	0	0	1	0	0	1	1	0	0	1	0	1	0	1	0	1	0	0	0	0	0	1	0	1	1	1	1	0	0	0	0	0	0	0	1	0	0	1	0	0	1	0	1	0
A00797	chr1	176252	T	C	0	0	0	1	0	0	1	1	0	0	1	0	1	0	1	0	1	0	0	0	0	0	1	0	1	1	1	1	0	0	0	0	0	0	0	1	0	0	1	0	0	1	0	1	0
A00798	chr1	176315	G	A	0	0	0	1	0	0	1	1	0	0	1	0	1	0	1	0	1	0	0	0	0	0	1	0	1	1	1	1	0	0	0	0	0	0	0	1	0	0	1	0	0	1	0	1	0
A00799	chr1	176384	C	A	0	0	0	1	0	0	1	1	0	0	1	0	1	0	1	0	1	0	0	0	0	0	1	0	1	1	1	1	0	0	0	0	0	0	0	1	0	0	1	0	0	1	0	1	0
A00800	chr1	176424	C	T	0	0	0	1	0	0	1	1	0	0	1	0	1	0	1	0	1	0	0	0	0	0	1	0	1	1	1	1	0	0	0	0	0	0	0	1	0	0	1	0	0	1	0	1	0
A00801	chr1	176666	G	A	0	0	0	1	0	0	1	1	0	0	1	0	1	0	1	0	1	0	0	0	0	0	1	0	1	1	1	1	0	0	0	0	0	0	0	1	0	0	1	0	0	1	0	1	0
A00802	chr1	176723	C	A	0	0	0	1	0	0	1	1	0	0	1	0	1	0	1	0	1	0	0	0	0	0	1	0	1	1	1	1	0	0	0	0	0	0	0	1	0	0	1	0	0	1	0	1	0
A00803	chr1	176732	G	A	0	0	0	1	0	0	1	1	0	0	1	0	1	0	1	0	1	0	0	0	0	0	1	0	1	1	1	1	0	0	0	0	0	0	0	1	0	0	1	0	0	1	0	1	0
A00804	chr1	177264	G	A	0	0	0	1	0	0	1	1	0	0	1	0	1	0	1	0	1	0	0	0	0	0	1	0	1	1	1	1	0	0	0	0	0	0	0	1	0	0	1	0	0	1	0	1	0
A00805	chr1	177994	G	A	0	0	0	1	0	0	1	1	0	0	1	0	1	0	1	0	1	0	0	0	0	0	1	0	1	1	1	1	0	0	0	0	0	0	0	1	0	0	1	0	0	1	0	1	0
A00806	chr1	178000	G	A	0	0	0	1	0	0	1	1	0	0	1	0	1	0	1	0	1	0	0	0	0	0	1	0	1	1	1	1	0	0	0	0	0	0	0	1	0	0	1	0	0	1	0	1	0
A00807	chr1	178018	C	T	0	0	0	1	0	0	1	1	0	0	1	0	1	0	1	0	1	0	0	0	0	0	1	0	1	1	1	1	0	0	0	0	0	0	0	1	0	0	1	0	0	1	0	1	0
A00808	chr1	178099	G	A	0	0	0	1	0	0	1	1	0	0	1	0	1	0	1	0	1	0	0	0	0	0	1	0	1	1	1	1	0	0	0	0	0	0	0	1	0	0	1	0	0	1	0	1	0
A00809	chr1	178320	A	G	0	0	0	1	0	0	1	1	0	0	1	0	1	0	1	0	1	0	0	0	0	0	1	0	1	1	1	1	0	0	0	0	0	0	0	1	0	0	1	0	0	1	0	1	0
A00810	chr1	178351	A	T	0	0	0	1	0	0	1	1	0	0	1	0	1	0	1	0	1	0	0	0	0	0	1	0	1	1	1	1	0	0	0	0	0	0	0	1	0	0	1	0	0	1	0	1	0
A00811	chr1	178352	C	G	0	0	0	1	0	0	1	1	0	0	1	0	1	0	1	0	1	0	0	0	0	0	1	0	1	1	1	1	0	0	0	0	0	0	0	1	0	0	1	0	0	1	0	1	0
A00812	chr1	179056	T	C	0	0	0	1	0	0	1	1	0	0	1	0	1	0	1	0	1	0	0	0	0	0	1	0	1	1	1	1	0	0	0	0	0	0	0	1	0	0	1	0	0	1	0	1	0
A00813	chr1	179546	C	T	0	0	0	1	0	0	1	1	0	0	1	0	1	0	1	0	1	0	0	0	0	0	1	0	1	1	1	1	0	0	0	0	0	0	0	1	0	0	1	0	0	1	0	1	0
A00814	chr1	179641	C	T	0	0	0	1	0	0	1	1	0	0	1	0	1	0	1	0	1	0	0	0	0	0	1	0	1	1	1	1	0	0	0	0	0	0	0	1	0	0	1	0	0	1	0	1	0
A00815	chr1	179836	A	G	0	0	0	1	0	0	1	1	0	0	1	0	1	0	1	0	1	0	0	0	0	0	1	0	1	1	1	1	0	0	0	0	0	0	0	1	0	0	1	0	0	1	0	1	0
A00816	chr1	179842	G	T	0	0	0	1	0	0	1	1	0	0	1	0	1	0	1	0	1	0	0	0	0	0	1	0	1	1	1	1	0	0	0	0	0	0	0	1	0	0	1	0	0	1	0	1	0
A00817	chr1	180079	T	C	0	0	0	1	0	0	1	1	0	0	1	0	1	0	1	0	1	0	0	0	0	0	1	0	1	1	1	1	0	0	0	0	0	0	0	1	0	0	1	0	0	1	0	1	0
A00818	chr1	180127	A	G	0	0	0	1	0	0	1	1	0	0	1	0	1	0	1	0	1	0	0	0	0	0	1	0	1	1	1	1	0	0	0	0	0	0	0	1	0	0	1	0	0	1	0	1	0
A00819	chr1	180595	A	G	0	0	0	1	0	0	1	1	0	0	1	0	1	0	1	0	1	0	0	0	0	0	1	0	1	1	1	1	0	0	0	0	0	0	0	1	0	0	1	0	0	1	0	1	0
A00820	chr1	181809	A	G	0	0	0	1	0	0	1	1	0	0	1	0	1	0	1	0	1	0	0	0	0	0	1	0	1	1	1	1	0	0	0	0	0	0	0	1	0	0	1	0	0	1	0	1	0
A00821	chr1	181935	T	C	0	0	0	1	0	0	1	1	0	0	1	0	1	0	1	0	1	0	0	0	0	0	1	0	1	1	1	1	0	0	0	0	0	0	0	1	0	0	1	0	0	1	0	1	0
A00822	chr1	183600	G	A	0	0	0	1	0	0	1	1	0	0	1	0	1	0	1	0	1	0	0	0	0	0	1	0	1	1	1	1	0	0	0	0	0	0	0	1	0	0	1	0	0	1	0	1	0
A00823	chr1	183727	T	A	0	0	0	1	0	0	1	1	0	0	1	0	1	0	1	0	1	0	0	0	0	0	1	0	1	1	1	1	0	0	0	0	0	0	0	1	0	0	1	0	0	1	0	1	0
A00824	chr1	183874	C	T	0	0	0	1	0	0	1	1	0	0	1	0	1	0	1	0	1	0	0	0	0	0	1	0	1	1	1	1	0	0	0	0	0	0	0	1	0	0	1	0	0	1	0	1	0
A00825	chr1	184228	T	C	0	0	0	1	0	0	1	1	0	0	1	0	1	0	1	0	1	0	0	0	0	0	1	0	1	1	1	1	0	0	0	0	0	0	0	1	0	0	1	0	0	1	0	1	0
A00826	chr1	184305	A	G	0	0	0	1	0	0	1	1	0	0	1	0	1	0	1	0	1	0	0	0	0	0	1	0	1	1	1	1	0	0	0	0	0	0	0	1	0	0	1	0	0	1	0	1	0
A00827	chr1	184844	A	G	0	0	0	1	0	0	1	1	0	0	1	0	1	0	1	0	1	0	0	0	0	0	1	0	1	1	1	1	0	0	0	0	0	0	0	1	0	0	1	0	0	1	0	1	0
A00828	chr1	184977	C	A	0	0	0	1	0	0	1	1	0	0	1	0	1	0	1	0	1	0	0	0	0	0	1	0	1	1	1	1	0	0	0	0	0	0	0	1	0	0	1	0	0	1	0	1	0
A00829	chr1	184997	C	T	0	0	0	1	0	0	1	1	0	0	1	0	1	0	1	0	1	0	0	0	0	0	1	0	1	1	1	1	0	0	0	0	0	0	0	1	0	0	1	0	0	1	0	1	0
A00830	chr1	185229	C	T	0	0	0	1	0	0	1	1	0	0	1	0	1	0	1	0	1	0	0	0	0	0	1	0	1	1	1	1	0	0	0	0	0	0	0	1	0	0	1	0	0	1	0	1	0
A00831	chr1	186183	C	T	0	0	0	1	0	0	1	1	0	0	1	0	1	0	1	0	1	0	0	0	0	0	1	0	1	1	1	1	0	0	0	0	0	0	0	1	0	0	1	0	0	1	0	1	0
A00832	chr1	186342	G	A	0	0	0	1	0	0	1	1	0	0	1	0	1	0	1	0	1	0	0	0	0	0	1	0	1	1	1	1	0	0	0	0	0	0	0	1	0	0	1	0	0	1	0	1	0
A00833	chr1	186633	G	A	0	0	0	1	0	0	1	1	0	0	1	0	1	0	1	0	1	0	0	0	0	0	1	0	1	1	1	1	0	0	0	0	0	0	0	1	0	0	1	0	0	1	0	1	0
A00834	chr1	186775	C	T	0	0	0	1	0	0	1	1	0	0	1	0	1	0	1	0	1	0	0	0	0	0	1	0	1	1	1	1	0	0	0	0	0	0	0	1	0	0	1	0	0	1	0	1	0
A00835	chr1	186860	A	T	0	0	0	1	0	0	1	1	0	0	1	0	1	0	1	0	1	0	0	0	0	0	1	0	1	1	1	1	0	0	0	0	0	0	0	1	0	0	1	0	0	1	0	1	0
A00836	chr1	187169	A	C	0	0	0	1	0	0	1	1	0	0	1	0	1	0	1	0	1	0	0	0	0	0	1	0	1	1	1	1	0	0	0	0	0	0	0	1	0	0	1	0	0	1	0	1	0
A00837	chr1	187360	A	G	0	0	0	1	0	0	1	1	0	0	1	0	1	0	1	0	1	0	0	0	0	0	1	0	1	1	1	1	0	0	0	0	0	0	0	1	0	0	1	0	0	1	0	1	0
A00838	chr1	187464	T	A	0	0	0	1	0	0	1	1	0	0	1	0	1	0	1	0	1	0	0	0	0	0	1	0	1	1	1	1	0	0	0	0	0	0	0	1	0	0	1	0	0	1	0	1	0
A00839	chr1	187553	G	C	0	0	0	1	0	0	1	1	0	0	1	0	1	0	1	0	1	0	0	0	0	0	1	0	1	1	1	1	0	0	0	0	0	0	0	1	0	0	1	0	0	1	0	1	0
A00840	chr1	187958	G	A	0	0	0	1	0	0	1	1	0	0	1	0	1	0	1	0	1	0	0	0	0	0	1	0	1	1	1	1	0	0	0	0	0	0	0	1	0	0	1	0	0	1	0	1	0
A00841	chr1	188045	A	G	0	0	0	1	0	0	1	1	0	0	1	0	1	0	1	0	1	0	0	0	0	0	1	0	1	1	1	1	0	0	0	0	0	0	0	1	0	0	1	0	0	1	0	1	0
A00842	chr1	188663	T	C	0	0	0	1	0	0	1	1	0	0	1	0	1	0	1	0	1	0	0	0	0	0	1	0	1	1	1	1	0	0	0	0	0	0	0	1	0	0	1	0	0	1	0	1	0
A00843	chr1	189505	G	T	0	0	0	1	0	0	1	1	0	0	1	0	1	0	1	0	1	0	0	0	0	0	1	0	1	1	1	1	0	0	0	0	0	0	0	1	0	0	1	0	0	1	0	1	0
A00844	chr1	189515	C	T	0	0	0	1	0	0	1	1	0	0	1	0	1	0	1	0	1	0	0	0	0	0	1	0	1	1	1	1	0	0	0	0	0	0	0	1	0	0	1	0	0	1	0	1	0
A00845	chr1	189992	G	A	0	0	0	1	0	0	1	1	0	0	1	0	1	0	1	0	1	0	0	0	0	0	1	0	1	1	1	1	0	0	0	0	0	0	0	1	0	0	1	0	0	1	0	1	0
A00846	chr1	189996	C	T	0	0	0	1	0	0	1	1	0	0	1	0	1	0	1	0	1	0	0	0	0	0	1	0	1	1	1	1	0	0	0	0	0	0	0	1	0	0	1	0	0	1	0	1	0
A00847	chr1	190188	G	C	0	0	0	1	0	0	1	1	0	0	1	0	1	0	1	0	1	0	0	0	0	0	1	0	1	1	1	1	0	0	0	0	0	0	0	1	0	0	1	0	0	1	0	1	0
A00848	chr1	190283	T	C	0	0	0	1	0	0	1	1	0	0	1	0	1	0	1	0	1	0	0	0	0	0	1	0	1	1	1	1	0	0	0	0	0	0	0	1	0	0	1	0	0	1	0	1	0
A00849	chr1	192383	G	T	0	0	0	1	0	0	1	1	0	0	1	0	1	0	1	0	1	0	0	0	0	0	1	0	1	1	1	1	0	0	0	0	0	0	0	1	0	0	1	0	0	1	0	1	0
A00850	chr1	192733	T	C	0	0	0	1	0	0	1	1	0	0	1	0	1	0	1	0	1	0	0	0	0	0	1	0	1	1	1	1	0	0	0	0	0	0	0	1	0	0	1	0	0	1	0	1	0
A00851	chr1	193007	C	T	0	0	0	1	0	0	1	1	0	0	1	0	1	0	1	0	1	0	0	0	0	0	1	0	1	1	1	1	0	0	0	0	0	0	0	1	0	0	1	0	0	1	0	1	0
A00852	chr1	193478	T	A	0	0	0	1	0	0	1	1	0	0	1	0	1	0	1	0	1	0	0	0	0	0	1	0	1	1	1	1	0	0	0	0	0	0	0	1	0	0	1	0	0	1	0	1	0
A00853	chr1	194483	C	T	0	0	0	1	0	0	1	1	0	0	1	0	1	0	1	0	1	0	0	0	0	0	1	0	1	1	1	1	0	0	0	0	0	0	0	1	0	0	1	0	0	1	0	1	0
A00854	chr1	194665	A	G	0	0	0	1	0	0	1	1	0	0	1	0	1	0	1	0	1	0	0	0	0	0	1	0	1	1	1	1	0	0	0	0	0	0	0	1	0	0	1	0	0	1	0	1	0
A00855	chr1	195197	T	C	0	0	0	1	0	0	1	1	0	0	1	0	1	0	1	0	1	0	0	0	0	0	1	0	1	1	1	1	0	0	0	0	0	0	0	1	0	0	1	0	0	1	0	1	0
A00856	chr1	196274	T	C	0	0	0	1	0	0	1	1	0	0	1	0	1	0	1	0	1	0	0	0	0	0	1	0	1	1	1	1	0	0	0	0	0	0	0	1	0	0	1	0	0	1	0	1	0
A00857	chr1	197063	C	T	0	0	0	1	0	0	1	1	0	0	1	0	1	0	1	0	1	0	0	0	0	0	1	0	1	1	1	1	0	0	0	0	0	0	0	1	0	0	1	0	0	1	0	1	0
A00858	chr1	197150	G	T	0	0	0	1	0	0	1	1	0	0	1	0	1	0	1	0	1	0	0	0	0	0	1	0	1	1	1	1	0	0	0	0	0	0	0	1	0	0	1	0	0	1	0	1	0
A00859	chr1	197576	T	A	0	0	0	1	0	0	1	1	0	0	1	0	1	0	1	0	1	0	0	0	0	0	1	0	1	1	1	1	0	0	0	0	0	0	0	1	0	0	1	0	0	1	0	1	0
A00860	chr1	197595	A	G	0	0	0	1	0	0	1	1	0	0	1	0	1	0	1	0	1	0	0	0	0	0	1	0	1	1	1	1	0	0	0	0	0	0	0	1	0	0	1	0	0	1	0	1	0
A00861	chr1	197638	G	A	0	0	0	1	0	0	1	1	0	0	1	0	1	0	1	0	1	0	0	0	0	0	1	0	1	1	1	1	0	0	0	0	0	0	0	1	0	0	1	0	0	1	0	1	0
A00862	chr1	197665	A	G	0	0	0	1	0	0	1	1	0	0	1	0	1	0	1	0	1	0	0	0	0	0	1	0	1	1	1	1	0	0	0	0	0	0	0	1	0	0	1	0	0	1	0	1	0
A00863	chr1	197811	G	C	0	0	0	1	0	0	1	1	0	0	1	0	1	0	1	0	1	0	0	0	0	0	1	0	1	1	1	1	0	0	0	0	0	0	0	1	0	0	1	0	0	1	0	1	0
A00864	chr1	197889	A	G	0	0	0	1	0	0	1	1	0	0	1	0	1	0	1	0	1	0	0	0	0	0	1	0	1	1	1	1	0	0	0	0	0	0	0	1	0	0	1	0	0	1	0	1	0
A00865	chr1	197973	T	C	0	0	0	1	0	0	1	1	0	0	1	0	1	0	1	0	1	0	0	0	0	0	1	0	1	1	1	1	0	0	0	0	0	0	0	1	0	0	1	0	0	1	0	1	0
A00866	chr1	198367	A	T	0	0	0	1	0	0	1	1	0	0	1	0	1	0	1	0	1	0	0	0	0	0	1	0	1	1	1	1	0	0	0	0	0	0	0	1	0	0	1	0	0	1	0	1	0
A00867	chr1	198397	G	A	0	0	0	1	0	0	1	1	0	0	1	0	1	0	1	0	1	0	0	0	0	0	1	0	1	1	1	1	0	0	0	0	0	0	0	1	0	0	1	0	0	1	0	1	0
A00868	chr1	198575	C	T	0	0	0	1	0	0	1	1	0	0	1	0	1	0	1	0	1	0	0	0	0	0	1	0	1	1	1	1	0	0	0	0	0	0	0	1	0	0	1	0	0	1	0	1	0
A00869	chr1	198782	A	G	0	0	0	1	0	0	1	1	0	0	1	0	1	0	1	0	1	0	0	0	0	0	1	0	1	1	1	1	0	0	0	0	0	0	0	1	0	0	1	0	0	1	0	1	0
A00870	chr1	199636	T	C	0	0	0	1	0	0	1	1	0	0	1	0	1	0	1	0	1	0	0	0	0	0	1	0	1	1	1	1	0	0	0	0	0	0	0	1	0	0	1	0	0	1	0	1	0
A00871	chr1	200704	C	T	0	0	0	1	0	0	1	1	0	0	1	0	1	0	1	0	1	0	0	0	0	0	1	0	1	1	1	1	0	0	0	0	0	0	0	1	0	0	1	0	0	1	0	1	0
A00872	chr1	200869	G	T	0	0	0	1	0	0	1	1	0	0	1	0	1	0	1	0	1	0	0	0	0	0	1	0	1	1	1	1	0	0	0	0	0	0	0	1	0	0	1	0	0	1	0	1	0
A00873	chr1	201129	A	G	0	0	0	1	0	0	1	1	0	0	1	0	1	0	1	0	1	0	0	0	0	0	1	0	1	1	1	1	0	0	0	0	0	0	0	1	0	0	1	0	0	1	0	1	0
A00874	chr1	201450	T	C	0	0	0	1	0	0	1	1	0	0	1	0	1	0	1	0	1	0	0	0	0	0	1	0	1	1	1	1	0	0	0	0	0	0	0	1	0	0	1	0	0	1	0	1	0
A00875	chr1	201503	T	C	0	0	0	1	0	0	1	1	0	0	1	0	1	0	1	0	1	0	0	0	0	0	1	0	1	1	1	1	0	0	0	0	0	0	0	1	0	0	1	0	0	1	0	1	0
A00876	chr1	201887	T	C	0	0	0	1	0	0	1	1	0	0	1	0	1	0	1	0	1	0	0	0	0	0	1	0	1	1	1	1	0	0	0	0	0	0	0	1	0	0	1	0	0	1	0	1	0
A00877	chr1	202661	C	T	0	0	0	1	0	0	1	1	0	0	1	0	1	0	1	0	1	0	0	0	0	0	1	0	1	1	1	1	0	0	0	0	0	0	0	1	0	0	1	0	0	1	0	1	0
A00878	chr1	203000	C	T	0	0	0	1	0	0	1	1	0	0	1	0	1	0	1	0	1	0	0	0	0	0	1	0	1	1	1	1	0	0	0	0	0	0	0	1	0	0	1	0	0	1	0	1	0
A00879	chr1	203405	T	C	0	0	0	1	0	0	1	1	0	0	1	0	1	0	1	0	1	0	0	0	0	0	1	0	1	1	1	1	0	0	0	0	0	0	0	1	0	0	1	0	0	1	0	1	0
A00880	chr1	203892	A	G	0	0	0	1	0	0	1	1	0	0	1	0	1	0	1	0	1	0	0	0	0	0	1	0	1	1	1	1	0	0	0	0	0	0	0	1	0	0	1	0	0	1	0	1	0
A00881	chr1	204058	G	A	0	0	0	1	0	0	1	1	0	0	1	0	1	0	1	0	1	0	0	0	0	0	1	0	1	1	1	1	0	0	0	0	0	0	0	1	0	0	1	0	0	1	0	1	0
A00882	chr1	204059	G	A	0	0	0	1	0	0	1	1	0	0	1	0	1	0	1	0	1	0	0	0	0	0	1	0	1	1	1	1	0	0	0	0	0	0	0	1	0	0	1	0	0	1	0	1	0
A00883	chr1	204122	T	C	0	0	0	1	0	0	1	1	0	0	1	0	1	0	1	0	1	0	0	0	0	0	1	0	1	1	1	1	0	0	0	0	0	0	0	1	0	0	1	0	0	1	0	1	0
A00884	chr1	204148	T	C	0	0	0	1	0	0	1	1	0	0	1	0	1	0	1	0	1	0	0	0	0	0	1	0	1	1	1	1	0	0	0	0	0	0	0	1	0	0	1	0	0	1	0	1	0
A00885	chr1	204343	T	C	0	0	0	1	0	0	1	1	0	0	1	0	1	0	1	0	1	0	0	0	0	0	1	0	1	1	1	1	0	0	0	0	0	0	0	1	0	0	1	0	0	1	0	1	0
A00886	chr1	204848	C	T	0	0	0	1	0	0	1	1	0	0	1	0	1	0	1	0	1	0	0	0	0	0	1	0	1	1	1	1	0	0	0	0	0	0	0	1	0	0	1	0	0	1	0	1	0
A00887	chr1	205016	A	G	0	0	0	1	0	0	1	1	0	0	1	0	1	0	1	0	1	0	0	0	0	0	1	0	1	1	1	1	0	0	0	0	0	0	0	1	0	0	1	0	0	1	0	1	0
A00888	chr1	205379	A	T	0	0	0	1	0	0	1	1	0	0	1	0	1	0	1	0	1	0	0	0	0	0	1	0	1	1	1	1	0	0	0	0	0	0	0	1	0	0	1	0	0	1	0	1	0
A00889	chr1	205577	C	T	0	0	0	1	0	0	1	1	0	0	1	0	1	0	1	0	1	0	0	0	0	0	1	0	1	1	1	1	0	0	0	0	0	0	0	1	0	0	1	0	0	1	0	1	0
A00890	chr1	205851	T	C	0	0	0	1	0	0	1	1	0	0	1	0	1	0	1	0	1	0	0	0	0	0	1	0	1	1	1	1	0	0	0	0	0	0	0	1	0	0	1	0	0	1	0	1	0
A00891	chr1	206203	C	A	0	0	0	1	0	0	1	1	0	0	1	0	1	0	1	0	1	0	0	0	0	0	1	0	1	1	1	1	0	0	0	0	0	0	0	1	0	0	1	0	0	1	0	1	0
A00892	chr1	206335	G	T	0	0	0	1	0	0	1	1	0	0	1	0	1	0	1	0	1	0	0	0	0	0	1	0	1	1	1	1	0	0	0	0	0	0	0	1	0	0	1	0	0	1	0	1	0
A00893	chr1	207082	A	G	0	0	0	1	0	0	1	1	0	0	1	0	1	0	1	0	1	0	0	0	0	0	1	0	1	1	1	1	0	0	0	0	0	0	0	1	0	0	1	0	0	1	0	1	0
A00894	chr1	208113	G	A	0	0	0	1	0	0	1	1	0	0	1	0	1	0	1	0	1	0	0	0	0	0	1	0	1	1	1	1	0	0	0	0	0	0	0	1	0	0	1	0	0	1	0	1	0
A00895	chr1	208124	C	T	0	0	0	1	0	0	1	1	0	0	1	0	1	0	1	0	1	0	0	0	0	0	1	0	1	1	1	1	0	0	0	0	0	0	0	1	0	0	1	0	0	1	0	1	0
A00896	chr1	208498	G	A	0	0	0	1	0	0	1	1	0	0	1	0	1	0	1	0	1	0	0	0	0	0	1	0	1	1	1	1	0	0	0	0	0	0	0	1	0	0	1	0	0	1	0	1	0
A00897	chr1	209200	G	A	0	0	0	1	0	0	1	1	0	0	1	0	1	0	1	0	1	0	0	0	0	0	1	0	1	1	1	1	0	0	0	0	0	0	0	1	0	0	1	0	0	1	0	1	0
A00898	chr1	209518	A	G	0	0	0	1	0	0	1	1	0	0	1	0	1	0	1	0	1	0	0	0	0	0	1	0	1	1	1	1	0	0	0	0	0	0	0	1	0	0	1	0	0	1	0	1	0
A00899	chr1	209930	C	T	0	0	0	1	0	0	1	1	0	0	1	0	1	0	1	0	1	0	0	0	0	0	1	0	1	1	1	1	0	0	0	0	0	0	0	1	0	0	1	0	0	1	0	1	0
A00900	chr1	210004	A	G	0	0	0	1	0	0	1	1	0	0	1	0	1	0	1	0	1	0	0	0	0	0	1	0	1	1	1	1	0	0	0	0	0	0	0	1	0	0	1	0	0	1	0	1	0
A00901	chr1	210313	C	T	0	0	0	1	0	0	1	1	0	0	1	0	1	0	1	0	1	0	0	0	0	0	1	0	1	1	1	1	0	0	0	0	0	0	0	1	0	0	1	0	0	1	0	1	0
A00902	chr1	211244	C	T	0	0	0	1	0	0	1	1	0	0	1	0	1	0	1	0	1	0	0	0	0	0	1	0	1	1	1	1	0	0	0	0	0	0	0	1	0	0	1	0	0	1	0	1	0
A00903	chr1	211740	A	G	0	0	0	1	0	0	1	1	0	0	1	0	1	0	1	0	1	0	0	0	0	0	1	0	1	1	1	1	0	0	0	0	0	0	0	1	0	0	1	0	0	1	0	1	0
A00904	chr1	214707	A	G	0	0	0	1	0	0	1	1	0	0	1	0	1	0	1	0	1	0	0	0	0	0	1	0	1	1	1	1	0	0	0	0	0	0	0	1	0	0	1	0	0	1	0	1	0
A00905	chr1	215054	G	A	0	0	0	1	0	0	1	1	0	0	1	0	1	0	1	0	1	0	0	0	0	0	1	0	1	1	1	1	0	0	0	0	0	0	0	1	0	0	1	0	0	1	0	1	0
A00906	chr1	216083	A	G	0	0	0	1	0	0	1	1	0	0	1	0	1	0	1	0	1	0	0	0	0	0	1	0	1	1	1	1	0	0	0	0	0	0	0	1	0	0	1	0	0	1	0	1	0
A00907	chr1	216477	G	A	0	0	0	1	0	0	1	1	0	0	1	0	1	0	1	0	1	0	0	0	0	0	1	0	1	1	1	1	0	0	0	0	0	0	0	1	0	0	1	0	0	1	0	1	0
A00908	chr1	216950	C	T	0	0	0	1	0	0	1	1	0	0	1	0	1	0	1	0	1	0	0	0	0	0	1	0	1	1	1	1	0	0	0	0	0	0	0	1	0	0	1	0	0	1	0	1	0
A00909	chr1	217150	C	A	0	0	0	1	0	0	1	1	0	0	1	0	1	0	1	0	1	0	0	0	0	0	1	0	1	1	1	1	0	0	0	0	0	0	0	1	0	0	1	0	0	1	0	1	0
A00910	chr1	217606	A	G	0	0	0	1	0	0	1	1	0	0	1	0	1	0	1	0	1	0	0	0	0	0	1	0	1	1	1	1	0	0	0	0	0	0	0	1	0	0	1	0	0	1	0	1	0
A00911	chr1	217719	C	T	0	0	0	1	0	0	1	1	0	0	1	0	1	0	1	0	1	0	0	0	0	0	1	0	1	1	1	1	0	0	0	0	0	0	0	1	0	0	1	0	0	1	0	1	0
A00912	chr1	217720	A	T	0	0	0	1	0	0	1	1	0	0	1	0	1	0	1	0	1	0	0	0	0	0	1	0	1	1	1	1	0	0	0	0	0	0	0	1	0	0	1	0	0	1	0	1	0
A00913	chr1	217898	T	A	0	0	0	1	0	0	1	1	0	0	1	0	1	0	1	0	1	0	0	0	0	0	1	0	1	1	1	1	0	0	0	0	0	0	0	1	0	0	1	0	0	1	0	1	0
A00914	chr1	218173	C	T	0	0	0	1	0	0	1	1	0	0	1	0	1	0	1	0	1	0	0	0	0	0	1	0	1	1	1	1	0	0	0	0	0	0	0	1	0	0	1	0	0	1	0	1	0
A00915	chr1	218311	G	T	0	0	0	1	0	0	1	1	0	0	1	0	1	0	1	0	1	0	0	0	0	0	1	0	1	1	1	1	0	0	0	0	0	0	0	1	0	0	1	0	0	1	0	1	0
A00916	chr1	218354	T	C	0	0	0	1	0	0	1	1	0	0	1	0	1	0	1	0	1	0	0	0	0	0	1	0	1	1	1	1	0	0	0	0	0	0	0	1	0	0	1	0	0	1	0	1	0
A00917	chr1	219222	A	C	0	0	0	1	0	0	1	1	0	0	1	0	1	0	1	0	1	0	0	0	0	0	1	0	1	1	1	1	0	0	0	0	0	0	0	1	0	0	1	0	0	1	0	1	0
A00918	chr1	219239	C	T	0	0	0	1	0	0	1	1	0	0	1	0	1	0	1	0	1	0	0	0	0	0	1	0	1	1	1	1	0	0	0	0	0	0	0	1	0	0	1	0	0	1	0	1	0
A00919	chr1	219307	T	A	0	0	0	1	0	0	1	1	0	0	1	0	1	0	1	0	1	0	0	0	0	0	1	0	1	1	1	1	0	0	0	0	0	0	0	1	0	0	1	0	0	1	0	1	0
A00920	chr1	219361	A	T	0	0	0	1	0	0	1	1	0	0	1	0	1	0	1	0	1	0	0	0	0	0	1	0	1	1	1	1	0	0	0	0	0	0	0	1	0	0	1	0	0	1	0	1	0
A00921	chr1	219715	G	A	0	0	0	1	0	0	1	1	0	0	1	0	1	0	1	0	1	0	0	0	0	0	1	0	1	1	1	1	0	0	0	0	0	0	0	1	0	0	1	0	0	1	0	1	0
A00922	chr1	219833	A	T	0	0	0	1	0	0	1	1	0	0	1	0	1	0	1	0	1	0	0	0	0	0	1	0	1	1	1	1	0	0	0	0	0	0	0	1	0	0	1	0	0	1	0	1	0
A00923	chr1	219881	G	A	0	0	0	1	0	0	1	1	0	0	1	0	1	0	1	0	1	0	0	0	0	0	1	0	1	1	1	1	0	0	0	0	0	0	0	1	0	0	1	0	0	1	0	1	0
A00924	chr1	219918	A	G	0	0	0	1	0	0	1	1	0	0	1	0	1	0	1	0	1	0	0	0	0	0	1	0	1	1	1	1	0	0	0	0	0	0	0	1	0	0	1	0	0	1	0	1	0
A00925	chr1	220004	C	G	0	0	0	1	0	0	1	1	0	0	1	0	1	0	1	0	1	0	0	0	0	0	1	0	1	1	1	1	0	0	0	0	0	0	0	1	0	0	1	0	0	1	0	1	0
A00926	chr1	220014	G	C	0	0	0	1	0	0	1	1	0	0	1	0	1	0	1	0	1	0	0	0	0	0	1	0	1	1	1	1	0	0	0	0	0	0	0	1	0	0	1	0	0	1	0	1	0
A00927	chr1	220024	C	T	0	0	0	1	0	0	1	1	0	0	1	0	1	0	1	0	1	0	0	0	0	0	1	0	1	1	1	1	0	0	0	0	0	0	0	1	0	0	1	0	0	1	0	1	0
A00928	chr1	220026	G	C	0	0	0	1	0	0	1	1	0	0	1	0	1	0	1	0	1	0	0	0	0	0	1	0	1	1	1	1	0	0	0	0	0	0	0	1	0	0	1	0	0	1	0	1	0
A00929	chr1	220209	C	T	0	0	0	1	0	0	1	1	0	0	1	0	1	0	1	0	1	0	0	0	0	0	1	0	1	1	1	1	0	0	0	0	0	0	0	1	0	0	1	0	0	1	0	1	0
A00930	chr1	220541	G	A	0	0	0	1	0	0	1	1	0	0	1	0	1	0	1	0	1	0	0	0	0	0	1	0	1	1	1	1	0	0	0	0	0	0	0	1	0	0	1	0	0	1	0	1	0
A00931	chr1	220551	A	G	0	0	0	1	0	0	1	1	0	0	1	0	1	0	1	0	1	0	0	0	0	0	1	0	1	1	1	1	0	0	0	0	0	0	0	1	0	0	1	0	0	1	0	1	0
A00932	chr1	220796	A	G	0	0	0	1	0	0	1	1	0	0	1	0	1	0	1	0	1	0	0	0	0	0	1	0	1	1	1	1	0	0	0	0	0	0	0	1	0	0	1	0	0	1	0	1	0
A00933	chr1	220874	G	C	0	0	0	1	0	0	1	1	0	0	1	0	1	0	1	0	1	0	0	0	0	0	1	0	1	1	1	1	0	0	0	0	0	0	0	1	0	0	1	0	0	1	0	1	0
A00934	chr1	221381	G	C	0	0	0	1	0	0	1	1	0	0	1	0	1	0	1	0	1	0	0	0	0	0	1	0	1	1	1	1	0	0	0	0	0	0	0	1	0	0	1	0	0	1	0	1	0
A00935	chr1	221703	A	G	0	0	0	1	0	0	1	1	0	0	1	0	1	0	1	0	1	0	0	0	0	0	1	0	1	1	1	1	0	0	0	0	0	0	0	1	0	0	1	0	0	1	0	1	0
A00936	chr1	221740	T	C	0	0	0	1	0	0	1	1	0	0	1	0	1	0	1	0	1	0	0	0	0	0	1	0	1	1	1	1	0	0	0	0	0	0	0	1	0	0	1	0	0	1	0	1	0
A00937	chr1	221763	C	T	0	0	0	1	0	0	1	1	0	0	1	0	1	0	1	0	1	0	0	0	0	0	1	0	1	1	1	1	0	0	0	0	0	0	0	1	0	0	1	0	0	1	0	1	0
A00938	chr1	221782	G	A	0	0	0	1	0	0	1	1	0	0	1	0	1	0	1	0	1	0	0	0	0	0	1	0	1	1	1	1	0	0	0	0	0	0	0	1	0	0	1	0	0	1	0	1	0
A00939	chr1	221890	T	C	0	0	0	1	0	0	1	1	0	0	1	0	1	0	1	0	1	0	0	0	0	0	1	0	1	1	1	1	0	0	0	0	0	0	0	1	0	0	1	0	0	1	0	1	0
A00940	chr1	221894	G	A	0	0	0	1	0	0	1	1	0	0	1	0	1	0	1	0	1	0	0	0	0	0	1	0	1	1	1	1	0	0	0	0	0	0	0	1	0	0	1	0	0	1	0	1	0
A00941	chr1	221986	T	C	0	0	0	1	0	0	1	1	0	0	1	0	1	0	1	0	1	0	0	0	0	0	1	0	1	1	1	1	0	0	0	0	0	0	0	1	0	0	1	0	0	1	0	1	0
A00942	chr1	222032	A	C	0	0	0	1	0	0	1	1	0	0	1	0	1	0	1	0	1	0	0	0	0	0	1	0	1	1	1	1	0	0	0	0	0	0	0	1	0	0	1	0	0	1	0	1	0
A00943	chr1	222145	G	T	0	0	0	1	0	0	1	1	0	0	1	0	1	0	1	0	1	0	0	0	0	0	1	0	1	1	1	1	0	0	0	0	0	0	0	1	0	0	1	0	0	1	0	1	0
A00944	chr1	222218	T	C	0	0	0	1	0	0	1	1	0	0	1	0	1	0	1	0	1	0	0	0	0	0	1	0	1	1	1	1	0	0	0	0	0	0	0	1	0	0	1	0	0	1	0	1	0
A00945	chr1	223030	C	A	0	0	0	1	0	0	1	1	0	0	1	0	1	0	1	0	1	0	0	0	0	0	1	0	1	1	1	1	0	0	0	0	0	0	0	1	0	0	1	0	0	1	0	1	0
A00946	chr1	223378	C	T	0	0	0	1	0	0	1	1	0	0	1	0	1	0	1	0	1	0	0	0	0	0	1	0	1	1	1	1	0	0	0	0	0	0	0	1	0	0	1	0	0	1	0	1	0
A00947	chr1	223615	G	T	0	0	0	1	0	0	1	1	0	0	1	0	1	0	1	0	1	0	0	0	0	0	1	0	1	1	1	1	0	0	0	0	0	0	0	1	0	0	1	0	0	1	0	1	0
A00948	chr1	223624	C	A	0	0	0	1	0	0	1	1	0	0	1	0	1	0	1	0	1	0	0	0	0	0	1	0	1	1	1	1	0	0	0	0	0	0	0	1	0	0	1	0	0	1	0	1	0
A00949	chr1	224195	T	C	0	0	0	1	0	0	1	1	0	0	1	0	1	0	1	0	1	0	0	0	0	0	1	0	1	1	1	1	0	0	0	0	0	0	0	1	0	0	1	0	0	1	0	1	0
A00950	chr1	224612	T	C	0	0	0	1	0	0	1	1	0	0	1	0	1	0	1	0	1	0	0	0	0	0	1	0	1	1	1	1	0	0	0	0	0	0	0	1	0	0	1	0	0	1	0	1	0
A00951	chr1	225454	A	G	0	0	0	1	0	0	1	1	0	0	1	0	1	0	1	0	1	0	0	0	0	0	1	0	1	1	1	1	0	0	0	0	0	0	0	1	0	0	1	0	0	1	0	1	0
A00952	chr1	225487	T	C	0	0	0	1	0	0	1	1	0	0	1	0	1	0	1	0	1	0	0	0	0	0	1	0	1	1	1	1	0	0	0	0	0	0	0	1	0	0	1	0	0	1	0	1	0
A00953	chr1	225590	G	A	0	0	0	1	0	0	1	1	0	0	1	0	1	0	1	0	1	0	0	0	0	0	1	0	1	1	1	1	0	0	0	0	0	0	0	1	0	0	1	0	0	1	0	1	0
A00954	chr1	225624	T	A	0	0	0	1	0	0	1	1	0	0	1	0	1	0	1	0	1	0	0	0	0	0	1	0	1	1	1	1	0	0	0	0	0	0	0	1	0	0	1	0	0	1	0	1	0
A00955	chr1	225641	G	A	0	0	0	1	0	0	1	1	0	0	1	0	1	0	1	0	1	0	0	0	0	0	1	0	1	1	1	1	0	0	0	0	0	0	0	1	0	0	1	0	0	1	0	1	0
A00956	chr1	225650	G	A	0	0	0	1	0	0	1	1	0	0	1	0	1	0	1	0	1	0	0	0	0	0	1	0	1	1	1	1	0	0	0	0	0	0	0	1	0	0	1	0	0	1	0	1	0
A00957	chr1	226233	T	C	0	0	0	1	0	0	1	1	0	0	1	0	1	0	1	0	1	0	0	0	0	0	1	0	1	1	1	1	0	0	0	0	0	0	0	1	0	0	1	0	0	1	0	1	0
A00958	chr1	226698	A	G	0	0	0	1	0	0	1	1	0	0	1	0	1	0	1	0	1	0	0	0	0	0	1	0	1	1	1	1	0	0	0	0	0	0	0	1	0	0	1	0	0	1	0	1	0
A00959	chr1	230467	A	G	0	0	0	1	0	0	1	1	0	0	1	0	1	0	1	0	1	0	0	0	0	0	1	0	1	1	1	1	0	0	0	0	0	0	0	1	0	0	1	0	0	1	0	1	0
A00960	chr1	230665	G	A	0	0	0	1	0	0	1	1	0	0	1	0	1	0	1	0	1	0	0	0	0	0	1	0	1	1	1	1	0	0	0	0	0	0	0	1	0	0	1	0	0	1	0	1	0
A00961	chr1	230689	T	C	0	0	0	1	0	0	1	1	0	0	1	0	1	0	1	0	1	0	0	0	0	0	1	0	1	1	1	1	0	0	0	0	0	0	0	1	0	0	1	0	0	1	0	1	0
A00962	chr1	230764	C	T	0	0	0	1	0	0	1	1	0	0	1	0	1	0	1	0	1	0	0	0	0	0	1	0	1	1	1	1	0	0	0	0	0	0	0	1	0	0	1	0	0	1	0	1	0
A00963	chr1	231906	C	A	0	0	0	1	0	0	1	1	0	0	1	0	1	0	1	0	1	0	0	0	0	0	1	0	1	1	1	1	0	0	0	0	0	0	0	1	0	0	1	0	0	1	0	1	0
A00964	chr1	232303	C	G	0	0	0	1	0	0	1	1	0	0	1	0	1	0	1	0	1	0	0	0	0	0	1	0	1	1	1	1	0	0	0	0	0	0	0	1	0	0	1	0	0	1	0	1	0
A00965	chr1	233325	G	A	0	0	0	1	0	0	1	1	0	0	1	0	1	0	1	0	1	0	0	0	0	0	1	0	1	1	1	1	0	0	0	0	0	0	0	1	0	0	1	0	0	1	0	1	0
A00966	chr1	234029	A	G	0	0	0	1	0	0	1	1	0	0	1	0	1	0	1	0	1	0	0	0	0	0	1	0	1	1	1	1	0	0	0	0	0	0	0	1	0	0	1	0	0	1	0	1	0
A00967	chr1	234077	C	T	0	0	0	1	0	0	1	1	0	0	1	0	1	0	1	0	1	0	0	0	0	0	1	0	1	1	1	1	0	0	0	0	0	0	0	1	0	0	1	0	0	1	0	1	0
A00968	chr1	234213	G	A	0	0	0	1	0	0	1	1	0	0	1	0	1	0	1	0	1	0	0	0	0	0	1	0	1	1	1	1	0	0	0	0	0	0	0	1	0	0	1	0	0	1	0	1	0
A00969	chr1	234757	G	A	0	0	0	1	0	0	1	1	0	0	1	0	1	0	1	0	1	0	0	0	0	0	1	0	1	1	1	1	0	0	0	0	0	0	0	1	0	0	1	0	0	1	0	1	0
A00970	chr1	235619	C	T	0	0	0	1	0	0	1	1	0	0	1	0	1	0	1	0	1	0	0	0	0	0	1	0	1	1	1	1	0	0	0	0	0	0	0	1	0	0	1	0	0	1	0	1	0
A00971	chr1	235832	G	C	0	0	0	1	0	0	1	1	0	0	1	0	1	0	1	0	1	0	0	0	0	0	1	0	1	1	1	1	0	0	0	0	0	0	0	1	0	0	1	0	0	1	0	1	0
A00972	chr1	236312	A	G	0	0	0	1	0	0	1	1	0	0	1	0	1	0	1	0	1	0	0	0	0	0	1	0	1	1	1	1	0	0	0	0	0	0	0	1	0	0	1	0	0	1	0	1	0
A00973	chr1	236441	A	G	0	0	0	1	0	0	1	1	0	0	1	0	1	0	1	0	1	0	0	0	0	0	1	0	1	1	1	1	0	0	0	0	0	0	0	1	0	0	1	0	0	1	0	1	0
A00974	chr1	236465	T	C	0	0	0	1	0	0	1	1	0	0	1	0	1	0	1	0	1	0	0	0	0	0	1	0	1	1	1	1	0	0	0	0	0	0	0	1	0	0	1	0	0	1	0	1	0
A00975	chr1	236669	A	G	0	0	0	1	0	0	1	1	0	0	1	0	1	0	1	0	1	0	0	0	0	0	1	0	1	1	1	1	0	0	0	0	0	0	0	1	0	0	1	0	0	1	0	1	0
A00976	chr1	236805	T	G	0	0	0	1	0	0	1	1	0	0	1	0	1	0	1	0	1	0	0	0	0	0	1	0	1	1	1	1	0	0	0	0	0	0	0	1	0	0	1	0	0	1	0	1	0
A00977	chr1	237187	C	G	0	0	0	1	0	0	1	1	0	0	1	0	1	0	1	0	1	0	0	0	0	0	1	0	1	1	1	1	0	0	0	0	0	0	0	1	0	0	1	0	0	1	0	1	0
A00978	chr1	237254	A	G	0	0	0	1	0	0	1	1	0	0	1	0	1	0	1	0	1	0	0	0	0	0	1	0	1	1	1	1	0	0	0	0	0	0	0	1	0	0	1	0	0	1	0	1	0
A00979	chr1	237289	C	T	0	0	0	1	0	0	1	1	0	0	1	0	1	0	1	0	1	0	0	0	0	0	1	0	1	1	1	1	0	0	0	0	0	0	0	1	0	0	1	0	0	1	0	1	0
A00980	chr1	237541	G	A	0	0	0	1	0	0	1	1	0	0	1	0	1	0	1	0	1	0	0	0	0	0	1	0	1	1	1	1	0	0	0	0	0	0	0	1	0	0	1	0	0	1	0	1	0
A00981	chr1	238053	C	T	0	0	0	1	0	0	1	1	0	0	1	0	1	0	1	0	1	0	0	0	0	0	1	0	1	1	1	1	0	0	0	0	0	0	0	1	0	0	1	0	0	1	0	1	0
A00982	chr1	238157	A	C	0	0	0	1	0	0	1	1	0	0	1	0	1	0	1	0	1	0	0	0	0	0	1	0	1	1	1	1	0	0	0	0	0	0	0	1	0	0	1	0	0	1	0	1	0
A00983	chr1	238489	A	G	0	0	0	1	0	0	1	1	0	0	1	0	1	0	1	0	1	0	0	0	0	0	1	0	1	1	1	1	0	0	0	0	0	0	0	1	0	0	1	0	0	1	0	1	0
A00984	chr1	238603	A	G	0	0	0	1	0	0	1	1	0	0	1	0	1	0	1	0	1	0	0	0	0	0	1	0	1	1	1	1	0	0	0	0	0	0	0	1	0	0	1	0	0	1	0	1	0
A00985	chr1	238831	T	A	0	0	0	1	0	0	1	1	0	0	1	0	1	0	1	0	1	0	0	0	0	0	1	0	1	1	1	1	0	0	0	0	0	0	0	1	0	0	1	0	0	1	0	1	0
A00986	chr1	238933	G	C	0	0	0	1	0	0	1	1	0	0	1	0	1	0	1	0	1	0	0	0	0	0	1	0	1	1	1	1	0	0	0	0	0	0	0	1	0	0	1	0	0	1	0	1	0
A00987	chr1	238987	T	C	0	0	0	1	0	0	1	1	0	0	1	0	1	0	1	0	1	0	0	0	0	0	1	0	1	1	1	1	0	0	0	0	0	0	0	1	0	0	1	0	0	1	0	1	0
A00988	chr1	239332	T	C	0	0	0	1	0	0	1	1	0	0	1	0	1	0	1	0	1	0	0	0	0	0	1	0	1	1	1	1	0	0	0	0	0	0	0	1	0	0	1	0	0	1	0	1	0
A00989	chr1	239382	T	A	0	0	0	1	0	0	1	1	0	0	1	0	1	0	1	0	1	0	0	0	0	0	1	0	1	1	1	1	0	0	0	0	0	0	0	1	0	0	1	0	0	1	0	1	0
A00990	chr1	239470	C	T	0	0	0	1	0	0	1	1	0	0	1	0	1	0	1	0	1	0	0	0	0	0	1	0	1	1	1	1	0	0	0	0	0	0	0	1	0	0	1	0	0	1	0	1	0
A00991	chr1	239552	C	G	0	0	0	1	0	0	1	1	0	0	1	0	1	0	1	0	1	0	0	0	0	0	1	0	1	1	1	1	0	0	0	0	0	0	0	1	0	0	1	0	0	1	0	1	0
A00992	chr1	240012	T	G	0	0	0	1	0	0	1	1	0	0	1	0	1	0	1	0	1	0	0	0	0	0	1	0	1	1	1	1	0	0	0	0	0	0	0	1	0	0	1	0	0	1	0	1	0
A00993	chr1	240016	A	C	0	0	0	1	0	0	1	1	0	0	1	0	1	0	1	0	1	0	0	0	0	0	1	0	1	1	1	1	0	0	0	0	0	0	0	1	0	0	1	0	0	1	0	1	0
A00994	chr1	240427	T	C	0	0	0	1	0	0	1	1	0	0	1	0	1	0	1	0	1	0	0	0	0	0	1	0	1	1	1	1	0	0	0	0	0	0	0	1	0	0	1	0	0	1	0	1	0
A00995	chr1	240504	T	A	0	0	0	1	0	0	1	1	0	0	1	0	1	0	1	0	1	0	0	0	0	0	1	0	1	1	1	1	0	0	0	0	0	0	0	1	0	0	1	0	0	1	0	1	0
A00996	chr1	240615	A	G	0	0	0	1	0	0	1	1	0	0	1	0	1	0	1	0	1	0	0	0	0	0	1	0	1	1	1	1	0	0	0	0	0	0	0	1	0	0	1	0	0	1	0	1	0
A00997	chr1	240669	C	G	0	0	0	1	0	0	1	1	0	0	1	0	1	0	1	0	1	0	0	0	0	0	1	0	1	1	1	1	0	0	0	0	0	0	0	1	0	0	1	0	0	1	0	1	0
A00998	chr1	240702	A	C	0	0	0	1	0	0	1	1	0	0	1	0	1	0	1	0	1	0	0	0	0	0	1	0	1	1	1	1	0	0	0	0	0	0	0	1	0	0	1	0	0	1	0	1	0
A00999	chr1	240940	C	G	0	0	0	1	0	0	1	1	0	0	1	0	1	0	1	0	1	0	0	0	0	0	1	0	1	1	1	1	0	0	0	0	0	0	0	1	0	0	1	0	0	1	0	1	0
A01000	chr1	241017	T	G	0	0	0	1	0	0	1	1	0	0	1	0	1	0	1	0	1	0	0	0	0	0	1	0	1	1	1	1	0	0	0	0	0	0	0	1	0	0	1	0	0	1	0	1	0
A01001	chr1	241333	G	A	0	0	0	1	0	0	1	1	0	0	1	0	1	0	1	0	1	0	0	0	0	0	1	0	1	1	1	1	0	0	0	0	0	0	0	1	0	0	1	0	0	1	0	1	0
A01002	chr1	241970	G	A	0	0	0	1	0	0	1	1	0	0	1	0	1	0	1	0	1	0	0	0	0	0	1	0	1	1	1	1	0	0	0	0	0	0	0	1	0	0	1	0	0	1	0	1	0
A01003	chr1	242099	C	T	0	0	0	1	0	0	1	1	0	0	1	0	1	0	1	0	1	0	0	0	0	0	1	0	1	1	1	1	0	0	0	0	0	0	0	1	0	0	1	0	0	1	0	1	0
A01004	chr1	242226	T	A	0	0	0	1	0	0	1	1	0	0	1	0	1	0	1	0	1	0	0	0	0	0	1	0	1	1	1	1	0	0	0	0	0	0	0	1	0	0	1	0	0	1	0	1	0
A01005	chr1	242283	C	T	0	0	0	1	0	0	1	1	0	0	1	0	1	0	1	0	1	0	0	0	0	0	1	0	1	1	1	1	0	0	0	0	0	0	0	1	0	0	1	0	0	1	0	1	0
A01006	chr1	242373	A	T	0	0	0	1	0	0	1	1	0	0	1	0	1	0	1	0	1	0	0	0	0	0	1	0	1	1	1	1	0	0	0	0	0	0	0	1	0	0	1	0	0	1	0	1	0
A01007	chr1	242438	C	T	0	0	0	1	0	0	1	1	0	0	1	0	1	0	1	0	1	0	0	0	0	0	1	0	1	1	1	1	0	0	0	0	0	0	0	1	0	0	1	0	0	1	0	1	0
A01008	chr1	242507	G	A	0	0	0	1	0	0	1	1	0	0	1	0	1	0	1	0	1	0	0	0	0	0	1	0	1	1	1	1	0	0	0	0	0	0	0	1	0	0	1	0	0	1	0	1	0
A01009	chr1	242525	T	C	0	0	0	1	0	0	1	1	0	0	1	0	1	0	1	0	1	0	0	0	0	0	1	0	1	1	1	1	0	0	0	0	0	0	0	1	0	0	1	0	0	1	0	1	0
A01010	chr1	242615	A	G	0	0	0	1	0	0	1	1	0	0	1	0	1	0	1	0	1	0	0	0	0	0	1	0	1	1	1	1	0	0	0	0	0	0	0	1	0	0	1	0	0	1	0	1	0
A01011	chr1	242878	G	A	0	0	0	1	0	0	1	1	0	0	1	0	1	0	1	0	1	0	0	0	0	0	1	0	1	1	1	1	0	0	0	0	0	0	0	1	0	0	1	0	0	1	0	1	0
A01012	chr1	243059	A	C	0	0	0	1	0	0	1	1	0	0	1	0	1	0	1	0	1	0	0	0	0	0	1	0	1	1	1	1	0	0	0	0	0	0	0	1	0	0	1	0	0	1	0	1	0
A01013	chr1	243256	G	A	0	0	0	1	0	0	1	1	0	0	1	0	1	0	1	0	1	0	0	0	0	0	1	0	1	1	1	1	0	0	0	0	0	0	0	1	0	0	1	0	0	1	0	1	0
A01014	chr1	243903	C	T	0	0	0	1	0	0	1	1	0	0	1	0	1	0	1	0	1	0	0	0	0	0	1	0	1	1	1	1	0	0	0	0	0	0	0	1	0	0	1	0	0	1	0	1	0
A01015	chr1	243925	A	G	0	0	0	1	0	0	1	1	0	0	1	0	1	0	1	0	1	0	0	0	0	0	1	0	1	1	1	1	0	0	0	0	0	0	0	1	0	0	1	0	0	1	0	1	0
A01016	chr1	244462	G	C	0	0	0	1	0	0	1	1	0	0	1	0	1	0	1	0	1	0	0	0	0	0	1	0	1	1	1	1	0	0	0	0	0	0	0	1	0	0	1	0	0	1	0	1	0
A01017	chr1	246669	T	C	0	0	0	1	0	0	1	1	0	0	1	0	1	0	1	0	1	0	0	0	0	0	1	0	1	1	1	1	0	0	0	0	0	0	0	1	0	0	1	0	0	1	0	1	0
A01018	chr1	246866	A	T	0	0	0	1	0	0	1	1	0	0	1	0	1	0	1	0	1	0	0	0	0	0	1	0	1	1	1	1	0	0	0	0	0	0	0	1	0	0	1	0	0	1	0	1	0
A01019	chr1	247759	G	A	0	0	0	1	0	0	1	1	0	0	1	0	1	0	1	0	1	0	0	0	0	0	1	0	1	1	1	1	0	0	0	0	0	0	0	1	0	0	1	0	0	1	0	1	0
A01020	chr1	248440	C	T	0	0	0	1	0	0	1	1	0	0	1	0	1	0	1	0	1	0	0	0	0	0	1	0	1	1	1	1	0	0	0	0	0	0	0	1	0	0	1	0	0	1	0	1	0
A01021	chr1	248636	C	G	0	0	0	1	0	0	1	1	0	0	1	0	1	0	1	0	1	0	0	0	0	0	1	0	1	1	1	1	0	0	0	0	0	0	0	1	0	0	1	0	0	1	0	1	0
A01022	chr1	248742	T	G	0	0	0	1	0	0	1	1	0	0	1	0	1	0	1	0	1	0	0	0	0	0	1	0	1	1	1	1	0	0	0	0	0	0	0	1	0	0	1	0	0	1	0	1	0
A01023	chr1	249010	T	A	0	0	0	1	0	0	1	1	0	0	1	0	1	0	1	0	1	0	0	0	0	0	1	0	1	1	1	1	0	0	0	0	0	0	0	1	0	0	1	0	0	1	0	1	0
A01024	chr1	249978	C	T	0	0	0	1	0	0	1	1	0	0	1	0	1	0	1	0	1	0	0	0	0	0	1	0	1	1	1	1	0	0	0	0	0	0	0	1	0	0	1	0	0	1	0	1	0
A01025	chr1	250271	T	C	0	0	0	1	0	0	1	1	0	0	1	0	1	0	1	0	1	0	0	0	0	0	1	0	1	1	1	1	0	0	0	0	0	0	0	1	0	0	1	0	0	1	0	1	0
A01026	chr1	250783	C	T	0	0	0	1	0	0	1	1	0	0	1	0	1	0	1	0	1	0	0	0	0	0	1	0	1	1	1	1	0	0	0	0	0	0	0	1	0	0	1	0	0	1	0	1	0
A01027	chr1	251476	T	C	0	0	0	1	0	0	1	1	0	0	1	0	1	0	1	0	1	0	0	0	0	0	1	0	1	1	1	1	0	0	0	0	0	0	0	1	0	0	1	0	0	1	0	1	0
A01028	chr1	251635	T	C	0	0	0	1	0	0	1	1	0	0	1	0	1	0	1	0	1	0	0	0	0	0	1	0	1	1	1	1	0	0	0	0	0	0	0	1	0	0	1	0	0	1	0	1	0
A01029	chr1	251895	C	T	0	0	0	1	0	0	1	1	0	0	1	0	1	0	1	0	1	0	0	0	0	0	1	0	1	1	1	1	0	0	0	0	0	0	0	1	0	0	1	0	0	1	0	1	0
A01030	chr1	251987	G	C	0	0	0	1	0	0	1	1	0	0	1	0	1	0	1	0	1	0	0	0	0	0	1	0	1	1	1	1	0	0	0	0	0	0	0	1	0	0	1	0	0	1	0	1	0
A01031	chr1	252192	C	T	0	0	0	1	0	0	1	1	0	0	1	0	1	0	1	0	1	0	0	0	0	0	1	0	1	1	1	1	0	0	0	0	0	0	0	1	0	0	1	0	0	1	0	1	0
A01032	chr1	252605	C	A	0	0	0	1	0	0	1	1	0	0	1	0	1	0	1	0	1	0	0	0	0	0	1	0	1	1	1	1	0	0	0	0	0	0	0	1	0	0	1	0	0	1	0	1	0
A01033	chr1	252707	A	T	0	0	0	1	0	0	1	1	0	0	1	0	1	0	1	0	1	0	0	0	0	0	1	0	1	1	1	1	0	0	0	0	0	0	0	1	0	0	1	0	0	1	0	1	0
A01034	chr1	253341	G	C	0	0	0	1	0	0	1	1	0	0	1	0	1	0	1	0	1	0	0	0	0	0	1	0	1	1	1	1	0	0	0	0	0	0	0	1	0	0	1	0	0	1	0	1	0
A01035	chr1	253437	G	T	0	0	0	1	0	0	1	1	0	0	1	0	1	0	1	0	1	0	0	0	0	0	1	0	1	1	1	1	0	0	0	0	0	0	0	1	0	0	1	0	0	1	0	1	0
A01036	chr1	253441	C	T	0	0	0	1	0	0	1	1	0	0	1	0	1	0	1	0	1	0	0	0	0	0	1	0	1	1	1	1	0	0	0	0	0	0	0	1	0	0	1	0	0	1	0	1	0
A01037	chr1	253487	A	T	0	0	0	1	0	0	1	1	0	0	1	0	1	0	1	0	1	0	0	0	0	0	1	0	1	1	1	1	0	0	0	0	0	0	0	1	0	0	1	0	0	1	0	1	0
A01038	chr1	253594	T	C	0	0	0	1	0	0	1	1	0	0	1	0	1	0	1	0	1	0	0	0	0	0	1	0	1	1	1	1	0	0	0	0	0	0	0	1	0	0	1	0	0	1	0	1	0
A01039	chr1	253864	G	A	0	0	0	1	0	0	1	1	0	0	1	0	1	0	1	0	1	0	0	0	0	0	1	0	1	1	1	1	0	0	0	0	0	0	0	1	0	0	1	0	0	1	0	1	0
A01040	chr1	254182	A	G	0	0	0	1	0	0	1	1	0	0	1	0	1	0	1	0	1	0	0	0	0	0	1	0	1	1	1	1	0	0	0	0	0	0	0	1	0	0	1	0	0	1	0	1	0
A01041	chr1	254389	A	T	0	0	0	1	0	0	1	1	0	0	1	0	1	0	1	0	1	0	0	0	0	0	1	0	1	1	1	1	0	0	0	0	0	0	0	1	0	0	1	0	0	1	0	1	0
A01042	chr1	254684	A	T	0	0	0	1	0	0	1	1	0	0	1	0	1	0	1	0	1	0	0	0	0	0	1	0	1	1	1	1	0	0	0	0	0	0	0	1	0	0	1	0	0	1	0	1	0
A01043	chr1	254760	T	C	0	0	0	1	0	0	1	1	0	0	1	0	1	0	1	0	1	0	0	0	0	0	1	0	1	1	1	1	0	0	0	0	0	0	0	1	0	0	1	0	0	1	0	1	0
A01044	chr1	254774	C	T	0	0	0	1	0	0	1	1	0	0	1	0	1	0	1	0	1	0	0	0	0	0	1	0	1	1	1	1	0	0	0	0	0	0	0	1	0	0	1	0	0	1	0	1	0
A01045	chr1	254780	A	C	0	0	0	1	0	0	1	1	0	0	1	0	1	0	1	0	1	0	0	0	0	0	1	0	1	1	1	1	0	0	0	0	0	0	0	1	0	0	1	0	0	1	0	1	0
A01046	chr1	255038	C	T	0	0	0	1	0	0	1	1	0	0	1	0	1	0	1	0	1	0	0	0	0	0	1	0	1	1	1	1	0	0	0	0	0	0	0	1	0	0	1	0	0	1	0	1	0
A01047	chr1	255041	T	C	0	0	0	1	0	0	1	1	0	0	1	0	1	0	1	0	1	0	0	0	0	0	1	0	1	1	1	1	0	0	0	0	0	0	0	1	0	0	1	0	0	1	0	1	0
A01048	chr1	255372	C	T	0	0	0	1	0	0	1	1	0	0	1	0	1	0	1	0	1	0	0	0	0	0	1	0	1	1	1	1	0	0	0	0	0	0	0	1	0	0	1	0	0	1	0	1	0
A01049	chr1	255606	C	T	0	0	0	1	0	0	1	1	0	0	1	0	1	0	1	0	1	0	0	0	0	0	1	0	1	1	1	1	0	0	0	0	0	0	0	1	0	0	1	0	0	1	0	1	0
A01050	chr1	255681	A	G	0	0	0	1	0	0	1	1	0	0	1	0	1	0	1	0	1	0	0	0	0	0	1	0	1	1	1	1	0	0	0	0	0	0	0	1	0	0	1	0	0	1	0	1	0
A01051	chr1	255703	C	G	0	0	0	1	0	0	1	1	0	0	1	0	1	0	1	0	1	0	0	0	0	0	1	0	1	1	1	1	0	0	0	0	0	0	0	1	0	0	1	0	0	1	0	1	0
A01052	chr1	258080	A	G	0	0	0	1	0	0	1	1	0	0	1	0	1	0	1	0	1	0	0	0	0	0	1	0	1	1	1	1	0	0	0	0	0	0	0	1	0	0	1	0	0	1	0	1	0
A01053	chr1	258434	C	T	0	0	0	1	0	0	1	1	0	0	1	0	1	0	1	0	1	0	0	0	0	0	1	0	1	1	1	1	0	0	0	0	0	0	0	1	0	0	1	0	0	1	0	1	0
A01054	chr1	259252	A	G	0	0	0	1	0	0	1	1	0	0	1	0	1	0	1	0	1	0	0	0	0	0	1	0	1	1	1	1	0	0	0	0	0	0	0	1	0	0	1	0	0	1	0	1	0
A01055	chr1	261811	C	T	0	0	0	1	0	0	1	1	0	0	1	0	1	0	1	0	1	0	0	0	0	0	1	0	1	1	1	1	0	0	0	0	0	0	0	1	0	0	1	0	0	1	0	1	0
A01056	chr1	263015	C	T	0	0	0	1	0	0	1	1	0	0	1	0	1	0	1	0	1	0	0	0	0	0	1	0	1	1	1	1	0	0	0	0	0	0	0	1	0	0	1	0	0	1	0	1	0
A01057	chr1	263152	T	C	0	0	0	1	0	0	1	1	0	0	1	0	1	0	1	0	1	0	0	0	0	0	1	0	1	1	1	1	0	0	0	0	0	0	0	1	0	0	1	0	0	1	0	1	0
A01058	chr1	263428	C	T	0	0	0	1	0	0	1	1	0	0	1	0	1	0	1	0	1	0	0	0	0	0	1	0	1	1	1	1	0	0	0	0	0	0	0	1	0	0	1	0	0	1	0	1	0
A01059	chr1	264479	G	A	0	0	0	1	0	0	1	1	0	0	1	0	1	0	1	0	1	0	0	0	0	0	1	0	1	1	1	1	0	0	0	0	0	0	0	1	0	0	1	0	0	1	0	1	0
A01060	chr1	265598	G	A	0	0	0	1	0	0	1	1	0	0	1	0	1	0	1	0	1	0	0	0	0	0	1	0	1	1	1	1	0	0	0	0	0	0	0	1	0	0	1	0	0	1	0	1	0
A01061	chr1	265659	G	A	0	0	0	1	0	0	1	1	0	0	1	0	1	0	1	0	1	0	0	0	0	0	1	0	1	1	1	1	0	0	0	0	0	0	0	1	0	0	1	0	0	1	0	1	0
A01062	chr1	265739	T	G	0	0	0	1	0	0	1	1	0	0	1	0	1	0	1	0	1	0	0	0	0	0	1	0	1	1	1	1	0	0	0	0	0	0	0	1	0	0	1	0	0	1	0	1	0
A01063	chr1	265916	G	T	0	0	0	1	0	0	1	1	0	0	1	0	1	0	1	0	1	0	0	0	0	0	1	0	1	1	1	1	0	0	0	0	0	0	0	1	0	0	1	0	0	1	0	1	0
A01064	chr1	265930	A	T	0	0	0	1	0	0	1	1	0	0	1	0	1	0	1	0	1	0	0	0	0	0	1	0	1	1	1	1	0	0	0	0	0	0	0	1	0	0	1	0	0	1	0	1	0
A01065	chr1	266506	A	G	0	0	0	1	0	0	1	1	0	0	1	0	1	0	1	0	1	0	0	0	0	0	1	0	1	1	1	1	0	0	0	0	0	0	0	1	0	0	1	0	0	1	0	1	0
A01066	chr1	266514	G	A	0	0	0	1	0	0	1	1	0	0	1	0	1	0	1	0	1	0	0	0	0	0	1	0	1	1	1	1	0	0	0	0	0	0	0	1	0	0	1	0	0	1	0	1	0
A01067	chr1	266912	G	A	0	0	0	1	0	0	1	1	0	0	1	0	1	0	1	0	1	0	0	0	0	0	1	0	1	1	1	1	0	0	0	0	0	0	0	1	0	0	1	0	0	1	0	1	0
A01068	chr1	267151	A	T	0	0	0	1	0	0	1	1	0	0	1	0	1	0	1	0	1	0	0	0	0	0	1	0	1	1	1	1	0	0	0	0	0	0	0	1	0	0	1	0	0	1	0	1	0
A01069	chr1	267452	A	G	0	0	0	1	0	0	1	1	0	0	1	0	1	0	1	0	1	0	0	0	0	0	1	0	1	1	1	1	0	0	0	0	0	0	0	1	0	0	1	0	0	1	0	1	0
A01070	chr1	267556	G	A	0	0	0	1	0	0	1	1	0	0	1	0	1	0	1	0	1	0	0	0	0	0	1	0	1	1	1	1	0	0	0	0	0	0	0	1	0	0	1	0	0	1	0	1	0
A01071	chr1	268416	T	C	0	0	0	1	0	0	1	1	0	0	1	0	1	0	1	0	1	0	0	0	0	0	1	0	1	1	1	1	0	0	0	0	0	0	0	1	0	0	1	0	0	1	0	1	0
A01072	chr1	268824	C	T	0	0	0	1	0	0	1	1	0	0	1	0	1	0	1	0	1	0	0	0	0	0	1	0	1	1	1	1	0	0	0	0	0	0	0	1	0	0	1	0	0	1	0	1	0
A01073	chr1	269013	A	G	0	0	0	1	0	0	1	1	0	0	1	0	1	0	1	0	1	0	0	0	0	0	1	0	1	1	1	1	0	0	0	0	0	0	0	1	0	0	1	0	0	1	0	1	0
A01074	chr1	269317	G	A	0	0	0	1	0	0	1	1	0	0	1	0	1	0	1	0	1	0	0	0	0	0	1	0	1	1	1	1	0	0	0	0	0	0	0	1	0	0	1	0	0	1	0	1	0
A01075	chr1	269374	G	A	0	0	0	1	0	0	1	1	0	0	1	0	1	0	1	0	1	0	0	0	0	0	1	0	1	1	1	1	0	0	0	0	0	0	0	1	0	0	1	0	0	1	0	1	0
A01076	chr1	269918	G	A	0	0	0	1	0	0	1	1	0	0	1	0	1	0	1	0	1	0	0	0	0	0	1	0	1	1	1	1	0	0	0	0	0	0	0	1	0	0	1	0	0	1	0	1	0
A01077	chr1	270079	G	A	0	0	0	1	0	0	1	1	0	0	1	0	1	0	1	0	1	0	0	0	0	0	1	0	1	1	1	1	0	0	0	0	0	0	0	1	0	0	1	0	0	1	0	1	0
A01078	chr1	270399	A	C	0	0	0	1	0	0	1	1	0	0	1	0	1	0	1	0	1	0	0	0	0	0	1	0	1	1	1	1	0	0	0	0	0	0	0	1	0	0	1	0	0	1	0	1	0
A01079	chr1	270471	C	T	0	0	0	1	0	0	1	1	0	0	1	0	1	0	1	0	1	0	0	0	0	0	1	0	1	1	1	1	0	0	0	0	0	0	0	1	0	0	1	0	0	1	0	1	0
A01080	chr1	271476	A	G	0	0	0	1	0	0	1	1	0	0	1	0	1	0	1	0	1	0	0	0	0	0	1	0	1	1	1	1	0	0	0	0	0	0	0	1	0	0	1	0	0	1	0	1	0
A01081	chr1	271767	T	C	0	0	0	1	0	0	1	1	0	0	1	0	1	0	1	0	1	0	0	0	0	0	1	0	1	1	1	1	0	0	0	0	0	0	0	1	0	0	1	0	0	1	0	1	0
A01082	chr1	272817	A	T	0	0	0	1	0	0	1	1	0	0	1	0	1	0	1	0	1	0	0	0	0	0	1	0	1	1	1	1	0	0	0	0	0	0	0	1	0	0	1	0	0	1	0	1	0
A01083	chr1	273549	C	T	0	0	0	1	0	0	1	1	0	0	1	0	1	0	1	0	1	0	0	0	0	0	1	0	1	1	1	1	0	0	0	0	0	0	0	1	0	0	1	0	0	1	0	1	0
A01084	chr1	273626	C	T	0	0	0	1	0	0	1	1	0	0	1	0	1	0	1	0	1	0	0	0	0	0	1	0	1	1	1	1	0	0	0	0	0	0	0	1	0	0	1	0	0	1	0	1	0
A01085	chr1	273908	T	A	0	0	0	1	0	0	1	1	0	0	1	0	1	0	1	0	1	0	0	0	0	0	1	0	1	1	1	1	0	0	0	0	0	0	0	1	0	0	1	0	0	1	0	1	0
A01086	chr1	274067	T	C	0	0	0	1	0	0	1	1	0	0	1	0	1	0	1	0	1	0	0	0	0	0	1	0	1	1	1	1	0	0	0	0	0	0	0	1	0	0	1	0	0	1	0	1	0
A01087	chr1	274256	G	A	0	0	0	1	0	0	1	1	0	0	1	0	1	0	1	0	1	0	0	0	0	0	1	0	1	1	1	1	0	0	0	0	0	0	0	1	0	0	1	0	0	1	0	1	0
A01088	chr1	275000	T	C	0	0	0	1	0	0	1	1	0	0	1	0	1	0	1	0	1	0	0	0	0	0	1	0	1	1	1	1	0	0	0	0	0	0	0	1	0	0	1	0	0	1	0	1	0
A01089	chr1	275138	T	C	0	0	0	1	0	0	1	1	0	0	1	0	1	0	1	0	1	0	0	0	0	0	1	0	1	1	1	1	0	0	0	0	0	0	0	1	0	0	1	0	0	1	0	1	0
A01090	chr1	275702	A	C	0	0	0	1	0	0	1	1	0	0	1	0	1	0	1	0	1	0	0	0	0	0	1	0	1	1	1	1	0	0	0	0	0	0	0	1	0	0	1	0	0	1	0	1	0
A01091	chr1	275736	T	C	0	0	0	1	0	0	1	1	0	0	1	0	1	0	1	0	1	0	0	0	0	0	1	0	1	1	1	1	0	0	0	0	0	0	0	1	0	0	1	0	0	1	0	1	0
A01092	chr1	275858	A	G	0	0	0	1	0	0	1	1	0	0	1	0	1	0	1	0	1	0	0	0	0	0	1	0	1	1	1	1	0	0	0	0	0	0	0	1	0	0	1	0	0	1	0	1	0
A01093	chr1	275955	C	T	0	0	0	1	0	0	1	1	0	0	1	0	1	0	1	0	1	0	0	0	0	0	1	0	1	1	1	1	0	0	0	0	0	0	0	1	0	0	1	0	0	1	0	1	0
A01094	chr1	276234	A	G	0	0	0	1	0	0	1	1	0	0	1	0	1	0	1	0	1	0	0	0	0	0	1	0	1	1	1	1	0	0	0	0	0	0	0	1	0	0	1	0	0	1	0	1	0
A01095	chr1	276254	G	A	0	0	0	1	0	0	1	1	0	0	1	0	1	0	1	0	1	0	0	0	0	0	1	0	1	1	1	1	0	0	0	0	0	0	0	1	0	0	1	0	0	1	0	1	0
A01096	chr1	276787	T	A	0	0	0	1	0	0	1	1	0	0	1	0	1	0	1	0	1	0	0	0	0	0	1	0	1	1	1	1	0	0	0	0	0	0	0	1	0	0	1	0	0	1	0	1	0
A01097	chr1	276816	G	A	0	0	0	1	0	0	1	1	0	0	1	0	1	0	1	0	1	0	0	0	0	0	1	0	1	1	1	1	0	0	0	0	0	0	0	1	0	0	1	0	0	1	0	1	0
A01098	chr1	277366	G	A	0	0	0	1	0	0	1	1	0	0	1	0	1	0	1	0	1	0	0	0	0	0	1	0	1	1	1	1	0	0	0	0	0	0	0	1	0	0	1	0	0	1	0	1	0
A01099	chr1	278558	A	G	0	0	0	1	0	0	1	1	0	0	1	0	1	0	1	0	1	0	0	0	0	0	1	0	1	1	1	1	0	0	0	0	0	0	0	1	0	0	1	0	0	1	0	1	0
A01100	chr1	279126	C	T	0	0	0	1	0	0	1	1	0	0	1	0	1	0	1	0	1	0	0	0	0	0	1	0	1	1	1	1	0	0	0	0	0	0	0	1	0	0	1	0	0	1	0	1	0
A01101	chr1	279913	A	T	0	0	0	1	0	0	1	1	0	0	1	0	1	0	1	0	1	0	0	0	0	0	1	0	1	1	1	1	0	0	0	0	0	0	0	1	0	0	1	0	0	1	0	1	0
A01102	chr1	280423	C	A	0	0	0	1	0	0	1	1	0	0	1	0	1	0	1	0	1	0	0	0	0	0	1	0	1	1	1	1	0	0	0	0	0	0	0	1	0	0	1	0	0	1	0	1	0
A01103	chr1	280921	T	G	0	0	0	1	0	0	1	1	0	0	1	0	1	0	1	0	1	0	0	0	0	0	1	0	1	1	1	1	0	0	0	0	0	0	0	1	0	0	1	0	0	1	0	1	0
A01104	chr1	281391	G	A	0	0	0	1	0	0	1	1	0	0	1	0	1	0	1	0	1	0	0	0	0	0	1	0	1	1	1	1	0	0	0	0	0	0	0	1	0	0	1	0	0	1	0	1	0
A01105	chr1	282474	G	A	0	0	0	1	0	0	1	1	0	0	1	0	1	0	1	0	1	0	0	0	0	0	1	0	1	1	1	1	0	0	0	0	0	0	0	1	0	0	1	0	0	1	0	1	0
A01106	chr1	282512	G	A	0	0	0	1	0	0	1	1	0	0	1	0	1	0	1	0	1	0	0	0	0	0	1	0	1	1	1	1	0	0	0	0	0	0	0	1	0	0	1	0	0	1	0	1	0
A01107	chr1	282583	C	T	0	0	0	1	0	0	1	1	0	0	1	0	1	0	1	0	1	0	0	0	0	0	1	0	1	1	1	1	0	0	0	0	0	0	0	1	0	0	1	0	0	1	0	1	0
A01108	chr1	282898	T	C	0	0	0	1	0	0	1	1	0	0	1	0	1	0	1	0	1	0	0	0	0	0	1	0	1	1	1	1	0	0	0	0	0	0	0	1	0	0	1	0	0	1	0	1	0
A01109	chr1	283222	G	A	0	0	0	1	0	0	1	1	0	0	1	0	1	0	1	0	1	0	0	0	0	0	1	0	1	1	1	1	0	0	0	0	0	0	0	1	0	0	1	0	0	1	0	1	0
A01110	chr1	284051	T	C	0	0	0	1	0	0	1	1	0	0	1	0	1	0	1	0	1	0	0	0	0	0	1	0	1	1	1	1	0	0	0	0	0	0	0	1	0	0	1	0	0	1	0	1	0
A01111	chr1	285610	A	G	0	0	0	1	0	0	1	1	0	0	1	0	1	0	1	0	1	0	0	0	0	0	1	0	1	1	1	1	0	0	0	0	0	0	0	1	0	0	1	0	0	1	0	1	0
A01112	chr1	285694	A	G	0	0	0	1	0	0	1	1	0	0	1	0	1	0	1	0	1	0	0	0	0	0	1	0	1	1	1	1	0	0	0	0	0	0	0	1	0	0	1	0	0	1	0	1	0
A01113	chr1	285861	T	C	0	0	0	1	0	0	1	1	0	0	1	0	1	0	1	0	1	0	0	0	0	0	1	0	1	1	1	1	0	0	0	0	0	0	0	1	0	0	1	0	0	1	0	1	0
A01114	chr1	285911	G	A	0	0	0	1	0	0	1	1	0	0	1	0	1	0	1	0	1	0	0	0	0	0	1	0	1	1	1	1	0	0	0	0	0	0	0	1	0	0	1	0	0	1	0	1	0
A01115	chr1	286149	C	T	0	0	0	1	0	0	1	1	0	0	1	0	1	0	1	0	1	0	0	0	0	0	1	0	1	1	1	1	0	0	0	0	0	0	0	1	0	0	1	0	0	1	0	1	0
A01116	chr1	286795	G	A	0	0	0	1	0	0	1	1	0	0	1	0	1	0	1	0	1	0	0	0	0	0	1	0	1	1	1	1	0	0	0	0	0	0	0	1	0	0	1	0	0	1	0	1	0
A01117	chr1	286993	T	A	0	0	0	1	0	0	1	1	0	0	1	0	1	0	1	0	1	0	0	0	0	0	1	0	1	1	1	1	0	0	0	0	0	0	0	1	0	0	1	0	0	1	0	1	0
A01118	chr1	287101	G	A	0	0	0	1	0	0	1	1	0	0	1	0	1	0	1	0	1	0	0	0	0	0	1	0	1	1	1	1	0	0	0	0	0	0	0	1	0	0	1	0	0	1	0	1	0
A01119	chr1	287166	G	A	0	0	0	1	0	0	1	1	0	0	1	0	1	0	1	0	1	0	0	0	0	0	1	0	1	1	1	1	0	0	0	0	0	0	0	1	0	0	1	0	0	1	0	1	0
A01120	chr1	287424	G	A	0	0	0	1	0	0	1	1	0	0	1	0	1	0	1	0	1	0	0	0	0	0	1	0	1	1	1	1	0	0	0	0	0	0	0	1	0	0	1	0	0	1	0	1	0
A01121	chr1	288453	G	A	0	0	0	1	0	0	1	1	0	0	1	0	1	0	1	0	1	0	0	0	0	0	1	0	1	1	1	1	0	0	0	0	0	0	0	1	0	0	1	0	0	1	0	1	0
A01122	chr1	288696	G	C	0	0	0	1	0	0	1	1	0	0	1	0	1	0	1	0	1	0	0	0	0	0	1	0	1	1	1	1	0	0	0	0	0	0	0	1	0	0	1	0	0	1	0	1	0
A01123	chr1	289069	G	A	0	0	0	1	0	0	1	1	0	0	1	0	1	0	1	0	1	0	0	0	0	0	1	0	1	1	1	1	0	0	0	0	0	0	0	1	0	0	1	0	0	1	0	1	0
A01124	chr1	289680	C	G	0	0	0	1	0	0	1	1	0	0	1	0	1	0	1	0	1	0	0	0	0	0	1	0	1	1	1	1	0	0	0	0	0	0	0	1	0	0	1	0	0	1	0	1	0
A01125	chr1	290138	T	C	0	0	0	1	0	0	1	1	0	0	1	0	1	0	1	0	1	0	0	0	0	0	1	0	1	1	1	1	0	0	0	0	0	0	0	1	0	0	1	0	0	1	0	1	0
A01126	chr1	290165	C	T	0	0	0	1	0	0	1	1	0	0	1	0	1	0	1	0	1	0	0	0	0	0	1	0	1	1	1	1	0	0	0	0	0	0	0	1	0	0	1	0	0	1	0	1	0
A01127	chr1	290552	G	A	0	0	0	1	0	0	1	1	0	0	1	0	1	0	1	0	1	0	0	0	0	0	1	0	1	1	1	1	0	0	0	0	0	0	0	1	0	0	1	0	0	1	0	1	0
A01128	chr1	290755	T	A	0	0	0	1	0	0	1	1	0	0	1	0	1	0	1	0	1	0	0	0	0	0	1	0	1	1	1	1	0	0	0	0	0	0	0	1	0	0	1	0	0	1	0	1	0
A01129	chr1	290776	G	A	0	0	0	1	0	0	1	1	0	0	1	0	1	0	1	0	1	0	0	0	0	0	1	0	1	1	1	1	0	0	0	0	0	0	0	1	0	0	1	0	0	1	0	1	0
A01130	chr1	290968	A	G	0	0	0	1	0	0	1	1	0	0	1	0	1	0	1	0	1	0	0	0	0	0	1	0	1	1	1	1	0	0	0	0	0	0	0	1	0	0	1	0	0	1	0	1	0
A01131	chr1	291415	C	T	0	0	0	1	0	0	1	1	0	0	1	0	1	0	1	0	1	0	0	0	0	0	1	0	1	1	1	1	0	0	0	0	0	0	0	1	0	0	1	0	0	1	0	1	0
A01132	chr1	292174	C	T	0	0	0	1	0	0	1	1	0	0	1	0	1	0	1	0	1	0	0	0	0	0	1	0	1	1	1	1	0	0	0	0	0	0	0	1	0	0	1	0	0	1	0	1	0
A01133	chr1	293002	G	A	0	0	0	1	0	0	1	1	0	0	1	0	1	0	1	0	1	0	0	0	0	0	1	0	1	1	1	1	0	0	0	0	0	0	0	1	0	0	1	0	0	1	0	1	0
A01134	chr1	293718	C	T	0	0	0	1	0	0	1	1	0	0	1	0	1	0	1	0	1	0	0	0	0	0	1	0	1	1	1	1	0	0	0	0	0	0	0	1	0	0	1	0	0	1	0	1	0
A01135	chr1	294254	A	G	0	0	0	1	0	0	1	1	0	0	1	0	1	0	1	0	1	0	0	0	0	0	1	0	1	1	1	1	0	0	0	0	0	0	0	1	0	0	1	0	0	1	0	1	0
A01136	chr1	294392	G	A	0	0	0	1	0	0	1	1	0	0	1	0	1	0	1	0	1	0	0	0	0	0	1	0	1	1	1	1	0	0	0	0	0	0	0	1	0	0	1	0	0	1	0	1	0
A01137	chr1	294583	G	T	0	0	0	1	0	0	1	1	0	0	1	0	1	0	1	0	1	0	0	0	0	0	1	0	1	1	1	1	0	0	0	0	0	0	0	1	0	0	1	0	0	1	0	1	0
A01138	chr1	295199	A	G	0	0	0	1	0	0	1	1	0	0	1	0	1	0	1	0	1	0	0	0	0	0	1	0	1	1	1	1	0	0	0	0	0	0	0	1	0	0	1	0	0	1	0	1	0
A01139	chr1	296143	A	G	0	0	0	1	0	0	1	1	0	0	1	0	1	0	1	0	1	0	0	0	0	0	1	0	1	1	1	1	0	0	0	0	0	0	0	1	0	0	1	0	0	1	0	1	0
A01140	chr1	296457	T	C	0	0	0	1	0	0	1	1	0	0	1	0	1	0	1	0	1	0	0	0	0	0	1	0	1	1	1	1	0	0	0	0	0	0	0	1	0	0	1	0	0	1	0	1	0
A01141	chr1	296709	G	A	0	0	0	1	0	0	1	1	0	0	1	0	1	0	1	0	1	0	0	0	0	0	1	0	1	1	1	1	0	0	0	0	0	0	0	1	0	0	1	0	0	1	0	1	0
A01142	chr1	296975	A	T	0	0	0	1	0	0	1	1	0	0	1	0	1	0	1	0	1	0	0	0	0	0	1	0	1	1	1	1	0	0	0	0	0	0	0	1	0	0	1	0	0	1	0	1	0
A01143	chr1	297074	G	A	0	0	0	1	0	0	1	1	0	0	1	0	1	0	1	0	1	0	0	0	0	0	1	0	1	1	1	1	0	0	0	0	0	0	0	1	0	0	1	0	0	1	0	1	0
A01144	chr1	297227	G	T	0	0	0	1	0	0	1	1	0	0	1	0	1	0	1	0	1	0	0	0	0	0	1	0	1	1	1	1	0	0	0	0	0	0	0	1	0	0	1	0	0	1	0	1	0
A01145	chr1	297788	G	A	0	0	0	1	0	0	1	1	0	0	1	0	1	0	1	0	1	0	0	0	0	0	1	0	1	1	1	1	0	0	0	0	0	0	0	1	0	0	1	0	0	1	0	1	0
A01146	chr1	298101	G	A	0	0	0	1	0	0	1	1	0	0	1	0	1	0	1	0	1	0	0	0	0	0	1	0	1	1	1	1	0	0	0	0	0	0	0	1	0	0	1	0	0	1	0	1	0
A01147	chr1	298119	C	A	0	0	0	1	0	0	1	1	0	0	1	0	1	0	1	0	1	0	0	0	0	0	1	0	1	1	1	1	0	0	0	0	0	0	0	1	0	0	1	0	0	1	0	1	0
A01148	chr1	298160	C	A	0	0	0	1	0	0	1	1	0	0	1	0	1	0	1	0	1	0	0	0	0	0	1	0	1	1	1	1	0	0	0	0	0	0	0	1	0	0	1	0	0	1	0	1	0
A01149	chr1	298345	T	C	0	0	0	1	0	0	1	1	0	0	1	0	1	0	1	0	1	0	0	0	0	0	1	0	1	1	1	1	0	0	0	0	0	0	0	1	0	0	1	0	0	1	0	1	0
A01150	chr1	298353	T	C	0	0	0	1	0	0	1	1	0	0	1	0	1	0	1	0	1	0	0	0	0	0	1	0	1	1	1	1	0	0	0	0	0	0	0	1	0	0	1	0	0	1	0	1	0
A01151	chr1	298422	G	T	0	0	0	1	0	0	1	1	0	0	1	0	1	0	1	0	1	0	0	0	0	0	1	0	1	1	1	1	0	0	0	0	0	0	0	1	0	0	1	0	0	1	0	1	0
A01152	chr1	298425	C	T	0	0	0	1	0	0	1	1	0	0	1	0	1	0	1	0	1	0	0	0	0	0	1	0	1	1	1	1	0	0	0	0	0	0	0	1	0	0	1	0	0	1	0	1	0
A01153	chr1	298593	T	C	0	0	0	1	0	0	1	1	0	0	1	0	1	0	1	0	1	0	0	0	0	0	1	0	1	1	1	1	0	0	0	0	0	0	0	1	0	0	1	0	0	1	0	1	0
A01154	chr1	298659	T	C	0	0	0	1	0	0	1	1	0	0	1	0	1	0	1	0	1	0	0	0	0	0	1	0	1	1	1	1	0	0	0	0	0	0	0	1	0	0	1	0	0	1	0	1	0
A01155	chr1	298692	G	A	0	0	0	1	0	0	1	1	0	0	1	0	1	0	1	0	1	0	0	0	0	0	1	0	1	1	1	1	0	0	0	0	0	0	0	1	0	0	1	0	0	1	0	1	0
A01156	chr1	299130	A	G	0	0	0	1	0	0	1	1	0	0	1	0	1	0	1	0	1	0	0	0	0	0	1	0	1	1	1	1	0	0	0	0	0	0	0	1	0	0	1	0	0	1	0	1	0
A01157	chr1	299141	C	A	0	0	0	1	0	0	1	1	0	0	1	0	1	0	1	0	1	0	0	0	0	0	1	0	1	1	1	1	0	0	0	0	0	0	0	1	0	0	1	0	0	1	0	1	0
A01158	chr1	300093	A	G	0	0	0	1	0	0	1	1	0	0	1	0	1	0	1	0	1	0	0	0	0	0	1	0	1	1	1	1	0	0	0	0	0	0	0	1	0	0	1	0	0	1	0	1	0
A01159	chr1	300106	A	G	0	0	0	1	0	0	1	1	0	0	1	0	1	0	1	0	1	0	0	0	0	0	1	0	1	1	1	1	0	0	0	0	0	0	0	1	0	0	1	0	0	1	0	1	0
A01160	chr1	300123	C	G	0	0	0	1	0	0	1	1	0	0	1	0	1	0	1	0	1	0	0	0	0	0	1	0	1	1	1	1	0	0	0	0	0	0	0	1	0	0	1	0	0	1	0	1	0
A01161	chr1	300177	A	G	0	0	0	1	0	0	1	1	0	0	1	0	1	0	1	0	1	0	0	0	0	0	1	0	1	1	1	1	0	0	0	0	0	0	0	1	0	0	1	0	0	1	0	1	0
A01162	chr1	300207	A	G	0	0	0	1	0	0	1	1	0	0	1	0	1	0	1	0	1	0	0	0	0	0	1	0	1	1	1	1	0	0	0	0	0	0	0	1	0	0	1	0	0	1	0	1	0
A01163	chr1	300222	G	A	0	0	0	1	0	0	1	1	0	0	1	0	1	0	1	0	1	0	0	0	0	0	1	0	1	1	1	1	0	0	0	0	0	0	0	1	0	0	1	0	0	1	0	1	0
A01164	chr1	300223	G	A	0	0	0	1	0	0	1	1	0	0	1	0	1	0	1	0	1	0	0	0	0	0	1	0	1	1	1	1	0	0	0	0	0	0	0	1	0	0	1	0	0	1	0	1	0
A01165	chr1	300264	A	G	0	0	0	1	0	0	1	1	0	0	1	0	1	0	1	0	1	0	0	0	0	0	1	0	1	1	1	1	0	0	0	0	0	0	0	1	0	0	1	0	0	1	0	1	0
A01166	chr1	300393	A	T	0	0	0	1	0	0	1	1	0	0	1	0	1	0	1	0	1	0	0	0	0	0	1	0	1	1	1	1	0	0	0	0	0	0	0	1	0	0	1	0	0	1	0	1	0
A01167	chr1	300394	G	T	0	0	0	1	0	0	1	1	0	0	1	0	1	0	1	0	1	0	0	0	0	0	1	0	1	1	1	1	0	0	0	0	0	0	0	1	0	0	1	0	0	1	0	1	0
A01168	chr1	300492	T	C	0	0	0	1	0	0	1	1	0	0	1	0	1	0	1	0	1	0	0	0	0	0	1	0	1	1	1	1	0	0	0	0	0	0	0	1	0	0	1	0	0	1	0	1	0
A01169	chr1	301578	C	T	0	0	0	1	0	0	1	1	0	0	1	0	1	0	1	0	1	0	0	0	0	0	1	0	1	1	1	1	0	0	0	0	0	0	0	1	0	0	1	0	0	1	0	1	0
A01170	chr1	301740	C	T	0	0	0	1	0	0	1	1	0	0	1	0	1	0	1	0	1	0	0	0	0	0	1	0	1	1	1	1	0	0	0	0	0	0	0	1	0	0	1	0	0	1	0	1	0
A01171	chr1	301770	C	T	0	0	0	1	0	0	1	1	0	0	1	0	1	0	1	0	1	0	0	0	0	0	1	0	1	1	1	1	0	0	0	0	0	0	0	1	0	0	1	0	0	1	0	1	0
A01172	chr1	302509	T	A	0	0	0	1	0	0	1	1	0	0	1	0	1	0	1	0	1	0	0	0	0	0	1	0	1	1	1	1	0	0	0	0	0	0	0	1	0	0	1	0	0	1	0	1	0
A01173	chr1	302673	G	T	0	0	0	1	0	0	1	1	0	0	1	0	1	0	1	0	1	0	0	0	0	0	1	0	1	1	1	1	0	0	0	0	0	0	0	1	0	0	1	0	0	1	0	1	0
A01174	chr1	304462	G	A	0	0	0	1	0	0	1	1	0	0	1	0	1	0	1	0	1	0	0	0	0	0	1	0	1	1	1	1	0	0	0	0	0	0	0	1	0	0	1	0	0	1	0	1	0
A01175	chr1	304497	G	A	0	0	0	1	0	0	1	1	0	0	1	0	1	0	1	0	1	0	0	0	0	0	1	0	1	1	1	1	0	0	0	0	0	0	0	1	0	0	1	0	0	1	0	1	0
A01176	chr1	305281	C	G	0	0	0	1	0	0	1	1	0	0	1	0	1	0	1	0	1	0	0	0	0	0	1	0	1	1	1	1	0	0	0	0	0	0	0	1	0	0	1	0	0	1	0	1	0
A01177	chr1	305735	T	C	0	0	0	1	0	0	1	1	0	0	1	0	1	0	1	0	1	0	0	0	0	0	1	0	1	1	1	1	0	0	0	0	0	0	0	1	0	0	1	0	0	1	0	1	0
A01178	chr1	305914	C	T	0	0	0	1	0	0	1	1	0	0	1	0	1	0	1	0	1	0	0	0	0	0	1	0	1	1	1	1	0	0	0	0	0	0	0	1	0	0	1	0	0	1	0	1	0
A01179	chr1	307794	C	T	0	0	0	1	0	0	1	1	0	0	1	0	1	0	1	0	1	0	0	0	0	0	1	0	1	1	1	1	0	0	0	0	0	0	0	1	0	0	1	0	0	1	0	1	0
A01180	chr1	308324	G	A	0	0	0	1	0	0	1	1	0	0	1	0	1	0	1	0	1	0	0	0	0	0	1	0	1	1	1	1	0	0	0	0	0	0	0	1	0	0	1	0	0	1	0	1	0
A01181	chr1	309016	T	C	0	0	0	1	0	0	1	1	0	0	1	0	1	0	1	0	1	0	0	0	0	0	1	0	1	1	1	1	0	0	0	0	0	0	0	1	0	0	1	0	0	1	0	1	0
A01182	chr1	309142	T	G	0	0	0	1	0	0	1	1	0	0	1	0	1	0	1	0	1	0	0	0	0	0	1	0	1	1	1	1	0	0	0	0	0	0	0	1	0	0	1	0	0	1	0	1	0
A01183	chr1	309194	A	C	0	0	0	1	0	0	1	1	0	0	1	0	1	0	1	0	1	0	0	0	0	0	1	0	1	1	1	1	0	0	0	0	0	0	0	1	0	0	1	0	0	1	0	1	0
A01184	chr1	309260	T	C	0	0	0	1	0	0	1	1	0	0	1	0	1	0	1	0	1	0	0	0	0	0	1	0	1	1	1	1	0	0	0	0	0	0	0	1	0	0	1	0	0	1	0	1	0
A01185	chr1	309261	A	G	0	0	0	1	0	0	1	1	0	0	1	0	1	0	1	0	1	0	0	0	0	0	1	0	1	1	1	1	0	0	0	0	0	0	0	1	0	0	1	0	0	1	0	1	0
A01186	chr1	309270	G	C	0	0	0	1	0	0	1	1	0	0	1	0	1	0	1	0	1	0	0	0	0	0	1	0	1	1	1	1	0	0	0	0	0	0	0	1	0	0	1	0	0	1	0	1	0
A01187	chr1	310327	A	G	0	0	0	1	0	0	1	1	0	0	1	0	1	0	1	0	1	0	0	0	0	0	1	0	1	1	1	1	0	0	0	0	0	0	0	1	0	0	1	0	0	1	0	1	0
A01188	chr1	310345	A	C	0	0	0	1	0	0	1	1	0	0	1	0	1	0	1	0	1	0	0	0	0	0	1	0	1	1	1	1	0	0	0	0	0	0	0	1	0	0	1	0	0	1	0	1	0
A01189	chr1	310347	G	T	0	0	0	1	0	0	1	1	0	0	1	0	1	0	1	0	1	0	0	0	0	0	1	0	1	1	1	1	0	0	0	0	0	0	0	1	0	0	1	0	0	1	0	1	0
A01190	chr1	310859	G	A	0	0	0	1	0	0	1	1	0	0	1	0	1	0	1	0	1	0	0	0	0	0	1	0	1	1	1	1	0	0	0	0	0	0	0	1	0	0	1	0	0	1	0	1	0
A01191	chr1	311713	A	G	0	0	0	1	0	0	1	1	0	0	1	0	1	0	1	0	1	0	0	0	0	0	1	0	1	1	1	1	0	0	0	0	0	0	0	1	0	0	1	0	0	1	0	1	0
A01192	chr1	312033	A	G	0	0	0	1	0	0	1	1	0	0	1	0	1	0	1	0	1	0	0	0	0	0	1	0	1	1	1	1	0	0	0	0	0	0	0	1	0	0	1	0	0	1	0	1	0
A01193	chr1	312046	C	T	0	0	0	1	0	0	1	1	0	0	1	0	1	0	1	0	1	0	0	0	0	0	1	0	1	1	1	1	0	0	0	0	0	0	0	1	0	0	1	0	0	1	0	1	0
A01194	chr1	314163	A	G	0	0	0	1	0	0	1	1	0	0	1	0	1	0	1	0	1	0	0	0	0	0	1	0	1	1	1	1	0	0	0	0	0	0	0	1	0	0	1	0	0	1	0	1	0
A01195	chr1	314290	G	T	0	0	0	1	0	0	1	1	0	0	1	0	1	0	1	0	1	0	0	0	0	0	1	0	1	1	1	1	0	0	0	0	0	0	0	1	0	0	1	0	0	1	0	1	0
A01196	chr1	315153	G	A	0	0	0	1	0	0	1	1	0	0	1	0	1	0	1	0	1	0	0	0	0	0	1	0	1	1	1	1	0	0	0	0	0	0	0	1	0	0	1	0	0	1	0	1	0
A01197	chr1	315264	C	T	0	0	0	1	0	0	1	1	0	0	1	0	1	0	1	0	1	0	0	0	0	0	1	0	1	1	1	1	0	0	0	0	0	0	0	1	0	0	1	0	0	1	0	1	0
A01198	chr1	315362	A	G	0	0	0	1	0	0	1	1	0	0	1	0	1	0	1	0	1	0	0	0	0	0	1	0	1	1	1	1	0	0	0	0	0	0	0	1	0	0	1	0	0	1	0	1	0
A01199	chr1	315447	C	T	0	0	0	1	0	0	1	1	0	0	1	0	1	0	1	0	1	0	0	0	0	0	1	0	1	1	1	1	0	0	0	0	0	0	0	1	0	0	1	0	0	1	0	1	0
A01200	chr1	315723	A	G	0	0	0	1	0	0	1	1	0	0	1	0	1	0	1	0	1	0	0	0	0	0	1	0	1	1	1	1	0	0	0	0	0	0	0	1	0	0	1	0	0	1	0	1	0
A01201	chr1	315996	T	A	0	0	0	1	0	0	1	1	0	0	1	0	1	0	1	0	1	0	0	0	0	0	1	0	1	1	1	1	0	0	0	0	0	0	0	1	0	0	1	0	0	1	0	1	0
A01202	chr1	316003	A	T	0	0	0	1	0	0	1	1	0	0	1	0	1	0	1	0	1	0	0	0	0	0	1	0	1	1	1	1	0	0	0	0	0	0	0	1	0	0	1	0	0	1	0	1	0
A01203	chr1	316054	G	A	0	0	0	1	0	0	1	1	0	0	1	0	1	0	1	0	1	0	0	0	0	0	1	0	1	1	1	1	0	0	0	0	0	0	0	1	0	0	1	0	0	1	0	1	0
A01204	chr1	316167	G	A	0	0	0	1	0	0	1	1	0	0	1	0	1	0	1	0	1	0	0	0	0	0	1	0	1	1	1	1	0	0	0	0	0	0	0	1	0	0	1	0	0	1	0	1	0
A01205	chr1	316183	C	T	0	0	0	1	0	0	1	1	0	0	1	0	1	0	1	0	1	0	0	0	0	0	1	0	1	1	1	1	0	0	0	0	0	0	0	1	0	0	1	0	0	1	0	1	0
A01206	chr1	316221	C	T	0	0	0	1	0	0	1	1	0	0	1	0	1	0	1	0	1	0	0	0	0	0	1	0	1	1	1	1	0	0	0	0	0	0	0	1	0	0	1	0	0	1	0	1	0
A01207	chr1	316941	G	T	0	0	0	1	0	0	1	1	0	0	1	0	1	0	1	0	1	0	0	0	0	0	1	0	1	1	1	1	0	0	0	0	0	0	0	1	0	0	1	0	0	1	0	1	0
A01208	chr1	317035	T	C	0	0	0	1	0	0	1	1	0	0	1	0	1	0	1	0	1	0	0	0	0	0	1	0	1	1	1	1	0	0	0	0	0	0	0	1	0	0	1	0	0	1	0	1	0
A01209	chr1	317142	A	G	0	0	0	1	0	0	1	1	0	0	1	0	1	0	1	0	1	0	0	0	0	0	1	0	1	1	1	1	0	0	0	0	0	0	0	1	0	0	1	0	0	1	0	1	0
A01210	chr1	317524	C	T	0	0	0	1	0	0	1	1	0	0	1	0	1	0	1	0	1	0	0	0	0	0	1	0	1	1	1	1	0	0	0	0	0	0	0	1	0	0	1	0	0	1	0	1	0
A01211	chr1	318093	A	C	0	0	0	1	0	0	1	1	0	0	1	0	1	0	1	0	1	0	0	0	0	0	1	0	1	1	1	1	0	0	0	0	0	0	0	1	0	0	1	0	0	1	0	1	0
A01212	chr1	318135	T	C	0	0	0	1	0	0	1	1	0	0	1	0	1	0	1	0	1	0	0	0	0	0	1	0	1	1	1	1	0	0	0	0	0	0	0	1	0	0	1	0	0	1	0	1	0
A01213	chr1	318309	A	G	0	0	0	1	0	0	1	1	0	0	1	0	1	0	1	0	1	0	0	0	0	0	1	0	1	1	1	1	0	0	0	0	0	0	0	1	0	0	1	0	0	1	0	1	0
A01214	chr1	318507	T	A	0	0	0	1	0	0	1	1	0	0	1	0	1	0	1	0	1	0	0	0	0	0	1	0	1	1	1	1	0	0	0	0	0	0	0	1	0	0	1	0	0	1	0	1	0
A01215	chr1	319179	G	A	0	0	0	1	0	0	1	1	0	0	1	0	1	0	1	0	1	0	0	0	0	0	1	0	1	1	1	1	0	0	0	0	0	0	0	1	0	0	1	0	0	1	0	1	0
A01216	chr1	319180	G	A	0	0	0	1	0	0	1	1	0	0	1	0	1	0	1	0	1	0	0	0	0	0	1	0	1	1	1	1	0	0	0	0	0	0	0	1	0	0	1	0	0	1	0	1	0
A01217	chr1	320080	G	A	0	0	0	1	0	0	1	1	0	0	1	0	1	0	1	0	1	0	0	0	0	0	1	0	1	1	1	1	0	0	0	0	0	0	0	1	0	0	1	0	0	1	0	1	0
A01218	chr1	320231	A	G	0	0	0	1	0	0	1	1	0	0	1	0	1	0	1	0	1	0	0	0	0	0	1	0	1	1	1	1	0	0	0	0	0	0	0	1	0	0	1	0	0	1	0	1	0
A01219	chr1	320265	G	T	0	0	0	1	0	0	1	1	0	0	1	0	1	0	1	0	1	0	0	0	0	0	1	0	1	1	1	1	0	0	0	0	0	0	0	1	0	0	1	0	0	1	0	1	0
A01220	chr1	320335	T	G	0	0	0	1	0	0	1	1	0	0	1	0	1	0	1	0	1	0	0	0	0	0	1	0	1	1	1	1	0	0	0	0	0	0	0	1	0	0	1	0	0	1	0	1	0
A01221	chr1	320807	G	A	0	0	0	1	0	0	1	1	0	0	1	0	1	0	1	0	1	0	0	0	0	0	1	0	1	1	1	1	0	0	0	0	0	1	0	1	0	0	1	0	0	1	0	1	0
A01222	chr1	321146	G	T	0	0	0	1	0	0	1	1	0	0	1	0	1	0	1	0	1	0	0	0	0	0	1	0	1	1	1	1	0	0	0	0	0	1	0	1	0	0	1	0	0	1	0	1	0
A01223	chr1	321221	G	A	0	0	0	1	0	0	1	1	0	0	1	0	1	0	1	0	1	0	0	0	0	0	1	0	1	1	1	1	0	0	0	0	0	1	0	1	0	0	1	0	0	1	0	1	0
A01224	chr1	321286	G	A	0	0	0	1	0	0	1	1	0	0	1	0	1	0	1	0	1	0	0	0	0	0	1	0	1	1	1	1	0	0	0	0	0	1	0	1	0	0	1	0	0	1	0	1	0
A01225	chr1	321318	C	T	0	0	0	1	0	0	1	1	0	0	1	0	1	0	1	0	1	0	0	0	0	0	1	0	1	1	1	1	0	0	0	0	0	1	0	1	0	0	1	0	0	1	0	1	0
A01226	chr1	321910	G	A	0	0	0	1	0	0	1	1	0	0	1	0	1	0	1	0	1	0	0	0	0	0	1	0	1	1	1	1	0	0	0	0	0	1	0	1	0	0	1	0	0	1	0	1	0
A01227	chr1	322138	A	G	0	0	0	1	0	0	1	1	0	0	1	0	1	0	1	0	1	0	0	0	0	0	1	0	1	1	1	1	0	0	0	0	0	1	0	1	0	0	1	0	0	1	0	1	0
A01228	chr1	322539	A	G	0	0	0	1	0	0	1	1	0	0	1	0	1	0	1	0	1	0	0	0	0	0	0	0	1	1	1	1	0	0	0	0	0	1	0	1	0	0	1	0	0	1	0	1	0
A01229	chr1	323240	G	A	0	0	0	1	0	0	1	1	0	0	1	0	1	0	1	0	1	0	0	0	0	0	1	0	1	1	1	1	0	0	0	0	0	1	0	1	0	0	1	0	0	1	0	1	0
A01230	chr1	323351	G	A	0	0	0	1	0	0	1	1	0	0	1	0	1	0	1	0	1	0	0	0	0	0	1	0	1	1	1	1	0	0	0	0	0	1	0	1	0	0	1	0	0	1	0	1	0
A01231	chr1	323456	G	A	0	0	0	1	0	0	1	1	0	0	1	0	1	0	1	0	1	0	0	0	0	0	1	0	1	1	1	1	0	0	0	0	0	1	0	1	0	0	1	0	0	1	0	1	0
A01232	chr1	324101	A	G	0	0	0	1	0	0	1	1	0	0	1	0	1	0	1	0	1	0	0	0	0	0	1	0	1	1	1	1	0	0	0	0	0	1	0	1	0	0	1	0	0	1	0	1	0
A01233	chr1	324558	A	G	0	0	0	1	0	0	1	1	0	0	1	0	1	0	1	0	1	0	0	0	0	0	1	0	1	1	1	1	0	0	0	0	0	1	0	1	0	0	1	0	0	1	0	1	0
A01234	chr1	324989	G	A	0	0	0	1	0	0	1	1	0	0	1	0	1	0	1	0	1	0	0	0	0	0	1	0	1	1	1	1	0	0	0	0	0	1	0	1	0	0	1	0	0	1	0	1	0
A01235	chr1	325384	A	G	0	0	0	1	0	0	1	1	0	0	1	0	1	0	1	0	1	0	0	0	0	0	1	0	1	1	1	1	0	0	0	0	0	1	0	1	0	0	1	0	0	1	0	1	0
A01236	chr1	325535	G	C	0	0	0	1	0	0	1	1	0	0	1	0	1	0	1	0	1	0	0	0	0	0	1	0	1	1	1	1	0	0	0	0	0	1	0	1	0	0	1	0	0	1	0	1	0
A01237	chr1	325951	A	G	0	0	0	1	0	0	1	1	0	0	1	0	1	0	1	0	0	0	0	0	0	0	1	0	1	1	1	1	0	0	0	0	0	1	0	1	0	0	1	0	0	1	0	1	0
A01238	chr1	326529	T	C	0	0	0	1	0	0	1	1	0	0	1	0	1	0	1	0	0	0	0	0	0	0	1	0	1	1	1	1	0	0	0	0	0	1	0	1	0	0	1	0	0	1	0	1	0
A01239	chr1	328280	A	G	0	0	0	1	0	0	1	1	0	0	1	0	1	0	1	0	0	0	0	0	0	0	1	0	1	1	1	1	0	0	0	0	0	1	0	1	0	0	1	0	0	1	0	1	0
A01240	chr1	328374	T	C	0	0	0	1	0	0	1	1	0	0	1	0	1	0	1	0	0	0	0	0	0	0	1	0	1	1	1	1	0	0	0	0	0	1	0	1	0	0	1	0	0	1	0	1	0
A01241	chr1	328395	G	A	0	0	0	1	0	0	1	1	0	0	1	0	1	0	1	0	0	0	0	0	0	0	1	0	1	1	1	1	0	0	0	0	0	1	0	1	0	0	1	0	0	1	0	1	0
A01242	chr1	328479	A	G	0	0	0	1	0	0	1	1	0	0	1	0	1	0	1	0	0	0	0	0	0	0	1	0	1	1	1	1	0	0	0	0	0	1	0	1	0	0	1	0	0	1	0	1	0
A01243	chr1	329147	A	G	0	0	0	1	0	0	1	1	0	0	1	0	1	0	1	0	0	0	0	0	0	0	1	0	1	1	1	1	0	0	0	0	0	1	0	1	0	0	1	0	0	1	0	1	0
A01244	chr1	329506	T	A	0	0	0	1	0	0	1	1	0	0	1	0	1	0	1	0	0	0	0	0	0	0	1	0	1	1	1	1	0	0	0	0	0	1	0	1	0	0	1	0	0	1	0	1	0
A01245	chr1	329848	A	G	0	0	0	1	0	0	1	1	0	0	1	0	1	0	1	0	0	0	0	0	0	0	1	0	1	1	1	1	0	0	0	0	0	1	0	1	0	0	1	0	0	1	0	1	0
A01246	chr1	330043	G	A	0	0	0	1	0	0	1	1	0	0	1	0	1	0	1	0	0	0	0	0	0	0	1	0	1	1	1	1	0	0	0	0	0	1	0	1	0	0	1	0	0	1	0	1	0
A01247	chr1	330251	C	T	0	0	0	1	0	0	1	1	0	0	1	0	1	0	1	0	0	0	0	0	0	0	1	0	1	1	1	1	0	0	0	0	0	1	0	1	0	0	1	0	0	1	0	1	0
A01248	chr1	330576	A	G	0	0	0	1	0	0	1	1	0	0	1	0	1	0	1	0	0	0	0	0	0	0	1	0	1	1	1	1	0	0	0	0	0	1	0	1	0	0	1	0	0	1	0	1	0
A01249	chr1	330634	T	C	0	0	0	1	0	0	1	1	0	0	1	0	1	0	1	0	0	0	0	0	0	0	1	0	1	1	1	1	0	0	0	0	0	1	0	1	0	0	1	0	0	1	0	1	0
A01250	chr1	330646	A	G	0	0	0	1	0	0	1	1	0	0	1	0	1	0	1	0	0	0	0	0	0	0	1	0	1	1	1	1	0	0	0	0	0	1	0	1	0	0	1	0	0	1	0	1	0
A01251	chr1	331355	A	G	0	0	0	1	0	0	1	1	0	0	1	0	1	0	1	0	0	0	0	0	0	0	1	0	1	1	1	1	0	0	0	0	0	1	0	1	0	0	1	0	0	1	0	1	0
A01252	chr1	331757	T	C	0	0	0	1	0	0	1	1	0	0	1	0	1	0	1	0	0	0	0	0	0	0	1	0	1	1	1	1	0	0	0	0	0	1	0	1	0	0	1	0	0	1	0	1	0
A01253	chr1	331818	G	C	0	0	0	1	0	0	1	1	0	0	1	0	1	0	1	0	0	0	0	0	0	0	1	0	1	1	1	1	0	0	0	0	0	1	0	1	0	0	1	0	0	1	0	1	0
A01254	chr1	332576	A	G	0	0	0	1	0	0	1	1	0	0	1	0	1	0	1	0	0	0	0	0	0	0	1	0	1	1	1	1	0	0	0	0	0	1	0	1	0	0	1	0	0	1	0	1	0
A01255	chr1	332650	A	G	0	0	0	1	0	0	1	1	0	0	1	0	1	0	1	0	0	0	0	0	0	0	1	0	1	1	1	1	0	0	0	0	0	1	0	1	0	0	1	0	0	1	0	1	0
A01256	chr1	332655	G	A	0	0	0	1	0	0	1	1	0	0	1	0	1	0	1	0	0	0	0	0	0	0	1	0	1	1	1	1	0	0	0	0	0	1	0	1	0	0	1	0	0	1	0	1	0
A01257	chr1	332659	T	C	0	0	0	1	0	0	1	1	0	0	1	0	1	0	1	0	0	0	0	0	0	0	1	0	1	1	1	1	0	0	0	0	0	1	0	1	0	0	1	0	0	1	0	1	0
A01258	chr1	332688	C	T	0	0	0	1	0	0	1	1	0	0	1	0	1	0	1	0	0	0	0	0	0	0	1	0	1	1	1	1	0	0	0	0	0	1	0	1	0	0	1	0	0	1	0	1	0
A01259	chr1	332740	A	C	0	0	0	1	0	0	1	1	0	0	1	0	1	0	1	0	0	0	0	0	0	0	1	0	1	1	1	1	0	0	0	0	0	1	0	1	0	0	1	0	0	1	0	1	0
A01260	chr1	332751	A	T	0	0	0	1	0	0	1	1	0	0	1	0	1	0	1	0	0	0	0	0	0	0	1	0	1	1	1	1	0	0	0	0	0	1	0	1	0	0	1	0	0	1	0	1	0
A01261	chr1	332757	A	G	0	0	0	1	0	0	1	1	0	0	1	0	1	0	1	0	0	0	0	0	0	0	1	0	1	1	1	1	0	0	0	0	0	1	0	1	0	0	1	0	0	1	0	1	0
A01262	chr1	332780	G	A	0	0	0	1	0	0	1	1	0	0	1	0	1	0	1	0	0	0	0	0	0	0	1	0	1	1	1	1	0	0	0	0	0	1	0	1	0	0	1	0	0	1	0	1	0
A01263	chr1	332842	C	T	0	0	0	1	0	0	1	1	0	0	1	0	1	0	1	0	0	0	0	0	0	0	1	0	1	1	1	1	0	0	0	0	0	1	0	1	0	0	1	0	0	1	0	1	0
A01264	chr1	332843	C	T	0	0	0	1	0	0	1	1	0	0	1	0	1	0	1	0	0	0	0	0	0	0	1	0	1	1	1	1	0	0	0	0	0	1	0	1	0	0	1	0	0	1	0	1	0
A01265	chr1	332999	A	G	0	0	0	1	0	0	1	1	0	0	1	0	1	0	1	0	0	0	0	0	0	0	1	0	1	1	1	1	0	0	0	0	0	1	0	1	0	0	1	0	0	1	0	1	0
A01266	chr1	333273	A	T	0	0	0	1	0	0	1	1	0	0	1	0	1	0	1	0	0	0	0	0	0	0	1	0	1	1	1	1	0	0	0	0	0	1	0	1	0	0	1	0	0	1	0	1	0
A01267	chr1	333377	G	A	0	0	0	1	0	0	1	1	0	0	1	0	1	0	1	0	0	0	0	0	0	0	1	0	1	1	1	1	0	0	0	0	0	1	0	1	0	0	1	0	0	1	0	1	0
A01268	chr1	333378	T	G	0	0	0	1	0	0	1	1	0	0	1	0	1	0	1	0	0	0	0	0	0	0	1	0	1	1	1	1	0	0	0	0	0	1	0	1	0	0	1	0	0	1	0	1	0
A01269	chr1	333417	C	T	0	0	0	1	0	0	1	1	0	0	1	0	1	0	1	0	0	0	0	0	0	0	1	0	1	1	1	1	0	0	0	0	0	1	0	1	0	0	1	0	0	1	0	1	0
A01270	chr1	333836	G	A	0	0	0	1	0	0	1	1	0	0	1	0	1	0	1	0	0	0	0	0	0	0	1	0	1	1	1	1	0	0	0	0	0	1	0	1	0	0	1	0	0	1	0	1	0
A01271	chr1	334080	A	T	0	0	0	1	0	0	1	1	0	0	1	0	1	0	1	0	0	0	0	0	0	0	1	0	1	1	1	1	0	0	0	0	0	1	0	1	0	0	1	0	0	1	0	1	0
A01272	chr1	334135	G	A	0	0	0	1	0	0	1	1	0	0	1	0	1	0	1	0	0	0	0	0	0	0	1	0	1	1	1	1	0	0	0	0	0	1	0	1	0	0	1	0	0	1	0	1	0
A01273	chr1	334744	T	C	0	0	0	1	0	0	1	1	0	0	1	0	1	0	1	0	0	0	0	0	0	0	1	0	1	1	1	1	0	0	0	0	0	1	0	1	0	0	1	0	0	1	0	1	0
A01274	chr1	334747	C	G	0	0	0	1	0	0	1	1	0	0	1	0	1	0	1	0	0	0	0	0	0	0	1	0	1	1	1	1	0	0	0	0	0	1	0	1	0	0	1	0	0	1	0	1	0
A01275	chr1	335565	C	T	0	0	0	1	0	0	1	1	0	0	1	0	1	0	1	0	0	0	0	0	0	0	1	0	1	1	1	1	0	0	0	0	0	1	0	1	0	0	1	0	0	1	0	1	0
A01276	chr1	335649	C	T	0	0	0	1	0	0	1	1	0	0	1	0	1	0	1	0	0	0	0	0	0	0	1	0	1	1	1	1	0	0	0	0	0	1	0	1	0	0	1	0	0	1	0	1	0
A01277	chr1	336320	G	A	0	0	0	1	0	0	1	1	0	0	1	0	1	0	1	0	0	0	0	0	0	0	1	0	1	1	1	1	0	0	0	0	0	1	0	1	0	0	1	0	0	1	0	1	0
A01278	chr1	336396	C	T	0	0	0	1	0	0	1	1	0	0	1	0	1	0	1	0	0	0	0	0	0	0	1	0	1	1	1	1	0	0	0	0	0	1	0	1	0	0	1	0	0	1	0	1	0
A01279	chr1	336688	T	C	0	0	0	1	0	0	1	1	0	0	1	0	1	0	1	0	0	0	0	0	0	0	1	0	1	1	1	1	0	0	0	0	0	1	0	1	0	0	1	0	0	1	0	1	0
A01280	chr1	336795	G	A	0	0	0	1	0	0	1	1	0	0	1	0	1	0	1	0	0	0	0	0	0	0	1	0	1	1	1	1	0	0	0	0	0	1	0	1	0	0	1	0	0	1	0	1	0
A01281	chr1	339930	C	T	0	0	0	1	0	0	1	1	0	0	1	0	1	0	1	0	0	0	0	0	0	0	1	0	1	1	1	1	0	0	0	0	0	1	0	1	0	0	1	0	0	1	0	1	0
A01282	chr1	340765	G	A	0	0	0	1	0	0	1	1	0	0	1	0	1	0	1	0	0	0	0	0	0	0	1	0	1	1	1	1	0	0	0	0	0	1	0	1	0	0	1	0	0	1	0	1	0
A01283	chr1	341281	C	A	0	0	0	1	0	0	1	1	0	0	1	0	1	0	1	0	0	0	0	0	0	0	1	0	1	1	1	1	0	0	0	0	0	1	0	1	0	0	1	0	0	1	0	1	0
A01284	chr1	341548	A	C	0	0	0	1	0	0	1	1	0	0	1	0	1	0	1	0	0	0	0	0	0	0	1	0	1	1	1	1	0	0	0	0	0	1	0	1	0	0	1	0	0	1	0	1	0
A01285	chr1	342989	T	C	0	0	0	1	0	0	1	1	0	0	1	0	1	0	1	0	0	0	0	0	0	0	1	0	1	1	1	1	0	0	0	0	0	1	0	1	0	0	1	0	0	1	0	1	0
A01286	chr1	347463	A	C	0	0	0	1	0	0	1	1	0	0	1	0	1	0	1	0	0	0	0	0	0	0	1	0	1	1	1	1	0	0	0	0	0	1	0	1	1	0	1	0	0	1	0	1	0
A01287	chr1	348623	A	G	0	0	0	1	0	0	1	1	0	0	1	0	1	0	1	0	0	0	0	0	0	0	1	0	1	1	1	1	0	0	0	0	0	1	0	1	0	0	1	0	0	1	0	1	0
A01288	chr1	348749	C	A	0	0	0	1	0	0	1	1	0	0	1	0	1	0	1	0	0	0	0	0	0	0	1	0	1	1	1	1	0	0	0	0	0	1	0	1	0	0	1	0	0	1	0	1	0
A01289	chr1	349163	T	C	0	0	0	1	0	0	1	1	0	0	1	0	1	0	1	0	0	0	0	0	0	0	1	0	1	1	1	1	0	0	0	0	0	1	0	1	0	0	1	0	0	1	0	1	0
A01290	chr1	349272	A	G	0	0	0	1	0	0	1	1	0	0	1	0	1	0	1	0	0	0	0	0	0	0	1	0	1	1	1	1	0	0	0	0	0	1	0	1	0	0	1	0	0	1	0	1	0
A01291	chr1	349490	A	G	0	0	0	1	0	0	1	1	0	0	1	0	1	0	1	0	0	0	0	0	0	0	1	0	1	1	1	1	0	0	0	0	0	1	0	1	0	0	1	0	0	1	0	1	0
A01292	chr1	349499	A	C	0	0	0	1	0	0	1	1	0	0	1	0	1	0	1	0	0	0	0	0	0	0	1	0	1	1	1	1	0	0	0	0	0	1	0	1	0	0	1	0	0	1	0	1	0
A01293	chr1	350460	A	G	0	0	0	1	0	0	1	1	0	0	1	0	1	0	1	0	0	0	0	0	0	0	1	0	1	1	1	1	0	0	0	0	0	1	0	1	0	0	1	0	0	1	0	1	0
A01294	chr1	350567	T	C	0	0	0	1	0	0	1	1	0	0	1	0	1	0	1	0	0	0	0	0	0	0	1	0	1	1	1	1	0	0	0	0	0	1	0	1	0	0	1	0	0	1	0	1	0
A01295	chr1	350680	T	A	0	0	0	1	0	0	1	1	0	0	1	0	1	0	1	0	0	0	0	0	0	0	1	0	1	1	1	1	0	0	0	0	0	1	0	1	0	0	1	0	0	1	0	1	0
A01296	chr1	350825	G	A	0	0	0	1	0	0	1	1	0	0	1	0	1	0	1	0	0	0	0	0	0	0	1	0	1	1	1	1	0	0	0	0	0	1	0	1	0	0	1	0	0	1	0	1	0
A01297	chr1	350923	T	G	0	0	0	1	0	0	1	1	0	0	1	0	1	0	1	0	0	0	0	0	0	0	1	0	1	1	1	1	0	0	0	0	0	1	0	1	0	0	1	0	0	1	0	1	0
A01298	chr1	351257	G	A	0	0	0	1	0	0	1	1	0	0	1	0	1	0	1	0	0	0	0	0	0	0	1	0	1	1	1	1	0	0	0	0	0	1	0	1	0	0	1	0	0	1	0	1	0
A01299	chr1	351306	T	C	0	0	0	1	0	0	1	1	0	0	1	0	1	0	1	0	0	0	0	0	0	0	1	0	1	1	1	1	0	0	0	0	0	1	0	1	0	0	1	0	0	1	0	1	0
A01300	chr1	351495	C	A	0	0	0	1	0	0	1	1	0	0	1	0	1	0	1	0	0	0	0	0	0	0	1	0	1	1	1	1	0	0	0	0	0	1	0	1	0	0	1	0	0	1	0	1	0
A01301	chr1	351681	C	T	0	0	0	1	0	0	1	1	0	0	1	0	1	0	1	0	0	0	0	0	0	0	1	0	1	1	1	1	0	0	0	0	0	1	0	1	0	0	1	0	0	1	0	1	0
A01302	chr1	352104	T	G	0	0	0	1	0	0	1	1	0	0	1	0	1	0	1	0	0	0	0	0	0	0	1	0	1	1	1	1	0	0	0	0	0	1	0	1	0	0	1	0	0	1	0	1	0
A01303	chr1	352299	T	C	0	0	0	1	0	0	1	1	0	0	1	0	1	0	1	0	0	0	0	0	0	0	1	0	1	1	1	1	0	0	0	0	0	1	0	1	0	0	1	0	0	1	0	1	0
A01304	chr1	352342	T	A	0	0	0	1	0	0	1	1	0	0	1	0	1	0	1	0	0	0	0	0	0	0	1	0	1	1	1	1	0	0	0	0	0	1	0	1	0	0	1	0	0	1	0	1	0
A01305	chr1	352462	G	A	0	0	0	1	0	0	1	1	0	0	1	0	1	0	1	0	0	0	0	0	0	0	1	0	1	1	1	1	0	0	0	0	0	1	0	1	0	0	1	0	0	1	0	1	0
A01306	chr1	352658	A	G	0	0	0	1	0	0	1	1	0	0	1	0	1	0	1	0	0	0	0	0	0	0	1	0	1	1	1	1	0	0	0	0	0	1	0	1	0	0	1	0	0	1	0	1	0
A01307	chr1	353065	A	C	0	0	0	1	0	0	1	1	0	0	1	0	1	0	1	0	0	0	0	0	0	0	1	0	1	1	1	1	0	0	0	0	0	1	0	1	0	0	1	0	0	1	0	1	0
A01308	chr1	353105	A	G	0	0	0	1	0	0	1	1	0	0	1	0	1	0	1	0	0	0	0	0	0	0	1	0	1	1	1	1	0	0	0	0	0	1	0	1	0	0	1	0	0	1	0	1	0
A01309	chr1	353552	T	A	0	0	0	1	0	0	1	1	0	0	1	0	1	0	1	0	0	0	0	0	0	0	1	0	1	1	1	1	0	0	0	0	0	1	0	1	0	0	1	0	0	1	0	1	0
A01310	chr1	353579	A	C	0	0	0	1	0	0	1	1	0	0	1	0	1	0	1	0	0	0	0	0	0	0	1	0	1	1	1	1	0	0	0	0	0	1	0	1	0	0	1	0	0	1	0	1	0
A01311	chr1	353633	A	G	0	0	0	1	0	0	1	1	0	0	1	0	1	0	1	0	0	0	0	0	0	0	1	0	1	1	1	1	0	0	0	0	0	1	0	1	0	0	1	0	0	1	0	1	0
A01312	chr1	353960	T	G	0	0	0	1	0	0	1	1	0	0	1	0	1	0	1	0	0	0	0	0	0	0	1	0	1	1	1	1	0	0	0	0	0	1	0	1	0	0	1	0	0	1	0	1	0
A01313	chr1	354140	T	C	0	0	0	1	0	0	1	1	0	0	1	0	1	0	1	0	0	0	0	0	0	0	1	0	1	1	1	1	0	0	0	0	0	1	0	1	0	0	1	0	0	1	0	1	0
A01314	chr1	354161	A	G	0	0	0	1	0	0	1	1	0	0	1	0	1	0	1	0	0	0	0	0	0	0	1	0	1	1	1	1	0	0	0	0	0	1	0	1	0	0	1	0	0	1	0	1	0
A01315	chr1	354266	A	G	0	0	0	1	0	0	1	1	0	0	1	0	1	0	1	0	0	0	0	0	0	0	1	0	1	1	1	1	0	0	0	0	0	1	0	1	0	0	1	0	0	1	0	1	0
A01316	chr1	354272	A	C	0	0	0	1	0	0	1	1	0	0	1	0	1	0	1	0	0	0	0	0	0	0	1	0	1	1	1	1	0	0	0	0	0	1	0	1	0	0	1	0	0	1	0	1	0
A01317	chr1	354335	G	A	0	0	0	1	0	0	1	1	0	0	1	0	1	0	1	0	0	0	0	0	0	0	1	0	1	1	1	1	0	0	0	0	0	1	0	1	0	0	1	0	0	1	0	1	0
A01318	chr1	354377	A	G	0	0	0	1	0	0	1	1	0	0	1	0	1	0	1	0	0	0	0	0	0	0	1	0	1	1	1	1	0	0	0	0	0	1	0	1	0	0	1	0	0	1	0	1	0
A01319	chr1	354684	C	T	0	0	0	1	0	0	1	1	0	0	1	0	1	0	1	0	0	0	0	0	0	0	1	0	1	1	1	1	0	0	0	0	0	1	0	1	0	0	1	0	0	1	0	1	0
A01320	chr1	354715	T	G	0	0	0	1	0	0	1	1	0	0	1	0	1	0	1	0	0	0	0	0	0	0	1	0	1	1	1	1	0	0	0	0	0	1	0	1	0	0	1	0	0	1	0	1	0
A01321	chr1	354733	C	T	0	0	0	1	0	0	1	1	0	0	1	0	1	0	1	0	0	0	0	0	0	0	1	0	1	1	1	1	0	0	0	0	0	1	0	1	0	0	1	0	0	1	0	1	0
A01322	chr1	354756	C	T	0	0	0	1	0	0	1	1	0	0	1	0	1	0	1	0	0	0	0	0	0	0	1	0	1	1	1	1	0	0	0	0	0	1	0	1	0	0	1	0	0	1	0	1	0
A01323	chr1	354813	G	T	0	0	0	1	0	0	1	1	0	0	1	0	1	0	1	0	0	0	0	0	0	0	1	0	1	1	1	1	0	0	0	0	0	1	0	1	0	0	1	0	0	1	0	1	0
A01324	chr1	354877	A	C	0	0	0	1	0	0	1	1	0	0	1	0	1	0	1	0	0	0	0	0	0	0	1	0	1	1	1	1	0	0	0	0	0	1	0	1	0	0	1	0	0	1	0	1	0
A01325	chr1	354918	G	T	0	0	0	1	0	0	1	1	0	0	1	0	1	0	1	0	0	0	0	0	0	0	1	0	1	1	1	1	0	0	0	0	0	1	0	1	0	0	1	0	0	1	0	1	0
A01326	chr1	354936	C	T	0	0	0	1	0	0	1	1	0	0	1	0	1	0	1	0	0	0	0	0	0	0	1	0	1	1	1	1	0	0	0	0	0	1	0	1	0	0	1	0	0	1	0	1	0
A01327	chr1	354979	A	G	0	0	0	0	0	0	1	1	0	0	1	0	1	0	1	0	0	0	0	0	0	0	1	0	1	1	1	1	0	0	0	0	0	1	0	1	0	0	1	0	0	1	0	1	0
A01328	chr1	355341	T	C	0	0	0	1	0	0	1	1	0	0	1	0	1	0	1	0	0	0	0	0	0	0	1	0	1	1	1	1	0	0	0	0	0	1	0	1	0	0	1	0	0	1	0	1	0
A01329	chr1	355443	T	C	0	0	0	1	0	0	1	1	0	0	1	0	1	0	1	0	0	0	0	0	0	0	1	0	1	1	1	1	0	0	0	0	0	1	0	1	0	0	1	0	0	1	0	1	0
A01330	chr1	355652	C	G	0	0	0	1	0	0	1	1	0	0	1	0	1	0	1	0	0	0	0	0	0	0	1	0	1	1	1	1	0	0	0	0	0	1	0	1	0	0	1	0	0	1	0	1	0
A01331	chr1	355761	G	A	0	0	0	1	0	0	1	1	0	0	1	0	1	0	1	0	0	0	0	0	0	0	1	0	1	1	1	1	0	0	0	0	0	1	0	1	0	0	1	0	0	1	0	1	0
A01332	chr1	356160	T	C	0	0	0	1	0	0	1	1	0	0	1	0	1	0	1	0	0	0	0	0	0	0	1	0	1	1	1	1	0	0	0	0	0	1	0	1	0	0	1	0	0	1	0	1	0
A01333	chr1	356528	A	G	0	0	0	1	0	0	1	1	0	0	1	0	1	0	1	0	0	0	0	0	0	0	1	0	1	1	1	1	0	0	0	0	0	1	0	1	0	0	1	0	0	1	0	1	0
A01334	chr1	356978	C	T	0	0	0	1	0	0	1	1	0	0	1	0	1	0	1	0	0	0	0	0	0	0	1	0	1	1	1	1	0	0	0	0	0	1	0	1	0	0	1	0	0	1	0	1	0
A01335	chr1	357068	T	C	0	0	0	1	0	0	1	1	0	0	1	0	1	0	1	0	0	0	0	0	0	0	1	0	1	1	1	1	0	0	0	0	0	1	0	1	0	0	1	0	0	1	0	1	0
A01336	chr1	357715	C	T	0	0	0	1	0	0	1	1	0	0	1	0	1	0	1	0	0	0	0	0	0	0	1	0	1	1	1	1	0	0	0	0	0	1	0	1	0	0	1	0	0	1	0	1	0
A01337	chr1	357891	A	G	0	0	0	1	0	0	1	1	0	0	1	0	1	0	1	0	0	0	0	0	0	0	1	0	1	1	1	1	0	0	0	0	0	1	0	1	0	0	1	0	0	1	0	1	0
A01338	chr1	358124	T	G	0	0	0	1	0	0	1	1	0	0	1	0	1	0	1	0	0	0	0	0	0	0	1	0	1	1	1	1	0	0	0	0	0	1	0	1	0	0	1	0	0	1	0	1	0
A01339	chr1	358714	G	A	0	0	0	1	0	0	1	1	0	0	1	0	1	0	1	0	0	0	0	0	0	0	1	0	1	1	1	1	0	0	0	0	0	1	0	1	0	0	1	0	0	1	0	1	0
A01340	chr1	358942	A	G	0	0	0	1	0	0	1	1	0	0	1	0	1	0	1	0	0	0	0	0	0	0	1	0	1	1	1	1	0	0	0	0	0	1	0	1	0	0	1	0	0	1	0	1	0
A01341	chr1	359515	G	A	0	0	0	1	0	0	1	1	0	0	1	0	1	0	1	0	0	0	0	0	0	0	1	0	1	1	1	1	0	0	0	0	0	1	0	1	0	0	1	0	0	1	0	1	0
A01342	chr1	359861	G	A	0	0	0	1	0	0	1	1	0	0	1	0	1	0	1	0	0	0	0	0	0	0	1	0	1	1	1	1	0	0	0	0	0	1	0	1	0	0	1	0	0	1	0	1	0
A01343	chr1	359914	A	G	0	0	0	1	0	0	1	1	0	0	1	0	1	0	1	0	0	0	0	0	0	0	1	0	1	1	1	1	0	0	0	0	0	1	0	1	0	0	1	0	0	1	0	1	0
A01344	chr1	359967	A	G	0	0	0	1	0	0	1	1	0	0	1	0	1	0	1	0	0	0	0	0	0	0	1	0	1	1	1	1	0	0	0	0	0	1	0	1	0	0	1	0	0	1	0	1	0
A01345	chr1	360198	A	G	0	0	0	1	0	0	1	1	0	0	1	0	1	1	1	0	0	0	0	0	0	0	1	0	1	1	1	1	0	0	0	0	0	1	0	1	0	0	1	0	0	1	0	1	0
A01346	chr1	360239	A	G	0	0	0	1	0	0	1	1	0	0	1	0	1	1	1	0	0	0	0	0	0	0	1	0	1	1	1	1	0	0	0	0	0	1	0	1	0	0	1	0	0	1	0	1	0
A01347	chr1	360642	T	C	0	0	0	1	0	0	1	1	0	0	1	0	1	1	1	0	0	0	0	0	0	0	1	0	1	1	1	1	0	0	0	0	0	1	0	1	0	0	1	0	0	1	0	1	0
A01348	chr1	361803	A	C	0	0	0	1	0	0	1	1	0	0	1	0	1	1	1	0	0	0	0	0	0	0	1	0	1	1	1	1	0	0	0	0	0	1	0	1	0	0	1	0	0	1	0	1	0
A01349	chr1	362104	C	T	0	0	0	1	0	0	1	1	0	0	1	0	1	1	1	0	0	0	0	0	0	0	1	0	1	1	1	1	0	0	0	0	0	1	0	1	0	0	1	0	0	1	0	1	0
A01350	chr1	362781	T	C	0	0	0	1	0	0	1	1	0	0	1	0	1	1	1	0	0	0	0	0	0	0	1	0	1	1	1	1	0	0	0	0	0	1	0	1	0	0	1	0	0	1	0	1	0
A01351	chr1	363098	C	T	0	0	0	1	0	0	1	1	0	0	1	0	1	1	1	0	0	0	0	0	0	0	1	0	1	1	1	1	0	0	0	0	0	1	0	1	0	0	1	0	0	1	0	1	0
A01352	chr1	364367	T	C	0	0	0	1	0	0	1	1	0	0	1	0	1	1	1	0	0	0	0	0	0	0	1	0	1	1	1	1	0	0	0	0	0	1	0	1	0	0	1	0	0	1	0	1	0
A01353	chr1	364708	G	A	0	0	0	1	0	0	1	1	0	0	1	0	1	1	1	0	0	0	0	0	0	0	1	0	1	1	1	1	0	0	0	0	0	1	0	1	0	0	1	0	0	1	0	1	0
A01354	chr1	364788	C	G	0	0	0	1	0	0	1	1	0	0	1	0	1	1	1	0	0	0	0	0	0	0	1	0	1	1	1	1	0	0	0	0	0	1	0	1	0	0	1	0	0	1	0	1	0
A01355	chr1	365241	G	A	0	0	0	1	0	0	1	1	0	0	1	0	1	1	1	0	0	0	0	0	0	0	1	0	1	1	1	1	0	0	0	0	0	1	0	1	0	0	1	0	0	1	0	1	0
A01356	chr1	366375	G	C	0	0	0	1	0	0	1	1	0	0	1	0	1	1	1	0	0	0	0	0	0	1	1	0	1	1	1	1	0	0	0	0	0	1	0	1	0	0	1	0	0	1	0	1	0
A01357	chr1	366557	C	T	0	0	0	1	0	0	1	1	0	0	1	0	1	1	1	0	0	0	0	0	0	1	1	0	1	1	1	1	0	0	0	0	0	1	0	1	0	0	1	0	0	1	0	1	0
A01358	chr1	366779	A	G	0	0	0	1	0	0	1	1	0	0	1	0	1	1	1	0	0	0	0	0	0	1	1	0	1	1	1	1	0	0	0	0	0	1	0	1	0	0	1	0	0	1	0	1	0
A01359	chr1	367074	A	C	0	0	0	1	0	0	1	1	0	0	1	0	1	1	1	0	0	0	0	0	0	1	1	0	1	1	1	1	0	0	0	0	0	1	0	1	0	0	1	0	0	1	0	1	0
A01360	chr1	367714	G	A	0	0	0	1	0	0	1	1	0	0	1	0	1	1	1	0	0	0	0	0	0	1	1	0	1	1	1	1	0	0	0	0	0	1	0	1	0	0	1	0	0	1	0	1	0
A01361	chr1	368008	A	G	0	0	0	1	0	0	1	1	0	0	1	0	1	1	1	0	0	0	0	0	0	1	1	0	1	1	1	1	0	0	0	0	0	1	0	1	0	0	1	0	0	1	0	1	0
A01362	chr1	368528	A	G	0	0	0	1	0	0	1	1	0	0	1	0	1	1	1	0	0	0	0	0	0	1	1	0	1	1	1	1	0	0	0	0	0	1	0	1	0	0	1	0	0	1	0	1	0
A01363	chr1	369176	G	A	0	0	0	1	0	0	1	1	0	0	1	0	1	1	1	0	0	0	0	0	0	1	1	0	1	1	1	1	0	0	0	0	0	1	0	1	0	0	1	0	0	1	0	1	0
A01364	chr1	369393	C	T	0	0	0	1	0	0	1	1	0	0	1	0	1	1	1	0	0	0	0	0	0	1	1	0	1	1	1	1	0	0	0	0	0	1	0	1	0	0	1	0	0	1	0	1	0
A01365	chr1	369832	A	T	0	0	0	1	0	0	1	1	0	0	1	0	1	1	1	0	0	0	0	0	0	1	1	0	1	1	1	1	0	0	0	0	0	1	0	1	0	0	1	0	0	1	0	1	0
A01366	chr1	371827	G	A	0	0	0	1	0	0	1	1	0	0	1	0	1	1	1	0	0	0	0	0	0	1	1	0	1	1	1	1	0	0	0	0	0	1	0	1	0	0	1	0	0	1	0	1	0
A01367	chr1	372446	G	A	0	0	0	1	0	0	1	1	0	0	1	0	1	1	1	0	0	0	0	0	0	1	1	0	1	1	1	1	0	0	0	0	0	1	0	1	0	0	1	0	0	1	0	1	0
A01368	chr1	372496	T	C	0	0	0	1	0	0	1	1	0	0	1	0	1	1	1	0	0	0	0	0	0	1	1	0	1	1	1	1	0	0	0	0	0	1	0	1	0	0	1	0	0	1	0	1	0
A01369	chr1	372499	C	T	0	0	0	1	0	0	1	1	0	0	1	0	1	1	1	0	0	0	0	0	0	1	1	0	1	1	1	1	0	0	0	0	0	1	0	1	0	0	1	0	0	1	0	1	0
A01370	chr1	372525	T	C	0	0	0	1	0	0	1	1	0	0	1	0	1	1	1	0	0	0	0	0	0	1	1	0	1	1	1	1	0	0	0	0	0	1	0	1	0	0	1	0	0	1	0	1	0
A01371	chr1	372631	C	T	0	0	0	1	0	0	1	1	0	0	1	0	1	1	1	0	0	0	0	0	0	1	1	0	1	1	1	1	0	0	0	0	0	1	0	1	0	0	1	0	0	1	0	1	0
A01372	chr1	373973	C	G	0	0	0	1	0	0	1	1	0	0	1	0	1	1	1	0	0	0	0	0	0	1	1	0	1	1	1	1	0	0	0	0	0	1	0	1	0	0	1	0	0	1	0	1	0
A01373	chr1	374008	A	G	0	0	0	1	0	0	1	1	0	0	1	0	1	1	1	0	0	0	0	0	0	1	1	0	1	1	1	1	0	0	0	0	0	1	0	1	0	0	1	0	0	1	0	1	0
A01374	chr1	374059	A	G	0	0	0	1	0	0	1	1	0	0	1	0	1	1	1	0	0	0	0	0	0	1	1	0	1	1	1	1	0	0	0	0	0	1	0	1	0	0	1	0	0	1	0	1	0
A01375	chr1	374225	C	T	0	0	0	1	0	0	1	1	0	0	1	0	1	1	1	0	0	0	0	0	0	1	1	0	1	1	1	1	0	0	0	0	0	1	0	1	0	0	1	0	0	1	0	1	0
A01376	chr1	374328	A	G	0	0	0	1	0	0	1	1	0	0	1	0	1	1	1	0	0	0	0	0	0	1	1	0	1	1	1	1	0	0	0	0	0	1	0	1	0	0	1	0	0	1	0	1	0
A01377	chr1	374427	C	A	0	0	0	1	0	0	1	1	0	0	1	0	1	1	1	0	0	0	0	0	0	1	1	0	1	1	1	1	0	0	0	0	0	1	0	1	0	0	1	0	0	1	0	1	0
A01378	chr1	374598	C	T	0	0	0	1	0	0	1	1	0	0	1	0	1	1	1	0	0	0	0	0	0	1	1	0	1	1	1	1	0	0	0	0	0	1	0	1	0	0	1	0	0	1	0	1	0
A01379	chr1	374719	A	G	0	0	0	1	0	0	1	1	0	0	1	0	1	1	1	0	0	0	0	0	0	1	1	0	1	1	1	1	0	0	0	0	0	1	0	1	0	0	1	0	0	1	0	1	0
A01380	chr1	374850	G	C	0	0	0	1	0	0	1	1	0	0	1	0	1	1	1	0	0	0	0	0	0	1	1	0	1	1	1	1	0	0	0	0	0	1	0	1	0	0	1	0	0	1	0	1	0
A01381	chr1	374972	G	C	0	0	0	1	0	0	1	1	0	0	1	0	1	1	1	0	0	0	0	0	0	1	1	0	1	1	1	1	0	0	0	0	0	1	0	1	0	0	1	0	0	1	0	1	0
A01382	chr1	375013	A	G	0	0	0	1	0	0	1	1	0	0	1	0	1	1	1	0	0	0	0	0	0	1	1	0	1	1	1	1	0	0	0	0	0	1	0	1	0	0	1	0	0	1	0	1	0
A01383	chr1	375067	T	G	0	0	0	1	0	0	1	1	0	0	1	0	1	1	1	0	0	0	0	0	0	1	1	0	1	1	1	1	0	0	0	0	0	1	0	1	0	0	1	0	0	1	0	1	0
A01384	chr1	375071	C	T	0	0	0	1	0	0	1	1	0	0	1	0	1	1	1	0	0	0	0	0	0	1	1	0	1	1	1	1	0	0	0	0	0	1	0	1	0	0	1	0	0	1	0	1	0
A01385	chr1	375083	C	T	0	0	0	1	0	0	1	1	0	0	1	0	1	1	1	0	0	0	0	0	0	1	1	0	1	1	1	1	0	0	0	0	0	1	0	1	0	0	1	0	0	1	0	1	0
A01386	chr1	375330	T	C	0	0	0	1	0	0	1	1	0	0	1	0	1	1	1	0	0	0	0	0	0	1	1	0	1	1	1	1	0	0	0	0	0	1	0	1	0	0	1	0	0	1	0	1	0
A01387	chr1	375582	G	A	0	0	0	1	0	0	1	1	0	0	1	0	1	1	1	0	0	0	0	0	0	1	1	0	1	1	1	1	0	0	0	0	0	1	0	1	0	0	1	0	0	1	0	1	0
A01388	chr1	375817	C	T	0	0	0	1	0	0	1	1	0	0	1	0	1	1	1	0	0	0	0	0	0	1	1	0	1	1	1	1	0	0	0	0	0	1	0	1	0	0	1	0	0	1	0	1	0
A01389	chr1	375826	A	G	0	0	0	1	0	0	1	1	0	0	1	0	1	1	1	0	0	0	0	0	0	1	1	0	1	1	1	1	0	0	0	0	0	1	0	1	0	0	1	0	0	1	0	1	0
A01390	chr1	375852	C	T	0	0	0	1	0	0	1	1	0	0	1	0	1	1	1	0	0	0	0	0	0	1	1	0	1	1	1	1	0	0	0	0	0	1	0	1	0	0	1	0	0	1	0	1	0
A01391	chr1	376288	A	G	0	0	0	1	0	0	1	1	0	0	1	0	1	1	1	0	0	0	0	0	0	1	1	0	1	1	1	1	0	0	0	0	0	1	0	1	0	0	1	0	0	1	0	1	0
A01392	chr1	376503	A	G	0	0	0	1	0	0	1	1	0	0	1	0	1	1	1	0	0	0	0	0	0	1	1	0	1	1	1	1	0	0	0	0	0	1	0	1	0	0	1	0	0	1	0	1	0
A01393	chr1	376693	A	G	0	0	0	1	0	0	1	1	0	0	1	0	1	1	1	0	0	0	0	0	0	1	1	0	1	1	1	1	0	0	0	0	0	1	0	1	0	0	1	0	0	1	0	1	0
A01394	chr1	376883	T	C	0	0	0	1	0	0	1	1	0	0	1	0	1	1	1	0	0	0	0	0	0	1	1	0	1	1	1	1	0	0	0	0	0	1	0	1	0	0	1	0	0	1	0	1	0
A01395	chr1	378375	A	C	0	0	0	1	0	0	1	1	0	0	1	0	1	1	1	0	0	0	0	0	0	1	1	0	1	1	1	1	0	0	0	0	0	1	0	1	0	0	1	0	0	1	0	1	0
A01396	chr1	384890	A	G	0	0	0	1	0	0	1	1	0	0	1	0	1	1	1	0	0	0	0	0	0	1	1	0	1	1	1	1	0	0	0	0	0	1	0	1	0	0	1	0	0	1	0	1	0
A01397	chr1	384902	C	G	0	0	0	1	0	0	1	1	0	0	1	0	1	1	1	0	0	0	0	0	0	1	1	0	1	1	1	1	0	0	0	0	0	1	0	1	0	0	1	0	0	1	0	1	0
A01398	chr1	385753	T	C	0	0	0	1	0	0	1	1	0	0	1	0	1	1	1	0	0	0	0	0	0	1	1	0	1	1	1	1	0	0	0	0	0	1	0	1	1	0	1	0	0	1	0	1	0
A01399	chr1	385982	C	T	0	0	0	1	0	0	1	1	0	0	1	0	1	1	1	0	0	0	0	0	0	1	1	0	1	1	1	1	0	0	0	0	0	1	0	1	1	0	1	0	0	1	0	1	0
A01400	chr1	386033	A	G	0	0	0	1	0	0	1	1	0	0	1	0	1	1	1	0	0	0	0	0	0	1	1	0	1	1	1	1	0	0	0	0	0	1	0	1	1	0	1	0	0	1	0	1	0
A01401	chr1	386238	T	C	0	0	0	1	0	0	1	1	0	0	1	0	1	1	1	0	0	0	0	0	0	1	1	0	1	1	1	1	0	0	0	0	0	1	0	1	1	0	1	0	0	1	0	1	0
A01402	chr1	386315	A	G	0	0	0	1	0	0	1	1	0	0	1	0	1	1	1	0	0	0	0	0	0	1	1	0	1	1	1	1	0	0	0	0	0	1	0	1	1	0	1	0	0	1	0	1	0
A01403	chr1	386548	G	T	0	0	0	1	0	0	1	1	0	0	1	0	1	1	1	0	0	0	0	0	0	1	1	0	1	1	1	1	0	0	0	0	0	1	0	1	1	0	1	0	0	1	0	1	0
A01404	chr1	386570	G	A	0	0	0	1	0	0	1	1	0	0	1	0	1	1	1	0	0	0	0	0	0	1	1	0	1	1	1	1	0	0	0	0	0	1	0	1	1	0	1	0	0	1	0	1	0
A01405	chr1	386598	A	T	0	0	0	1	0	0	1	1	0	0	1	0	1	1	1	0	0	0	0	0	0	1	1	0	1	1	1	1	0	0	0	0	0	1	0	1	1	0	1	0	0	1	0	1	0
A01406	chr1	386863	C	T	0	0	0	1	0	0	1	1	0	0	1	0	1	1	1	0	0	0	0	0	0	1	1	0	1	1	1	1	0	0	0	0	0	1	0	1	1	0	1	0	0	1	0	1	0
A01407	chr1	387265	G	T	0	0	0	1	0	0	1	1	0	0	1	0	1	1	1	0	0	0	0	0	0	1	1	0	1	1	1	1	0	0	0	0	0	1	0	1	1	0	1	0	0	1	0	1	0
A01408	chr1	387286	A	G	0	0	0	1	0	0	1	1	0	0	1	0	1	1	1	0	0	0	0	0	0	1	1	0	1	1	1	1	0	0	0	0	0	1	0	1	1	0	1	0	0	1	0	1	0
A01409	chr1	387327	C	G	0	0	0	1	0	0	1	1	0	0	1	0	1	1	1	0	0	0	0	0	0	1	1	0	1	1	1	1	0	0	0	0	0	1	0	1	1	0	1	0	0	1	0	1	0
A01410	chr1	387451	T	C	0	0	0	1	0	0	1	1	0	0	1	0	1	1	1	0	0	0	0	0	0	1	1	0	1	1	1	1	0	0	0	0	0	1	0	1	1	0	1	0	0	1	0	1	0
A01411	chr1	388358	A	T	0	0	0	1	0	0	1	1	0	0	1	0	1	0	1	0	0	0	0	0	0	1	1	0	1	1	1	1	0	0	0	0	0	1	0	1	1	0	1	0	0	1	0	1	0
A01412	chr1	390743	T	G	0	0	0	1	0	0	1	1	0	0	1	0	1	0	1	0	0	0	0	0	0	1	1	0	1	1	1	1	0	0	0	0	0	1	0	1	1	0	1	0	0	1	0	1	0
A01413	chr1	391220	T	G	0	0	0	1	0	0	1	1	0	0	1	0	1	0	1	0	0	0	0	0	0	1	1	0	1	1	1	1	0	0	0	0	0	1	0	1	1	0	1	0	0	1	0	1	0
A01414	chr1	391374	C	A	0	0	0	1	0	0	1	1	0	0	1	0	1	0	1	0	0	0	0	0	0	1	1	0	1	1	1	1	0	0	0	0	0	1	0	1	1	0	1	0	0	1	0	1	0
A01415	chr1	391375	A	C	0	0	0	1	0	0	1	1	0	0	1	0	1	0	1	0	0	0	0	0	0	1	1	0	1	1	1	1	0	0	0	0	0	1	0	1	1	0	1	0	0	1	0	1	0
A01416	chr1	391661	T	C	0	0	0	1	0	0	1	1	0	0	1	0	1	0	1	0	0	0	0	0	0	1	1	0	1	1	1	1	0	0	0	0	0	1	0	1	1	0	1	0	0	1	0	1	0
A01417	chr1	391754	G	C	0	0	0	1	0	0	1	1	0	0	1	0	1	0	1	0	0	0	0	0	0	1	1	0	1	1	1	1	0	0	0	0	0	1	0	1	1	0	1	0	0	1	0	1	0
A01418	chr1	392528	C	T	0	0	0	1	0	0	1	1	0	0	1	0	1	0	1	0	0	0	0	0	0	1	1	0	1	1	1	1	0	0	0	0	0	1	0	1	1	0	1	0	0	1	0	1	0
A01419	chr1	392701	A	G	0	0	0	1	0	0	1	1	0	0	1	0	1	0	1	0	0	0	0	0	0	1	1	0	1	1	1	1	0	0	0	0	0	1	0	1	1	0	1	0	0	1	0	1	0
A01420	chr1	392774	T	A	0	0	0	1	0	0	1	1	0	0	1	0	1	0	1	0	0	0	0	0	0	1	1	0	1	1	1	1	0	0	0	0	0	1	0	1	1	0	1	0	0	1	0	1	0
A01421	chr1	392821	C	A	0	0	0	1	0	0	1	1	0	0	1	0	1	0	1	0	0	0	0	0	0	1	1	0	1	1	1	1	0	0	0	0	0	1	0	1	1	0	1	0	0	1	0	1	0
A01422	chr1	392863	C	T	0	0	0	1	0	0	1	1	0	0	1	0	1	0	1	0	0	0	0	0	0	1	1	0	1	1	1	1	0	0	0	0	0	1	0	1	1	0	1	0	0	1	0	1	0
A01423	chr1	392890	G	T	0	0	0	1	0	0	1	1	0	0	1	0	1	0	1	0	0	0	0	0	0	1	1	0	1	1	1	1	0	0	0	0	0	1	0	1	1	0	1	0	0	1	0	1	0
A01424	chr1	392892	G	A	0	0	0	1	0	0	1	1	0	0	1	0	1	0	1	0	0	0	0	0	0	1	1	0	1	1	1	1	0	0	0	0	0	1	0	1	1	0	1	0	0	1	0	1	0
A01425	chr1	392934	T	C	0	0	0	1	0	0	1	1	0	0	1	0	1	0	1	0	0	0	0	0	0	1	1	0	1	1	1	1	0	0	0	0	0	1	0	1	1	0	1	0	0	1	0	1	0
A01426	chr1	393008	C	T	0	0	0	1	0	0	1	1	0	0	1	0	1	0	1	0	0	0	0	0	0	1	1	0	1	1	1	1	0	0	0	0	0	1	0	1	1	0	1	0	0	1	0	1	0
A01427	chr1	393071	C	T	0	0	0	1	0	0	1	1	0	0	1	0	1	0	1	0	0	0	0	0	0	1	1	0	1	1	1	1	0	0	0	0	0	1	0	1	1	0	1	0	0	1	0	1	0
A01428	chr1	393360	T	C	0	0	0	1	0	0	1	1	0	0	1	0	1	0	1	0	0	0	0	0	0	1	1	0	1	1	1	1	0	0	0	0	0	1	0	1	1	0	1	0	0	1	0	1	0
A01429	chr1	393424	G	C	0	0	0	1	0	0	1	1	0	0	1	0	1	0	1	0	0	0	0	0	0	1	1	0	1	1	1	1	0	0	0	0	0	1	0	1	1	0	1	0	0	1	0	1	0
A01430	chr1	393434	G	A	0	0	0	1	0	0	1	1	0	0	1	0	1	0	1	0	0	0	0	0	0	1	1	0	1	1	1	1	0	0	0	0	0	1	0	1	1	0	1	0	0	1	0	1	0
A01431	chr1	393437	G	T	0	0	0	1	0	0	1	1	0	0	1	0	1	0	1	0	0	0	0	0	0	1	1	0	1	1	1	1	0	0	0	0	0	1	0	1	1	0	1	0	0	1	0	1	0
A01432	chr1	393490	G	A	0	0	0	1	0	0	1	1	0	0	1	0	1	0	1	0	0	0	0	0	0	1	1	0	1	1	1	1	0	0	0	0	0	1	0	1	1	0	1	0	0	1	0	1	0
A01433	chr1	393506	T	C	0	0	0	1	0	0	1	1	0	0	1	0	1	0	1	0	0	0	0	0	0	1	1	0	1	1	1	1	0	0	0	0	0	1	0	1	1	0	1	0	0	1	0	1	0
A01434	chr1	393513	T	C	0	0	0	1	0	0	1	1	0	0	1	0	1	0	1	0	0	0	0	0	0	1	1	0	1	1	1	1	0	0	0	0	0	1	0	1	1	0	1	0	0	1	0	1	0
A01435	chr1	393529	C	T	0	0	0	1	0	0	1	1	0	0	1	0	1	0	1	0	0	0	0	0	0	1	1	0	1	1	1	1	0	0	0	0	0	1	0	1	1	0	1	0	0	1	0	1	0
A01436	chr1	393542	G	A	0	0	0	1	0	0	1	1	0	0	1	0	1	0	1	0	0	0	0	0	0	1	1	0	1	1	1	1	0	0	0	0	0	1	0	1	1	0	1	0	0	1	0	1	0
A01437	chr1	393743	G	A	0	0	0	1	0	0	1	1	0	0	1	0	1	0	1	0	0	0	0	0	0	1	1	0	1	1	1	1	0	0	0	0	0	1	0	1	1	0	1	0	0	1	0	1	0
A01438	chr1	393791	C	T	0	0	0	1	0	0	1	1	0	0	1	0	1	0	1	0	0	0	0	0	0	1	1	0	1	1	1	1	0	0	0	0	0	1	0	1	1	0	1	0	0	1	0	1	0
A01439	chr1	393806	G	T	0	0	0	1	0	0	1	1	0	0	1	0	1	0	1	0	0	0	0	0	0	1	1	0	1	1	1	1	0	0	0	0	0	1	0	1	1	0	1	0	0	1	0	1	0
A01440	chr1	393836	A	G	0	0	0	1	0	0	1	1	0	0	1	0	1	0	1	0	0	0	0	0	0	1	1	0	1	1	1	1	0	0	0	0	0	1	0	1	1	0	1	0	0	1	0	1	0
A01441	chr1	393989	A	C	0	0	0	1	0	0	1	1	0	0	1	0	1	0	1	0	0	0	0	0	0	1	1	0	1	1	1	1	0	0	0	0	0	1	0	1	1	0	1	0	0	1	0	1	0
A01442	chr1	394020	T	G	0	0	0	1	0	0	1	1	0	0	1	0	1	0	1	0	0	0	0	0	0	1	1	0	1	1	1	1	0	0	0	0	0	1	0	1	1	0	1	0	0	1	0	1	0
A01443	chr1	394106	G	A	0	0	0	1	0	0	1	1	0	0	1	0	1	0	1	0	0	0	0	0	0	1	1	0	1	1	1	1	0	0	0	0	0	1	0	1	1	0	1	0	0	1	0	1	0
A01444	chr1	394154	C	T	0	0	0	1	0	0	1	1	0	0	1	0	1	0	1	0	0	0	0	0	0	1	1	0	1	1	1	1	0	0	0	0	0	1	0	1	1	0	1	0	0	1	0	1	0
A01445	chr1	394223	G	A	0	0	0	1	0	0	1	1	0	0	1	0	1	0	1	0	0	0	0	0	0	1	1	0	1	1	1	1	0	0	0	0	0	1	0	1	1	0	1	0	0	1	0	1	0
A01446	chr1	394259	C	A	0	0	0	1	0	0	1	1	0	0	1	0	1	0	1	0	0	0	0	0	0	1	1	0	1	1	1	1	0	0	0	0	0	1	0	1	1	0	1	0	0	1	0	1	0
A01447	chr1	394271	G	A	0	0	0	1	0	0	1	1	0	0	1	0	1	0	1	0	0	0	0	0	0	1	1	0	1	1	1	1	0	0	0	0	0	1	0	1	1	0	1	0	0	1	0	1	0
A01448	chr1	394389	A	T	0	0	0	1	0	0	1	1	0	0	1	0	1	0	1	0	0	0	0	0	0	1	1	0	1	1	1	1	0	0	0	0	0	1	0	1	1	0	1	0	0	1	0	1	0
A01449	chr1	394492	C	T	0	0	0	1	0	0	1	1	0	0	1	0	1	0	1	0	0	0	0	0	0	1	1	0	1	1	1	1	0	0	0	0	0	1	0	1	1	0	1	0	0	1	0	1	0
A01450	chr1	394808	G	T	0	0	0	1	0	0	1	1	0	0	1	0	1	0	1	0	0	0	0	0	0	1	1	0	1	1	1	1	0	0	0	0	0	1	0	1	1	0	1	0	0	1	0	1	0
A01451	chr1	394819	C	T	0	0	0	1	0	0	1	1	0	0	1	0	1	0	1	0	0	0	0	0	0	1	1	0	1	1	1	1	0	0	0	0	0	1	0	1	1	0	1	0	0	1	0	1	0
A01452	chr1	394883	G	A	0	0	0	1	0	0	1	1	0	0	1	0	1	0	1	0	0	0	0	0	0	1	1	0	1	1	1	1	0	0	0	0	0	1	0	1	1	0	1	0	0	1	0	1	0
A01453	chr1	394887	A	C	0	0	0	1	0	0	1	1	0	0	1	0	1	0	1	0	0	0	0	0	0	1	1	0	1	1	1	1	0	0	0	0	0	1	0	1	1	0	1	0	0	1	0	1	0
A01454	chr1	394903	T	C	0	0	0	1	0	0	1	1	0	0	1	0	1	0	1	0	0	0	0	0	0	1	1	0	1	1	1	1	0	0	0	0	0	1	0	1	1	0	1	0	0	1	0	1	0
A01455	chr1	394971	T	C	0	0	0	1	0	0	1	1	0	0	1	0	1	0	1	0	0	0	0	0	0	1	1	0	1	1	1	1	0	0	0	0	0	1	0	1	1	0	1	0	0	1	0	1	0
A01456	chr1	395052	T	C	0	0	0	1	0	0	1	1	0	0	1	0	1	0	1	0	0	0	0	0	0	1	1	0	1	1	1	1	0	0	0	0	0	1	0	1	1	0	1	0	0	1	0	1	0
A01457	chr1	395054	G	A	0	0	0	1	0	0	1	1	0	0	1	0	1	0	1	0	0	0	0	0	0	1	1	0	1	1	1	1	0	0	0	0	0	1	0	1	1	0	1	0	0	1	0	1	0
A01458	chr1	395118	C	T	0	0	0	1	0	0	1	1	0	0	1	0	1	0	1	0	0	0	0	0	0	1	1	0	1	1	1	1	0	0	0	0	0	1	0	1	1	0	1	0	0	1	0	1	0
A01459	chr1	395303	A	T	0	0	0	1	0	0	1	1	0	0	1	0	1	0	1	0	0	0	0	0	0	1	1	0	1	1	1	1	0	0	0	0	0	1	0	1	1	0	1	0	0	1	0	1	0
A01460	chr1	395344	T	C	0	0	0	1	0	0	1	1	0	0	1	0	1	0	1	0	0	0	0	0	0	1	1	0	1	1	1	1	0	0	0	0	0	1	0	1	1	0	1	0	0	1	0	1	0
A01461	chr1	395406	T	C	0	0	0	1	0	0	1	1	0	0	1	0	1	0	1	0	0	0	0	0	0	1	1	0	1	1	1	1	0	0	0	0	0	1	0	1	1	0	1	0	0	1	0	1	0
A01462	chr1	395493	G	A	0	0	0	1	0	0	1	1	0	0	1	0	1	0	1	0	0	0	0	0	0	1	1	0	1	1	1	1	0	0	0	0	0	1	0	1	1	0	1	0	0	1	0	1	0
A01463	chr1	395865	A	G	0	0	0	1	0	0	1	1	0	0	1	0	1	0	1	0	0	0	0	0	0	1	1	0	1	1	1	1	0	0	0	0	0	1	0	1	1	0	1	0	0	1	0	1	0
A01464	chr1	395905	C	T	0	0	0	1	0	0	1	1	0	0	1	0	1	0	1	0	0	0	0	0	0	1	1	0	1	1	1	1	0	0	0	0	0	1	0	1	1	0	1	0	0	1	0	1	0
A01465	chr1	396135	A	G	0	0	0	1	0	0	1	1	0	0	1	0	1	0	1	0	0	0	0	0	0	1	1	0	1	1	1	1	0	0	0	0	0	1	0	1	1	0	1	0	0	1	0	1	0
A01466	chr1	396698	C	T	0	0	0	1	0	0	1	1	0	0	1	0	1	0	1	0	0	0	0	0	0	1	1	0	1	1	1	1	0	0	0	0	0	1	0	1	1	0	1	0	0	1	0	1	0
A01467	chr1	396763	A	C	0	0	0	1	0	0	1	1	0	0	1	0	1	0	1	0	0	0	0	0	0	1	1	0	1	1	1	1	0	0	0	0	0	1	0	1	1	0	1	0	0	1	0	1	0
A01468	chr1	396779	T	A	0	0	0	1	0	0	1	1	0	0	1	0	1	0	1	0	0	0	0	0	0	1	1	0	1	1	1	1	0	0	0	0	0	1	0	1	1	0	1	0	0	1	0	1	0
A01469	chr1	397130	C	T	0	0	0	1	0	0	1	1	0	0	1	0	1	0	1	0	0	0	0	0	0	1	1	0	1	1	1	1	0	0	0	0	0	1	0	1	1	0	1	0	0	1	0	1	0
A01470	chr1	397598	T	C	0	0	0	1	0	0	1	1	0	0	1	0	1	0	1	0	0	0	0	0	0	1	1	0	1	1	1	1	0	0	0	0	0	1	0	1	1	0	1	0	0	1	0	1	0
A01471	chr1	397700	T	C	0	0	0	1	0	0	1	1	0	0	1	0	1	0	1	0	0	0	0	0	0	1	1	0	1	1	1	1	0	0	0	0	0	1	0	1	1	0	1	0	0	1	0	1	0
A01472	chr1	398240	C	A	0	0	0	1	0	0	1	1	0	0	1	0	1	0	1	0	0	0	0	0	0	1	1	0	1	1	1	1	0	0	0	0	0	1	0	1	1	0	1	0	0	1	0	1	0
A01473	chr1	398624	G	A	0	0	0	1	0	0	1	1	0	0	1	0	1	0	1	0	0	0	0	0	0	1	1	0	1	1	1	1	0	0	0	0	0	1	0	1	1	0	1	0	0	1	0	1	0
A01474	chr1	398723	C	T	0	0	0	1	0	0	1	1	0	0	1	0	1	0	1	0	0	0	0	0	0	1	1	0	1	1	1	1	0	0	0	0	0	1	0	1	1	0	1	0	0	1	0	1	0
A01475	chr1	398789	A	G	0	0	0	1	0	0	1	1	0	0	1	0	1	0	1	0	0	0	0	0	0	1	1	0	1	1	1	1	0	0	0	0	0	1	0	1	1	0	1	0	0	1	0	1	0
A01476	chr1	399059	A	G	0	0	0	1	0	0	1	1	0	0	1	0	1	0	1	0	0	0	0	0	0	1	1	0	1	1	1	1	0	0	0	0	0	1	0	1	1	0	1	0	0	1	0	1	0
A01477	chr1	399332	C	T	0	0	0	1	0	0	1	1	0	0	1	0	1	0	1	0	0	0	0	0	0	1	1	0	1	1	1	1	0	0	0	0	0	1	0	1	1	0	1	0	0	1	0	1	0
A01478	chr1	399611	G	A	0	0	0	1	0	0	1	1	0	0	1	0	1	0	1	0	0	0	0	0	0	1	1	0	1	1	1	1	0	0	0	0	0	1	0	1	1	0	1	0	0	1	0	1	0
A01479	chr1	399821	G	A	0	0	0	1	0	0	1	1	0	0	1	0	1	0	1	0	0	0	0	0	0	1	1	0	1	1	1	1	0	0	0	0	0	1	0	1	1	0	1	0	0	1	0	1	0
A01480	chr1	400277	T	G	0	0	0	1	0	0	1	1	0	0	1	0	1	0	1	0	0	0	0	0	0	1	1	0	1	1	1	1	0	0	0	0	0	1	0	1	1	0	1	0	0	1	0	1	0
A01481	chr1	400316	A	T	0	0	0	1	0	0	1	1	0	0	1	0	1	0	1	0	0	0	0	0	0	1	1	0	1	1	1	1	0	0	0	0	0	1	0	1	1	0	1	0	0	1	0	1	0
A01482	chr1	400436	G	A	0	0	0	1	0	0	1	1	0	0	1	0	1	0	1	0	0	0	0	0	0	1	1	0	1	1	1	1	0	0	0	0	0	1	0	1	1	0	1	0	0	1	0	1	0
A01483	chr1	400461	A	G	0	0	0	1	0	0	1	1	0	0	1	0	1	0	1	0	0	0	0	0	0	1	1	0	1	1	1	1	0	0	0	0	0	1	0	1	1	0	1	0	0	1	0	1	0
A01484	chr1	400560	G	A	0	0	0	1	0	0	1	1	0	0	1	0	1	0	1	0	0	0	0	0	0	1	1	0	1	1	1	1	0	0	0	0	0	1	0	1	1	0	1	0	0	1	0	1	0
A01485	chr1	401094	T	C	0	0	0	1	0	0	1	1	0	0	1	0	1	0	1	0	0	0	0	0	0	1	1	0	1	1	1	1	0	0	0	0	0	1	0	1	1	0	1	0	0	1	0	1	0
A01486	chr1	401401	A	T	0	0	0	1	0	0	1	1	0	0	1	0	1	0	1	0	0	0	0	0	0	1	1	0	1	1	1	1	0	0	0	0	0	1	0	1	1	0	1	0	0	1	0	1	0
A01487	chr1	401583	A	G	0	0	0	1	0	0	1	1	0	0	1	0	1	0	1	0	0	0	0	0	0	1	1	0	1	1	1	1	0	0	0	0	0	1	0	1	1	0	1	0	0	1	0	1	0
A01488	chr1	401820	T	C	0	0	0	1	0	0	1	1	0	0	1	0	1	0	1	0	0	0	0	0	0	1	1	0	1	1	1	1	0	0	0	0	0	1	0	1	1	0	1	0	0	1	0	1	0
A01489	chr1	401829	G	A	0	0	0	1	0	0	1	1	0	0	1	0	1	0	1	0	0	0	0	0	0	1	1	0	1	1	1	1	0	0	0	0	0	1	0	1	1	0	1	0	0	1	0	1	0
A01490	chr1	402252	T	C	0	0	0	1	0	0	1	1	0	0	1	0	1	0	1	0	0	0	0	0	0	1	1	0	1	1	1	1	0	0	0	0	0	1	0	1	1	0	1	0	0	1	0	1	0
A01491	chr1	402566	T	C	0	0	0	1	0	0	1	1	0	0	1	0	1	0	1	0	0	0	0	0	0	1	1	0	1	1	1	1	0	0	0	0	0	1	0	1	1	0	1	0	0	1	0	1	0
A01492	chr1	402947	C	T	0	0	0	1	0	0	1	1	0	0	1	0	1	0	1	0	0	0	0	0	0	1	1	0	1	1	1	1	0	0	0	0	0	1	0	1	1	0	1	0	0	1	0	1	0
A01493	chr1	403366	T	A	0	0	0	1	0	0	1	1	0	0	1	0	1	0	1	0	0	0	0	0	0	1	1	0	1	1	1	1	0	0	0	0	0	1	0	1	1	0	1	0	0	1	0	1	0
A01494	chr1	403727	A	G	0	0	0	1	0	0	1	1	0	0	1	0	1	0	1	0	0	0	0	0	0	1	1	0	1	1	1	1	0	0	0	0	0	1	0	1	1	0	1	0	0	1	0	1	0
A01495	chr1	403732	T	C	0	0	0	1	0	0	1	1	0	0	1	0	1	0	1	0	0	0	0	0	0	1	1	0	1	1	1	1	0	0	0	0	0	1	0	1	1	0	1	0	0	1	0	1	0
A01496	chr1	403761	G	C	0	0	0	1	0	0	1	1	0	0	1	0	1	0	1	0	0	0	0	0	0	1	1	0	1	1	1	1	0	0	0	0	0	1	0	1	1	0	1	0	0	1	0	1	0
A01497	chr1	404294	C	T	0	0	0	1	0	0	1	1	0	0	1	0	1	0	1	0	0	0	0	0	0	1	1	0	1	1	1	1	0	0	0	0	0	1	0	1	1	0	1	0	0	1	0	1	0
A01498	chr1	404311	C	T	0	0	0	1	0	0	1	1	0	0	1	0	1	0	1	0	0	0	0	0	0	1	1	0	1	1	1	1	0	0	0	0	0	1	0	1	1	0	1	0	0	1	0	1	0
A01499	chr1	404341	T	C	0	0	0	1	0	0	1	1	0	0	1	0	1	0	1	0	0	0	0	0	0	1	1	0	1	1	1	1	0	0	0	0	0	1	0	1	1	0	1	0	0	1	0	1	0
A01500	chr1	404984	A	G	0	0	0	1	0	0	1	1	0	0	1	0	1	0	1	0	0	0	0	0	0	1	1	0	1	1	1	1	0	0	0	0	0	1	0	1	1	0	1	0	0	1	0	1	0
A01501	chr1	405080	T	C	0	0	0	1	0	0	1	1	0	0	1	0	1	0	1	0	0	0	0	0	0	1	1	0	1	1	1	1	0	0	0	0	0	1	0	1	1	0	1	0	0	1	0	1	0
A01502	chr1	405137	G	A	0	0	0	1	0	0	1	1	0	0	1	0	1	0	1	0	0	0	0	0	0	1	1	0	1	1	1	1	0	0	0	0	0	1	0	1	1	0	1	0	0	1	0	1	0
A01503	chr1	405443	C	T	0	0	0	1	0	0	1	1	0	0	1	0	1	0	1	0	0	0	0	0	0	1	1	0	1	1	1	1	0	0	0	0	0	1	0	1	1	0	1	0	0	1	0	1	0
A01504	chr1	405494	A	G	0	0	0	1	0	0	1	1	0	0	1	0	1	0	1	0	0	0	0	0	0	1	1	0	1	1	1	1	0	0	0	0	0	1	0	1	1	0	1	0	0	1	0	1	0
A01505	chr1	405515	C	T	0	0	0	1	0	0	1	1	0	0	1	0	1	0	1	0	0	0	0	0	0	1	1	0	1	1	1	1	0	0	0	0	0	1	0	1	1	0	1	0	0	1	0	1	0
A01506	chr1	405517	T	G	0	0	0	1	0	0	1	1	0	0	1	0	1	0	1	0	0	0	0	0	0	1	1	0	1	1	1	1	0	0	0	0	0	1	0	1	1	0	1	0	0	1	0	1	0
A01507	chr1	405518	A	G	0	0	0	1	0	0	1	1	0	0	1	0	1	0	1	0	0	0	0	0	0	1	1	0	1	1	1	1	0	0	0	0	0	1	0	1	1	0	1	0	0	1	0	1	0
A01508	chr1	405524	A	G	0	0	0	1	0	0	1	1	0	0	1	0	1	0	1	0	0	0	0	0	0	1	1	0	1	1	1	1	0	0	0	0	0	1	0	1	1	0	1	0	0	1	0	1	0
A01509	chr1	405623	G	A	0	0	0	1	0	0	1	1	0	0	1	0	1	0	1	0	0	0	0	0	0	1	1	0	1	1	1	1	0	0	0	0	0	1	0	1	1	0	1	0	0	1	0	1	0
A01510	chr1	405835	T	A	0	0	0	1	0	0	1	1	0	0	1	0	1	0	1	0	0	0	0	0	0	1	1	0	1	1	1	1	0	0	0	0	0	1	0	1	1	0	1	0	0	1	0	1	0
A01511	chr1	405865	G	A	0	0	0	1	0	0	1	1	0	0	1	0	1	0	1	0	0	0	0	0	0	1	1	0	1	1	1	1	0	0	0	0	0	1	0	1	1	0	1	0	0	1	0	1	0
A01512	chr1	406000	A	G	0	0	0	1	0	0	1	1	0	0	1	0	1	0	1	0	0	0	0	0	0	1	1	0	1	1	1	1	0	0	0	0	0	1	0	1	1	0	1	0	0	1	0	1	0
A01513	chr1	406121	C	T	0	0	0	1	0	0	1	1	0	0	1	0	1	0	1	0	0	0	0	0	0	1	1	0	1	1	1	1	0	0	0	0	0	1	0	1	1	0	1	0	0	1	0	1	0
A01514	chr1	406129	A	G	0	0	0	1	0	0	1	1	0	0	1	0	1	0	1	0	0	0	0	0	0	1	1	0	1	1	1	1	0	0	0	0	0	1	0	1	1	0	1	0	0	1	0	1	0
A01515	chr1	406457	A	G	0	0	0	1	0	0	1	1	0	0	1	0	1	0	1	0	0	0	0	0	0	1	1	0	1	1	1	1	0	0	0	0	0	1	0	1	1	0	1	0	0	1	0	1	0
A01516	chr1	406459	A	G	0	0	0	1	0	0	1	1	0	0	1	0	1	0	1	0	0	0	0	0	0	1	1	0	1	1	1	1	0	0	0	0	0	1	0	1	1	0	1	0	0	1	0	1	0
A01517	chr1	406540	T	C	0	0	0	1	0	0	1	1	0	0	1	0	1	0	1	0	0	0	0	0	0	1	1	0	1	1	1	1	0	0	0	0	0	1	0	1	1	0	1	0	0	1	0	1	0
A01518	chr1	406845	C	G	0	0	0	1	0	0	1	1	0	0	1	0	1	0	1	0	0	0	0	0	0	1	1	0	1	1	1	1	0	0	0	0	0	1	0	1	1	0	1	0	0	1	0	1	0
A01519	chr1	406989	C	T	0	0	0	1	0	0	1	1	0	0	1	0	1	0	1	0	0	0	0	0	0	1	1	0	1	1	1	1	0	0	0	0	0	1	0	1	1	0	1	0	0	1	0	1	0
A01520	chr1	407034	T	C	0	0	0	1	0	0	1	1	0	0	1	0	1	0	1	0	0	0	0	0	0	1	1	0	1	1	1	1	0	0	0	0	0	1	0	1	1	0	1	0	0	1	0	1	0
A01521	chr1	407081	C	T	0	0	0	1	0	0	1	1	0	0	1	0	1	0	1	0	0	0	0	0	0	1	1	0	1	1	1	1	0	0	0	0	0	1	0	1	1	0	1	0	0	1	0	1	0
A01522	chr1	407124	A	G	0	0	0	1	0	0	1	1	0	0	1	0	1	0	1	0	0	0	0	0	0	1	1	0	1	1	1	1	0	0	0	0	0	1	0	1	1	0	1	0	0	1	0	1	0
A01523	chr1	407278	T	C	0	0	0	1	0	0	1	1	0	0	1	0	1	0	1	0	0	0	0	0	0	1	1	0	1	1	1	1	0	0	0	0	0	1	0	1	1	0	1	0	0	1	0	1	0
A01524	chr1	407962	A	G	0	0	0	1	0	0	1	1	0	0	1	0	1	0	1	0	0	0	0	0	0	1	1	0	1	1	1	1	0	0	0	0	0	1	0	1	1	0	1	0	0	1	0	1	0
A01525	chr1	408010	T	C	0	0	0	1	0	0	1	1	0	0	1	0	1	0	1	0	0	0	0	0	0	1	1	0	1	1	1	1	0	0	0	0	0	1	0	1	1	0	1	0	0	1	0	1	0
A01526	chr1	408118	A	G	0	0	0	1	0	0	1	1	0	0	1	0	1	0	1	0	0	0	0	0	0	1	1	0	1	1	1	1	0	0	0	0	0	1	0	1	1	0	1	0	0	1	0	1	0
A01527	chr1	408719	T	C	0	0	0	1	0	0	1	1	0	0	1	0	1	0	1	0	0	0	0	0	0	1	1	0	1	1	1	1	0	0	0	0	0	1	0	1	1	0	1	0	0	1	0	1	0
A01528	chr1	409204	T	C	0	0	0	1	0	0	1	1	0	0	1	0	1	0	1	0	0	0	0	0	0	1	1	0	1	1	1	1	0	0	0	0	0	1	0	1	1	0	1	0	0	1	0	1	0
A01529	chr1	409242	T	C	0	0	0	1	0	0	1	1	0	0	1	0	1	0	1	0	0	0	0	0	0	1	1	0	1	1	1	1	0	0	0	0	0	1	0	1	1	0	1	0	0	1	0	1	0
A01530	chr1	410358	G	A	0	0	0	1	0	0	1	1	0	0	1	0	1	0	1	0	0	0	0	0	0	1	1	0	1	1	1	1	0	0	0	0	0	1	0	1	1	0	1	0	0	1	0	1	0
A01531	chr1	410892	C	T	0	0	0	1	0	0	1	1	0	0	1	0	1	0	1	0	0	0	0	0	0	1	1	0	1	1	1	1	0	0	0	0	0	1	0	1	1	0	1	0	0	1	0	1	0
A01532	chr1	410907	G	A	0	0	0	1	0	0	1	1	0	0	1	0	1	0	1	0	0	0	0	0	0	1	1	0	1	1	1	1	0	0	0	0	0	1	0	1	1	0	1	0	0	1	0	1	0
A01533	chr1	411337	G	A	0	0	0	1	0	0	1	1	0	0	1	0	1	0	1	0	0	0	0	0	0	1	1	0	1	1	1	1	0	0	0	0	0	1	0	1	1	0	1	0	0	1	0	1	0
A01534	chr1	412208	A	T	0	0	0	1	0	0	1	1	0	0	1	0	1	0	1	0	0	0	0	0	0	1	1	0	1	1	1	1	0	0	0	0	0	1	0	1	1	0	1	0	0	1	0	1	0
A01535	chr1	412673	T	C	0	0	0	1	0	0	1	1	0	0	1	0	1	0	1	0	0	0	0	0	0	1	1	0	1	1	1	1	0	0	0	0	0	1	0	1	1	0	1	0	0	1	0	1	0
A01536	chr1	412710	A	G	0	0	0	1	0	0	1	1	0	0	1	0	1	0	1	0	0	0	0	0	0	1	1	0	1	1	1	1	0	0	0	0	0	1	0	1	1	0	1	0	0	1	0	1	0
A01537	chr1	413003	G	C	0	0	0	1	0	0	1	1	0	0	1	0	1	0	1	0	0	0	0	0	0	1	1	0	1	1	1	1	0	0	0	0	0	1	0	1	1	0	1	0	0	1	0	1	0
A01538	chr1	413244	C	T	0	0	0	1	0	0	1	1	0	0	1	0	1	0	1	0	0	0	0	0	0	1	1	0	1	1	1	1	0	0	0	0	0	1	0	1	1	0	1	0	0	1	0	1	0
A01539	chr1	413382	T	G	0	0	0	1	0	0	1	1	0	0	1	0	1	0	1	0	0	0	0	0	0	1	1	0	1	1	1	1	0	0	0	0	0	1	0	1	1	0	1	0	0	1	0	1	0
A01540	chr1	413384	G	A	0	0	0	1	0	0	1	1	0	0	1	0	1	0	1	0	0	0	0	0	0	1	1	0	1	1	1	1	0	0	0	0	0	1	0	1	1	0	1	0	0	1	0	1	0
A01541	chr1	413594	G	A	0	0	0	1	0	0	1	1	0	0	1	0	1	0	1	0	0	0	0	0	0	1	1	0	1	1	1	1	0	0	0	0	0	1	0	1	1	0	1	0	0	1	0	1	0
A01542	chr1	413993	T	C	0	0	0	1	0	0	1	1	0	0	1	0	1	0	1	0	0	0	0	0	0	1	1	0	1	1	1	1	0	0	0	0	0	1	0	1	1	0	1	0	0	1	0	1	0
A01543	chr1	414131	A	G	0	0	0	1	0	0	1	1	0	0	1	0	1	0	1	0	0	0	0	0	0	1	1	0	1	1	1	1	0	0	0	0	0	1	0	1	1	0	1	0	0	1	0	1	0
A01544	chr1	415373	A	T	0	0	0	1	0	0	1	1	0	0	1	0	1	0	1	0	0	0	0	0	0	1	1	0	1	1	1	1	0	0	0	0	0	1	0	1	1	0	1	0	0	1	0	1	0
A01545	chr1	415556	A	T	0	0	0	1	0	0	1	1	0	0	1	0	1	0	1	0	0	0	0	0	0	1	1	0	1	1	1	1	0	0	0	0	0	1	0	1	1	0	1	0	0	1	0	1	0
A01546	chr1	415712	T	A	0	0	0	1	0	0	1	1	0	0	1	0	1	0	1	0	0	0	0	0	0	1	1	0	1	1	1	1	0	0	0	0	0	1	0	1	1	0	1	0	0	1	0	1	0
A01547	chr1	415871	G	C	0	0	0	1	0	0	1	1	0	0	1	0	1	0	1	0	0	0	0	0	0	1	1	0	1	1	1	1	0	0	0	0	0	1	0	1	1	0	1	0	0	1	0	1	0
A01548	chr1	416756	A	G	0	0	0	1	0	0	1	1	0	0	1	0	1	0	1	0	0	0	0	0	0	1	1	0	1	1	1	1	0	0	0	0	0	1	0	1	1	0	1	0	0	1	0	1	0
A01549	chr1	417545	T	C	0	0	0	1	0	0	1	1	0	0	1	0	1	0	1	0	0	0	0	0	0	1	1	0	1	1	1	1	0	0	0	0	0	1	0	1	1	0	1	0	0	1	0	1	0
A01550	chr1	417756	C	T	0	0	0	1	0	0	1	1	0	0	1	0	1	0	1	0	0	0	0	0	0	1	1	0	1	1	1	1	0	0	0	0	0	1	0	1	1	0	1	0	0	1	0	1	0
A01551	chr1	418016	T	C	0	0	0	1	0	0	1	1	0	0	1	0	1	0	1	0	0	0	0	0	0	1	1	0	1	1	1	1	0	0	0	0	0	1	0	1	1	0	1	0	0	1	0	1	0
A01552	chr1	418439	A	G	0	0	0	1	0	0	1	1	0	0	1	0	1	0	1	0	0	0	0	0	0	1	1	0	1	1	1	1	0	0	0	0	0	1	0	1	1	0	1	0	0	1	0	1	0
A01553	chr1	418742	G	A	0	0	0	1	0	0	1	1	0	0	1	0	1	0	1	0	0	0	0	0	0	1	1	0	1	1	1	1	0	0	0	0	0	1	0	1	1	0	1	0	0	1	0	1	0
A01554	chr1	418793	G	A	0	0	0	1	0	0	1	1	0	0	1	0	1	0	1	0	0	0	0	0	0	1	1	0	1	1	1	1	0	0	0	0	0	1	0	1	1	0	1	0	0	1	0	1	0
A01555	chr1	418937	G	A	0	0	0	1	0	0	1	1	0	0	1	0	1	0	1	0	0	0	0	0	0	1	1	0	1	1	1	1	0	0	0	0	0	1	0	1	1	0	1	0	0	1	0	1	0
A01556	chr1	419846	G	T	0	0	0	1	0	0	1	1	0	0	1	0	1	0	1	0	0	0	0	0	0	1	1	0	1	1	1	1	0	0	0	0	0	1	0	1	1	0	1	0	0	1	0	1	0
A01557	chr1	419871	C	T	0	0	0	1	0	0	1	1	0	0	1	0	1	0	1	0	0	0	0	0	0	1	1	0	1	1	1	1	0	0	0	0	0	1	0	1	1	0	1	0	0	1	0	1	0
A01558	chr1	420364	G	A	0	0	0	1	0	0	1	1	0	0	1	0	1	0	1	0	0	0	0	0	0	1	1	0	1	1	1	1	0	0	0	0	0	1	0	1	1	0	1	0	0	1	0	1	0
A01559	chr1	420681	A	T	0	0	0	1	0	0	1	1	0	0	1	0	1	0	1	0	0	0	0	0	0	1	1	0	1	1	1	1	0	0	0	0	0	1	0	1	1	0	1	0	0	1	0	1	0
A01560	chr1	420767	A	C	0	0	0	1	0	0	1	1	0	0	1	0	1	0	1	0	0	0	0	0	0	1	1	0	1	1	1	1	0	0	0	0	0	1	0	1	1	0	1	0	0	1	0	1	0
A01561	chr1	420834	A	C	0	0	0	1	0	0	1	1	0	0	1	0	1	0	1	0	0	0	0	0	0	1	1	0	1	1	1	1	0	0	0	0	0	1	0	1	1	0	1	0	0	1	0	1	0
A01562	chr1	420899	C	T	0	0	0	1	0	0	1	1	0	0	1	0	1	0	1	0	0	0	0	0	0	1	1	0	1	1	1	1	0	0	0	0	0	1	0	1	1	0	1	0	0	1	0	1	0
A01563	chr1	421016	T	A	0	0	0	1	0	0	1	1	0	0	1	0	1	0	1	0	0	0	0	0	0	1	1	0	1	1	1	1	0	0	0	0	0	1	0	1	1	0	1	0	0	1	0	1	0
A01564	chr1	421077	G	A	0	0	0	1	0	0	1	1	0	0	1	0	1	0	1	0	0	0	0	0	0	1	1	0	1	1	1	1	0	0	0	0	0	1	0	1	1	0	1	0	0	1	0	1	0
A01565	chr1	421085	G	C	0	0	0	1	0	0	1	1	0	0	1	0	1	0	1	0	0	0	0	0	0	1	1	0	1	1	1	1	0	0	0	0	0	1	0	1	1	0	1	0	0	1	0	1	0
A01566	chr1	421103	C	T	0	0	0	1	0	0	1	1	0	0	1	0	1	0	1	0	0	0	0	0	0	1	1	0	1	1	1	1	0	0	0	0	0	1	0	1	1	0	1	0	0	1	0	1	0
A01567	chr1	422746	G	T	0	0	0	1	0	0	1	1	0	0	1	0	1	0	1	0	0	0	0	0	0	1	1	0	1	1	1	1	0	0	0	0	0	1	0	1	1	0	1	0	0	1	0	1	0
A01568	chr1	422791	G	A	0	0	0	1	0	0	1	1	0	0	1	0	1	0	1	0	0	0	0	0	0	1	1	0	1	1	1	1	0	0	0	0	0	1	0	1	1	0	1	0	0	1	0	1	0
A01569	chr1	423834	T	C	0	0	0	1	0	0	1	1	0	0	0	0	1	0	1	0	0	0	0	0	0	1	1	0	1	1	1	1	0	0	0	0	0	1	0	1	1	0	1	0	0	1	0	1	0
A01570	chr1	424101	C	T	0	0	0	1	0	0	1	1	0	0	0	0	1	0	1	0	0	0	0	0	0	1	1	0	1	1	1	1	0	0	0	0	0	1	0	1	1	0	1	0	0	1	0	1	0
A01571	chr1	424254	T	C	0	0	0	1	0	0	1	1	0	0	0	0	1	0	1	0	0	0	0	0	0	1	1	0	1	1	1	1	0	0	0	0	0	1	0	1	1	0	1	0	0	1	0	1	0
A01572	chr1	424413	G	A	0	0	0	1	0	0	1	1	0	0	0	0	1	0	1	0	0	0	0	0	0	1	1	0	1	1	1	1	0	0	0	0	0	1	0	1	1	0	1	0	0	1	0	1	0
A01573	chr1	424893	C	T	0	0	0	1	0	0	1	1	0	0	0	0	1	0	1	0	0	0	0	0	0	1	1	0	1	1	1	1	0	0	0	0	0	1	0	1	1	0	1	0	0	1	0	1	0
A01574	chr1	425067	C	T	0	0	0	1	0	0	1	1	0	0	0	0	1	0	1	0	0	0	0	0	0	1	1	0	1	1	1	1	0	0	0	0	0	1	0	1	1	0	1	0	0	1	0	1	0
A01575	chr1	425375	G	T	0	0	0	1	0	0	1	1	0	0	0	0	1	0	1	0	0	0	0	0	0	1	1	0	1	1	1	1	0	0	0	0	0	1	0	1	1	0	1	0	0	1	0	1	0
A01576	chr1	425426	G	T	0	0	0	1	0	0	1	1	0	0	0	0	1	0	1	0	0	0	0	0	0	1	1	0	1	1	1	1	0	0	0	0	0	1	0	1	1	0	1	0	0	1	0	1	0
A01577	chr1	425650	T	G	0	0	0	1	0	0	1	1	0	0	0	0	1	0	1	0	0	0	0	0	0	1	1	0	1	1	1	1	0	0	0	0	0	1	0	1	1	0	1	0	0	1	0	1	0
A01578	chr1	425799	T	C	0	0	0	1	0	0	1	1	0	0	0	0	1	0	1	0	0	0	0	0	0	1	1	0	1	1	1	1	0	0	0	0	0	1	0	1	1	0	1	0	0	1	0	1	0
A01579	chr1	426131	T	C	0	0	0	1	0	0	1	1	0	0	0	0	1	0	1	0	0	0	0	0	0	1	1	0	1	1	1	1	0	0	0	0	0	1	0	1	1	0	1	0	0	1	0	1	0
A01580	chr1	426301	A	T	0	0	0	1	0	0	1	1	0	0	0	0	1	0	1	0	0	0	0	0	0	1	1	0	1	1	1	1	0	0	0	0	0	1	0	1	1	0	1	0	0	1	0	1	0
A01581	chr1	426434	G	A	0	0	0	1	0	0	1	1	0	0	0	0	1	0	1	0	0	0	0	0	0	1	1	0	1	1	1	1	0	0	0	0	0	1	0	1	1	0	1	0	0	1	0	1	0
A01582	chr1	426468	T	C	0	0	0	1	0	0	1	1	0	0	0	0	1	0	1	0	0	0	0	0	0	1	1	0	1	1	1	1	0	0	0	0	0	1	0	1	1	0	1	0	0	1	0	1	0
A01583	chr1	426565	C	G	0	0	0	1	0	0	1	1	0	0	0	0	1	0	1	0	0	0	0	0	0	1	1	0	1	1	1	1	0	0	0	0	0	1	0	1	1	0	1	0	0	1	0	1	0
A01584	chr1	427322	A	T	0	0	0	1	0	0	1	1	0	0	0	0	1	0	1	0	0	0	0	0	0	1	1	0	1	1	1	1	0	0	0	0	0	1	0	1	1	0	1	0	0	1	0	1	0
A01585	chr1	428025	A	G	0	0	0	1	0	0	1	1	0	0	0	0	1	0	1	0	0	0	0	0	0	1	1	0	1	1	1	1	0	0	0	0	0	1	0	1	1	0	1	0	0	1	0	1	0
A01586	chr1	428222	G	C	0	0	0	1	0	0	1	1	0	0	0	0	1	0	1	0	0	0	0	0	0	1	1	0	1	1	1	1	0	0	0	0	0	1	0	1	1	0	1	0	0	1	0	1	0
A01587	chr1	428320	T	C	0	0	0	1	0	0	1	1	0	0	0	0	1	0	1	0	0	0	0	0	0	1	1	0	1	1	1	1	0	0	0	0	0	1	0	1	1	0	1	0	0	1	0	1	0
A01588	chr1	428356	T	C	0	0	0	1	0	0	1	1	0	0	0	0	1	0	1	0	0	0	0	0	0	1	1	0	1	1	1	1	0	0	0	0	0	1	0	1	1	0	1	0	0	1	0	1	0
A01589	chr1	429240	C	T	0	0	0	1	0	0	1	1	0	0	0	0	1	0	1	0	0	0	0	0	0	1	1	0	1	1	1	1	0	0	0	0	0	1	0	1	1	0	1	0	0	1	0	1	0
A01590	chr1	429603	G	C	0	0	0	1	0	0	1	1	0	0	0	0	1	0	1	0	0	0	0	0	0	1	1	0	1	1	1	1	0	0	0	0	0	1	0	1	1	0	1	0	0	1	0	1	0
A01591	chr1	429759	T	G	0	0	0	1	0	0	1	1	0	0	0	0	1	0	1	0	0	0	0	0	0	1	1	0	1	1	1	1	0	0	0	0	0	1	0	1	1	0	1	0	0	1	0	1	0
A01592	chr1	430176	T	A	0	0	0	1	0	0	1	1	0	0	0	0	1	0	1	0	0	0	0	0	0	1	1	0	1	1	1	1	0	0	0	0	0	1	0	1	1	0	1	0	0	1	0	1	0
A01593	chr1	430179	T	C	0	0	0	1	0	0	1	1	0	0	0	0	1	0	1	0	0	0	0	0	0	1	1	0	1	1	1	1	0	0	0	0	0	1	0	1	1	0	1	0	0	1	0	1	0
A01594	chr1	430203	A	T	0	0	0	1	0	0	1	1	0	0	0	0	1	0	1	0	0	0	0	0	0	1	1	0	1	1	1	1	0	0	0	0	0	1	0	1	1	0	1	0	0	1	0	1	0
A01595	chr1	430346	C	T	0	0	0	1	0	0	1	1	0	0	0	0	1	0	1	0	0	0	0	0	0	1	1	0	1	1	1	1	0	0	0	0	0	1	0	1	1	0	1	0	0	1	0	1	0
A01596	chr1	430470	C	T	0	0	0	1	0	0	1	1	0	0	0	0	1	0	1	0	0	0	0	0	0	1	1	0	1	1	1	1	0	0	0	0	0	1	0	1	1	0	1	0	0	1	0	1	0
A01597	chr1	430620	T	C	0	0	0	1	0	0	1	1	0	0	0	0	1	0	1	0	0	0	0	0	0	1	1	0	1	1	1	1	0	0	0	0	0	1	0	1	1	0	1	0	0	1	0	1	0
A01598	chr1	430836	G	T	0	0	0	1	0	0	1	1	0	0	0	0	1	0	1	0	0	0	0	0	0	1	1	0	1	1	1	1	0	0	0	0	0	1	0	1	1	0	1	0	0	1	0	1	0
A01599	chr1	430983	G	A	0	0	0	1	0	0	1	1	0	0	0	0	1	0	1	0	0	0	0	0	0	1	1	0	1	1	1	1	0	0	0	0	0	1	0	1	1	0	1	0	0	1	0	1	0
A01600	chr1	431019	G	A	0	0	0	1	0	0	1	1	0	0	0	0	1	0	1	0	0	0	0	0	0	1	1	0	1	1	1	1	0	0	0	0	0	1	0	1	1	0	1	0	0	1	0	1	0
A01601	chr1	431336	T	C	0	0	0	1	0	0	1	1	0	0	0	0	1	0	1	0	0	0	0	0	0	1	1	0	1	1	1	1	0	0	0	0	0	1	0	1	1	0	1	0	0	1	0	1	0
A01602	chr1	431725	G	T	0	0	0	1	0	0	1	1	0	0	0	0	1	0	1	0	0	0	0	0	0	1	1	0	1	1	1	1	0	0	0	0	0	1	0	1	1	0	1	0	0	1	0	1	0
A01603	chr1	431834	T	G	0	0	0	1	0	0	1	1	0	0	0	0	1	0	1	0	0	0	0	0	0	1	1	0	1	1	1	1	0	0	0	0	0	1	0	1	1	0	1	0	0	1	0	1	0
A01604	chr1	432691	T	C	0	0	0	1	0	0	1	1	0	0	0	0	1	0	1	0	0	0	0	0	0	1	1	0	1	1	1	1	0	0	0	0	0	1	0	1	1	0	1	0	0	1	0	1	0
A01605	chr1	432856	C	A	0	0	0	1	0	0	1	1	0	0	0	0	1	0	1	0	0	0	0	0	0	1	1	0	1	1	1	1	0	0	0	0	0	1	0	1	1	0	1	0	0	1	0	1	0
A01606	chr1	432940	G	A	0	0	0	1	0	0	1	1	0	0	0	0	1	0	1	0	0	0	0	0	0	1	1	0	1	1	1	1	0	0	0	0	0	1	0	1	1	0	1	0	0	1	0	1	0
A01607	chr1	432958	A	G	0	0	0	1	0	0	1	1	0	0	0	0	1	0	1	0	0	0	0	0	0	1	1	0	1	1	1	1	0	0	0	0	0	1	0	1	1	0	1	0	0	1	0	1	0
A01608	chr1	433516	A	G	0	0	0	1	0	0	1	1	0	0	0	0	1	0	1	0	0	0	0	0	0	1	1	0	1	1	1	1	0	0	0	0	0	1	0	1	1	0	1	0	0	1	0	1	0
A01609	chr1	433890	A	G	0	0	0	1	0	0	1	1	0	0	0	0	1	0	1	0	0	0	0	0	0	1	1	0	1	1	1	1	0	0	0	0	0	1	0	1	1	0	1	0	0	1	0	1	0
A01610	chr1	433969	A	G	0	0	0	1	0	0	1	1	0	0	0	0	1	0	1	0	0	0	0	0	0	1	1	0	1	1	1	1	0	0	0	0	0	1	0	1	1	0	1	0	0	1	0	1	0
A01611	chr1	434738	C	T	0	0	0	1	0	0	1	1	0	0	0	0	1	0	1	0	0	0	0	0	0	1	1	0	1	1	1	1	0	0	0	0	0	1	0	1	1	0	1	0	0	1	0	1	0
A01612	chr1	435385	G	A	0	0	0	1	0	0	1	1	0	0	0	0	1	0	1	0	0	0	0	0	0	1	1	0	1	1	1	1	0	0	0	0	0	1	0	1	1	0	1	0	0	1	0	1	0
A01613	chr1	435611	C	T	0	0	0	1	0	0	1	1	0	0	0	0	1	0	1	0	0	0	0	0	0	1	1	0	1	1	1	1	0	0	0	0	0	1	0	1	1	0	1	0	0	1	0	1	0
A01614	chr1	436210	T	C	0	0	0	1	0	0	1	1	0	0	0	0	1	0	1	0	0	0	0	0	0	1	1	0	1	1	1	1	0	0	0	0	0	1	0	1	1	0	1	0	0	1	0	1	0
A01615	chr1	437808	C	G	0	0	0	1	0	0	1	1	0	0	0	0	1	0	1	0	0	0	0	0	0	1	1	0	1	1	1	1	0	0	0	0	0	1	0	1	1	0	1	0	0	1	0	1	0
A01616	chr1	438020	A	G	0	0	0	1	0	0	1	1	0	0	0	0	1	0	1	0	0	0	0	0	0	1	1	0	1	1	1	1	0	0	0	0	0	1	0	1	1	0	1	0	0	1	0	1	0
A01617	chr1	438123	T	C	0	0	0	1	0	0	1	1	0	0	0	0	1	0	1	0	0	0	0	0	0	1	1	0	1	1	1	1	0	0	0	0	0	1	0	1	1	0	1	0	0	1	0	1	0
A01618	chr1	438211	G	C	0	0	0	1	0	0	1	1	0	0	0	0	1	0	1	0	0	0	0	0	0	1	1	0	1	1	1	1	0	0	0	0	0	1	0	1	1	0	1	0	0	1	0	1	0
A01619	chr1	438462	T	C	0	0	0	1	0	0	1	1	0	0	0	0	1	0	1	0	0	0	0	0	0	1	1	0	1	1	1	1	0	0	0	0	0	1	0	1	1	0	1	0	0	1	0	1	0
A01620	chr1	439069	T	C	0	0	0	1	0	0	1	1	0	0	0	0	1	0	1	0	0	0	0	0	0	1	1	0	1	1	1	1	0	0	0	0	0	1	0	1	1	0	1	0	0	1	0	1	0
A01621	chr1	439219	C	T	0	0	0	1	0	0	1	1	0	0	0	0	1	0	1	0	0	0	0	0	0	1	1	0	1	1	1	1	0	0	0	0	0	1	0	1	1	0	1	0	0	1	0	1	0
A01622	chr1	439348	C	T	0	0	0	1	0	0	1	1	0	0	0	0	1	0	1	0	0	0	0	0	0	1	1	0	1	1	1	1	0	0	0	0	0	1	0	1	1	0	1	0	0	1	0	1	0
A01623	chr1	439807	G	A	0	0	0	1	0	0	1	1	0	0	0	0	1	0	1	0	0	0	0	0	0	1	1	0	1	1	1	1	0	0	0	0	0	1	0	1	1	0	1	0	0	1	0	1	0
A01624	chr1	439902	T	A	0	0	0	1	0	0	1	1	0	0	0	0	1	0	1	0	0	0	0	0	0	1	1	0	1	1	1	1	0	0	0	0	0	1	0	1	1	0	1	0	0	1	0	1	0
A01625	chr1	439994	G	A	0	0	0	1	0	0	1	1	0	0	0	0	1	0	1	0	0	0	0	0	0	1	1	0	1	1	1	1	0	0	0	0	0	1	0	1	1	0	1	0	0	1	0	1	0
A01626	chr1	440056	A	G	0	0	0	1	0	0	1	1	0	0	0	0	1	0	1	0	0	0	0	0	0	1	1	0	1	1	1	1	0	0	0	0	0	1	0	1	1	0	1	0	0	1	0	1	0
A01627	chr1	440075	T	C	0	0	0	1	0	0	1	1	0	0	0	0	1	0	1	0	0	0	0	0	0	1	1	0	1	1	1	1	0	0	0	0	0	1	0	1	1	0	1	0	0	1	0	1	0
A01628	chr1	440196	G	A	0	0	0	1	0	0	1	1	0	0	0	0	1	0	1	0	0	0	0	0	0	1	1	0	1	1	1	1	0	0	0	0	0	1	0	1	1	0	1	0	0	1	0	1	0
A01629	chr1	440320	T	C	0	0	0	1	0	0	1	1	0	0	0	0	1	0	1	0	0	0	0	0	0	1	1	0	1	1	1	1	0	0	0	0	0	1	0	1	1	0	1	0	0	1	0	1	0
A01630	chr1	440384	T	C	0	0	0	1	0	0	1	1	0	0	0	0	1	0	1	0	0	0	0	0	0	1	1	0	1	1	1	1	0	0	0	0	0	1	0	1	1	0	1	0	0	1	0	1	0
A01631	chr1	440436	A	G	0	0	0	1	0	0	1	1	0	0	0	0	1	0	1	0	0	0	0	0	0	1	1	0	1	1	1	1	0	0	0	0	0	1	0	1	1	0	1	0	0	1	0	1	0
A01632	chr1	440532	A	T	0	0	0	1	0	0	1	1	0	0	0	0	1	0	1	0	0	0	0	0	0	1	1	0	1	1	1	1	0	0	0	0	0	1	0	1	1	0	1	0	0	1	0	1	0
A01633	chr1	440724	G	A	0	0	0	1	0	0	1	1	0	0	0	0	1	0	1	0	0	0	0	0	0	1	1	0	1	1	1	1	0	0	0	0	0	1	0	1	1	0	1	0	0	1	0	1	0
A01634	chr1	440728	G	C	0	0	0	1	0	0	1	1	0	0	0	0	1	0	1	0	0	0	0	0	0	1	1	0	1	1	1	1	0	0	0	0	0	1	0	1	1	0	1	0	0	1	0	1	0
A01635	chr1	440763	T	C	0	0	0	1	0	0	1	1	0	0	0	0	1	0	1	0	0	0	0	0	0	1	1	0	1	1	1	1	0	0	0	0	0	1	0	1	1	0	1	0	0	1	0	1	0
A01636	chr1	440855	C	T	0	0	0	1	0	0	1	1	0	0	0	0	1	0	1	0	0	0	0	0	0	1	1	0	1	1	1	1	0	0	0	0	0	1	0	1	1	0	1	0	0	1	0	1	0
A01637	chr1	440864	A	G	0	0	0	1	0	0	1	1	0	0	0	0	1	0	1	0	0	0	0	0	0	1	1	0	1	1	1	1	0	0	0	0	0	1	0	1	1	0	1	0	0	1	0	1	0
A01638	chr1	440867	T	C	0	0	0	1	0	0	1	1	0	0	0	0	1	0	1	0	0	0	0	0	0	1	1	0	1	1	1	1	0	0	0	0	0	1	0	1	1	0	1	0	0	1	0	1	0
A01639	chr1	440901	C	T	0	0	0	1	0	0	1	1	0	0	0	0	1	0	1	0	0	0	0	0	0	1	1	0	1	1	1	1	0	0	0	0	0	1	0	1	1	0	1	0	0	1	0	1	0
A01640	chr1	440908	C	G	0	0	0	1	0	0	1	1	0	0	0	0	1	0	1	0	0	0	0	0	0	1	1	0	1	1	1	1	0	0	0	0	0	1	0	1	1	0	1	0	0	1	0	1	0
A01641	chr1	440915	G	T	0	0	0	1	0	0	1	1	0	0	0	0	1	0	1	0	0	0	0	0	0	1	1	0	1	1	1	1	0	0	0	0	0	1	0	1	1	0	1	0	0	1	0	1	0
A01642	chr1	440917	T	C	0	0	0	1	0	0	1	1	0	0	0	0	1	0	1	0	0	0	0	0	0	1	1	0	1	1	1	1	0	0	0	0	0	1	0	1	1	0	1	0	0	1	0	1	0
A01643	chr1	440951	T	C	0	0	0	1	0	0	1	1	0	0	0	0	1	0	1	0	0	0	0	0	0	1	1	0	1	1	1	1	0	0	0	0	0	1	0	1	1	0	1	0	0	1	0	1	0
A01644	chr1	440952	T	A	0	0	0	1	0	0	1	1	0	0	0	0	1	0	1	0	0	0	0	0	0	1	1	0	1	1	1	1	0	0	0	0	0	1	0	1	1	0	1	0	0	1	0	1	0
A01645	chr1	440990	C	T	0	0	0	1	0	0	1	1	0	0	0	0	1	0	1	0	0	0	0	0	0	1	1	0	1	1	1	1	0	0	0	0	0	1	0	1	1	0	1	0	0	1	0	1	0
A01646	chr1	441005	A	C	0	0	0	1	0	0	1	1	0	0	0	0	1	0	1	0	0	0	0	0	0	1	1	0	1	1	1	1	0	0	0	0	0	1	0	1	1	0	1	0	0	1	0	1	0
A01647	chr1	441082	C	T	0	0	0	1	0	0	1	1	0	0	0	0	1	0	1	0	0	0	0	0	0	1	1	0	1	1	1	1	0	0	0	0	0	1	0	1	1	0	1	0	0	1	0	1	0
A01648	chr1	441130	T	C	0	0	0	1	0	0	1	1	0	0	0	0	1	0	1	0	0	0	0	0	0	1	1	0	1	1	1	1	0	0	0	0	0	1	0	1	1	0	1	0	0	1	0	1	0
A01649	chr1	441134	C	T	0	0	0	1	0	0	1	1	0	0	0	0	1	0	1	0	0	0	0	0	0	1	1	0	1	1	1	1	0	0	0	0	0	1	0	1	1	0	1	0	0	1	0	1	0
A01650	chr1	441266	A	G	0	0	0	1	0	0	1	1	0	0	0	0	1	0	1	0	0	0	0	0	0	1	1	0	1	1	1	1	0	0	0	0	0	1	0	1	1	0	1	0	0	1	0	1	0
A01651	chr1	441336	G	A	0	0	0	1	0	0	1	1	0	0	0	0	1	0	1	0	0	0	0	0	0	1	1	0	1	1	1	1	0	0	0	0	0	1	0	1	1	0	1	0	0	1	0	1	0
A01652	chr1	441394	C	T	0	0	0	1	0	0	1	1	0	0	0	0	1	0	1	0	0	0	0	0	0	1	1	0	1	1	1	1	0	0	0	0	0	1	0	1	1	0	1	0	0	1	0	1	0
A01653	chr1	441395	C	T	0	0	0	1	0	0	1	1	0	0	0	0	1	0	1	0	0	0	0	0	0	1	1	0	1	1	1	1	0	0	0	0	0	1	0	1	1	0	1	0	0	1	0	1	0
A01654	chr1	441601	C	T	0	0	0	1	0	0	1	1	0	0	0	0	1	0	1	0	0	0	0	0	0	1	1	0	1	1	1	1	0	0	0	0	0	1	0	1	1	0	1	0	0	1	0	1	0
A01655	chr1	441698	T	G	0	0	0	1	0	0	1	1	0	0	0	0	1	0	1	0	0	0	0	0	0	1	1	0	1	1	1	1	0	0	0	0	0	1	0	1	1	0	1	0	0	1	0	1	0
A01656	chr1	441731	G	T	0	0	0	1	0	0	1	1	0	0	0	0	1	0	1	0	0	0	0	0	0	1	1	0	1	1	1	1	0	0	0	0	0	1	0	1	1	0	1	0	0	1	0	1	0
A01657	chr1	441732	T	C	0	0	0	1	0	0	1	1	0	0	0	0	1	0	1	0	0	0	0	0	0	1	1	0	1	1	1	1	0	0	0	0	0	1	0	1	1	0	1	0	0	1	0	1	0
A01658	chr1	441767	C	T	0	0	0	1	0	0	1	1	0	0	0	0	1	0	1	0	0	0	0	0	0	1	1	0	1	1	1	1	0	0	0	0	0	1	0	1	1	0	1	0	0	1	0	1	0
A01659	chr1	442505	G	A	0	0	0	1	0	0	1	1	0	0	0	0	1	0	1	0	0	0	0	0	0	1	1	0	1	1	1	1	0	0	0	0	0	1	0	1	1	0	1	0	0	1	0	1	0
A01660	chr1	442548	A	G	0	0	0	1	0	0	1	1	0	0	0	0	1	0	1	0	0	0	0	0	0	1	1	0	1	1	1	1	0	0	0	0	0	1	0	1	1	0	1	0	0	1	0	1	0
A01661	chr1	443292	G	A	0	0	0	1	0	0	1	1	0	0	0	0	1	0	1	0	0	0	0	0	0	1	1	0	1	1	1	1	0	0	0	0	0	1	0	1	1	0	1	0	0	1	0	1	0
A01662	chr1	443314	A	T	0	0	0	1	0	0	1	1	0	0	0	0	1	0	1	0	0	0	0	0	0	1	1	0	1	1	1	1	0	0	0	0	0	1	0	1	1	0	1	0	0	1	0	1	0
A01663	chr1	443364	G	A	0	0	0	1	0	0	1	1	0	0	0	0	1	0	1	0	0	0	0	0	0	1	1	0	1	1	1	1	0	0	0	0	0	1	0	1	1	0	1	0	0	1	0	1	0
A01664	chr1	443368	G	A	0	0	0	1	0	0	1	1	0	0	0	0	1	0	1	0	0	0	0	0	0	1	1	0	1	1	1	1	0	0	0	0	0	1	0	1	1	0	1	0	0	1	0	1	0
A01665	chr1	443404	C	G	0	0	0	1	0	0	1	1	0	0	0	0	1	0	1	0	0	0	0	0	0	1	1	0	1	1	1	1	0	0	0	0	0	1	0	1	1	0	1	0	0	1	0	1	0
A01666	chr1	443628	T	C	0	0	0	1	0	0	1	1	0	0	0	0	1	0	1	0	0	0	0	0	0	1	1	0	1	1	1	1	0	0	0	0	0	1	0	1	1	0	1	0	0	1	0	1	0
A01667	chr1	443991	T	A	0	0	0	1	0	0	1	1	0	0	0	0	1	0	1	0	0	0	0	0	0	1	1	0	1	1	1	1	0	0	0	0	0	1	0	1	1	0	1	0	0	1	0	1	0
A01668	chr1	444027	C	T	0	0	0	1	0	0	1	1	0	0	0	0	1	0	1	0	0	0	0	0	0	1	1	0	1	1	1	1	0	0	0	0	0	1	0	1	1	0	1	0	0	1	0	1	0
A01669	chr1	444246	C	T	0	0	0	1	0	0	1	1	0	0	0	0	1	0	1	0	0	0	0	0	0	1	1	0	1	1	1	1	0	0	0	0	0	1	0	1	1	0	1	0	0	1	0	1	0
A01670	chr1	444450	G	A	0	0	0	1	0	0	1	1	0	0	0	0	1	0	1	0	0	0	0	0	0	1	1	0	1	1	1	1	0	0	0	0	0	1	0	1	1	0	1	0	0	1	0	1	0
A01671	chr1	444762	T	C	0	0	0	1	0	0	1	1	0	0	0	0	1	0	1	0	0	0	0	0	0	1	1	0	1	1	1	1	0	0	0	0	0	1	0	1	1	0	1	0	0	1	0	1	0
A01672	chr1	444867	G	A	0	0	0	1	0	0	1	1	0	0	0	0	1	0	1	0	0	0	0	0	0	1	1	0	1	1	1	1	0	0	0	0	0	1	0	1	1	0	1	0	0	1	0	1	0
A01673	chr1	444978	T	C	0	0	0	1	0	0	1	1	0	0	0	0	1	0	1	0	0	0	0	0	0	1	1	0	1	1	1	1	0	0	0	0	0	1	0	1	1	0	1	0	0	1	0	1	0
A01674	chr1	445411	C	T	0	0	0	1	0	0	1	1	0	0	0	0	1	0	1	0	0	0	0	0	0	1	1	0	1	1	1	1	0	0	0	0	0	1	0	1	1	0	1	0	0	1	0	1	0
A01675	chr1	445719	G	A	0	0	0	1	0	0	1	1	0	0	0	0	1	0	1	0	0	0	0	0	0	1	1	0	1	1	1	1	0	0	0	0	0	1	0	1	1	0	1	0	0	1	0	1	0
A01676	chr1	446577	C	T	0	0	0	1	0	0	1	1	0	0	0	0	1	0	1	0	0	0	0	0	0	1	1	0	1	1	1	1	0	0	0	0	0	1	0	1	1	0	1	0	0	1	0	1	0
A01677	chr1	446766	G	A	0	0	0	1	0	0	1	1	0	0	0	0	1	0	1	0	0	0	0	0	0	1	1	0	1	1	1	1	0	0	0	0	0	1	0	1	1	0	1	0	0	1	0	1	0
A01678	chr1	446799	C	T	0	0	0	1	0	0	1	1	0	0	0	0	1	0	1	0	0	0	0	0	0	1	1	0	1	1	1	1	0	0	0	0	0	1	0	1	1	0	1	0	0	1	0	1	0
A01679	chr1	446987	C	T	0	0	0	1	0	0	1	1	0	0	0	0	1	0	1	0	0	0	0	0	0	1	1	0	1	1	1	1	0	0	0	0	0	1	0	1	1	0	1	0	0	1	0	1	0
A01680	chr1	447215	G	A	0	0	0	1	0	0	1	1	0	0	0	0	1	0	1	0	0	0	0	0	0	1	1	0	1	1	1	1	0	0	0	0	0	1	0	1	1	0	1	0	0	1	0	1	0
A01681	chr1	447432	C	T	0	0	0	1	0	0	1	1	0	0	0	0	1	0	1	0	0	0	0	0	0	1	1	0	1	1	1	1	0	0	0	0	0	1	0	1	1	0	1	0	0	1	0	1	0
A01682	chr1	447770	A	G	0	0	0	1	0	0	1	1	0	0	0	0	1	0	1	0	0	0	0	0	0	1	1	0	1	1	1	1	0	0	0	0	0	1	0	1	1	0	1	0	0	1	0	1	0
A01683	chr1	447869	G	A	0	0	0	1	0	0	1	1	0	0	0	0	1	0	1	0	0	0	0	0	0	1	1	0	1	1	1	1	0	0	0	0	0	1	0	1	1	0	1	0	0	1	0	1	0
A01684	chr1	448067	C	T	0	0	0	1	0	0	1	1	0	0	0	0	1	0	1	0	0	0	0	0	0	1	1	0	1	1	1	1	0	0	0	0	0	1	0	1	1	0	1	0	0	1	0	1	0
A01685	chr1	448121	C	T	0	0	0	1	0	0	1	1	0	0	0	0	1	0	1	0	0	0	0	0	0	1	1	0	1	1	1	1	0	0	0	0	0	1	0	1	1	0	1	0	0	1	0	1	0
A01686	chr1	448325	C	A	0	0	0	1	0	0	1	1	0	0	0	0	1	0	1	0	0	0	0	0	0	1	1	0	1	1	1	1	0	0	0	0	0	1	0	1	1	0	1	0	0	1	0	1	0
A01687	chr1	448400	T	C	0	0	0	1	0	0	1	1	0	0	0	0	1	0	1	0	0	0	0	0	0	1	1	0	1	1	1	1	0	0	0	0	0	1	0	1	1	0	1	0	0	1	0	1	0
A01688	chr1	448448	G	A	0	0	0	1	0	0	1	1	0	0	0	0	1	0	1	0	0	0	0	0	0	1	1	0	1	1	1	1	0	0	0	0	0	1	0	1	1	0	1	0	0	1	0	1	0
A01689	chr1	448591	G	T	0	0	0	1	0	0	1	1	0	0	0	0	1	0	1	0	0	0	0	0	0	1	1	0	1	1	1	1	0	0	0	0	0	1	0	1	1	0	1	0	0	1	0	1	0
A01690	chr1	448639	G	A	0	0	0	1	0	0	1	1	0	0	0	0	1	0	1	0	0	0	0	0	0	1	1	0	1	1	1	1	0	0	0	0	0	1	0	1	1	0	1	0	0	1	0	1	0
A01691	chr1	448703	A	G	0	0	0	1	0	0	1	1	0	0	0	0	1	0	1	0	0	0	0	0	0	1	1	0	1	1	1	1	0	0	0	0	0	1	0	1	1	0	1	0	0	1	0	1	0
A01692	chr1	448749	G	A	0	0	0	1	0	0	1	1	0	0	0	0	1	0	1	0	0	0	0	0	0	1	1	0	1	1	1	1	0	0	0	0	0	1	0	1	1	0	1	0	0	1	0	1	0
A01693	chr1	448803	G	T	0	0	0	1	0	0	1	1	0	0	0	0	1	0	1	0	0	0	0	0	0	1	1	0	1	1	1	1	0	0	0	0	0	1	0	1	1	0	1	0	0	1	0	1	0
A01694	chr1	449129	C	T	0	0	0	1	0	0	1	1	0	0	0	0	1	0	1	0	0	0	0	0	0	1	1	0	1	1	1	1	0	0	0	0	0	1	0	1	1	0	1	0	0	1	0	1	0
A01695	chr1	449208	C	T	0	0	0	1	0	0	1	1	0	0	0	0	1	0	1	0	0	0	0	0	0	1	1	0	1	1	1	1	0	0	0	0	0	1	0	1	1	0	1	0	0	1	0	1	0
A01696	chr1	449254	T	A	0	0	0	1	0	0	1	1	0	0	0	0	1	0	1	0	0	0	0	0	0	1	1	0	1	1	1	1	0	0	0	0	0	1	0	1	1	0	1	0	0	1	0	1	0
A01697	chr1	449450	A	C	0	0	0	1	0	0	1	1	0	0	0	0	1	0	1	0	0	0	0	0	0	1	1	0	1	1	1	1	0	0	0	0	0	1	0	1	1	0	1	0	0	1	0	1	0
A01698	chr1	449666	C	A	0	0	0	1	0	0	1	1	0	0	0	0	1	0	1	0	0	0	0	0	0	1	1	0	1	1	1	1	0	0	0	0	0	1	0	1	1	0	1	0	0	1	0	1	0
A01699	chr1	449942	T	C	0	0	0	1	0	0	1	1	0	0	0	0	1	0	1	0	0	0	0	0	0	1	1	0	1	1	1	1	0	0	0	0	0	1	0	1	1	0	1	0	0	1	0	1	0
A01700	chr1	450415	T	C	0	0	0	1	0	0	1	1	0	0	0	0	1	0	1	0	0	0	0	0	0	1	1	0	1	1	1	1	0	0	0	0	0	1	0	1	1	0	1	0	0	1	0	1	0
A01701	chr1	450453	G	A	0	0	0	1	0	0	1	1	0	0	0	0	1	0	1	0	0	0	0	0	0	1	1	0	1	1	1	1	0	0	0	0	0	1	0	1	1	0	1	0	0	1	0	1	0
A01702	chr1	450567	C	A	0	0	0	1	0	0	1	1	0	0	0	0	1	0	1	0	0	0	0	0	0	1	1	0	1	1	1	1	0	0	0	0	0	1	0	1	1	0	1	0	0	1	0	1	0
A01703	chr1	450631	T	C	0	0	0	1	0	0	1	1	0	0	0	0	1	0	1	0	0	0	0	0	0	1	1	0	1	1	1	1	0	0	0	0	0	1	0	1	1	0	1	0	0	1	0	1	0
A01704	chr1	450689	T	C	0	0	0	1	0	0	1	1	0	0	0	0	1	0	1	0	0	0	0	0	0	1	1	0	1	1	1	1	0	0	0	0	0	1	0	1	1	0	1	0	0	1	0	1	0
A01705	chr1	451140	G	C	0	0	0	1	0	0	1	1	0	0	0	0	1	0	1	0	0	0	0	0	0	1	1	0	1	1	1	1	0	0	0	0	0	1	0	1	1	0	1	0	0	1	0	1	0
A01706	chr1	451163	G	A	0	0	0	1	0	0	1	1	0	0	0	0	1	0	1	0	0	0	0	0	0	1	1	0	1	1	1	1	0	0	0	0	0	1	0	1	1	0	1	0	0	1	0	1	0
A01707	chr1	451341	T	C	0	0	0	1	0	0	1	1	0	0	0	0	1	0	1	0	0	0	0	0	0	1	1	0	1	1	1	1	0	0	0	0	0	1	0	1	1	0	1	0	0	1	0	1	0
A01708	chr1	452003	G	A	0	0	0	1	0	0	1	1	0	0	0	0	1	0	1	0	0	0	0	0	0	1	1	0	1	1	1	1	0	0	0	0	0	1	0	1	1	0	1	0	0	1	0	1	0
A01709	chr1	452264	T	C	0	0	0	1	0	0	1	1	0	0	0	0	1	0	1	0	0	0	0	0	0	1	1	0	1	1	1	1	0	0	0	0	0	1	0	1	1	0	1	0	0	1	0	1	0
A01710	chr1	452473	C	T	0	0	0	1	0	0	1	1	0	0	0	0	1	0	1	0	0	0	0	0	0	1	1	0	1	1	1	1	0	0	0	0	0	1	0	1	1	0	1	0	0	1	0	1	0
A01711	chr1	452819	G	A	0	0	0	1	0	0	1	1	0	0	0	0	1	0	1	0	0	0	0	0	0	1	1	0	1	1	1	1	0	0	0	0	0	1	0	1	1	0	1	0	0	1	0	1	0
A01712	chr1	452989	A	C	0	0	0	1	0	0	1	1	0	0	0	0	1	0	1	0	0	0	0	0	0	1	1	0	1	1	1	1	0	0	0	0	0	1	0	1	1	0	1	0	0	1	0	1	0
A01713	chr1	453267	C	T	0	0	0	1	0	0	1	1	0	0	0	0	1	0	1	0	0	0	0	0	0	1	1	0	1	1	1	1	0	0	0	0	0	1	0	1	1	0	1	0	0	1	0	1	0
A01714	chr1	453471	T	C	0	0	0	1	0	0	1	1	0	0	0	0	1	0	1	0	0	0	0	0	0	1	1	0	1	1	1	1	0	0	0	0	0	1	0	1	1	0	1	0	0	1	0	1	0
A01715	chr1	453792	C	T	0	0	0	1	0	0	1	1	0	0	0	0	1	0	1	0	0	0	0	0	0	1	1	0	1	1	1	1	0	0	0	0	0	1	0	1	1	0	1	0	0	1	0	1	0
A01716	chr1	454082	A	G	0	0	0	1	0	0	1	1	0	0	0	0	1	0	1	0	0	0	0	0	0	1	1	0	1	1	1	1	0	0	0	0	0	1	0	1	1	0	1	0	0	1	0	1	0
A01717	chr1	454251	A	G	0	0	0	1	0	0	1	1	0	0	0	0	1	0	1	0	0	0	0	0	0	1	1	0	1	1	1	1	0	0	0	0	0	1	0	1	1	0	1	0	0	1	0	1	0
A01718	chr1	454330	C	T	0	0	0	1	0	0	1	1	0	0	0	0	1	0	1	0	0	0	0	0	0	1	1	0	1	1	1	1	0	0	0	0	0	1	0	1	1	0	1	0	0	1	0	1	0
A01719	chr1	454753	G	A	0	0	0	1	0	0	1	1	0	0	0	0	1	0	1	0	0	0	0	0	0	1	1	0	1	1	1	1	0	0	0	0	0	1	0	1	1	0	1	0	0	1	0	1	0
A01720	chr1	454828	G	A	0	0	0	1	0	0	1	1	0	0	0	0	1	0	1	0	0	0	0	0	0	1	1	0	1	1	1	1	0	0	0	0	0	1	0	1	1	0	1	0	0	1	0	1	0
A01721	chr1	454858	G	A	0	0	0	1	0	0	1	1	0	0	0	0	1	0	1	0	0	0	0	0	0	1	1	0	1	1	1	1	0	0	0	0	0	1	0	1	1	0	1	0	0	1	0	1	0
A01722	chr1	454900	T	C	0	0	0	1	0	0	1	1	0	0	0	0	1	0	1	0	0	0	0	0	0	1	1	0	1	1	1	1	0	0	0	0	0	1	0	1	1	0	1	0	0	1	0	1	0
A01723	chr1	455026	C	T	0	0	0	1	0	0	1	1	0	0	0	0	1	0	1	0	0	0	0	0	0	1	1	0	1	1	1	1	0	0	0	0	0	1	0	1	1	0	1	0	0	1	0	1	0
A01724	chr1	455725	G	A	0	0	0	1	0	0	1	1	0	0	0	0	1	0	1	0	0	0	0	0	0	1	1	0	1	1	1	1	0	0	0	0	0	1	0	1	1	0	1	0	0	1	0	1	0
A01725	chr1	455797	T	C	0	0	0	1	0	0	1	1	0	0	0	0	1	0	1	0	0	0	0	0	0	1	1	0	1	1	1	1	0	0	0	0	0	1	0	1	1	0	1	0	0	1	0	1	0
A01726	chr1	455851	G	A	0	0	0	1	0	0	1	1	0	0	0	0	1	0	1	0	0	0	0	0	0	1	1	0	1	1	1	1	0	0	0	0	0	1	0	1	1	0	1	0	0	1	0	1	0
A01727	chr1	455922	G	A	0	0	0	1	0	0	1	1	0	0	0	0	1	0	1	0	0	0	0	0	0	1	1	0	1	1	1	1	0	0	0	0	0	1	0	1	1	0	1	0	0	1	0	1	0
A01728	chr1	456087	T	C	0	0	0	1	0	0	1	1	0	0	0	0	1	0	1	0	0	0	0	0	0	1	1	0	1	1	1	1	0	0	0	0	0	1	0	1	1	0	1	0	0	1	0	1	0
A01729	chr1	456108	A	C	0	0	0	1	0	0	1	1	0	0	0	0	1	0	1	0	0	0	0	0	0	1	1	0	1	1	1	1	0	0	0	0	0	1	0	1	1	0	1	0	0	1	0	1	0
A01730	chr1	456517	A	C	0	0	0	1	0	0	1	1	0	0	0	0	1	0	1	0	0	0	0	0	0	1	1	0	1	1	1	1	0	0	0	0	0	1	0	1	1	0	1	0	0	1	0	1	0
A01731	chr1	456639	G	A	0	0	0	1	0	0	1	1	0	0	0	0	1	0	1	0	0	0	0	0	0	1	1	0	1	1	1	1	0	0	0	0	0	1	0	1	1	0	1	0	0	1	0	1	0
A01732	chr1	457040	G	A	0	0	0	1	0	0	1	1	0	0	0	0	1	0	1	0	0	0	0	0	0	1	1	0	1	1	1	1	0	0	0	0	0	1	0	1	1	0	1	0	0	1	0	1	0
A01733	chr1	457350	C	T	0	0	0	1	0	0	1	1	0	0	0	0	1	0	1	0	0	0	0	0	0	1	1	0	1	1	1	1	0	0	0	0	0	1	0	1	1	0	1	0	0	1	0	1	0
A01734	chr1	457635	C	T	0	0	0	1	0	0	1	1	0	0	0	0	1	0	1	0	0	0	0	0	0	1	1	0	1	1	1	1	0	0	0	0	0	1	0	1	1	0	1	0	0	1	0	1	0
A01735	chr1	457750	T	C	0	0	0	1	0	0	1	1	0	0	0	0	1	0	1	0	0	0	0	0	0	1	1	0	1	1	1	1	0	0	0	0	0	1	0	1	1	0	1	0	0	1	0	1	0
A01736	chr1	457785	A	T	0	0	0	1	0	0	1	1	0	0	0	0	1	0	1	0	0	0	0	0	0	1	1	0	1	1	1	1	0	0	0	0	0	1	0	1	1	0	1	0	0	1	0	1	0
A01737	chr1	457803	A	G	0	0	0	1	0	0	1	1	0	0	0	0	1	0	1	0	0	0	0	0	0	1	1	0	1	1	1	1	0	0	0	0	0	1	0	1	1	0	1	0	0	1	0	1	0
A01738	chr1	457966	T	C	0	0	0	1	0	0	1	1	0	0	0	0	1	0	1	0	0	0	0	0	0	1	1	0	1	1	1	1	0	0	0	0	0	1	0	1	1	0	1	0	0	1	0	1	0
A01739	chr1	457987	C	G	0	0	0	1	0	0	1	1	0	0	0	0	1	0	1	0	0	0	0	0	0	1	1	0	1	1	1	1	0	0	0	0	0	1	0	1	1	0	1	0	0	1	0	1	0
A01740	chr1	457989	T	G	0	0	0	1	0	0	1	1	0	0	0	0	1	0	1	0	0	0	0	0	0	1	1	0	1	1	1	1	0	0	0	0	0	1	0	1	1	0	1	0	0	1	0	1	0
A01741	chr1	458449	C	T	0	0	0	1	0	0	1	1	0	0	0	0	1	0	1	0	0	0	0	0	0	1	1	0	1	1	1	1	0	0	0	0	0	1	0	1	1	0	1	0	0	1	0	1	0
A01742	chr1	458933	A	G	0	0	0	1	0	0	1	1	0	0	0	0	1	0	1	0	0	0	0	0	0	1	1	0	1	1	1	1	0	0	0	0	0	1	0	1	1	0	1	0	0	1	0	1	0
A01743	chr1	459075	C	G	0	0	0	1	0	0	1	1	0	0	0	0	1	0	1	0	0	0	0	0	0	1	1	0	1	1	1	1	0	0	0	0	0	1	0	1	1	0	1	0	0	1	0	1	0
A01744	chr1	459122	C	T	0	0	0	1	0	0	1	1	0	0	0	0	1	0	1	0	0	0	0	0	0	1	1	0	1	1	1	1	0	0	0	0	0	1	0	1	1	0	1	0	0	1	0	1	0
A01745	chr1	459171	G	T	0	0	0	1	0	0	1	1	0	0	0	0	1	0	1	0	0	0	0	0	0	1	1	0	1	1	1	1	0	0	0	0	0	1	0	1	1	0	1	0	0	1	0	1	0
A01746	chr1	459236	T	A	0	0	0	1	0	0	1	1	0	0	0	0	1	0	1	0	0	0	0	0	0	1	1	0	1	1	1	1	0	0	0	0	0	1	0	1	1	0	1	0	0	1	0	1	0
A01747	chr1	459453	T	G	0	0	0	1	0	0	1	1	0	0	0	0	1	0	1	0	0	0	0	0	0	1	1	0	1	1	1	1	0	0	0	0	0	1	0	1	1	0	1	0	0	1	0	1	0
A01748	chr1	459478	C	T	0	0	0	1	0	0	1	1	0	0	0	0	1	0	1	0	0	0	0	0	0	1	1	0	1	1	1	1	0	0	0	0	0	1	0	1	1	0	1	0	0	1	0	1	0
A01749	chr1	459783	G	T	0	0	0	1	0	0	1	1	0	0	0	0	1	0	1	0	0	0	0	0	0	1	1	0	1	1	1	1	0	0	0	0	0	1	0	1	1	0	1	0	0	1	0	1	0
A01750	chr1	460143	G	A	0	0	0	1	0	0	1	1	0	0	0	0	1	0	1	0	0	0	0	0	0	1	1	0	1	1	1	1	0	0	0	0	0	1	0	1	1	0	1	0	0	1	0	1	0
A01751	chr1	460253	A	G	0	0	0	1	0	0	1	1	0	0	0	0	1	0	1	0	0	0	0	0	0	1	1	0	1	1	1	1	0	0	0	0	0	1	0	1	1	0	1	0	0	1	0	1	0
A01752	chr1	460298	C	T	0	0	0	1	0	0	1	1	0	0	0	0	1	0	1	0	0	0	0	0	0	1	1	0	1	1	1	1	0	0	0	0	0	1	0	1	1	0	1	0	0	1	0	1	0
A01753	chr1	460438	G	A	0	0	0	1	0	0	1	1	0	0	0	0	1	0	1	0	0	0	0	0	0	1	1	0	1	1	1	1	0	0	0	0	0	1	0	1	1	0	1	0	0	1	0	1	0
A01754	chr1	461312	T	C	0	0	0	1	0	0	1	1	0	0	0	0	1	0	1	0	0	0	0	0	0	1	1	0	1	1	1	1	0	0	0	0	0	1	0	1	1	0	1	0	0	1	0	1	0
A01755	chr1	461350	G	A	0	0	0	1	0	0	1	1	0	0	0	0	1	0	1	0	0	0	0	0	0	1	1	0	1	1	1	1	0	0	0	0	0	1	0	1	1	0	1	0	0	1	0	1	0
A01756	chr1	461993	T	C	0	0	0	1	0	0	1	1	0	0	0	0	1	0	1	0	0	0	0	0	0	1	1	0	1	1	1	1	0	0	0	0	0	1	0	1	1	0	1	0	0	1	0	1	0
A01757	chr1	462240	A	G	0	0	0	1	0	0	1	1	0	0	0	0	1	0	1	0	0	0	0	0	0	1	1	0	1	1	1	1	0	0	0	0	0	1	0	1	1	0	1	0	0	1	0	1	0
A01758	chr1	462328	G	A	0	0	0	1	0	0	1	1	0	0	0	0	1	0	1	0	0	0	0	0	0	1	1	0	1	1	1	1	0	0	0	0	0	1	0	1	1	0	1	0	0	1	0	1	0
A01759	chr1	462457	T	C	0	0	0	1	0	0	1	1	0	0	0	0	1	0	1	0	0	0	0	0	0	1	1	0	1	1	1	1	0	0	0	0	0	1	0	1	1	0	1	0	0	1	0	1	0
A01760	chr1	462636	T	C	0	0	0	1	0	0	1	1	0	0	0	0	1	0	1	0	0	0	0	0	0	1	1	0	1	1	1	1	0	0	0	0	0	1	0	1	1	0	1	0	0	1	0	1	0
A01761	chr1	462814	T	C	0	0	0	1	0	0	1	1	0	0	0	0	1	0	1	0	0	0	0	0	0	1	1	0	1	1	1	1	0	0	0	0	0	1	0	1	1	0	1	0	0	1	0	1	0
A01762	chr1	463049	G	A	0	0	0	1	0	0	1	1	0	0	0	0	1	0	1	0	0	0	0	0	0	1	1	0	1	1	1	1	0	0	0	0	0	1	0	1	1	0	1	0	0	1	0	1	0
A01763	chr1	463883	G	T	0	0	0	1	0	0	1	1	0	0	0	0	1	0	1	0	0	0	0	0	0	1	1	0	1	1	1	1	0	0	0	0	0	1	0	1	1	0	1	0	0	1	0	1	0
A01764	chr1	464060	C	T	0	0	0	1	0	0	1	1	0	0	0	0	1	0	1	0	0	0	0	0	0	1	1	0	1	1	1	1	0	0	0	0	0	1	0	1	1	0	1	0	0	1	0	1	0
A01765	chr1	464144	T	C	0	0	0	1	0	0	1	1	0	0	0	0	1	0	1	0	0	0	0	0	0	1	1	0	1	1	1	1	0	0	0	0	0	1	0	1	1	0	1	0	0	1	0	1	0
A01766	chr1	464280	A	G	0	0	0	1	0	0	1	1	0	0	0	0	1	0	1	0	0	0	0	0	0	1	1	0	1	1	1	1	0	0	0	0	0	1	0	1	1	0	1	0	0	1	0	1	0
A01767	chr1	464363	A	G	0	0	0	1	0	0	1	1	0	0	0	0	1	0	1	0	0	0	0	0	0	1	1	0	1	1	1	1	0	0	0	0	0	1	0	1	1	0	1	0	0	1	0	1	0
A01768	chr1	464909	T	C	0	0	0	1	0	0	1	1	0	0	0	0	1	0	1	0	0	0	0	0	0	1	1	0	1	1	1	1	0	0	0	0	0	1	0	1	1	0	1	0	0	1	0	1	0
A01769	chr1	465377	G	A	0	0	0	1	0	0	1	1	0	0	0	0	1	0	1	0	0	0	0	0	0	1	1	0	1	1	1	1	0	0	0	0	0	1	0	1	1	0	1	0	0	1	0	1	0
A01770	chr1	465643	G	A	0	0	0	1	0	0	1	1	0	0	0	0	1	0	1	0	0	0	0	0	0	1	1	0	1	1	1	1	0	0	0	0	0	1	0	1	1	0	1	0	0	1	0	1	0
A01771	chr1	465783	A	G	0	0	0	1	0	0	1	1	0	0	0	0	1	0	1	0	0	0	0	0	0	1	1	0	1	1	1	1	0	0	0	0	0	1	0	1	1	0	1	0	0	1	0	1	0
A01772	chr1	465881	G	A	0	0	0	1	0	0	1	1	0	0	0	0	1	0	1	0	0	0	0	0	0	1	1	0	1	1	1	1	0	0	0	0	0	1	0	1	1	0	1	0	0	1	0	1	0
A01773	chr1	466099	G	A	0	0	0	1	0	0	1	1	0	0	0	0	1	0	1	0	0	0	0	0	0	1	1	0	1	1	1	1	0	0	0	0	0	1	0	1	1	0	1	0	0	1	0	1	0
A01774	chr1	466168	C	T	0	0	0	1	0	0	1	1	0	0	0	0	1	0	1	0	0	0	0	0	0	1	1	0	1	1	1	1	0	0	0	0	0	1	0	1	1	0	1	0	0	1	0	1	0
A01775	chr1	466455	C	T	0	0	0	1	0	0	1	1	0	0	0	0	1	0	1	0	0	0	0	0	0	1	1	0	1	1	1	1	0	0	0	0	0	0	0	1	1	0	1	0	0	1	0	1	0
A01776	chr1	466565	C	T	0	0	0	1	0	0	1	1	0	0	0	0	1	0	1	0	0	0	0	0	0	1	1	0	1	1	1	1	0	0	0	0	0	0	0	1	1	0	1	0	0	1	0	1	0
A01777	chr1	466733	G	C	0	0	0	1	0	0	1	1	0	0	0	0	1	0	1	0	0	0	0	0	0	1	1	0	1	1	1	1	0	0	0	0	0	0	0	1	1	0	1	0	0	1	0	1	0
A01778	chr1	466770	G	A	0	0	0	1	0	0	1	1	0	0	0	0	1	0	1	0	0	0	0	0	0	1	1	0	1	1	1	1	0	0	0	0	0	0	0	1	1	0	1	0	0	1	0	1	0
A01779	chr1	466788	A	G	0	0	0	1	0	0	1	1	0	0	0	0	1	0	1	0	0	0	0	0	0	1	1	0	1	1	1	1	0	0	0	0	0	0	0	1	1	0	1	0	0	1	0	1	0
A01780	chr1	467317	G	A	0	0	0	1	0	0	1	1	0	0	0	0	1	0	1	0	0	0	0	0	0	1	1	0	1	1	1	1	0	0	0	0	0	0	0	1	1	0	1	0	0	1	0	1	0
A01781	chr1	467325	C	T	0	0	0	1	0	0	1	1	0	0	0	0	1	0	1	0	0	0	0	0	0	1	1	0	1	1	1	1	0	0	0	0	0	0	0	1	1	0	1	0	0	1	0	1	0
A01782	chr1	467686	T	G	0	0	0	1	0	0	1	1	0	0	0	0	1	0	1	0	0	0	0	0	0	1	1	0	1	1	1	1	0	0	0	0	0	0	0	1	1	0	1	0	0	1	0	1	0
A01783	chr1	468034	C	T	0	0	0	1	0	0	1	1	0	0	0	0	1	0	1	0	0	0	0	0	0	1	1	0	1	1	1	1	0	0	0	0	0	0	0	1	1	0	1	0	0	1	0	1	0
A01784	chr1	468276	A	T	0	0	0	1	0	0	1	1	0	0	0	0	1	0	1	0	0	0	0	0	0	1	1	0	1	1	1	1	0	0	0	0	0	0	0	1	1	0	1	0	0	1	0	1	0
A01785	chr1	468810	C	T	0	0	0	1	0	0	1	1	0	0	0	0	1	0	1	0	0	0	0	0	0	1	1	0	1	1	1	1	0	0	0	0	0	0	0	1	1	0	1	0	0	1	0	1	0
A01786	chr1	468882	C	A	0	0	0	1	0	0	1	1	0	0	0	0	1	0	1	0	0	0	0	0	0	1	1	0	1	1	1	1	0	0	0	0	0	0	0	1	1	0	1	0	0	1	0	1	0
A01787	chr1	468972	C	A	0	0	0	1	0	0	1	1	0	0	0	0	1	0	1	0	0	0	0	0	0	1	1	0	1	1	1	1	0	0	0	0	0	0	0	1	1	0	1	0	0	1	0	1	0
A01788	chr1	469047	C	T	0	0	0	1	0	0	1	1	0	0	0	0	1	0	1	0	0	0	0	0	0	1	1	0	1	1	1	1	0	0	0	0	0	0	0	1	1	0	1	0	0	1	0	1	0
A01789	chr1	469629	C	T	0	0	0	1	0	0	1	1	0	0	0	0	1	0	1	0	0	0	0	0	0	1	1	0	1	1	1	1	0	0	0	0	0	0	0	1	1	0	1	0	0	1	0	1	0
A01790	chr1	469765	A	G	0	0	0	1	0	0	1	1	0	0	0	0	1	0	1	0	0	0	0	0	0	1	1	0	1	1	1	1	0	0	0	0	0	0	0	1	1	0	1	0	0	1	0	1	0
A01791	chr1	469822	G	C	0	0	0	1	0	0	1	1	0	0	0	0	1	0	1	0	0	0	0	0	0	1	1	0	1	1	1	1	0	0	0	0	0	0	0	1	1	0	1	0	0	1	0	1	0
A01792	chr1	471122	T	C	0	0	0	1	0	0	1	1	0	0	0	0	1	0	1	0	0	0	0	0	0	1	1	0	1	1	1	1	0	0	0	0	0	0	0	1	1	0	1	0	0	1	0	1	0
A01793	chr1	471610	A	T	0	0	0	1	0	0	1	1	0	0	0	0	1	0	1	0	0	0	0	0	0	1	1	0	1	1	1	1	0	0	0	0	0	0	0	1	1	0	1	0	0	1	0	1	0
A01794	chr1	473286	C	T	0	0	0	1	0	0	1	1	0	0	0	0	1	0	1	0	0	0	0	0	0	1	1	0	1	1	1	1	0	0	0	0	0	0	0	1	1	0	1	0	0	1	0	1	0
A01795	chr1	473465	A	G	0	0	0	1	0	0	1	1	0	0	0	0	1	0	1	0	0	0	0	0	0	1	1	0	1	1	1	1	0	0	0	0	0	0	0	1	1	0	1	0	0	1	0	1	0
A01796	chr1	473481	C	G	0	0	0	1	0	0	1	1	0	0	0	0	1	0	1	0	0	0	0	0	0	1	1	0	1	1	1	1	0	0	0	0	0	0	0	1	1	0	1	0	0	1	0	1	0
A01797	chr1	473733	A	G	0	0	0	1	0	0	1	1	0	0	0	0	1	0	1	0	0	0	0	0	0	1	1	0	1	1	1	1	0	0	0	0	0	0	0	1	1	0	1	0	0	1	0	1	0
A01798	chr1	473927	C	A	0	0	0	1	0	0	1	1	0	0	0	0	1	0	1	0	0	0	0	0	0	1	1	0	1	1	1	1	0	0	0	0	0	0	0	1	1	0	1	0	0	1	0	1	0
A01799	chr1	473933	A	G	0	0	0	1	0	0	1	1	0	0	0	0	1	0	1	0	0	0	0	0	0	1	1	0	1	1	1	1	0	0	0	0	0	0	0	1	1	0	1	0	0	1	0	1	0
A01800	chr1	474252	T	G	0	0	0	1	0	0	1	1	0	0	0	0	1	0	1	0	0	0	0	0	0	1	1	0	1	1	1	1	0	0	0	0	0	0	0	1	1	0	1	0	0	1	0	1	0
A01801	chr1	474397	T	C	0	0	0	1	0	0	1	1	0	0	0	0	1	0	1	0	0	0	0	0	0	1	1	0	1	1	1	1	0	0	0	0	0	0	0	1	1	0	1	0	0	1	0	1	0
A01802	chr1	474679	G	A	0	0	0	1	0	0	1	1	0	0	0	0	1	0	1	0	0	0	0	0	0	1	1	0	1	1	1	1	0	0	0	0	0	0	0	1	1	0	1	0	0	1	0	1	0
A01803	chr1	474858	C	T	0	0	0	1	0	0	1	1	0	0	0	0	1	0	1	0	0	0	0	0	0	1	1	0	1	1	1	1	0	0	0	0	0	0	0	1	1	0	1	0	0	1	0	1	0
A01804	chr1	474909	T	C	0	0	0	1	0	0	1	1	0	0	0	0	1	0	1	0	0	0	0	0	0	1	1	0	1	1	1	1	0	0	0	0	0	0	0	1	1	0	1	0	0	1	0	1	0
A01805	chr1	474927	G	T	0	0	0	1	0	0	1	1	0	0	0	0	1	0	1	0	0	0	0	0	0	1	1	0	1	1	1	1	0	0	0	0	0	0	0	1	1	0	1	0	0	1	0	1	0
A01806	chr1	475060	G	T	0	0	0	1	0	0	1	1	0	0	0	0	1	0	1	0	0	0	0	0	0	1	1	0	1	1	1	1	0	0	0	0	0	0	0	1	1	0	1	0	0	1	0	1	0
A01807	chr1	475148	G	A	0	0	0	1	0	0	1	1	0	0	0	0	1	0	1	0	0	0	0	0	0	1	1	0	1	1	1	1	0	0	0	0	0	0	0	1	1	0	1	0	0	1	0	1	0
A01808	chr1	475149	T	C	0	0	0	1	0	0	1	1	0	0	0	0	1	0	1	0	0	0	0	0	0	1	1	0	1	1	1	1	0	0	0	0	0	0	0	1	1	0	1	0	0	1	0	1	0
A01809	chr1	475280	G	A	0	0	0	1	0	0	1	1	0	0	0	0	1	0	1	0	0	0	0	0	0	1	1	0	1	1	1	1	0	0	0	0	0	0	0	1	1	0	1	0	0	1	0	1	0
A01810	chr1	475323	A	G	0	0	0	1	0	0	1	1	0	0	0	0	1	0	1	0	0	0	0	0	0	1	1	0	1	1	1	1	0	0	0	0	0	0	0	1	1	0	1	0	0	1	0	1	0
A01811	chr1	475334	T	C	0	0	0	1	0	0	1	1	0	0	0	0	1	0	1	0	0	0	0	0	0	1	1	0	1	1	1	1	0	0	0	0	0	0	0	1	1	0	1	0	0	1	0	1	0
A01812	chr1	475452	T	A	0	0	0	1	0	0	1	1	0	0	0	0	1	0	1	0	0	0	0	0	0	1	1	0	1	1	1	1	0	0	0	0	0	0	0	1	1	0	1	0	0	1	0	1	0
A01813	chr1	475462	A	G	0	0	0	1	0	0	1	1	0	0	0	0	1	0	1	0	0	0	0	0	0	1	1	0	1	1	1	1	0	0	0	0	0	0	0	1	1	0	1	0	0	1	0	1	0
A01814	chr1	475549	G	C	0	0	0	1	0	0	1	1	0	0	0	0	1	0	1	0	0	0	0	0	0	1	1	0	1	1	1	1	0	0	0	0	0	0	0	1	1	0	1	0	0	1	0	1	0
A01815	chr1	475551	C	T	0	0	0	1	0	0	1	1	0	0	0	0	1	0	1	0	0	0	0	0	0	1	1	0	1	1	1	1	0	0	0	0	0	0	0	1	1	0	1	0	0	1	0	1	0
A01816	chr1	475680	A	G	0	0	0	1	0	0	1	1	0	0	0	0	1	0	1	0	0	0	0	0	0	1	1	0	1	1	1	1	0	0	0	0	0	0	0	1	1	0	1	0	0	1	0	1	0
A01817	chr1	475773	C	A	0	0	0	1	0	0	1	1	0	0	0	0	1	0	1	0	0	0	0	0	0	1	1	0	1	1	1	1	0	0	0	0	0	0	0	1	1	0	1	0	0	1	0	1	0
A01818	chr1	475791	A	T	0	0	0	1	0	0	1	1	0	0	0	0	1	0	1	0	0	0	0	0	0	1	1	0	1	1	1	1	0	0	0	0	0	0	0	1	1	0	1	0	0	1	0	1	0
A01819	chr1	475812	C	T	0	0	0	1	0	0	1	1	0	0	0	0	1	0	1	0	0	0	0	0	0	1	1	0	1	1	1	1	0	0	0	0	0	0	0	1	1	0	1	0	0	1	0	1	0
A01820	chr1	475813	C	T	0	0	0	1	0	0	1	1	0	0	0	0	1	0	1	0	0	0	0	0	0	1	1	0	1	1	1	1	0	0	0	0	0	0	0	1	1	0	1	0	0	1	0	1	0
A01821	chr1	476187	T	A	0	0	0	1	0	0	1	1	0	0	0	0	1	0	1	0	0	0	0	0	0	1	1	0	1	1	1	1	0	0	0	0	0	0	0	1	1	0	1	0	0	1	0	1	0
A01822	chr1	476256	A	G	0	0	0	1	0	0	1	1	0	0	0	0	1	0	1	0	0	0	0	0	0	1	1	0	1	1	1	1	0	0	0	0	0	0	0	1	1	0	1	0	0	1	0	1	0
A01823	chr1	476280	G	T	0	0	0	1	0	0	1	1	0	0	0	0	1	0	1	0	0	0	0	0	0	1	1	0	1	1	1	1	0	0	0	0	0	0	0	1	1	0	1	0	0	1	0	1	0
A01824	chr1	476783	C	T	0	0	0	1	0	0	1	1	0	0	0	0	1	0	1	0	0	0	0	0	0	1	1	0	1	1	1	1	0	0	0	0	0	0	0	1	1	0	1	0	0	1	0	1	0
A01825	chr1	476955	G	A	0	0	0	1	0	0	1	1	0	0	0	0	1	0	1	0	0	0	0	0	0	1	1	0	1	1	1	1	0	0	0	0	0	0	0	1	1	0	1	0	0	1	0	1	0
A01826	chr1	476998	C	T	0	0	0	1	0	0	1	1	0	0	0	0	1	0	1	0	0	0	0	0	0	1	1	0	1	1	1	1	0	0	0	0	0	0	0	1	1	0	1	0	0	1	0	1	0
A01827	chr1	477174	T	C	0	0	0	1	0	0	1	1	0	0	0	0	1	0	1	0	0	0	0	0	0	1	1	0	1	1	1	1	0	0	0	0	0	0	0	1	1	0	1	0	0	1	0	1	0
A01828	chr1	477313	T	C	0	0	0	1	0	0	1	1	0	0	0	0	1	0	1	0	0	0	0	0	0	1	1	0	1	1	1	1	0	0	0	0	0	0	0	1	1	0	1	0	0	1	0	1	0
A01829	chr1	477666	G	A	0	0	0	1	0	0	1	1	0	0	0	0	1	0	1	0	0	0	0	0	0	1	1	0	1	1	1	1	0	0	0	0	0	0	0	1	1	0	1	0	0	1	0	1	0
A01830	chr1	477840	T	C	0	0	0	1	0	0	1	1	0	0	0	0	1	0	1	0	0	0	0	0	0	1	1	0	1	1	1	1	0	0	0	0	0	0	0	1	1	0	1	0	0	1	0	1	0
A01831	chr1	477846	G	A	0	0	0	1	0	0	1	1	0	0	0	0	1	0	1	0	0	0	0	0	0	1	1	0	1	1	1	1	0	0	0	0	0	0	0	1	1	0	1	0	0	1	0	1	0
A01832	chr1	477944	G	C	0	0	0	1	0	0	1	1	0	0	0	0	1	0	1	0	0	0	0	0	0	1	1	0	1	1	1	1	0	0	0	0	0	0	0	1	1	0	1	0	0	1	0	1	0
A01833	chr1	478031	T	A	0	0	0	1	0	0	1	1	0	0	0	0	1	0	1	0	0	0	0	0	0	1	1	0	1	1	1	1	0	0	0	0	0	0	0	1	1	0	1	0	0	1	0	1	0
A01834	chr1	478041	T	A	0	0	0	1	0	0	1	1	0	0	0	0	1	0	1	0	0	0	0	0	0	1	1	0	1	1	1	1	0	0	0	0	0	0	0	1	1	0	1	0	0	1	0	1	0
A01835	chr1	478090	C	T	0	0	0	1	0	0	1	1	0	0	0	0	1	0	1	0	0	0	0	0	0	1	1	0	1	1	1	1	0	0	0	0	0	0	0	1	1	0	1	0	0	1	0	1	0
A01836	chr1	478094	C	T	0	0	0	1	0	0	1	1	0	0	0	0	1	0	1	0	0	0	0	0	0	1	1	0	1	1	1	1	0	0	0	0	0	0	0	1	1	0	1	0	0	1	0	1	0
A01837	chr1	478154	C	T	0	0	0	1	0	0	1	1	0	0	0	0	1	0	1	0	0	0	0	0	0	1	1	0	1	1	1	1	0	0	0	0	0	0	0	1	1	0	1	0	0	1	0	1	0
A01838	chr1	478193	C	G	0	0	0	1	0	0	1	1	0	0	0	0	1	0	1	0	0	0	0	0	0	1	1	0	1	1	1	1	0	0	0	0	0	0	0	1	1	0	1	0	0	1	0	1	0
A01839	chr1	478236	T	C	0	0	0	1	0	0	1	1	0	0	0	0	1	0	1	0	0	0	0	0	0	1	1	0	1	1	1	1	0	0	0	0	0	0	0	1	1	0	1	0	0	1	0	1	0
A01840	chr1	478246	A	G	0	0	0	1	0	0	1	1	0	0	0	0	1	0	1	0	0	0	0	0	0	1	1	0	1	1	1	1	0	0	0	0	0	0	0	1	1	0	1	0	0	1	0	1	0
A01841	chr1	478288	A	G	0	0	0	1	0	0	1	1	0	0	0	0	1	0	1	0	0	0	0	0	0	1	1	0	1	1	1	1	0	0	0	0	0	0	0	1	1	0	1	0	0	1	0	1	0
A01842	chr1	478363	T	C	0	0	0	1	0	0	1	1	0	0	0	0	1	0	1	0	0	0	0	0	0	1	1	0	1	1	1	1	0	0	0	0	0	0	0	1	1	0	1	0	0	1	0	1	0
A01843	chr1	478425	C	T	0	0	0	1	0	0	1	1	0	0	0	0	1	0	1	0	0	0	0	0	0	1	1	0	1	1	1	1	0	0	0	0	0	0	0	1	1	0	1	0	0	1	0	1	0
A01844	chr1	478621	T	C	0	0	0	1	0	0	1	1	0	0	0	0	1	0	1	0	0	0	0	0	0	1	1	0	1	1	1	1	0	0	0	0	0	0	0	1	1	0	1	0	0	1	0	1	0
A01845	chr1	478719	A	G	0	0	0	1	0	0	1	1	0	0	0	0	1	0	1	0	0	0	0	0	0	1	1	0	1	1	1	1	0	0	0	0	0	0	0	1	1	0	1	0	0	1	0	1	0
A01846	chr1	478843	G	A	0	0	0	1	0	0	1	1	0	0	0	0	1	0	1	0	0	0	0	0	0	1	1	0	1	1	1	1	0	0	0	0	0	0	0	1	1	0	1	0	0	1	0	1	0
A01847	chr1	478978	G	A	0	0	0	1	0	0	1	1	0	0	0	0	1	0	1	0	0	0	0	0	0	1	1	0	1	1	1	1	0	0	0	0	0	0	0	1	1	0	1	0	0	1	0	1	0
A01848	chr1	479083	T	C	0	0	0	1	0	0	1	1	0	0	0	0	1	0	1	0	0	0	0	0	0	1	1	0	1	1	1	1	0	0	0	0	0	0	0	1	1	0	1	0	0	1	0	1	0
A01849	chr1	479176	C	G	0	0	0	1	0	0	1	1	0	0	0	0	1	0	1	0	0	0	0	0	0	1	1	0	1	1	1	1	0	0	0	0	0	0	0	1	1	0	1	0	0	1	0	1	0
A01850	chr1	479338	T	C	0	0	0	1	0	0	1	1	0	0	0	0	1	0	1	0	0	0	0	0	0	1	1	0	1	1	1	1	0	0	0	0	0	0	0	1	1	0	1	0	0	1	0	1	0
A01851	chr1	479479	C	T	0	0	0	1	0	0	1	1	0	0	0	0	1	0	1	0	0	0	0	0	0	1	1	0	1	1	1	1	0	0	0	0	0	0	0	1	1	0	1	0	0	1	0	1	0
A01852	chr1	479698	T	A	0	0	0	1	0	0	1	1	0	0	0	0	1	0	1	0	0	0	0	0	0	1	1	0	1	1	1	1	0	0	0	0	0	0	0	1	1	0	1	0	0	1	0	1	0
A01853	chr1	479856	C	A	0	0	0	1	0	0	1	1	0	0	0	0	1	0	1	0	0	0	0	0	0	1	1	0	1	1	1	1	0	0	0	0	0	0	0	1	1	0	1	0	0	1	0	1	0
A01854	chr1	479914	A	G	0	0	0	1	0	0	1	1	0	0	0	0	1	0	1	0	0	0	0	0	0	1	1	0	1	1	1	1	0	0	0	0	0	0	0	1	1	0	1	0	0	1	0	1	0
A01855	chr1	479920	T	C	0	0	0	1	0	0	1	1	0	0	0	0	1	0	1	0	0	0	0	0	0	1	1	0	1	1	1	1	0	0	0	0	0	0	0	1	1	0	1	0	0	1	0	1	0
A01856	chr1	480427	T	C	0	0	0	1	0	0	1	1	0	0	0	0	1	0	1	0	0	0	0	0	0	1	1	0	1	1	1	1	0	0	0	0	0	0	0	1	1	0	1	0	0	1	0	1	0
A01857	chr1	480432	C	T	0	0	0	1	0	0	1	1	0	0	0	0	1	0	1	0	0	0	0	0	0	1	1	0	1	1	1	1	0	0	0	0	0	0	0	1	1	0	1	0	0	1	0	1	0
A01858	chr1	480757	C	T	0	0	0	1	0	0	1	1	0	0	0	0	1	0	1	0	0	0	0	0	0	1	1	0	1	1	1	1	0	0	0	0	0	0	0	1	1	0	1	0	0	1	0	1	0
A01859	chr1	480758	C	T	0	0	0	1	0	0	1	1	0	0	0	0	1	0	1	0	0	0	0	0	0	1	1	0	1	1	1	1	0	0	0	0	0	0	0	1	1	0	1	0	0	1	0	1	0
A01860	chr1	480949	A	G	0	0	0	1	0	0	1	1	0	0	0	0	1	0	1	0	0	0	0	0	0	1	1	0	1	1	1	1	0	0	0	0	0	0	0	1	1	0	1	0	0	1	0	1	0
A01861	chr1	481459	T	A	0	0	0	1	0	0	1	1	0	0	0	0	1	0	1	0	0	0	0	0	0	1	1	0	1	1	1	1	0	0	0	0	0	0	0	1	1	0	1	0	0	1	0	1	0
A01862	chr1	481522	C	A	0	0	0	1	0	0	1	1	0	0	0	0	1	0	1	0	0	0	0	0	0	1	1	0	1	1	1	1	0	0	0	0	0	0	0	1	1	0	1	0	0	1	0	1	0
A01863	chr1	481600	G	A	0	0	0	1	0	0	1	1	0	0	0	0	1	0	1	0	0	0	0	0	0	1	1	0	1	1	1	1	0	0	0	0	0	0	0	1	1	0	1	0	0	1	0	1	0
A01864	chr1	481604	A	G	0	0	0	1	0	0	1	1	0	0	0	0	1	0	1	0	0	0	0	0	0	1	1	0	1	1	1	1	0	0	0	0	0	0	0	1	1	0	1	0	0	1	0	1	0
A01865	chr1	481642	C	T	0	0	0	1	0	0	1	1	0	0	0	0	1	0	1	0	0	0	0	0	0	1	1	0	1	1	1	1	0	0	0	0	0	0	0	1	1	0	1	0	0	1	0	1	0
A01866	chr1	481713	C	A	0	0	0	1	0	0	1	1	0	0	0	0	1	0	1	0	0	0	0	0	0	1	1	0	1	1	1	1	0	0	0	0	0	0	0	1	1	0	1	0	0	1	0	1	0
A01867	chr1	482015	G	A	0	0	0	1	0	0	1	1	0	0	0	0	1	0	1	0	0	0	0	0	0	1	1	0	1	1	1	1	0	0	0	0	0	0	0	1	1	0	1	0	0	1	0	1	0
A01868	chr1	482206	A	G	0	0	0	1	0	0	1	1	0	0	0	0	1	0	1	0	0	0	0	0	0	1	1	0	1	1	1	1	0	0	0	0	0	0	0	1	1	0	1	0	0	1	0	1	0
A01869	chr1	482281	C	T	0	0	0	1	0	0	1	1	0	0	0	0	1	0	1	0	0	0	0	0	0	1	1	0	1	1	1	1	0	0	0	0	0	0	0	1	1	0	1	0	0	1	0	1	0
A01870	chr1	482501	A	G	0	0	0	1	0	0	1	1	0	0	0	0	1	0	1	0	0	0	0	0	0	1	1	0	1	1	1	1	0	0	0	0	0	0	0	1	1	0	1	0	0	1	0	1	0
A01871	chr1	482666	A	G	0	0	0	1	0	0	1	1	0	0	0	0	1	0	1	0	0	0	0	0	0	1	1	0	1	1	1	1	0	0	0	0	0	0	0	1	1	0	1	0	0	1	0	1	0
A01872	chr1	482799	C	A	0	0	0	1	0	0	1	1	0	0	0	0	1	0	1	0	0	0	0	0	0	1	1	0	1	1	1	1	0	0	0	0	0	0	0	1	1	0	1	0	0	1	0	1	0
A01873	chr1	482833	G	A	0	0	0	1	0	0	1	1	0	0	0	0	1	0	1	0	0	0	0	0	0	1	1	0	1	1	1	1	0	0	0	0	0	0	0	1	1	0	1	0	0	1	0	1	0
A01874	chr1	483255	C	T	0	0	0	1	0	0	1	1	0	0	0	0	1	0	1	0	0	0	0	0	0	1	1	0	1	1	1	1	0	0	0	0	0	0	0	1	1	0	1	0	0	1	0	1	0
A01875	chr1	483367	A	T	0	0	0	1	0	0	1	1	0	0	0	0	1	0	1	0	0	0	0	0	0	1	1	0	1	1	1	1	0	0	0	0	0	0	0	1	1	0	1	0	0	1	0	1	0
A01876	chr1	483489	T	C	0	0	0	1	0	0	1	1	0	0	0	0	1	0	1	0	0	0	0	0	0	1	1	0	1	1	1	1	0	0	0	0	0	0	0	1	1	0	1	0	0	1	0	1	0
A01877	chr1	483953	T	C	0	0	0	1	0	0	1	1	0	0	0	0	1	0	1	0	0	0	0	0	0	1	1	0	1	1	1	1	0	0	0	0	0	0	0	1	1	0	1	0	0	1	0	1	0
A01878	chr1	484589	A	T	0	0	0	1	0	0	1	1	0	0	0	0	1	0	1	0	0	0	0	0	0	1	1	0	1	1	1	1	0	0	0	0	0	0	0	1	1	0	1	0	0	1	0	1	0
A01879	chr1	484756	G	A	0	0	0	1	0	0	1	1	0	0	0	0	1	0	1	0	0	0	0	0	0	1	1	0	1	1	1	1	0	0	0	0	0	0	0	1	1	0	1	0	0	1	0	1	0
A01880	chr1	484865	C	T	0	0	0	1	0	0	1	1	0	0	0	0	1	0	1	0	0	0	0	0	0	1	1	0	1	1	1	1	0	0	0	0	0	0	0	1	1	0	1	0	0	1	0	1	0
A01881	chr1	484869	G	T	0	0	0	1	0	0	1	1	0	0	0	0	1	0	1	0	0	0	0	0	0	1	1	0	1	1	1	1	0	0	0	0	0	0	0	1	1	0	1	0	0	1	0	1	0
A01882	chr1	484879	G	A	0	0	0	1	0	0	1	1	0	0	0	0	1	0	1	0	0	0	0	0	0	1	1	0	1	1	1	1	0	0	0	0	0	0	0	1	1	0	1	0	0	1	0	1	0
A01883	chr1	485263	A	G	0	0	0	1	0	0	1	1	0	0	0	0	1	0	1	0	0	0	0	0	0	1	1	0	1	1	1	1	0	0	0	0	0	0	0	1	1	0	1	0	0	1	0	1	0
A01884	chr1	485278	A	G	0	0	0	1	0	0	1	1	0	0	0	0	1	0	1	0	0	0	0	0	0	1	1	0	1	1	1	1	0	0	0	0	0	0	0	1	1	0	1	0	0	1	0	1	0
A01885	chr1	485318	T	A	0	0	0	1	0	0	1	1	0	0	0	0	1	0	1	0	0	0	0	0	0	1	1	0	1	1	1	1	0	0	0	0	0	0	0	1	1	0	1	0	0	1	0	1	0
A01886	chr1	485479	T	C	0	0	0	1	0	0	1	1	0	0	0	0	1	0	1	0	0	0	0	0	0	1	1	0	1	1	1	1	0	0	0	0	0	0	0	1	1	0	1	0	0	1	0	1	0
A01887	chr1	485616	G	A	0	0	0	1	0	0	1	1	0	0	0	0	1	0	1	0	0	0	0	0	0	1	1	0	1	1	1	1	0	0	0	0	0	0	0	1	1	0	1	0	0	1	0	1	0
A01888	chr1	485753	C	A	0	0	0	1	0	0	1	1	0	0	0	0	1	0	1	0	0	0	0	0	0	1	1	0	1	1	1	1	0	0	0	0	0	0	0	1	1	0	1	0	0	1	0	1	0
A01889	chr1	485806	T	C	0	0	0	1	0	0	1	1	0	0	0	0	1	0	1	0	0	0	0	0	0	1	1	0	1	1	1	1	0	0	0	0	0	0	0	1	1	0	1	0	0	1	0	1	0
A01890	chr1	485821	C	T	0	0	0	1	0	0	1	1	0	0	0	0	1	0	1	0	0	0	0	0	0	1	1	0	1	1	1	1	0	0	0	0	0	0	0	1	1	0	1	0	0	1	0	1	0
A01891	chr1	485893	G	A	0	0	0	1	0	0	1	1	0	0	0	0	1	0	1	0	0	0	0	0	0	1	1	0	1	1	1	1	0	0	0	0	0	0	0	1	1	0	1	0	0	1	0	1	0
A01892	chr1	485911	T	A	0	0	0	1	0	0	1	1	0	0	0	0	1	0	1	0	0	0	0	0	0	1	1	0	1	1	1	1	0	0	0	0	0	0	0	1	1	0	1	0	0	1	0	1	0
A01893	chr1	485925	A	G	0	0	0	1	0	0	1	1	0	0	0	0	1	0	1	0	0	0	0	0	0	1	1	0	1	1	1	1	0	0	0	0	0	0	0	1	1	0	1	0	0	1	0	1	0
A01894	chr1	485953	T	A	0	0	0	1	0	0	1	1	0	0	0	0	1	0	1	0	0	0	0	0	0	1	1	0	1	1	1	1	0	0	0	0	0	0	0	1	1	0	1	0	0	1	0	1	0
A01895	chr1	486341	T	C	0	0	0	1	0	0	1	1	0	0	0	0	1	0	1	0	0	0	0	0	0	1	1	0	1	1	1	1	0	0	0	0	0	0	0	1	1	0	1	0	0	1	0	1	0
A01896	chr1	486620	A	T	0	0	0	1	0	0	1	1	0	0	0	0	1	0	1	0	0	0	0	0	0	1	1	0	1	1	1	1	0	0	0	0	0	0	0	1	1	0	1	0	0	1	0	1	0
A01897	chr1	486806	C	T	0	0	0	1	0	0	1	1	0	0	0	0	1	0	1	0	0	0	0	0	0	1	1	0	1	1	1	1	0	0	0	0	0	0	0	1	1	0	1	0	0	1	0	1	0
A01898	chr1	487094	A	C	0	0	0	1	0	0	1	1	0	0	0	0	1	0	1	0	0	0	0	0	0	1	1	0	1	1	1	1	0	0	0	0	0	0	0	1	1	0	1	0	0	1	0	1	0
A01899	chr1	487405	C	G	0	0	0	1	0	0	1	1	0	0	0	0	1	0	1	0	0	0	0	0	0	1	1	0	1	1	1	1	0	0	0	0	0	0	0	1	1	0	1	0	0	1	0	1	0
A01900	chr1	487437	G	A	0	0	0	1	0	0	1	1	0	0	0	0	1	0	1	0	0	0	0	0	0	1	1	0	1	1	1	1	0	0	0	0	0	0	0	1	1	0	1	0	0	1	0	1	0
A01901	chr1	487756	C	T	0	0	0	1	0	0	1	1	0	0	0	0	1	0	1	0	0	0	0	0	0	1	1	0	1	1	1	1	0	0	0	0	0	0	0	1	1	0	1	0	0	1	0	1	0
A01902	chr1	487786	A	G	0	0	0	1	0	0	1	1	0	0	0	0	1	0	1	0	0	0	0	0	0	1	1	0	1	1	1	1	0	0	0	0	0	0	0	1	1	0	1	0	0	1	0	1	0
A01903	chr1	488280	T	G	0	0	0	1	0	0	1	1	0	0	0	0	1	0	1	0	0	0	0	0	0	1	1	0	1	1	1	1	0	0	0	0	0	0	0	1	1	0	1	0	0	1	0	1	0
A01904	chr1	488354	T	A	0	0	0	1	0	0	1	1	0	0	0	0	1	0	1	0	0	0	0	0	0	1	1	0	1	1	1	1	0	0	0	0	0	0	0	1	1	0	1	0	0	1	0	1	0
A01905	chr1	488355	T	C	0	0	0	1	0	0	1	1	0	0	0	0	1	0	1	0	0	0	0	0	0	1	1	0	1	1	1	1	0	0	0	0	0	0	0	1	1	0	1	0	0	1	0	1	0
A01906	chr1	488367	G	A	0	0	0	1	0	0	1	1	0	0	0	0	1	0	1	0	0	0	0	0	0	1	1	0	1	1	1	1	0	0	0	0	0	0	0	1	1	0	1	0	0	1	0	1	0
A01907	chr1	488378	T	A	0	0	0	1	0	0	1	1	0	0	0	0	1	0	1	0	0	0	0	0	0	1	1	0	1	1	1	1	0	0	0	0	0	0	0	1	1	0	1	0	0	1	0	1	0
A01908	chr1	488409	G	C	0	0	0	1	0	0	1	1	0	0	0	0	1	0	1	0	0	0	0	0	0	1	1	0	1	1	1	1	0	0	0	0	0	0	0	1	1	0	1	0	0	1	0	1	0
A01909	chr1	488486	A	G	0	0	0	1	0	0	1	1	0	0	0	0	1	0	1	0	0	0	0	0	0	1	1	0	1	1	1	1	0	0	0	0	0	0	0	1	1	0	1	0	0	1	0	1	0
A01910	chr1	488518	A	T	0	0	0	1	0	0	1	1	0	0	0	0	1	0	1	0	0	0	0	0	0	1	1	0	1	1	1	1	0	0	0	0	0	0	0	1	1	0	1	0	0	1	0	1	0
A01911	chr1	488555	G	A	0	0	0	1	0	0	1	1	0	0	0	0	1	0	1	0	0	0	0	0	0	1	1	0	1	1	1	1	0	0	0	0	0	0	0	1	1	0	1	0	0	1	0	1	0
A01912	chr1	489243	G	A	0	0	0	1	0	0	1	1	0	0	0	0	1	0	1	0	0	0	0	0	0	1	1	0	1	1	1	1	0	0	0	0	0	0	0	1	1	0	1	0	0	1	0	1	0
A01913	chr1	489867	G	A	0	0	0	1	0	0	1	1	0	0	0	0	1	0	1	0	0	0	0	0	0	1	1	0	1	1	1	1	0	0	0	0	0	0	0	1	1	0	1	0	0	1	0	1	0
A01914	chr1	490107	G	A	0	0	0	1	0	0	1	1	0	0	0	0	1	0	1	0	0	0	0	0	0	1	1	0	1	1	1	1	0	0	0	0	0	0	0	1	1	0	1	0	0	1	0	1	0
A01915	chr1	490219	C	T	0	0	0	1	0	0	1	1	0	0	0	0	1	0	1	0	0	0	0	0	0	1	1	0	1	1	1	1	0	0	0	0	0	0	0	1	1	0	1	0	0	1	0	1	0
A01916	chr1	490396	C	T	0	0	0	1	0	0	1	1	0	0	0	0	1	0	1	0	0	0	0	0	0	1	1	0	1	1	1	1	0	0	0	0	0	0	0	1	1	0	1	0	0	1	0	1	0
A01917	chr1	490535	A	G	0	0	0	1	0	0	1	1	0	0	0	0	1	0	1	0	0	0	0	0	0	1	1	0	1	1	1	1	0	0	0	0	0	0	0	1	1	0	1	0	0	1	0	1	0
A01918	chr1	490705	C	T	0	0	0	1	0	0	1	1	0	0	0	0	1	0	1	0	0	0	0	0	0	1	1	0	1	1	1	1	0	0	0	0	0	0	0	1	1	0	1	0	0	1	0	1	0
A01919	chr1	490710	C	T	0	0	0	1	0	0	1	1	0	0	0	0	1	0	1	0	0	0	0	0	0	1	1	0	1	1	1	1	0	0	0	0	0	0	0	1	1	0	1	0	0	1	0	1	0
A01920	chr1	490716	A	G	0	0	0	1	0	0	1	1	0	0	0	0	1	0	1	0	0	0	0	0	0	1	1	0	1	1	1	1	0	0	0	0	0	0	0	1	1	0	1	0	0	1	0	1	0
A01921	chr1	490737	C	T	0	0	0	1	0	0	1	1	0	0	0	0	1	0	1	0	0	0	0	0	0	1	1	0	1	1	1	1	0	0	0	0	0	0	0	1	1	0	1	0	0	1	0	1	0
A01922	chr1	490746	C	T	0	0	0	1	0	0	1	1	0	0	0	0	1	0	1	0	0	0	0	0	0	1	1	0	1	1	1	1	0	0	0	0	0	0	0	1	1	0	1	0	0	1	0	1	0
A01923	chr1	490828	A	G	0	0	0	1	0	0	1	1	0	0	0	0	1	0	1	0	0	0	0	0	0	1	1	0	1	1	1	1	0	0	0	0	0	0	0	1	1	0	1	0	0	1	0	1	0
A01924	chr1	490859	G	A	0	0	0	1	0	0	1	1	0	0	0	0	1	0	1	0	0	0	0	0	0	1	1	0	1	1	1	1	0	0	0	0	0	0	0	1	1	0	1	0	0	1	0	1	0
A01925	chr1	490910	C	A	0	0	0	1	0	0	1	1	0	0	0	0	1	0	1	0	0	0	0	0	0	1	1	0	1	1	1	1	0	0	0	0	0	0	0	1	1	0	1	0	0	1	0	1	0
A01926	chr1	490960	T	G	0	0	0	1	0	0	1	1	0	0	0	0	1	0	1	0	0	0	0	0	0	1	1	0	1	1	1	1	0	0	0	0	0	0	0	1	1	0	1	0	0	1	0	1	0
A01927	chr1	491084	T	A	0	0	0	1	0	0	1	1	0	0	0	0	1	0	1	0	0	0	0	0	0	1	1	0	1	1	1	1	0	0	0	0	0	0	0	1	1	0	1	0	0	1	0	1	0
A01928	chr1	491143	T	C	0	0	0	1	0	0	1	1	0	0	0	0	1	0	1	0	0	0	0	0	0	1	1	0	1	1	1	1	0	0	0	0	0	0	0	1	1	0	1	0	0	1	0	1	0
A01929	chr1	491147	A	G	0	0	0	1	0	0	1	1	0	0	0	0	1	0	1	0	0	0	0	0	0	1	1	0	1	1	1	1	0	0	0	0	0	0	0	1	1	0	1	0	0	1	0	1	0
A01930	chr1	491203	G	A	0	0	0	1	0	0	1	1	0	0	0	0	1	0	1	0	0	0	0	0	0	1	1	0	1	1	1	1	0	0	0	0	0	0	0	1	1	0	1	0	0	1	0	1	0
A01931	chr1	491943	A	G	0	0	0	1	0	0	1	1	0	0	0	0	1	0	1	0	0	0	0	0	0	1	1	0	1	1	1	1	0	0	0	0	0	0	0	1	1	0	1	0	0	1	0	1	0
A01932	chr1	492641	C	G	0	0	0	1	0	0	1	1	0	0	0	0	1	0	1	0	0	0	0	0	0	1	1	0	1	1	1	1	0	0	0	0	0	0	0	1	1	0	1	0	0	1	0	1	0
A01933	chr1	492728	T	C	0	0	0	1	0	0	1	1	0	0	0	0	1	0	1	0	0	0	0	0	0	1	1	0	1	1	1	1	0	0	0	0	0	0	0	1	1	0	1	0	0	1	0	1	0
A01934	chr1	492733	A	G	0	0	0	1	0	0	1	1	0	0	0	0	1	0	1	0	0	0	0	0	0	1	1	0	1	1	1	1	0	0	0	0	0	0	0	1	1	0	1	0	0	1	0	1	0
A01935	chr1	492947	G	T	0	0	0	1	0	0	1	1	0	0	0	0	1	0	1	0	0	0	0	0	0	1	1	0	1	1	1	1	0	0	0	0	0	0	0	1	1	0	1	0	0	1	0	1	0
A01936	chr1	493015	T	C	0	0	0	1	0	0	1	1	0	0	0	0	1	0	1	0	0	0	0	0	0	1	1	0	1	1	1	1	0	0	0	0	0	0	0	1	1	0	1	0	0	1	0	1	0
A01937	chr1	493139	T	C	0	0	0	1	0	0	1	1	0	0	0	0	1	0	1	0	0	0	0	0	0	1	1	0	1	1	1	1	0	0	0	0	0	0	0	1	1	0	1	0	0	1	0	1	0
A01938	chr1	493341	A	C	0	0	0	1	0	0	1	1	0	0	0	0	1	0	1	0	0	0	0	0	0	1	1	0	1	1	1	1	0	0	0	0	0	0	0	1	1	0	1	0	0	1	0	1	0
A01939	chr1	493369	A	G	0	0	0	1	0	0	1	1	0	0	0	0	1	0	1	0	0	0	0	0	0	1	1	0	1	1	1	1	0	0	0	0	0	0	0	1	1	0	1	0	0	1	0	1	0
A01940	chr1	493554	C	T	0	0	0	1	0	0	1	1	0	0	0	0	1	0	1	0	0	0	0	0	0	1	1	0	1	1	1	1	0	0	0	0	0	0	0	1	1	0	1	0	0	1	0	1	0
A01941	chr1	493563	G	A	0	0	0	1	0	0	1	1	0	0	0	0	1	0	1	0	0	0	0	0	0	1	1	0	1	1	1	1	0	0	0	0	0	0	0	1	1	0	1	0	0	1	0	1	0
A01942	chr1	493757	A	G	0	0	0	1	0	0	1	1	0	0	0	0	1	0	1	0	0	0	0	0	0	1	1	0	1	1	1	1	0	0	0	0	0	0	0	1	1	0	1	0	0	1	0	1	0
A01943	chr1	493989	G	A	0	0	0	1	0	0	1	1	0	0	0	0	1	0	1	0	0	0	0	0	0	1	1	0	1	1	1	1	0	0	0	0	0	0	0	1	1	0	1	0	0	1	0	1	0
A01944	chr1	494000	A	G	0	0	0	1	0	0	1	1	0	0	0	0	1	0	1	0	0	0	0	0	0	1	1	0	1	1	1	1	0	0	0	0	0	0	0	1	1	0	1	0	0	1	0	1	0
A01945	chr1	494600	C	A	0	0	0	1	0	0	1	1	0	0	0	0	1	0	1	0	0	0	0	0	0	1	1	0	1	1	1	1	0	0	0	0	0	0	0	1	1	0	1	0	0	1	0	1	0
A01946	chr1	494692	G	T	0	0	0	1	0	0	1	1	0	0	0	0	1	0	1	0	0	0	0	0	0	1	1	0	1	1	1	1	0	0	0	0	0	0	0	1	1	0	1	0	0	1	0	1	0
A01947	chr1	494956	C	T	0	0	0	1	0	0	1	1	0	0	0	0	1	0	1	0	0	0	0	0	0	1	1	0	1	1	1	1	0	0	0	0	0	0	0	1	1	0	1	0	0	1	0	1	0
A01948	chr1	495824	T	C	0	0	0	1	0	0	1	1	0	0	0	0	1	0	1	0	0	0	0	0	0	1	1	0	1	1	1	1	0	0	0	0	0	0	0	1	1	0	1	0	0	1	0	1	0
A01949	chr1	495849	T	C	0	0	0	1	0	0	1	1	0	0	0	0	1	0	1	0	0	0	0	0	0	1	1	0	1	1	1	1	0	0	0	0	0	0	0	1	1	0	1	0	0	1	0	1	0
A01950	chr1	495916	T	C	0	0	0	1	0	0	1	1	0	0	0	0	1	0	1	0	0	0	0	0	0	1	1	0	1	1	1	1	0	0	0	0	0	0	0	1	1	0	1	0	0	1	0	1	0
A01951	chr1	496285	A	G	0	0	0	1	0	0	1	1	0	0	0	0	1	0	1	0	0	0	0	0	0	1	1	0	1	1	1	1	0	0	0	0	0	0	0	1	1	0	1	0	0	1	0	1	0
A01952	chr1	496581	A	G	0	0	0	1	0	0	1	1	0	0	0	0	1	0	1	0	0	0	0	0	0	1	1	0	1	1	1	1	0	0	0	0	0	0	0	1	1	0	1	0	0	1	0	1	0
A01953	chr1	496927	T	C	0	0	0	1	0	0	1	1	0	0	0	0	1	0	1	0	0	0	0	0	0	1	1	0	1	1	1	1	0	0	0	0	0	0	0	1	1	0	1	0	0	1	0	1	0
A01954	chr1	497047	T	C	0	0	0	1	0	0	1	1	0	0	0	0	1	0	1	0	0	0	0	0	0	1	1	0	1	1	1	1	0	0	0	0	0	0	0	1	1	0	1	0	0	1	0	1	0
A01955	chr1	497069	G	A	0	0	0	1	0	0	1	1	0	0	0	0	1	0	1	0	0	0	0	0	0	1	1	0	1	1	1	1	0	0	0	0	0	0	0	1	1	0	1	0	0	1	0	1	0
A01956	chr1	497120	T	C	0	0	0	1	0	0	1	1	0	0	0	0	1	0	1	0	0	0	0	0	0	1	1	0	1	1	1	1	0	0	0	0	0	0	0	1	1	0	1	0	0	1	0	1	0
A01957	chr1	497494	T	C	0	0	0	1	0	0	1	1	0	0	0	0	1	0	1	0	0	0	0	0	0	1	1	0	1	1	1	1	0	0	0	0	0	0	0	1	1	0	1	0	0	1	0	1	0
A01958	chr1	497737	C	T	0	0	0	1	0	0	1	1	0	0	0	0	1	0	1	0	0	0	0	0	0	1	1	0	1	1	1	1	0	0	0	0	0	0	0	1	1	0	1	0	0	1	0	1	0
A01959	chr1	497942	C	T	0	0	0	1	0	0	1	1	0	0	0	0	1	0	1	0	0	0	0	0	0	1	1	0	1	1	1	1	0	0	0	0	0	0	0	1	1	0	1	0	0	1	0	1	0
A01960	chr1	497960	G	A	0	0	0	1	0	0	1	1	0	0	0	0	1	0	1	0	0	0	0	0	0	1	1	0	1	1	1	1	0	0	0	0	0	0	0	1	1	0	1	0	0	1	0	1	0
A01961	chr1	498777	C	A	0	0	0	1	0	0	1	1	0	0	0	0	1	0	1	0	0	0	0	0	0	1	1	0	1	1	1	1	0	0	0	0	0	0	0	1	1	0	1	0	0	1	0	1	0
A01962	chr1	498804	T	C	0	0	0	1	0	0	1	1	0	0	0	0	1	0	1	0	0	0	0	0	0	1	1	0	1	1	1	1	0	0	0	0	0	0	0	1	1	0	1	0	0	1	0	1	0
A01963	chr1	499326	T	A	0	0	0	1	0	0	1	1	0	0	0	0	1	0	1	0	0	0	0	0	0	1	1	0	1	1	1	1	0	0	0	0	0	0	0	1	1	0	1	0	0	1	0	1	0
A01964	chr1	499537	A	G	0	0	0	1	0	0	1	1	0	0	0	0	1	0	1	0	0	0	0	0	0	1	1	0	1	1	1	1	0	0	0	0	0	0	0	1	1	0	1	0	0	1	0	1	0
A01965	chr1	499662	A	G	0	0	0	1	0	0	1	1	0	0	0	0	1	0	1	0	0	0	0	0	0	1	1	0	1	1	1	1	0	0	0	0	0	0	0	1	1	0	1	0	0	1	0	1	0
A01966	chr1	499998	C	T	0	0	0	1	0	0	1	1	0	0	0	0	1	0	1	0	0	0	0	0	0	1	1	0	1	1	1	1	0	0	0	0	0	0	0	1	1	0	1	0	0	1	0	1	0
A01967	chr1	500103	A	G	0	0	0	1	0	0	1	1	0	0	0	0	1	0	1	0	0	0	0	0	0	1	1	0	1	1	1	1	0	0	0	0	0	0	0	1	1	0	1	0	0	1	0	1	0
A01968	chr1	500121	A	G	0	0	0	1	0	0	1	1	0	0	0	0	1	0	1	0	0	0	0	0	0	1	1	0	1	1	1	1	0	0	0	0	0	0	0	1	1	0	1	0	0	1	0	1	0
A01969	chr1	500229	G	A	0	0	0	1	0	0	1	1	0	0	0	0	1	0	1	0	0	0	0	0	0	1	1	0	1	1	1	1	0	0	0	0	0	0	0	1	1	0	1	0	0	1	0	1	0
A01970	chr1	500286	T	C	0	0	0	1	0	0	1	1	0	0	0	0	1	0	1	0	0	0	0	0	0	1	1	0	1	1	1	1	0	0	0	0	0	0	0	1	1	0	1	0	0	1	0	1	0
A01971	chr1	500455	A	C	0	0	0	1	0	0	1	1	0	0	0	0	1	0	1	0	0	0	0	0	0	1	1	0	1	1	1	1	0	0	0	0	0	0	0	1	1	0	1	0	0	1	0	1	0
A01972	chr1	500656	A	C	0	0	0	1	0	0	1	1	0	0	0	0	1	0	1	0	0	0	0	0	0	1	1	0	1	1	1	1	0	0	0	0	0	0	0	1	1	0	1	0	0	1	0	1	0
A01973	chr1	500669	G	A	0	0	0	1	0	0	1	1	0	0	0	0	1	0	1	0	0	0	0	0	0	1	1	0	1	1	1	1	0	0	0	0	0	0	0	1	1	0	1	0	0	1	0	1	0
A01974	chr1	500789	A	G	0	0	0	1	0	0	1	1	0	0	0	0	1	0	1	0	0	0	0	0	0	1	1	0	1	1	1	1	0	0	0	0	0	0	0	1	1	0	1	0	0	1	0	1	0
A01975	chr1	500797	G	C	0	0	0	1	0	0	1	1	0	0	0	0	1	0	1	0	0	0	0	0	0	1	1	0	1	1	1	1	0	0	0	0	0	0	0	1	1	0	1	0	0	1	0	1	0
A01976	chr1	500964	C	T	0	0	0	1	0	0	1	1	0	0	0	0	1	0	1	0	0	0	0	0	0	1	1	0	1	1	1	1	0	0	0	0	0	0	0	1	1	0	1	0	0	1	0	1	0
A01977	chr1	501012	C	T	0	0	0	1	0	0	1	1	0	0	0	0	1	0	1	0	0	0	0	0	0	1	1	0	1	1	1	1	0	0	0	0	0	0	0	1	1	0	1	0	0	1	0	1	0
A01978	chr1	501045	C	T	0	0	0	1	0	0	1	1	0	0	0	0	1	0	1	0	0	0	0	0	0	1	1	0	1	1	1	1	0	0	0	0	0	0	0	1	1	0	1	0	0	1	0	1	0
A01979	chr1	501110	G	A	0	0	0	1	0	0	1	1	0	0	0	0	1	0	1	0	0	0	0	0	0	1	1	0	1	1	1	1	0	0	0	0	0	0	0	1	1	0	1	0	0	1	0	1	0
A01980	chr1	501111	G	A	0	0	0	1	0	0	1	1	0	0	0	0	1	0	1	0	0	0	0	0	0	1	1	0	1	1	1	1	0	0	0	0	0	0	0	1	1	0	1	0	0	1	0	1	0
A01981	chr1	501117	T	A	0	0	0	1	0	0	1	1	0	0	0	0	1	0	1	0	0	0	0	0	0	1	1	0	1	1	1	1	0	0	0	0	0	0	0	1	1	0	1	0	0	1	0	1	0
A01982	chr1	501355	G	T	0	0	0	1	0	0	1	1	0	0	0	0	1	0	1	0	0	0	0	0	0	1	1	0	1	1	1	1	0	0	0	0	0	0	0	1	1	0	1	0	0	1	0	1	0
A01983	chr1	501490	G	C	0	0	0	1	0	0	1	1	0	0	0	0	1	0	1	0	0	0	0	0	0	1	1	0	1	1	1	1	0	0	0	0	0	0	0	1	1	0	1	0	0	1	0	1	0
A01984	chr1	501801	T	C	0	0	0	1	0	0	1	1	0	0	0	0	1	0	1	0	0	0	0	0	0	1	1	0	1	1	1	1	0	0	0	0	0	0	0	1	1	0	1	0	0	1	0	1	0
A01985	chr1	501911	G	A	0	0	0	1	0	0	1	1	0	0	0	0	1	0	1	0	0	0	0	0	0	1	1	0	1	1	1	1	0	0	0	0	0	0	0	1	1	0	1	0	0	1	0	1	0
A01986	chr1	502064	G	A	0	0	0	1	0	0	1	1	0	0	0	0	1	0	1	0	0	0	0	0	0	1	1	0	1	1	1	1	0	0	0	0	0	0	0	1	1	0	1	0	0	1	0	1	0
A01987	chr1	502104	C	A	0	0	0	1	0	0	1	1	0	0	0	0	1	0	1	0	0	0	0	0	0	1	1	0	1	1	1	1	0	0	0	0	0	0	0	1	1	0	1	0	0	1	0	1	0
A01988	chr1	502484	C	T	0	0	0	1	0	0	1	1	0	0	0	0	1	0	1	0	0	0	0	0	0	1	1	0	1	1	1	1	0	0	0	0	0	0	0	1	1	0	1	0	0	1	0	1	0
A01989	chr1	502607	A	G	0	0	0	1	0	0	1	1	0	0	0	0	1	0	1	0	0	0	0	0	0	1	1	0	1	1	1	1	0	0	0	0	0	0	0	1	1	0	1	0	0	1	0	1	0
A01990	chr1	503173	C	T	0	0	0	1	0	0	1	1	0	0	0	0	1	0	1	0	0	0	0	0	1	1	1	0	1	1	1	1	0	0	0	0	0	0	0	1	1	0	1	0	0	1	0	1	0
A01991	chr1	503340	C	T	0	0	0	1	0	0	1	1	0	0	0	0	1	0	1	0	0	0	0	0	1	1	1	0	1	1	1	1	0	0	0	0	0	0	0	1	1	0	1	0	0	1	0	1	0
A01992	chr1	503341	C	T	0	0	0	1	0	0	1	1	0	0	0	0	1	0	1	0	0	0	0	0	1	1	1	0	1	1	1	1	0	0	0	0	0	0	0	1	1	0	1	0	0	1	0	1	0
A01993	chr1	503823	G	A	0	0	0	1	0	0	1	1	0	0	0	0	1	0	1	0	0	0	0	0	1	1	1	0	1	1	1	1	0	0	0	0	0	0	0	1	1	0	1	0	0	1	0	1	0
A01994	chr1	503903	T	C	0	0	0	1	0	0	1	1	0	0	0	0	1	0	1	0	0	0	0	0	1	1	1	0	1	1	1	1	0	0	0	0	0	0	0	1	1	0	1	0	0	1	0	1	0
A01995	chr1	503930	T	A	0	0	0	1	0	0	1	1	0	0	0	0	1	0	1	0	0	0	0	0	1	1	1	0	1	1	1	1	0	0	0	0	0	0	0	1	1	0	1	0	0	1	0	1	0
A01996	chr1	504194	C	A	0	0	0	1	0	0	1	1	0	0	0	0	1	0	1	0	0	0	0	0	1	1	1	0	1	1	1	1	0	0	0	0	0	0	0	1	1	0	1	0	0	1	0	1	0
A01997	chr1	504257	G	A	0	0	0	1	0	0	1	1	0	0	0	0	1	0	1	0	0	0	0	0	1	1	1	0	1	1	1	1	0	0	0	0	0	0	0	1	1	0	1	0	0	1	0	1	0
[truncated: 39,570 more rows]
[truncated: 15 more columns]
